# Supplementary material for: Resolving the lineage relationship between malignant cells and vascular cells in glioblastomas
Source: Protein Cell. 2022 May 18;14(2):105–22. doi: 10.1093/procel/pwac006 (PMC10019576; doi:10.1093/procel/pwac006)
Supplement: pwac006_suppl_Supplementary_Table_S1 [file pwac006_suppl_supplementary_table_s1.xlsx]

## Sheet: Sheet1
Gene	Gene_name	cluster	avg_logFC	p_val	p_val_adj	pct.1	pct.2			Cluster Interpretations
ENSMUSG00000042845	Wfdc12	0	1.21152	0	0	0.694	0.378			0
ENSMUSG00000033208	S100b	0	1.02964	0	0	0.99	0.787			1
ENSMUSG00000022483	Col2a1	0	1.0254	0	0	0.706	0.221			2
ENSMUSG00000027570	Col9a3	0	0.989495	0	0	0.891	0.443			3
ENSMUSG00000029816	Gpnmb	0	0.972038	0	0	0.684	0.28			4
ENSMUSG00000056966	Gjc3	0	0.914297	0	0	0.924	0.485			5
ENSMUSG00000021091	Serpina3n	0	0.89216	0	0	0.675	0.286			6
ENSMUSG00000027966	Col11a1	0	0.882646	0	0	0.923	0.578			7
ENSMUSG00000037664	Cdkn1c	0	0.874968	0	0	0.779	0.304			8
ENSMUSG00000015575	Atp6v0e	0	0.837873	0	0	0.991	0.928			9	TAMs
ENSMUSG00000017390	Aldoc	0	0.793421	0	0	0.901	0.555			10	T cells
ENSMUSG00000024395	Lims2	0	0.792424	0	0	0.915	0.552			11
ENSMUSG00000030342	Cd9	0	0.756425	0	0	0.997	0.957			12	TAMs
ENSMUSG00000044080	S100a1	0	0.724513	0	0	0.98	0.777			13	TAMs
ENSMUSG00000015149	Sirt2	0	0.719107	0	0	0.99	0.8			14	OLGs
ENSMUSG00000013523	Bcas1	0	0.693723	0	0	0.967	0.73			15	TAMs
ENSMUSG00000071076	Jund	0	0.691699	0	0	0.987	0.919			16	TAMs
ENSMUSG00000024330	Col11a2	0	0.685415	0	0	0.86	0.284			17	ECs+Mural cells
ENSMUSG00000025268	Maged2	0	0.673456	0	0	0.921	0.63			18	T cells
ENSMUSG00000030607	Acan	0	0.673285	0	0	0.719	0.175
ENSMUSG00000039405	Prss23	0	0.671788	0	0	0.692	0.254
ENSMUSG00000031375	Bgn	0	0.665956	0	0	0.703	0.274
ENSMUSG00000026258	3110079O15Rik	0	0.652738	0	0	0.605	0.203
ENSMUSG00000024501	Dpysl3	0	0.630771	0	0	0.9	0.581
ENSMUSG00000036578	Fxyd7	0	0.628007	0	0	0.594	0.221
ENSMUSG00000039194	Rlbp1	0	0.621532	0	0	0.938	0.584
ENSMUSG00000041889	Shisa4	0	0.616239	0	0	0.917	0.524
ENSMUSG00000031776	Arl2bp	0	0.614954	0	0	0.963	0.726
ENSMUSG00000041556	Fbxo2	0	0.614846	0	0	0.731	0.322
ENSMUSG00000040533	Matn1	0	0.610008	0	0	0.41	0.089
ENSMUSG00000016995	Matn4	0	0.608558	0	0	0.957	0.587
ENSMUSG00000052229	Gpr17	0	0.595837	0	0	0.671	0.337
ENSMUSG00000019539	Rcn3	0	0.593888	0	0	0.804	0.373
ENSMUSG00000029723	Tsc22d4	0	0.571428	0	0	0.982	0.787
ENSMUSG00000022425	Enpp2	0	0.571382	0	0	0.915	0.548
ENSMUSG00000025503	Taldo1	0	0.570417	0	0	0.98	0.883
ENSMUSG00000012422	Tmem167	0	0.562427	0	0	0.983	0.833
ENSMUSG00000022025	Lect1	0	0.560995	0	0	0.611	0.151
ENSMUSG00000092274	Neat1	0	0.558357	0	0	0.784	0.424
ENSMUSG00000046727	Cystm1	0	0.557698	0	0	0.866	0.432
ENSMUSG00000020061	Mybpc1	0	0.552127	0	0	0.672	0.167
ENSMUSG00000072235	Tuba1a	0	0.540624	0	0	0.999	0.989
ENSMUSG00000030701	Plekhb1	0	0.540058	0	0	0.932	0.543
ENSMUSG00000031633	Slc25a4	0	0.530465	0	0	0.996	0.947
ENSMUSG00000096956	Snhg18	0	0.530393	0	0	0.732	0.248
ENSMUSG00000031775	Pllp	0	0.52766	0	0	0.859	0.48
ENSMUSG00000037747	Phyhipl	0	0.527099	0	0	0.848	0.464
ENSMUSG00000016487	Ppfibp1	0	0.526818	0	0	0.908	0.506
ENSMUSG00000021947	Cryl1	0	0.52353	0	0	0.768	0.354
ENSMUSG00000026424	Gpr37l1	0	0.523065	0	0	0.977	0.738
ENSMUSG00000026147	Col9a1	0	0.518265	0	0	0.706	0.261
ENSMUSG00000063765	Chadl	0	0.516705	0	0	0.885	0.432
ENSMUSG00000073155	1810058I24Rik	0	0.51354	0	0	0.943	0.723
ENSMUSG00000041309	Nkx6-2	0	0.512308	0	0	0.652	0.198
ENSMUSG00000021613	Hapln1	0	0.511567	0	0	0.505	0.121
ENSMUSG00000031610	Scrg1	0	0.504182	0	0	0.962	0.677
ENSMUSG00000028988	Ctnnbip1	0	0.50231	0	0	0.911	0.626
ENSMUSG00000026385	Dbi	0	0.493758	0	0	0.999	0.997
ENSMUSG00000031812	Map1lc3b	0	0.492075	0	0	0.987	0.883
ENSMUSG00000049721	Gal3st1	0	0.491452	0	0	0.853	0.374
ENSMUSG00000001313	Rnd2	0	0.489167	0	0	0.859	0.441
ENSMUSG00000023020	Cox14	0	0.489104	0	0	0.97	0.812
ENSMUSG00000022010	Tsc22d1	0	0.48188	0	0	0.964	0.705
ENSMUSG00000037625	Cldn11	0	0.478752	0	0	0.776	0.448
ENSMUSG00000073418	C4b	0	0.475703	0	0	0.941	0.665
ENSMUSG00000026223	Itm2c	0	0.47114	0	0	0.949	0.696
ENSMUSG00000063297	Luzp2	0	0.467558	0	0	0.907	0.499
ENSMUSG00000033006	Sox10	0	0.465466	0	0	0.952	0.585
ENSMUSG00000006782	Cnp	0	0.462568	0	0	0.931	0.685
ENSMUSG00000024500	Ppp2r2b	0	0.462156	0	0	0.859	0.489
ENSMUSG00000031239	Itm2a	0	0.457348	0	0	0.745	0.383
ENSMUSG00000043068	Fam89a	0	0.457044	0	0	0.847	0.422
ENSMUSG00000046768	Rhoj	0	0.454485	0	0	0.647	0.227
ENSMUSG00000033174	Mgll	0	0.451668	0	0	0.903	0.491
ENSMUSG00000045744	Bricd5	0	0.447559	0	0	0.598	0.214
ENSMUSG00000038695	Josd2	0	0.445331	0	0	0.899	0.543
ENSMUSG00000020483	Dynll2	0	0.44282	0	0	0.955	0.757
ENSMUSG00000032526	Deb1	0	0.442075	0	0	0.945	0.674
ENSMUSG00000089661	Mia	0	0.436035	0	0	0.345	0.07
ENSMUSG00000097097	5033426O07Rik	0	0.435796	0	0	0.59	0.189
ENSMUSG00000057375	Yipf1	0	0.433353	0	0	0.867	0.534
ENSMUSG00000026421	Csrp1	0	0.413741	0	0	0.804	0.451
ENSMUSG00000048644	Ctxn1	0	0.413417	0	0	0.85	0.478
ENSMUSG00000062619	2310039H08Rik	0	0.412724	0	0	0.813	0.497
ENSMUSG00000022476	Polr3h	0	0.411463	0	0	0.865	0.489
ENSMUSG00000052914	Cyp2j6	0	0.409407	0	0	0.88	0.448
ENSMUSG00000023904	Hcfc1r1	0	0.409367	0	0	0.898	0.63
ENSMUSG00000086596	Susd5	0	0.403055	0	0	0.524	0.188
ENSMUSG00000026185	Igfbp5	0	0.402546	0	0	0.49	0.148
ENSMUSG00000038871	Bpgm	0	0.401789	0	0	0.86	0.545
ENSMUSG00000037852	Cpe	0	0.400464	0	0	0.944	0.652
ENSMUSG00000022452	Smdt1	0	0.398175	0	0	0.989	0.923
ENSMUSG00000032556	Bfsp2	0	0.388404	0	0	0.46	0.127
ENSMUSG00000032959	Pebp1	0	0.388303	0	0	0.995	0.964
ENSMUSG00000023236	Scg5	0	0.387402	0	0	0.885	0.54
ENSMUSG00000030287	Itpr2	0	0.386988	0	0	0.787	0.463
ENSMUSG00000032060	Cryab	0	0.382778	0	0	0.938	0.686
ENSMUSG00000002524	Puf60	0	0.371749	0	0	0.921	0.702
ENSMUSG00000021094	Dhrs7	0	0.369554	0	0	0.759	0.405
ENSMUSG00000038497	Tmco3	0	0.367271	0	0	0.782	0.355
ENSMUSG00000031548	Sfrp1	0	0.365797	0	0	0.629	0.269
ENSMUSG00000022354	Ndufb9	0	0.363542	0	0	0.992	0.941
ENSMUSG00000036242	3632451O06Rik	0	0.363509	0	0	0.728	0.34
ENSMUSG00000025510	Cd151	0	0.363217	0	0	0.732	0.305
ENSMUSG00000042682	Selk	0	0.362992	0	0	0.99	0.914
ENSMUSG00000038502	Ptov1	0	0.362427	0	0	0.968	0.757
ENSMUSG00000020642	Rnf144a	0	0.362295	0	0	0.656	0.312
ENSMUSG00000001786	Fbxo7	0	0.361267	0	0	0.825	0.416
ENSMUSG00000048249	Crebrf	0	0.360898	0	0	0.804	0.4
ENSMUSG00000031952	Chst5	0	0.360259	0	0	0.647	0.187
ENSMUSG00000026566	Mpzl1	0	0.358378	0	0	0.803	0.436
ENSMUSG00000062683	Atp5g2	0	0.356718	0	0	0.996	0.959
ENSMUSG00000024975	Pdcd4	0	0.354719	0	0	0.808	0.449
ENSMUSG00000059182	Skap2	0	0.354206	0	0	0.809	0.45
ENSMUSG00000024486	Hbegf	0	0.350977	0	0	0.728	0.386
ENSMUSG00000062380	Tubb3	0	0.350811	0	0	0.829	0.496
ENSMUSG00000058756	Thra	0	0.348802	0	0	0.932	0.626
ENSMUSG00000024346	Pfdn1	0	0.347808	0	0	0.957	0.796
ENSMUSG00000022400	Rbx1	0	0.34341	0	0	0.985	0.903
ENSMUSG00000015994	Fnta	0	0.342596	0	0	0.875	0.523
ENSMUSG00000034000	Neu4	0	0.34096	0	0	0.572	0.261
ENSMUSG00000016541	Atxn10	0	0.338814	0	0	0.956	0.752
ENSMUSG00000036533	Cdc42ep3	0	0.336005	0	0	0.632	0.238
ENSMUSG00000025964	Adam23	0	0.334504	0	0	0.679	0.263
ENSMUSG00000029201	Ugdh	0	0.329148	0	0	0.908	0.567
ENSMUSG00000037058	Paip2	0	0.326567	0	0	0.958	0.762
ENSMUSG00000051910	Sox6	0	0.324984	0	0	0.91	0.578
ENSMUSG00000028937	Acot7	0	0.323551	0	0	0.755	0.382
ENSMUSG00000020585	Laptm4a	0	0.320384	0	0	0.981	0.844
ENSMUSG00000029621	Arpc1a	0	0.31875	0	0	0.976	0.803
ENSMUSG00000028447	Dctn3	0	0.318315	0	0	0.97	0.816
ENSMUSG00000027669	Gnb4	0	0.317995	0	0	0.851	0.52
ENSMUSG00000064351	mt-Co1	0	0.317949	0	0	0.999	0.996
ENSMUSG00000038855	Itpkb	0	0.314551	0	0	0.667	0.336
ENSMUSG00000002580	Mien1	0	0.313405	0	0	0.958	0.76
ENSMUSG00000025875	Tspan17	0	0.312055	0	0	0.682	0.25
ENSMUSG00000047187	Rab2a	0	0.311178	0	0	0.977	0.829
ENSMUSG00000035828	Pim3	0	0.310853	0	0	0.787	0.456
ENSMUSG00000078570	1110065P20Rik	0	0.310041	0	0	0.898	0.603
ENSMUSG00000023827	Agpat4	0	0.309986	0	0	0.819	0.439
ENSMUSG00000087658	Hotairm1	0	0.307223	0	0	0.61	0.2
ENSMUSG00000008090	Fgfrl1	0	0.306119	0	0	0.849	0.492
ENSMUSG00000063172	Hspb11	0	0.305079	0	0	0.814	0.476
ENSMUSG00000039347	Atp6v0e2	0	0.303718	0	0	0.893	0.583
ENSMUSG00000050965	Prkca	0	0.303453	0	0	0.728	0.351
ENSMUSG00000031176	Dynlt3	0	0.301109	0	0	0.882	0.564
ENSMUSG00000031930	Wwp2	0	0.297039	0	0	0.63	0.28
ENSMUSG00000062760	1810041L15Rik	0	0.295311	0	0	0.64	0.294
ENSMUSG00000018593	Sparc	0	0.294717	0	0	0.976	0.775
ENSMUSG00000031950	Gabarapl2	0	0.292985	0	0	0.973	0.831
ENSMUSG00000028603	Scp2	0	0.292974	0	0	0.97	0.79
ENSMUSG00000029999	Tgfa	0	0.292605	0	0	0.719	0.344
ENSMUSG00000003528	Slc25a1	0	0.291962	0	0	0.803	0.457
ENSMUSG00000025035	Arl3	0	0.289842	0	0	0.939	0.694
ENSMUSG00000042662	Dusp15	0	0.287983	0	0	0.584	0.195
ENSMUSG00000054196	Cthrc1	0	0.287799	0	0	0.686	0.321
ENSMUSG00000044550	Tceal3	0	0.287533	0	0	0.837	0.494
ENSMUSG00000021696	Elovl7	0	0.285338	0	0	0.609	0.187
ENSMUSG00000020150	Gamt	0	0.279001	0	0	0.7	0.318
ENSMUSG00000005103	Wdr1	0	0.278138	0	0	0.884	0.595
ENSMUSG00000024935	Slc1a1	0	0.277129	0	0	0.689	0.314
ENSMUSG00000054863	Fam19a5	0	0.276949	0	0	0.841	0.478
ENSMUSG00000057604	Lmcd1	0	0.276894	0	0	0.61	0.283
ENSMUSG00000040714	Klc3	0	0.275015	0	0	0.47	0.109
ENSMUSG00000023944	Hsp90ab1	0	0.273	0	0	1	0.996
ENSMUSG00000048100	Taf13	0	0.271897	0	0	0.847	0.529
ENSMUSG00000024197	Plin3	0	0.265767	0	0	0.496	0.184
ENSMUSG00000029185	Fam114a1	0	0.263426	0	0	0.596	0.198
ENSMUSG00000031681	Smad1	0	0.262163	0	0	0.705	0.395
ENSMUSG00000028617	Lrrc42	0	0.261863	0	0	0.697	0.327
ENSMUSG00000040254	Sema3d	0	0.255048	0	0	0.679	0.332
ENSMUSG00000059921	Unc5c	0	0.251924	0	0	0.666	0.299
ENSMUSG00000025978	Rftn2	0	0.250821	0	0	0.702	0.322
ENSMUSG00000018166	Erbb3	0	0.250507	0	0	0.667	0.245
ENSMUSG00000053929	Cyhr1	0	0.250378	0	0	0.873	0.588
ENSMUSG00000032518	Rpsa	0	-0.386346	0	0	1	0.998
ENSMUSG00000062997	Rpl35	0	-0.537785	0	0	0.996	0.986
ENSMUSG00000049775	Tmsb4x	0	-0.732459	0	0	1	0.999
ENSMUSG00000048758	Rpl29	0	-0.73594	0	0	0.898	0.911
ENSMUSG00000023367	Tmem176a	0	0.626414	3.33151e-305	6.84293e-301	0.941	0.696
ENSMUSG00000068391	Chrac1	0	0.262358	1.01007e-304	2.07468e-300	0.834	0.543
ENSMUSG00000055762	Eef1d	0	0.317103	2.98688e-304	6.13506e-300	0.985	0.909
ENSMUSG00000030934	Oat	0	0.367281	6.38352e-304	1.31118e-299	0.838	0.556
ENSMUSG00000045672	Col27a1	0	0.297532	4.52504e-300	9.29444e-296	0.47	0.192
ENSMUSG00000066357	Wdr6	0	0.260759	2.58055e-295	5.30045e-291	0.696	0.388
ENSMUSG00000022450	Ndufa6	0	0.297879	1.22576e-294	2.5177e-290	0.973	0.854
ENSMUSG00000036026	Tmem63b	0	0.272399	2.90306e-292	5.96289e-288	0.862	0.548
ENSMUSG00000062647	Rpl7a	0	-0.322373	9.17811e-291	1.88518e-286	0.997	0.982
ENSMUSG00000043445	Pgp	0	0.336748	1.09575e-288	2.25068e-284	0.953	0.727
ENSMUSG00000106379	Lhfpl3	0	0.338986	9.42089e-288	1.93505e-283	0.955	0.647
ENSMUSG00000042312	S100a13	0	0.478735	1.07779e-286	2.21377e-282	0.961	0.745
ENSMUSG00000020340	Cyfip2	0	0.287418	1.89016e-286	3.88239e-282	0.759	0.451
ENSMUSG00000031839	Hsbp1	0	0.302916	2.46636e-286	5.0659e-282	0.987	0.889
ENSMUSG00000034243	Golgb1	0	0.253028	1.07542e-285	2.20891e-281	0.811	0.521
ENSMUSG00000060802	B2m	0	-0.559117	2.44506e-285	5.02216e-281	0.994	0.986
ENSMUSG00000045532	C1ql1	0	0.445869	1.32786e-284	2.72743e-280	0.866	0.588
ENSMUSG00000020044	Timp3	0	0.286266	1.58192e-284	3.24927e-280	0.768	0.428
ENSMUSG00000046058	Eid2	0	0.331337	1.42097e-283	2.91867e-279	0.811	0.512
ENSMUSG00000027434	Nkx2-2	0	0.346163	5.50382e-283	1.13048e-278	0.688	0.39
ENSMUSG00000005354	Txn2	0	0.29046	1.7402e-282	3.57438e-278	0.936	0.727
ENSMUSG00000034880	Mrpl34	0	0.278896	2.64976e-281	5.44262e-277	0.918	0.692
ENSMUSG00000029810	Tmem176b	0	0.523806	1.03081e-280	2.11729e-276	0.983	0.827
ENSMUSG00000037706	Cd81	0	0.366445	1.1532e-279	2.36868e-275	0.993	0.908
ENSMUSG00000059323	Tonsl	0	0.314498	1.82861e-279	3.75597e-275	0.948	0.778
ENSMUSG00000030317	Timp4	0	0.32875	4.40594e-279	9.04979e-275	0.76	0.434
ENSMUSG00000027472	Pdrg1	0	0.26618	1.02692e-278	2.10929e-274	0.816	0.535
ENSMUSG00000024063	Lbh	0	0.354194	1.0949e-278	2.24892e-274	0.894	0.616
ENSMUSG00000038274	Fau	0	-0.477189	4.33833e-278	8.91092e-274	0.999	0.991
ENSMUSG00000028412	Slc44a1	0	0.264374	7.43408e-277	1.52696e-272	0.663	0.358
ENSMUSG00000024208	Uqcc2	0	0.261425	1.03743e-276	2.13088e-272	0.982	0.865
ENSMUSG00000029223	Uchl1	0	0.407347	1.19304e-276	2.45051e-272	0.961	0.734
ENSMUSG00000056851	Pcbp2	0	0.28789	1.53168e-275	3.14608e-271	0.974	0.822
ENSMUSG00000028964	Park7	0	0.257178	2.05771e-273	4.22653e-269	0.986	0.895
ENSMUSG00000037060	Prkcdbp	0	0.311409	2.77291e-273	5.69555e-269	0.758	0.442
ENSMUSG00000039168	Dap	0	0.289901	1.18744e-272	2.43901e-268	0.77	0.487
ENSMUSG00000025381	Cnpy2	0	0.294477	7.3812e-272	1.5161e-267	0.954	0.761
ENSMUSG00000022332	Khdrbs3	0	0.258817	2.93918e-271	6.03708e-267	0.9	0.589
ENSMUSG00000038803	Ost4	0	0.296718	1.4379e-270	2.95345e-266	0.959	0.792
ENSMUSG00000038156	Spon1	0	0.292552	2.9598e-270	6.07943e-266	0.736	0.434
ENSMUSG00000039105	Atp6v1g1	0	0.270916	1.05906e-268	2.17531e-264	0.985	0.876
ENSMUSG00000030605	Mfge8	0	0.420808	7.29207e-268	1.49779e-263	0.848	0.535
ENSMUSG00000055681	Cope	0	0.328813	1.38913e-266	2.85327e-262	0.946	0.738
ENSMUSG00000064023	Klk8	0	0.479542	1.36563e-263	2.805e-259	0.575	0.278
ENSMUSG00000030879	Mrpl17	0	0.271802	3.43652e-263	7.0586e-259	0.916	0.681
ENSMUSG00000003380	Rabac1	0	0.286943	2.60173e-261	5.34395e-257	0.966	0.823
ENSMUSG00000020458	Rtn4	0	0.301453	3.4445e-261	7.07501e-257	0.965	0.784
ENSMUSG00000009927	Rps25	0	-0.314783	2.49887e-259	5.13268e-255	0.995	0.979
ENSMUSG00000006315	Tmem147	0	0.272311	7.15262e-257	1.46915e-252	0.949	0.759
ENSMUSG00000005161	Prdx2	0	0.317408	1.76872e-256	3.63295e-252	0.996	0.956
ENSMUSG00000001666	Ddt	0	0.269698	9.13232e-256	1.87578e-251	0.892	0.617
ENSMUSG00000022995	Enah	0	0.264437	8.79961e-255	1.80744e-250	0.858	0.539
ENSMUSG00000009394	Syn2	0	0.25338	4.66508e-254	9.58208e-250	0.722	0.424
ENSMUSG00000030218	Mgp	0	1.40716	5.48496e-254	1.12661e-249	0.622	0.337
ENSMUSG00000006800	Sulf2	0	0.264186	6.39285e-251	1.31309e-246	0.834	0.534
ENSMUSG00000052727	Map1b	0	0.81298	5.57127e-250	1.14434e-245	0.903	0.602
ENSMUSG00000060032	H2afj	0	0.260094	6.92918e-248	1.42325e-243	0.95	0.762
ENSMUSG00000021417	Eci2	0	0.253748	7.86317e-245	1.6151e-240	0.883	0.645
ENSMUSG00000034165	Ccnd3	0	0.271824	1.87546e-243	3.85219e-239	0.935	0.723
ENSMUSG00000075701	Vimp	0	0.268471	3.61872e-242	7.43285e-238	0.942	0.732
ENSMUSG00000054920	Klhl5	0	0.283584	7.34197e-241	1.50804e-236	0.814	0.53
ENSMUSG00000025511	Tspan4	0	0.580889	3.10898e-238	6.38585e-234	0.592	0.333
ENSMUSG00000067786	Nnat	0	0.40818	8.27192e-238	1.69905e-233	0.931	0.692
ENSMUSG00000041329	Atp1b2	0	0.306049	7.76265e-236	1.59445e-231	0.763	0.443
ENSMUSG00000022365	Derl1	0	0.26524	1.0622e-234	2.18176e-230	0.838	0.583
ENSMUSG00000029752	Asns	0	0.250155	2.51412e-228	5.16401e-224	0.842	0.544
ENSMUSG00000021807	2700060E02Rik	0	0.313284	6.04901e-228	1.24247e-223	0.976	0.879
ENSMUSG00000021917	Spcs1	0	0.290115	2.62808e-222	5.39807e-218	0.973	0.839
ENSMUSG00000060279	Ap2a1	0	0.32389	1.23009e-221	2.5266e-217	0.68	0.414
ENSMUSG00000001911	Nfix	0	0.311798	1.27682e-221	2.62259e-217	0.948	0.697
ENSMUSG00000076431	Sox4	0	0.36729	4.30883e-221	8.85033e-217	0.973	0.75
ENSMUSG00000063524	Eno1	0	0.424188	3.28775e-219	6.75304e-215	0.983	0.9
ENSMUSG00000047547	Cltb	0	0.276458	5.42893e-219	1.1151e-214	0.925	0.692
ENSMUSG00000021614	Vcan	0	0.779912	4.38222e-218	9.00107e-214	0.836	0.6
ENSMUSG00000024661	Fth1	0	-1.06929	9.54338e-218	1.96021e-213	0.998	0.997
ENSMUSG00000024654	Asrgl1	0	0.267748	2.07737e-217	4.26692e-213	0.95	0.722
ENSMUSG00000046330	Rpl37a	0	-0.254417	6.82809e-217	1.40249e-212	0.999	0.997
ENSMUSG00000015882	Lcorl	0	0.252892	5.25271e-216	1.07891e-211	0.738	0.46
ENSMUSG00000031762	Mt2	0	0.425979	9.20445e-213	1.89059e-208	0.793	0.524
ENSMUSG00000001794	Capns1	0	0.255809	2.63079e-211	5.40364e-207	0.94	0.733
ENSMUSG00000045136	Tubb2b	0	0.373208	5.43053e-211	1.11543e-206	0.995	0.927
ENSMUSG00000062328	Rpl17	0	-0.380043	7.54241e-211	1.54921e-206	0.997	0.989
ENSMUSG00000063856	Gpx1	0	-0.605728	1.10246e-209	2.26445e-205	0.561	0.705
ENSMUSG00000033307	Mif	0	0.385856	2.48112e-209	5.09621e-205	0.995	0.975
ENSMUSG00000069763	Tmem100	0	0.254194	4.46961e-207	9.18057e-203	0.674	0.391
ENSMUSG00000062257	Opcml	0	0.30836	3.79337e-205	7.79159e-201	0.833	0.525
ENSMUSG00000051359	Ncald	0	0.354399	1.47918e-203	3.03824e-199	0.921	0.67
ENSMUSG00000090733	Rps27	0	-0.356598	1.21268e-201	2.49085e-197	0.998	0.991
ENSMUSG00000020473	Aebp1	0	0.280364	1.47237e-200	3.02424e-196	0.476	0.239
ENSMUSG00000011884	Gltp	0	0.262927	7.14387e-198	1.46735e-193	0.856	0.616
ENSMUSG00000105361	AY036118	0	-1.03331	1.26622e-196	2.60082e-192	0.907	0.933
ENSMUSG00000076432	Ywhaq	0	0.295773	6.79988e-195	1.3967e-190	0.979	0.843
ENSMUSG00000053317	Sec61b	0	0.271009	3.83107e-194	7.86902e-190	0.979	0.893
ENSMUSG00000031760	Mt3	0	0.31153	9.63399e-194	1.97882e-189	0.955	0.828
ENSMUSG00000020737	Hn1	0	-0.46661	1.45503e-192	2.98864e-188	0.912	0.844
ENSMUSG00000078566	Bnip3	0	0.359449	4.60362e-190	9.45583e-186	0.513	0.272
ENSMUSG00000035885	Cox8a	0	-0.258231	2.58584e-189	5.31132e-185	0.993	0.961
ENSMUSG00000015312	Gadd45b	0	0.42333	1.27936e-188	2.6278e-184	0.692	0.445
ENSMUSG00000014313	Cox6c	0	0.258117	1.22775e-186	2.52179e-182	0.998	0.981
ENSMUSG00000039278	Pcsk1n	0	0.350129	4.30089e-184	8.83403e-180	0.979	0.814
ENSMUSG00000002274	Metrn	0	0.272138	4.61286e-184	9.47481e-180	0.879	0.635
ENSMUSG00000038900	Rpl12	0	-0.34196	8.42999e-181	1.73152e-176	0.999	0.993
ENSMUSG00000046879	Irgm1	0	0.293176	1.88786e-180	3.87766e-176	0.918	0.717
ENSMUSG00000075702	Selm	0	0.284293	5.82341e-175	1.19613e-170	0.936	0.732
ENSMUSG00000028645	Slc2a1	0	0.322272	1.57513e-174	3.23531e-170	0.441	0.226
ENSMUSG00000032324	Tspan3	0	0.251574	5.86667e-168	1.20501e-163	0.974	0.783
ENSMUSG00000015829	Tnr	0	0.378339	3.27198e-162	6.72064e-158	0.723	0.472
ENSMUSG00000003955	Fam162a	0	0.390016	6.11563e-162	1.25615e-157	0.896	0.688
ENSMUSG00000039221	Rpl22l1	0	-0.453371	1.13306e-161	2.32731e-157	0.946	0.871
ENSMUSG00000016427	Ndufa1	0	0.259042	1.57431e-159	3.23362e-155	0.973	0.858
ENSMUSG00000078853	Igtp	0	0.450219	1.11326e-157	2.28663e-153	0.908	0.748
ENSMUSG00000000184	Ccnd2	0	-0.537485	1.1764e-156	2.41633e-152	0.316	0.536
ENSMUSG00000020932	Gfap	0	0.497465	4.42129e-152	9.08133e-148	0.556	0.324
ENSMUSG00000001175	Calm1	0	-0.421292	1.91348e-150	3.93029e-146	0.988	0.941
ENSMUSG00000022108	Itm2b	0	-0.576145	6.76586e-148	1.38971e-143	0.983	0.938
ENSMUSG00000068220	Lgals1	0	0.597584	5.85645e-147	1.20291e-142	0.807	0.656
ENSMUSG00000024516	Sec11c	0	0.256175	3.77312e-146	7.74999e-142	0.935	0.801
ENSMUSG00000002107	Celf2	0	-0.369824	4.03789e-144	8.29382e-140	0.471	0.616
ENSMUSG00000040204	2810417H13Rik	0	-0.732233	1.48204e-133	3.04411e-129	0.215	0.385
ENSMUSG00000031765	Mt1	0	0.601213	3.41116e-132	7.00653e-128	0.97	0.891
ENSMUSG00000003436	Dll3	0	0.251167	6.06454e-132	1.24566e-127	0.548	0.335
ENSMUSG00000021270	Hsp90aa1	0	-0.312374	7.18439e-132	1.47567e-127	0.987	0.931
ENSMUSG00000079641	Rpl39	0	-0.286927	1.57315e-131	3.23126e-127	0.999	0.998
ENSMUSG00000026126	Ptpn18	0	-0.54531	1.21272e-130	2.49093e-126	0.161	0.341
ENSMUSG00000021453	Gadd45g	0	0.345261	8.51503e-130	1.74899e-125	0.841	0.625
ENSMUSG00000059005	Hnrnpa3	0	-0.325622	1.73469e-127	3.56306e-123	0.935	0.848
ENSMUSG00000002985	Apoe	0	-1.19608	1.53083e-124	3.14432e-120	0.994	0.994
ENSMUSG00000063229	Ldha	0	0.393112	2.62747e-124	5.39682e-120	0.952	0.846
ENSMUSG00000020914	Top2a	0	-0.862417	1.57482e-121	3.23468e-117	0.318	0.453
ENSMUSG00000022587	Ly6e	0	-0.781684	4.37177e-121	8.97962e-117	0.68	0.724
ENSMUSG00000063696	Gm8730	0	0.295486	2.05525e-120	4.22149e-116	0.782	0.62
ENSMUSG00000032436	Cmtm7	0	-0.313649	3.03141e-116	6.22652e-112	0.102	0.272
ENSMUSG00000052684	Jun	0	0.397054	8.72577e-115	1.79227e-110	0.976	0.877
ENSMUSG00000033467	Crlf2	0	-0.356374	5.3139e-112	1.09147e-107	0.274	0.434
ENSMUSG00000037894	H2afz	0	-0.450894	3.02168e-110	6.20653e-106	0.998	0.987
ENSMUSG00000076437	2700094K13Rik	0	-0.517106	1.95267e-106	4.01079e-102	0.791	0.735
ENSMUSG00000023456	Tpi1	0	0.442121	8.39385e-106	1.7241e-101	0.904	0.758
ENSMUSG00000062248	Cks2	0	-0.645263	1.01867e-105	2.09236e-101	0.459	0.534
ENSMUSG00000021242	Npc2	0	-0.754863	5.69924e-105	1.17062e-100	0.915	0.831
ENSMUSG00000030560	Ctsc	0	-0.879106	5.82158e-105	1.19575e-100	0.224	0.373
ENSMUSG00000030707	Coro1a	0	-0.823588	3.17409e-104	6.51957e-100	0.221	0.371
ENSMUSG00000019874	Fabp7	0	-0.565913	9.26793e-102	1.90363e-97	0.991	0.972
ENSMUSG00000020205	Phlda1	0	0.267975	4.32883e-101	8.89143e-97	0.839	0.614
ENSMUSG00000028581	Laptm5	0	-0.763652	5.44649e-98	1.11871e-93	0.161	0.305
ENSMUSG00000034349	Smc4	0	-0.500944	7.43301e-96	1.52674e-91	0.395	0.489
ENSMUSG00000020077	Srgn	0	-1.2874	7.96297e-96	1.63559e-91	0.212	0.347
ENSMUSG00000064373	Sepp1	0	-0.505739	5.60042e-95	1.15033e-90	0.125	0.273
ENSMUSG00000028066	Pmf1	0	-0.261779	1.04697e-94	2.15048e-90	0.24	0.382
ENSMUSG00000040699	Limd2	0	-0.346578	1.67648e-94	3.44348e-90	0.265	0.405
ENSMUSG00000022033	Pbk	0	-0.306858	2.53863e-94	5.21435e-90	0.119	0.266
ENSMUSG00000054766	Set	0	-0.31682	1.00198e-93	2.05806e-89	0.947	0.853
ENSMUSG00000030695	Aldoa	0	0.336359	6.06207e-93	1.24515e-88	0.973	0.888
ENSMUSG00000074476	Spc24	0	-0.312685	1.00399e-92	2.0622e-88	0.158	0.301
ENSMUSG00000019942	Cdk1	0	-0.469241	4.33159e-91	8.89709e-87	0.237	0.368
ENSMUSG00000089929	Bcl2a1b	0	-0.750401	1.29308e-90	2.65599e-86	0.136	0.276
ENSMUSG00000079435	Rpl36a	0	-0.270365	2.51221e-90	5.16008e-86	0.996	0.987
ENSMUSG00000032359	Ctsh	0	-0.662637	5.9405e-90	1.22018e-85	0.137	0.276
ENSMUSG00000024590	Lmnb1	0	-0.349002	2.07695e-89	4.26605e-85	0.386	0.482
ENSMUSG00000017716	Birc5	0	-0.616505	6.34068e-89	1.30238e-84	0.309	0.416
ENSMUSG00000027962	Vcam1	0	-0.451479	1.90104e-88	3.90475e-84	0.186	0.331
ENSMUSG00000030220	Arhgdib	0	-0.704948	4.26954e-88	8.76964e-84	0.156	0.29
ENSMUSG00000029177	Cenpa	0	-0.583347	1.08388e-86	2.22628e-82	0.302	0.417
ENSMUSG00000020649	Rrm2	0	-0.339766	3.92568e-86	8.06334e-82	0.147	0.289
ENSMUSG00000031004	Mki67	0	-0.487623	3.9988e-86	8.21353e-82	0.168	0.304
ENSMUSG00000000682	Cd52	0	-1.41031	4.93326e-84	1.01329e-79	0.392	0.477
ENSMUSG00000028873	Cdca8	0	-0.485694	1.73246e-83	3.55846e-79	0.238	0.36
ENSMUSG00000041431	Ccnb1	0	-0.380198	5.25677e-83	1.07974e-78	0.125	0.264
ENSMUSG00000037242	Clic4	0	-0.320736	8.15077e-83	1.67417e-78	0.441	0.531
ENSMUSG00000054717	Hmgb2	0	-0.785855	1.57368e-81	3.23234e-77	0.906	0.838
ENSMUSG00000094777	Hist1h2ap	0	-1.13426	2.1967e-81	4.51202e-77	0.839	0.797
ENSMUSG00000022708	Zbtb20	0	0.287644	3.46132e-81	7.10956e-77	0.941	0.714
ENSMUSG00000030844	Rgs10	0	-0.575516	1.36696e-79	2.80773e-75	0.222	0.352
ENSMUSG00000006519	Cyba	0	-1.25898	1.69333e-79	3.4781e-75	0.397	0.468
ENSMUSG00000021282	Eif5	0	-0.323075	1.76444e-77	3.62417e-73	0.819	0.766
ENSMUSG00000024014	Pim1	0	-0.332831	6.6665e-77	1.3693e-72	0.203	0.343
ENSMUSG00000015745	Plekho1	0	-0.276688	5.53846e-76	1.1376e-71	0.341	0.457
ENSMUSG00000001403	Ube2c	0	-0.825393	1.12829e-74	2.31751e-70	0.448	0.505
ENSMUSG00000015839	Nfe2l2	0	-0.331179	3.03555e-73	6.23501e-69	0.219	0.34
ENSMUSG00000027581	Stmn3	0	-0.404197	4.39184e-71	9.02083e-67	0.373	0.485
ENSMUSG00000025647	Shisa5	0	-0.470665	4.54719e-71	9.33994e-67	0.444	0.52
ENSMUSG00000027469	Tpx2	0	-0.367605	6.01549e-71	1.23558e-66	0.188	0.306
ENSMUSG00000034855	Cxcl10	0	-1.09155	6.60794e-71	1.35727e-66	0.499	0.55
ENSMUSG00000009687	Fxyd5	0	-0.845149	2.83751e-69	5.82825e-65	0.197	0.31
ENSMUSG00000022018	Rgcc	0	0.284826	5.82744e-69	1.19696e-64	0.896	0.709
ENSMUSG00000038642	Ctss	0	-1.70146	9.36242e-69	1.92304e-64	0.568	0.588
ENSMUSG00000066551	Hmgb1	0	-0.310584	1.5074e-68	3.09621e-64	0.994	0.953
ENSMUSG00000023175	Bsg	0	0.345366	3.47981e-68	7.14753e-64	0.983	0.89
ENSMUSG00000036333	Kidins220	0	0.305362	6.82749e-68	1.40237e-63	0.589	0.428
ENSMUSG00000011752	Pgam1	0	0.30772	1.69262e-67	3.47665e-63	0.967	0.854
ENSMUSG00000027203	Dut	0	-0.471777	5.14807e-67	1.05741e-62	0.628	0.605
ENSMUSG00000027018	Hat1	0	-0.254358	1.94691e-65	3.99896e-61	0.407	0.479
ENSMUSG00000075010	AW112010	0	-1.09776	3.02619e-65	6.2158e-61	0.232	0.335
ENSMUSG00000016256	Ctsz	0	-1.00894	2.48527e-62	5.10474e-58	0.735	0.7
ENSMUSG00000036887	C1qa	0	-1.83179	4.7029e-61	9.65975e-57	0.763	0.734
ENSMUSG00000039323	Igfbp2	0	-0.579546	1.36548e-60	2.80471e-56	0.405	0.494
ENSMUSG00000006715	Gmnn	0	-0.299847	3.94826e-59	8.10974e-55	0.266	0.361
ENSMUSG00000075602	Ly6a	0	-0.895634	3.46554e-57	7.11821e-53	0.253	0.347
ENSMUSG00000049932	H2afx	0	-0.43704	3.69352e-57	7.58648e-53	0.497	0.52
ENSMUSG00000030793	Pycard	0	-0.492086	4.70789e-56	9.67002e-52	0.272	0.364
ENSMUSG00000042082	Arsb	0	0.346956	6.00453e-56	1.23333e-51	0.507	0.387
ENSMUSG00000022148	Fyb	0	-0.419722	1.64657e-55	3.38205e-51	0.168	0.268
ENSMUSG00000020644	Id2	0	0.324569	5.04246e-55	1.03572e-50	0.753	0.585
ENSMUSG00000018293	Pfn1	0	-0.349937	1.58596e-54	3.25756e-50	0.967	0.865
ENSMUSG00000038943	Prc1	0	-0.443149	2.31388e-54	4.75271e-50	0.218	0.315
ENSMUSG00000013698	Pea15a	0	-0.269725	2.61083e-53	5.36265e-49	0.494	0.567
ENSMUSG00000015217	Hmgb3	0	-0.441182	7.99824e-53	1.64284e-48	0.622	0.584
ENSMUSG00000028044	Cks1b	0	-0.473721	1.57073e-52	3.22627e-48	0.57	0.558
ENSMUSG00000026605	Cenpf	0	-0.647893	1.22532e-51	2.51682e-47	0.259	0.341
ENSMUSG00000060675	Pla2g16	0	-0.354458	2.9047e-51	5.96625e-47	0.292	0.377
ENSMUSG00000038612	Mcl1	0	-0.33794	2.94559e-51	6.05025e-47	0.779	0.712
ENSMUSG00000015749	Anp32e	0	-0.326452	3.96568e-51	8.14551e-47	0.817	0.714
ENSMUSG00000023505	Cdca3	0	-0.37614	1.40074e-50	2.87711e-46	0.214	0.307
ENSMUSG00000030579	Tyrobp	0	-1.50308	1.59885e-49	3.28404e-45	0.494	0.519
ENSMUSG00000024953	Prdx5	0	-0.601177	2.54516e-47	5.22777e-43	0.92	0.825
ENSMUSG00000036905	C1qb	0	-1.67279	4.18214e-47	8.59012e-43	0.682	0.658
ENSMUSG00000027639	Samhd1	0	-0.49899	7.97307e-47	1.63767e-42	0.407	0.468
ENSMUSG00000024397	Aif1	0	-1.00173	1.44857e-45	2.97536e-41	0.305	0.372
ENSMUSG00000005087	Cd44	0	-0.271974	3.75685e-45	7.71656e-41	0.157	0.252
ENSMUSG00000007041	Clic1	0	-0.428452	7.68498e-45	1.5785e-40	0.84	0.738
ENSMUSG00000023015	Racgap1	0	-0.300789	1.44262e-42	2.96315e-38	0.244	0.317
ENSMUSG00000010095	Slc3a2	0	-0.355622	3.67685e-42	7.55225e-38	0.819	0.753
ENSMUSG00000050732	Vamp8	0	-0.417587	4.10116e-42	8.42379e-38	0.3	0.363
ENSMUSG00000022216	Psme1	0	-0.38945	2.56139e-41	5.26109e-37	0.901	0.819
ENSMUSG00000036256	Igfbp7	0	-0.456928	8.29399e-41	1.70359e-36	0.384	0.246
ENSMUSG00000040659	Efhd2	0	-0.361812	1.36868e-40	2.81127e-36	0.316	0.387
ENSMUSG00000073411	H2-D1	0	-0.276895	8.90107e-40	1.82828e-35	0.994	0.981
ENSMUSG00000021377	Dek	0	-0.362961	2.50133e-39	5.13772e-35	0.862	0.763
ENSMUSG00000058773	Hist1h1b	0	-0.570503	2.90681e-39	5.97059e-35	0.257	0.328
ENSMUSG00000058715	Fcer1g	0	-1.53728	1.1721e-38	2.40748e-34	0.415	0.445
ENSMUSG00000069516	Lyz2	0	-1.73816	4.35675e-38	8.94876e-34	0.552	0.547
ENSMUSG00000004891	Nes	0	-0.275634	1.1508e-37	2.36374e-33	0.308	0.381
ENSMUSG00000031207	Msn	0	-0.311107	4.71661e-37	9.68792e-33	0.661	0.622
ENSMUSG00000019961	Tmpo	0	-0.318194	5.83348e-36	1.1982e-31	0.626	0.58
ENSMUSG00000006398	Cdc20	0	-0.376205	1.12625e-34	2.31332e-30	0.242	0.312
ENSMUSG00000047557	Lxn	0	-0.359945	1.02441e-32	2.10414e-28	0.306	0.389
ENSMUSG00000027447	Cst3	0	-0.882853	2.2162e-32	4.55208e-28	0.995	0.985
ENSMUSG00000024610	Cd74	0	-1.36019	2.72211e-32	5.59122e-28	0.888	0.83
ENSMUSG00000028312	Smc2	0	-0.369668	4.38581e-32	9.00846e-28	0.46	0.46
ENSMUSG00000022044	Stmn4	0	-0.276202	1.55058e-31	3.18489e-27	0.332	0.397
ENSMUSG00000036478	Btg1	0	-0.516691	2.22627e-31	4.57276e-27	0.658	0.637
ENSMUSG00000073421	H2-Ab1	0	-1.04668	3.21084e-30	6.59506e-26	0.864	0.79
ENSMUSG00000031425	Plp1	0	-0.606287	1.08505e-29	2.2287e-25	0.662	0.507
ENSMUSG00000021939	Ctsb	0	-0.802166	5.11631e-29	1.05089e-24	0.857	0.767
ENSMUSG00000022283	Pabpc1	0	-0.28607	4.8055e-28	9.8705e-24	0.95	0.834
ENSMUSG00000021190	Lgmn	0	-0.748864	1.66329e-27	3.41639e-23	0.552	0.535
ENSMUSG00000028270	Gbp2	0	-0.522346	2.2718e-27	4.66628e-23	0.473	0.492
ENSMUSG00000036896	C1qc	0	-1.48792	4.15357e-27	8.53143e-23	0.521	0.512
ENSMUSG00000031245	Hmgn5	0	-0.291266	2.67922e-26	5.50312e-22	0.607	0.565
ENSMUSG00000056612	Ppp1r14b	0	-0.299064	1.48395e-25	3.04804e-21	0.983	0.91
ENSMUSG00000044783	Hjurp	0	-0.259926	3.47115e-25	7.12975e-21	0.422	0.441
ENSMUSG00000036908	Unc93b1	0	-0.39192	9.52115e-25	1.95564e-20	0.211	0.262
ENSMUSG00000006360	Crip1	0	-0.425112	1.54125e-24	3.16573e-20	0.514	0.358
ENSMUSG00000017466	Timp2	0	-0.266623	1.10293e-23	2.26541e-19	0.858	0.663
ENSMUSG00000036594	H2-Aa	0	-1.0885	6.04685e-23	1.24202e-18	0.731	0.684
ENSMUSG00000028494	Plin2	0	-0.317547	7.88528e-23	1.61964e-18	0.654	0.481
ENSMUSG00000023004	Tuba1b	0	-0.318827	8.56834e-22	1.75994e-17	0.945	0.832
ENSMUSG00000071708	Sms	0	-0.254367	3.86482e-21	7.93834e-17	0.651	0.601
ENSMUSG00000025747	Tyms	0	-0.282396	6.35639e-21	1.3056e-16	0.406	0.415
ENSMUSG00000052681	Rap1b	0	-0.268618	2.9939e-20	6.14948e-16	0.679	0.625
ENSMUSG00000028693	Nasp	0	-0.289904	4.93863e-20	1.01439e-15	0.708	0.617
ENSMUSG00000060586	H2-Eb1	0	-0.896791	5.70325e-19	1.17145e-14	0.795	0.733
ENSMUSG00000070348	Ccnd1	0	-0.290278	3.2647e-18	6.7057e-14	0.85	0.766
ENSMUSG00000098318	Lockd	0	-0.276971	1.92985e-17	3.9639e-13	0.324	0.346
ENSMUSG00000025743	Sdc3	0	-0.276146	9.20433e-16	1.89057e-11	0.745	0.677
ENSMUSG00000090125	Pou3f1	0	-0.361811	1.82321e-15	3.74488e-11	0.421	0.428
ENSMUSG00000003038	Hmgn2	0	-0.332013	1.01765e-14	2.09025e-10	0.911	0.783
ENSMUSG00000069272	Hist1h2ae	0	-0.560532	1.61043e-14	3.30782e-10	0.481	0.454
ENSMUSG00000056501	Cebpb	0	-0.262665	3.50507e-14	7.19941e-10	0.649	0.52
ENSMUSG00000037649	H2-DMa	0	-0.411926	4.15409e-14	8.5325e-10	0.605	0.561
ENSMUSG00000079197	Psme2	0	-0.315097	9.08208e-14	1.86546e-09	0.901	0.791
ENSMUSG00000035202	Lars2	0	-0.303671	2.92058e-13	5.99887e-09	0.854	0.71
ENSMUSG00000032482	Cspg5	0	-0.434987	1.7781e-12	3.65222e-08	0.851	0.755
ENSMUSG00000075705	Msrb1	0	-0.344797	8.44111e-12	1.7338e-07	0.612	0.478
ENSMUSG00000035042	Ccl5	0	-0.867177	1.05893e-11	2.17505e-07	0.429	0.332
ENSMUSG00000027160	Ccdc34	0	-0.261653	6.57188e-11	1.34986e-06	0.651	0.564
ENSMUSG00000031827	Cotl1	0	-0.270957	2.40414e-09	4.93809e-05	0.822	0.724
ENSMUSG00000097156	Gm3764	0	-0.277254	4.90742e-09	0.000100798	0.504	0.483
ENSMUSG00000025283	Sat1	0	-0.519491	9.33347e-09	0.000191709	0.825	0.721
ENSMUSG00000040713	Creg1	0	-0.35104	1.48588e-08	0.0003052	0.541	0.501
ENSMUSG00000024725	Ostf1	0	-0.269766	2.57479e-07	0.00528861	0.795	0.68
ENSMUSG00000050335	Lgals3	0	-0.754316	3.2742e-07	0.0067252	0.411	0.389
ENSMUSG00000027907	S100a11	0	-0.505587	7.87378e-07	0.0161728	0.487	0.451
ENSMUSG00000025498	Irf7	0	-0.404862	2.37053e-06	0.0486907	0.514	0.466
ENSMUSG00000074622	Mafb	0	-0.371404	5.97864e-06	0.122801	0.44	0.352
ENSMUSG00000021871	Pnp	0	-0.319113	1.69681e-05	0.348525	0.512	0.47
ENSMUSG00000021665	Hexb	0	-0.774884	2.15842e-05	0.44334	0.56	0.502
ENSMUSG00000000567	Sox9	0	-0.291337	2.27597e-05	0.467484	0.368	0.357
ENSMUSG00000041736	Tspo	0	-0.362546	0.000111952	1	0.695	0.539
ENSMUSG00000038400	Pmepa1	0	-0.396171	0.000121437	1	0.765	0.668
ENSMUSG00000031838	Ifi30	0	-0.717593	0.000276577	1	0.35	0.325
ENSMUSG00000005089	Slc1a2	0	-0.393186	0.000762978	1	0.322	0.325
ENSMUSG00000034708	Grn	0	-0.531796	0.00183662	1	0.704	0.584
ENSMUSG00000004207	Psap	0	-0.461114	0.00313538	1	0.961	0.838
ENSMUSG00000027514	Zbp1	0	-0.316505	0.00472389	1	0.501	0.455
ENSMUSG00000005413	Hmox1	0	-0.655273	0.00526961	1	0.488	0.411
ENSMUSG00000105361	AY036118	1	1.86128	0	0	0.979	0.923
ENSMUSG00000098178	Gm42418	1	1.73196	0	0	0.998	0.998
ENSMUSG00000035202	Lars2	1	1.29079	0	0	0.752	0.726
ENSMUSG00000094777	Hist1h2ap	1	0.652315	0	0	0.826	0.8
ENSMUSG00000021282	Eif5	1	-0.250356	0	0	0.252	0.846
ENSMUSG00000024758	Rtn3	1	-0.250866	0	0	0.16	0.788
ENSMUSG00000022812	Gsk3b	1	-0.251027	0	0	0.171	0.778
ENSMUSG00000006651	Aplp1	1	-0.252871	0	0	0.068	0.483
ENSMUSG00000054364	Rhob	1	-0.25624	0	0	0.13	0.678
ENSMUSG00000040128	Pnrc1	1	-0.256713	0	0	0.175	0.782
ENSMUSG00000035621	Midn	1	-0.257559	0	0	0.09	0.624
ENSMUSG00000031996	Aplp2	1	-0.258948	0	0	0.145	0.741
ENSMUSG00000053907	Mat2a	1	-0.263672	0	0	0.168	0.755
ENSMUSG00000063406	Tmed5	1	-0.265023	0	0	0.113	0.73
ENSMUSG00000010095	Slc3a2	1	-0.266538	0	0	0.269	0.831
ENSMUSG00000032740	Ccdc88a	1	-0.266606	0	0	0.18	0.738
ENSMUSG00000018501	Ncor1	1	-0.266785	0	0	0.212	0.829
ENSMUSG00000019843	Fyn	1	-0.266813	0	0	0.192	0.76
ENSMUSG00000022285	Ywhaz	1	-0.268362	0	0	0.293	0.892
ENSMUSG00000022048	Dpysl2	1	-0.269383	0	0	0.103	0.675
ENSMUSG00000028565	Nfia	1	-0.270521	0	0	0.174	0.731
ENSMUSG00000002341	Ncan	1	-0.270728	0	0	0.131	0.594
ENSMUSG00000048040	Arxes2	1	-0.273393	0	0	0.066	0.536
ENSMUSG00000001687	Ubl3	1	-0.27388	0	0	0.107	0.73
ENSMUSG00000101609	Kcnq1ot1	1	-0.278729	0	0	0.158	0.688
ENSMUSG00000030315	Vgll4	1	-0.289748	0	0	0.086	0.67
ENSMUSG00000031207	Msn	1	-0.294363	0	0	0.135	0.696
ENSMUSG00000020423	Btg2	1	-0.296645	0	0	0.086	0.513
ENSMUSG00000025647	Shisa5	1	-0.305035	0	0	0.104	0.567
ENSMUSG00000026878	Rab14	1	-0.305545	0	0	0.272	0.883
ENSMUSG00000042133	Ppig	1	-0.306472	0	0	0.127	0.778
ENSMUSG00000048644	Ctxn1	1	-0.308797	0	0	0.095	0.587
ENSMUSG00000041417	Pik3r1	1	-0.309808	0	0	0.188	0.769
ENSMUSG00000039542	Ncam1	1	-0.310446	0	0	0.146	0.691
ENSMUSG00000019873	Reep3	1	-0.313558	0	0	0.095	0.72
ENSMUSG00000041329	Atp1b2	1	-0.315273	0	0	0.091	0.54
ENSMUSG00000008575	Nfib	1	-0.328239	0	0	0.172	0.716
ENSMUSG00000063856	Gpx1	1	-0.33912	0	0	0.219	0.752
ENSMUSG00000035569	Ankrd11	1	-0.342447	0	0	0.212	0.836
ENSMUSG00000058254	Tspan7	1	-0.361623	0	0	0.151	0.733
ENSMUSG00000020577	Tspan13	1	-0.362706	0	0	0.096	0.692
ENSMUSG00000002107	Celf2	1	-0.36589	0	0	0.083	0.67
ENSMUSG00000053477	Tcf4	1	-0.36739	0	0	0.276	0.839
ENSMUSG00000021127	Zfp36l1	1	-0.386252	0	0	0.102	0.653
ENSMUSG00000007836	Hnrnpa0	1	-0.392128	0	0	0.347	0.913
ENSMUSG00000033880	Lgals3bp	1	-0.401529	0	0	0.088	0.577
ENSMUSG00000047945	Marcksl1	1	-0.407921	0	0	0.319	0.854
ENSMUSG00000026872	Zeb2	1	-0.414806	0	0	0.188	0.799
ENSMUSG00000036478	Btg1	1	-0.420759	0	0	0.183	0.704
ENSMUSG00000028517	Plpp3	1	-0.435494	0	0	0.105	0.653
ENSMUSG00000038400	Pmepa1	1	-0.436391	0	0	0.217	0.746
ENSMUSG00000063632	Sox11	1	-0.45385	0	0	0.167	0.658
ENSMUSG00000022708	Zbtb20	1	-0.478414	0	0	0.278	0.809
ENSMUSG00000032562	Gnai2	1	-0.479363	0	0	0.313	0.929
ENSMUSG00000001911	Nfix	1	-0.489894	0	0	0.209	0.803
ENSMUSG00000029580	Actb	1	-0.49706	0	0	0.98	0.999
ENSMUSG00000052727	Map1b	1	-0.547299	0	0	0.186	0.705
ENSMUSG00000068923	Syt11	1	-0.568483	0	0	0.334	0.838
ENSMUSG00000048758	Rpl29	1	-0.581259	0	0	0.593	0.954
ENSMUSG00000069662	Marcks	1	-0.672351	0	0	0.528	0.936
ENSMUSG00000034459	Ifit1	1	-0.393059	2.33854e-307	4.80337e-303	0.056	0.435
ENSMUSG00000020009	Ifngr1	1	-0.25095	1.7828e-301	3.66187e-297	0.067	0.454
ENSMUSG00000000078	Klf6	1	-0.251964	3.43429e-297	7.05403e-293	0.233	0.753
ENSMUSG00000022587	Ly6e	1	-0.490509	6.90667e-295	1.41863e-290	0.274	0.781
ENSMUSG00000060739	Nsa2	1	-0.273918	5.44513e-294	1.11843e-289	0.318	0.9
ENSMUSG00000028194	Ddah1	1	-0.295597	2.16393e-292	4.44471e-288	0.223	0.716
ENSMUSG00000051627	Hist1h1e	1	1.0185	1.55267e-289	3.18919e-285	0.675	0.615
ENSMUSG00000020048	Hsp90b1	1	-0.44294	6.81596e-275	1.4e-270	0.541	0.955
ENSMUSG00000074748	Atxn7l3b	1	-0.308142	5.09775e-273	1.04708e-268	0.361	0.896
ENSMUSG00000021614	Vcan	1	-0.427496	3.2696e-269	6.71577e-265	0.225	0.688
ENSMUSG00000020723	Cacng4	1	-0.250048	6.05349e-268	1.24339e-263	0.233	0.721
ENSMUSG00000022122	Ednrb	1	-0.261411	2.45542e-265	5.04343e-261	0.17	0.608
ENSMUSG00000056851	Pcbp2	1	-0.301306	5.47285e-265	1.12412e-260	0.353	0.911
ENSMUSG00000021477	Ctsl	1	-0.256652	5.13374e-264	1.05447e-259	0.3	0.854
ENSMUSG00000034708	Grn	1	-0.290532	3.6401e-262	7.47677e-258	0.2	0.656
ENSMUSG00000000567	Sox9	1	-0.387979	5.44587e-262	1.11858e-257	0.059	0.4
ENSMUSG00000005360	Slc1a3	1	-0.358239	5.71788e-261	1.17445e-256	0.148	0.564
ENSMUSG00000007097	Atp1a2	1	-0.322739	3.59848e-254	7.39128e-250	0.203	0.639
ENSMUSG00000000184	Ccnd2	1	-0.331945	4.0223e-252	8.26181e-248	0.156	0.556
ENSMUSG00000001847	Rac1	1	-0.25241	4.2347e-252	8.69808e-248	0.343	0.925
ENSMUSG00000027581	Stmn3	1	-0.273994	4.40774e-251	9.05349e-247	0.13	0.518
ENSMUSG00000079037	Prnp	1	-0.259379	1.79666e-243	3.69034e-239	0.256	0.749
ENSMUSG00000032324	Tspan3	1	-0.325087	2.57266e-239	5.28424e-235	0.365	0.871
ENSMUSG00000018293	Pfn1	1	-0.463665	5.35646e-238	1.10022e-233	0.447	0.938
ENSMUSG00000025498	Irf7	1	-0.26397	1.63165e-234	3.35141e-230	0.138	0.52
ENSMUSG00000021087	Rtn1	1	-0.431115	2.23876e-229	4.59842e-225	0.341	0.772
ENSMUSG00000002985	Apoe	1	-0.542498	9.33469e-225	1.91734e-220	0.989	0.995
ENSMUSG00000024661	Fth1	1	-0.31466	4.55924e-220	9.36469e-216	0.991	0.998
ENSMUSG00000031765	Mt1	1	0.33431	7.39529e-219	1.51899e-214	0.86	0.907
ENSMUSG00000038418	Egr1	1	-0.470213	2.47349e-217	5.08054e-213	0.323	0.735
ENSMUSG00000056501	Cebpb	1	-0.339054	5.60613e-216	1.1515e-211	0.189	0.585
ENSMUSG00000026385	Dbi	1	0.254899	6.2367e-216	1.28102e-211	0.996	0.998
ENSMUSG00000055148	Klf2	1	-0.280788	6.98879e-216	1.4355e-211	0.092	0.421
ENSMUSG00000033307	Mif	1	0.361041	2.49196e-215	5.11849e-211	0.928	0.984
ENSMUSG00000045532	C1ql1	1	-0.284554	7.36007e-213	1.51176e-208	0.25	0.677
ENSMUSG00000074622	Mafb	1	-0.346722	7.71958e-212	1.5856e-207	0.086	0.402
ENSMUSG00000021250	Fos	1	-0.683903	1.23332e-209	2.53324e-205	0.484	0.883
ENSMUSG00000076431	Sox4	1	-0.447487	2.05721e-209	4.2255e-205	0.412	0.831
ENSMUSG00000045763	Basp1	1	-0.396873	6.54081e-209	1.34348e-204	0.642	0.93
ENSMUSG00000074896	Ifit3	1	-0.261801	1.3759e-208	2.82609e-204	0.171	0.551
ENSMUSG00000054766	Set	1	-0.334769	3.27334e-207	6.72344e-203	0.449	0.923
ENSMUSG00000033685	Ucp2	1	-0.420195	9.74518e-205	2.00166e-200	0.105	0.42
ENSMUSG00000022283	Pabpc1	1	-0.319278	1.49733e-201	3.07552e-197	0.404	0.911
ENSMUSG00000020205	Phlda1	1	-0.361819	1.06899e-197	2.1957e-193	0.279	0.695
ENSMUSG00000062078	Qk	1	-0.360316	1.50424e-194	3.08971e-190	0.53	0.922
ENSMUSG00000056201	Cfl1	1	-0.315924	3.53716e-193	7.26532e-189	0.71	0.977
ENSMUSG00000070348	Ccnd1	1	-0.431748	4.08763e-187	8.396e-183	0.406	0.829
ENSMUSG00000055022	Cntn1	1	-0.367679	2.29903e-168	4.7222e-164	0.378	0.782
ENSMUSG00000021190	Lgmn	1	-0.263035	1.9332e-166	3.9708e-162	0.216	0.582
ENSMUSG00000025362	Rps26	1	0.262732	2.95302e-165	6.0655e-161	0.983	0.997
ENSMUSG00000041571	Sepw1	1	-0.26646	6.18005e-165	1.26938e-160	0.697	0.973
ENSMUSG00000022148	Fyb	1	-0.273116	1.65067e-162	3.39048e-158	0.047	0.285
ENSMUSG00000001833	2021-09-07	1	-0.262009	4.92242e-160	1.01107e-155	0.464	0.916
ENSMUSG00000064373	Sepp1	1	-0.307213	1.97176e-147	4.04999e-143	0.055	0.282
ENSMUSG00000030654	Arl6ip1	1	-0.263529	5.1337e-141	1.05446e-136	0.44	0.925
ENSMUSG00000068220	Lgals1	1	0.411251	4.13848e-140	8.50044e-136	0.716	0.67
ENSMUSG00000021242	Npc2	1	-0.363118	3.48473e-135	7.15763e-131	0.418	0.901
ENSMUSG00000021939	Ctsb	1	-0.388173	3.18873e-133	6.54965e-129	0.374	0.835
ENSMUSG00000020849	Ywhae	1	-0.254416	8.9119e-128	1.8305e-123	0.554	0.95
ENSMUSG00000090137	Uba52	1	0.295073	1.07208e-123	2.20206e-119	0.915	0.986
ENSMUSG00000004207	Psap	1	-0.361861	6.4588e-122	1.32664e-117	0.448	0.911
ENSMUSG00000097971	Gm26917	1	0.531889	1.73604e-119	3.56582e-115	0.215	0.567
ENSMUSG00000028581	Laptm5	1	-0.389073	3.78803e-117	7.78062e-113	0.101	0.312
ENSMUSG00000032359	Ctsh	1	-0.351973	3.74936e-115	7.70119e-111	0.082	0.283
ENSMUSG00000026864	Hspa5	1	-0.252251	3.82366e-115	7.8538e-111	0.571	0.95
ENSMUSG00000029309	Sparcl1	1	-0.30856	8.72023e-115	1.79113e-110	0.291	0.631
ENSMUSG00000036887	C1qa	1	-0.445929	3.66583e-110	7.52961e-106	0.667	0.748
ENSMUSG00000032554	Trf	1	-0.278951	5.82028e-110	1.19549e-105	0.063	0.257
ENSMUSG00000064356	mt-Atp8	1	0.343044	3.6626e-107	7.52299e-103	0.266	0.669
ENSMUSG00000042845	Wfdc12	1	0.498993	2.84339e-105	5.84033e-101	0.521	0.405
ENSMUSG00000030707	Coro1a	1	-0.324907	4.6012e-104	9.45087e-100	0.152	0.379
ENSMUSG00000031342	Gpm6b	1	-0.313312	1.11581e-98	2.29188e-94	0.681	0.92
ENSMUSG00000001175	Calm1	1	-0.28021	1.87108e-86	3.84319e-82	0.725	0.979
ENSMUSG00000032482	Cspg5	1	-0.307242	2.84856e-86	5.85094e-82	0.471	0.809
ENSMUSG00000009687	Fxyd5	1	-0.420795	3.21617e-84	6.60602e-80	0.133	0.318
ENSMUSG00000075602	Ly6a	1	-0.443481	6.14647e-82	1.26249e-77	0.159	0.36
ENSMUSG00000027447	Cst3	1	-0.382547	4.07853e-78	8.3773e-74	0.946	0.992
ENSMUSG00000054717	Hmgb2	1	0.297458	6.40049e-78	1.31466e-73	0.719	0.865
ENSMUSG00000068748	Ptprz1	1	-0.274018	4.22421e-75	8.67654e-71	0.606	0.876
ENSMUSG00000031838	Ifi30	1	-0.273786	3.13599e-72	6.44132e-68	0.161	0.352
ENSMUSG00000030560	Ctsc	1	-0.275069	9.65541e-70	1.98322e-65	0.181	0.377
ENSMUSG00000020077	Srgn	1	-0.683488	9.68213e-64	1.98871e-59	0.186	0.35
ENSMUSG00000036256	Igfbp7	1	-0.270314	4.03757e-63	8.29317e-59	0.12	0.284
ENSMUSG00000069272	Hist1h2ae	1	0.72482	4.37897e-63	8.9944e-59	0.458	0.457
ENSMUSG00000005413	Hmox1	1	-0.29552	1.50274e-59	3.08662e-55	0.217	0.45
ENSMUSG00000022108	Itm2b	1	-0.365724	2.98475e-59	6.13067e-55	0.71	0.977
ENSMUSG00000015090	Ptgds	1	-0.319319	8.23846e-57	1.69218e-52	0.163	0.355
ENSMUSG00000089929	Bcl2a1b	1	-0.269841	3.12945e-55	6.4279e-51	0.131	0.275
ENSMUSG00000060860	Ube2s	1	0.258565	5.31908e-51	1.09254e-46	0.726	0.935
ENSMUSG00000031425	Plp1	1	-0.656089	1.67223e-50	3.43476e-46	0.307	0.558
ENSMUSG00000024610	Cd74	1	-0.888954	8.251e-47	1.69476e-42	0.727	0.853
ENSMUSG00000035042	Ccl5	1	-0.680285	8.72463e-47	1.79204e-42	0.189	0.366
ENSMUSG00000075010	AW112010	1	-0.460686	1.70334e-42	3.49867e-38	0.192	0.34
ENSMUSG00000022548	Apod	1	-0.350627	6.8579e-42	1.40861e-37	0.147	0.294
ENSMUSG00000016256	Ctsz	1	-0.297258	1.5013e-41	3.08367e-37	0.421	0.745
ENSMUSG00000036905	C1qb	1	-0.378417	1.81573e-40	3.7295e-36	0.578	0.673
ENSMUSG00000030218	Mgp	1	0.257463	1.05657e-36	2.17019e-32	0.385	0.373
ENSMUSG00000000682	Cd52	1	-0.505305	7.39757e-36	1.51946e-31	0.321	0.486
ENSMUSG00000058773	Hist1h1b	1	0.517147	1.04783e-34	2.15224e-30	0.346	0.315
ENSMUSG00000006519	Cyba	1	-0.374238	9.34721e-32	1.91992e-27	0.316	0.479
NA	luciferase	1	0.405761	6.0766e-27	1.24813e-22	0.314	0.573
ENSMUSG00000058715	Fcer1g	1	-0.680781	2.57664e-23	5.29241e-19	0.317	0.459
ENSMUSG00000064345	mt-Nd2	1	0.439128	1.46987e-12	3.01911e-08	0.898	0.991
ENSMUSG00000073411	H2-D1	1	-0.257407	3.99088e-11	8.19726e-07	0.924	0.991
ENSMUSG00000073421	H2-Ab1	1	-0.500281	2.43474e-10	5.00096e-06	0.647	0.821
ENSMUSG00000065947	mt-Nd4l	1	0.5168	3.67861e-09	7.55587e-05	0.463	0.867
ENSMUSG00000061482	Hist1h4d	1	0.633253	2.78418e-08	0.000571871	0.294	0.332
ENSMUSG00000007891	Ctsd	1	-0.351909	1.38817e-07	0.0028513	0.527	0.9
ENSMUSG00000063694	Cycs	1	0.250553	3.0578e-06	0.0628073	0.614	0.918
ENSMUSG00000023456	Tpi1	1	0.294312	1.35098e-05	0.277491	0.545	0.81
ENSMUSG00000063696	Gm8730	1	0.319897	2.33604e-05	0.479823	0.521	0.658
ENSMUSG00000030579	Tyrobp	1	-0.454181	0.000294085	1	0.41	0.531
ENSMUSG00000056966	Gjc3	1	0.251624	0.00102578	1	0.391	0.564
ENSMUSG00000022450	Ndufa6	1	0.250494	0.00127052	1	0.519	0.918
ENSMUSG00000060586	H2-Eb1	1	-0.395987	0.00136808	1	0.59	0.762
ENSMUSG00000050335	Lgals3	1	-0.27404	0.00148375	1	0.315	0.403
ENSMUSG00000032482	Cspg5	2	1.39735	0	0	0.987	0.745
ENSMUSG00000046160	Olig1	2	0.960197	0	0	0.994	0.842
ENSMUSG00000022577	Ly6h	2	0.954392	0	0	0.87	0.468
ENSMUSG00000021268	Meg3	2	0.908978	0	0	0.777	0.362
ENSMUSG00000074457	S100a16	2	0.879137	0	0	0.937	0.74
ENSMUSG00000070348	Ccnd1	2	0.850703	0	0	0.976	0.757
ENSMUSG00000032366	Tpm1	2	0.839292	0	0	0.953	0.682
ENSMUSG00000027581	Stmn3	2	0.810557	0	0	0.869	0.43
ENSMUSG00000055430	Nap1l5	2	0.794266	0	0	0.884	0.483
ENSMUSG00000068748	Ptprz1	2	0.789312	0	0	0.993	0.828
ENSMUSG00000106379	Lhfpl3	2	0.77675	0	0	0.95	0.661
ENSMUSG00000071658	Gng3	2	0.774169	0	0	0.693	0.342
ENSMUSG00000039278	Pcsk1n	2	0.756774	0	0	0.988	0.82
ENSMUSG00000034353	Ramp1	2	0.74087	0	0	0.915	0.542
ENSMUSG00000045532	C1ql1	2	0.736393	0	0	0.876	0.599
ENSMUSG00000029231	Pdgfra	2	0.728484	0	0	0.892	0.534
ENSMUSG00000004892	Bcan	2	0.727238	0	0	0.917	0.614
ENSMUSG00000090125	Pou3f1	2	0.706568	0	0	0.768	0.393
ENSMUSG00000079056	Kcnip3	2	0.698726	0	0	0.806	0.425
ENSMUSG00000024109	Nrxn1	2	0.69857	0	0	0.784	0.337
ENSMUSG00000047261	Gap43	2	0.671934	0	0	0.95	0.687
ENSMUSG00000001036	Epn2	2	0.667849	0	0	0.859	0.542
ENSMUSG00000034164	Emid1	2	0.639536	0	0	0.559	0.149
ENSMUSG00000068923	Syt11	2	0.63844	0	0	0.986	0.755
ENSMUSG00000026249	Serpine2	2	0.63033	0	0	0.975	0.785
ENSMUSG00000033768	Nrxn2	2	0.622655	0	0	0.714	0.34
ENSMUSG00000039830	Olig2	2	0.607305	0	0	0.922	0.612
ENSMUSG00000033981	Gria2	2	0.582437	0	0	0.895	0.519
ENSMUSG00000069763	Tmem100	2	0.580341	0	0	0.745	0.397
ENSMUSG00000022122	Ednrb	2	0.572367	0	0	0.848	0.524
ENSMUSG00000031775	Pllp	2	0.570817	0	0	0.832	0.5
ENSMUSG00000015829	Tnr	2	0.561273	0	0	0.827	0.473
ENSMUSG00000032324	Tspan3	2	0.560609	0	0	0.977	0.792
ENSMUSG00000022199	Slc22a17	2	0.556199	0	0	0.855	0.562
ENSMUSG00000029810	Tmem176b	2	0.554622	0	0	0.978	0.834
ENSMUSG00000042846	Lrrtm3	2	0.547712	0	0	0.771	0.395
ENSMUSG00000046178	Nxph1	2	0.545782	0	0	0.654	0.241
ENSMUSG00000031517	Gpm6a	2	0.543967	0	0	0.849	0.471
ENSMUSG00000032911	Cspg4	2	0.537445	0	0	0.794	0.45
ENSMUSG00000001270	Ckb	2	0.512409	0	0	0.997	0.989
ENSMUSG00000028194	Ddah1	2	0.505662	0	0	0.929	0.628
ENSMUSG00000037211	Spry1	2	0.500358	0	0	0.77	0.43
ENSMUSG00000024084	Qpct	2	0.489577	0	0	0.725	0.374
ENSMUSG00000022037	Clu	2	0.487177	0	0	0.829	0.45
ENSMUSG00000022114	Spry2	2	0.46728	0	0	0.683	0.348
ENSMUSG00000001833	2021-09-07	2	0.457262	0	0	0.981	0.849
ENSMUSG00000032118	Fez1	2	0.446686	0	0	0.932	0.629
ENSMUSG00000049252	Lrp1b	2	0.436336	0	0	0.713	0.349
ENSMUSG00000042757	Tmem108	2	0.430826	0	0	0.679	0.33
ENSMUSG00000046008	Pnlip	2	0.422475	0	0	0.448	0.142
ENSMUSG00000035566	Pcdh17	2	0.421804	0	0	0.795	0.4
ENSMUSG00000001493	Meox1	2	0.410769	0	0	0.292	0.05
ENSMUSG00000059974	Ntm	2	0.401816	0	0	0.653	0.307
ENSMUSG00000046834	Krt1	2	0.396518	0	0	0.481	0.132
ENSMUSG00000066392	Nrxn3	2	0.350831	0	0	0.403	0.127
ENSMUSG00000016349	Eef1a2	2	0.332541	0	0	0.467	0.153
ENSMUSG00000020723	Cacng4	2	0.541847	4.58972e-307	9.42729e-303	0.922	0.634
ENSMUSG00000047907	Tshz2	2	0.458129	2.1529e-302	4.42205e-298	0.71	0.381
ENSMUSG00000075334	Rprm	2	0.377938	4.25018e-299	8.72986e-295	0.758	0.425
ENSMUSG00000062257	Opcml	2	0.444997	4.33179e-298	8.89749e-294	0.865	0.536
ENSMUSG00000028351	Brinp1	2	0.31202	6.88267e-297	1.4137e-292	0.508	0.198
ENSMUSG00000025743	Sdc3	2	0.429109	6.22825e-296	1.27928e-291	0.914	0.663
ENSMUSG00000018451	6330403K07Rik	2	0.391372	4.52885e-293	9.30225e-289	0.631	0.298
ENSMUSG00000049583	Grm5	2	0.418526	2.72295e-292	5.59293e-288	0.577	0.251
ENSMUSG00000035131	Brinp3	2	0.379275	3.01227e-291	6.1872e-287	0.701	0.368
ENSMUSG00000022658	Tagln3	2	0.408632	8.55789e-290	1.75779e-285	0.741	0.433
ENSMUSG00000058589	Anks1b	2	0.450424	8.62576e-285	1.77173e-280	0.882	0.582
ENSMUSG00000003279	Dlgap1	2	0.448573	1.31346e-279	2.69786e-275	0.826	0.523
ENSMUSG00000056596	Trnp1	2	0.346311	1.60628e-278	3.2993e-274	0.366	0.116
ENSMUSG00000061080	Lsamp	2	0.411642	7.44986e-278	1.5302e-273	0.898	0.606
ENSMUSG00000102252	Snrpn	2	0.388588	1.02185e-275	2.09888e-271	0.83	0.561
ENSMUSG00000022240	Ctnnd2	2	0.415268	2.19755e-275	4.51377e-271	0.685	0.369
ENSMUSG00000031610	Scrg1	2	0.54863	6.70258e-275	1.37671e-270	0.926	0.693
ENSMUSG00000037624	Kcnk2	2	0.394794	9.29001e-274	1.90817e-269	0.657	0.35
ENSMUSG00000059187	Fam19a1	2	0.250556	2.29587e-273	4.71571e-269	0.328	0.095
ENSMUSG00000056515	Rab31	2	0.438344	5.34422e-273	1.0977e-268	0.726	0.45
ENSMUSG00000064115	Cadm2	2	0.388705	9.07116e-270	1.86322e-265	0.65	0.342
ENSMUSG00000050272	Dscam	2	0.340251	4.93975e-266	1.01462e-261	0.602	0.299
ENSMUSG00000042429	Adora1	2	0.29421	1.25975e-260	2.58753e-256	0.376	0.13
ENSMUSG00000052613	Pcdh15	2	0.421518	3.56261e-259	7.3176e-255	0.729	0.406
ENSMUSG00000055022	Cntn1	2	0.448874	2.13022e-254	4.37548e-250	0.963	0.709
ENSMUSG00000045777	Ifitm10	2	0.315955	3.5256e-253	7.24158e-249	0.38	0.132
ENSMUSG00000033342	Plppr5	2	0.322896	8.07503e-253	1.65861e-248	0.566	0.279
ENSMUSG00000006800	Sulf2	2	0.483457	1.43549e-252	2.9485e-248	0.819	0.549
ENSMUSG00000032383	Ppib	2	0.318388	5.3183e-252	1.09238e-247	0.986	0.915
ENSMUSG00000021087	Rtn1	2	0.546191	5.38742e-252	1.10658e-247	0.95	0.696
ENSMUSG00000023236	Scg5	2	0.455475	1.62538e-251	3.33854e-247	0.829	0.561
ENSMUSG00000060882	Kcnd2	2	0.320894	3.1028e-250	6.37315e-246	0.557	0.26
ENSMUSG00000045763	Basp1	2	0.372904	9.35086e-249	1.92067e-244	0.993	0.885
ENSMUSG00000097156	Gm3764	2	0.403202	1.77047e-248	3.63655e-244	0.768	0.458
ENSMUSG00000061762	Tac1	2	0.34109	2.82595e-245	5.8045e-241	0.354	0.117
ENSMUSG00000060002	Chpt1	2	0.379302	1.99834e-244	4.10459e-240	0.783	0.521
ENSMUSG00000067879	3110035E14Rik	2	0.378256	6.78934e-242	1.39453e-237	0.788	0.477
ENSMUSG00000049036	Tmem121	2	0.355475	2.22219e-240	4.56437e-236	0.686	0.422
ENSMUSG00000034612	Chst11	2	0.391594	3.7325e-240	7.66654e-236	0.742	0.449
ENSMUSG00000024608	Rps14	2	-0.366287	6.70305e-239	1.37681e-234	0.999	0.997
ENSMUSG00000036466	Megf11	2	0.3231	2.27943e-238	4.68194e-234	0.528	0.245
ENSMUSG00000029126	Nsg1	2	0.327407	2.99016e-237	6.1418e-233	0.863	0.538
ENSMUSG00000020849	Ywhae	2	0.366182	1.32227e-234	2.71595e-230	0.988	0.893
ENSMUSG00000017386	Traf4	2	0.409589	7.30293e-233	1.50002e-228	0.803	0.532
ENSMUSG00000001986	Gria3	2	0.421418	8.63577e-232	1.77379e-227	0.745	0.467
ENSMUSG00000033350	Chst2	2	0.340492	1.6892e-229	3.46961e-225	0.608	0.317
ENSMUSG00000049517	Rps23	2	-0.302597	3.53954e-226	7.27021e-222	1	0.999
ENSMUSG00000055538	Zcchc24	2	0.482072	1.14981e-223	2.36172e-219	0.768	0.514
ENSMUSG00000028832	Stmn1	2	-0.808967	6.74033e-222	1.38446e-217	0.882	0.906
ENSMUSG00000061576	Dpp6	2	0.272256	1.27359e-221	2.61596e-217	0.501	0.234
ENSMUSG00000034000	Neu4	2	0.443686	2.1278e-221	4.37051e-217	0.553	0.277
ENSMUSG00000006941	Eif1b	2	0.354556	9.04508e-221	1.85786e-216	0.966	0.802
ENSMUSG00000069662	Marcks	2	0.383547	3.11383e-220	6.39581e-216	0.992	0.875
ENSMUSG00000033022	Cdo1	2	0.360414	9.53983e-218	1.95948e-213	0.757	0.462
ENSMUSG00000033763	Mtss1l	2	0.395902	1.83944e-217	3.77822e-213	0.908	0.653
ENSMUSG00000033152	Podxl2	2	0.315529	1.926e-217	3.956e-213	0.779	0.513
ENSMUSG00000045994	B3gat1	2	0.265582	4.19286e-217	8.61213e-213	0.6	0.327
NA	EGFP	2	0.682972	1.04251e-216	2.14131e-212	1	0.999
ENSMUSG00000049630	C1ql3	2	0.328595	4.8816e-215	1.00268e-210	0.518	0.254
ENSMUSG00000032181	Scg3	2	0.273471	4.41819e-213	9.07496e-209	0.668	0.383
ENSMUSG00000030657	Xylt1	2	0.420225	5.4048e-213	1.11015e-208	0.746	0.48
ENSMUSG00000040249	Lrp1	2	0.429569	6.10372e-212	1.2537e-207	0.857	0.617
ENSMUSG00000051359	Ncald	2	0.398402	2.18646e-211	4.49098e-207	0.938	0.679
ENSMUSG00000027797	Dclk1	2	0.38222	3.10235e-211	6.37223e-207	0.816	0.521
ENSMUSG00000031790	Mmp15	2	0.360526	3.44212e-209	7.07011e-205	0.694	0.436
ENSMUSG00000045658	Pid1	2	0.315381	1.41132e-208	2.89884e-204	0.744	0.47
ENSMUSG00000037499	Nenf	2	0.348166	9.02893e-206	1.85454e-201	0.906	0.721
ENSMUSG00000028546	Elavl4	2	0.277617	1.29275e-205	2.6553e-201	0.628	0.349
ENSMUSG00000019841	Rev3l	2	0.330771	2.25832e-205	4.63859e-201	0.713	0.458
ENSMUSG00000021411	Pxdc1	2	0.383385	2.21915e-203	4.55814e-199	0.722	0.477
ENSMUSG00000026585	Kifap3	2	0.330137	1.32317e-202	2.71778e-198	0.776	0.538
ENSMUSG00000059146	Ntrk3	2	0.290266	5.28122e-202	1.08476e-197	0.584	0.311
ENSMUSG00000073481	2021-03-02	2	0.366552	1.70678e-201	3.50573e-197	0.891	0.727
ENSMUSG00000040653	Ppp1r14c	2	0.319457	7.44685e-201	1.52958e-196	0.755	0.5
ENSMUSG00000029228	Lnx1	2	0.266091	4.63444e-200	9.51913e-196	0.456	0.211
ENSMUSG00000021010	Npas3	2	0.347676	7.17091e-200	1.4729e-195	0.652	0.39
ENSMUSG00000002341	Ncan	2	0.278662	2.35589e-198	4.83899e-194	0.801	0.51
ENSMUSG00000022708	Zbtb20	2	0.497504	1.22814e-197	2.5226e-193	0.947	0.724
ENSMUSG00000052684	Jun	2	0.57773	2.63604e-195	5.41443e-191	0.971	0.882
ENSMUSG00000048388	Fam171b	2	0.337009	1.74621e-194	3.58672e-190	0.707	0.44
ENSMUSG00000046447	Camk2n1	2	0.416725	2.38704e-194	4.90298e-190	0.708	0.459
ENSMUSG00000039001	Rps21	2	-0.290096	5.19973e-194	1.06803e-189	1	0.999
ENSMUSG00000009418	Nav1	2	0.374623	5.98287e-194	1.22888e-189	0.829	0.565
ENSMUSG00000039323	Igfbp2	2	0.528568	1.55361e-193	3.19113e-189	0.713	0.459
ENSMUSG00000019804	Snx3	2	0.312782	5.39024e-193	1.10715e-188	0.968	0.849
ENSMUSG00000042682	Selk	2	0.304504	1.03124e-192	2.11817e-188	0.985	0.918
ENSMUSG00000020205	Phlda1	2	0.486514	1.2951e-192	2.66015e-188	0.865	0.622
ENSMUSG00000007097	Atp1a2	2	0.334172	3.01668e-192	6.19626e-188	0.835	0.561
ENSMUSG00000020811	Wscd1	2	0.338118	8.06668e-192	1.6569e-187	0.702	0.451
ENSMUSG00000044550	Tceal3	2	0.303597	4.36745e-191	8.97074e-187	0.766	0.517
ENSMUSG00000087006	Gm13889	2	0.38243	2.76383e-190	5.6769e-186	0.558	0.309
ENSMUSG00000025089	Gfra1	2	0.263434	4.40137e-190	9.04042e-186	0.526	0.274
ENSMUSG00000025290	Rps24	2	-0.282455	3.96392e-189	8.1419e-185	1	0.998
ENSMUSG00000044055	Otos	2	0.310115	4.36747e-189	8.97079e-185	0.276	0.09
ENSMUSG00000019874	Fabp7	2	0.291477	2.22597e-187	4.57214e-183	0.999	0.972
ENSMUSG00000054717	Hmgb2	2	-0.986636	2.30798e-187	4.7406e-183	0.77	0.855
ENSMUSG00000031990	Jam3	2	0.294238	3.05935e-187	6.28391e-183	0.776	0.53
ENSMUSG00000009394	Syn2	2	0.307212	3.36956e-187	6.92107e-183	0.694	0.44
ENSMUSG00000029838	Ptn	2	0.303262	5.59367e-186	1.14894e-181	0.993	0.92
ENSMUSG00000073555	Gm4951	2	0.458387	1.15879e-185	2.38016e-181	0.621	0.369
ENSMUSG00000041571	Sepw1	2	0.298019	3.18674e-185	6.54557e-181	0.99	0.934
ENSMUSG00000026576	Atp1b1	2	0.291434	3.20213e-185	6.57717e-181	0.503	0.252
ENSMUSG00000044080	S100a1	2	0.633835	4.61378e-185	9.4767e-181	0.94	0.79
ENSMUSG00000028234	Rps20	2	-0.306976	5.75776e-184	1.18264e-179	1	0.997
ENSMUSG00000024238	Zeb1	2	0.365848	6.70546e-183	1.3773e-178	0.742	0.507
ENSMUSG00000056612	Ppp1r14b	2	0.401107	9.85486e-182	2.02419e-177	0.983	0.913
ENSMUSG00000036186	Fam69b	2	0.255737	4.54598e-181	9.33744e-177	0.687	0.443
ENSMUSG00000036766	Dner	2	0.280967	1.77197e-180	3.63963e-176	0.523	0.269
ENSMUSG00000023367	Tmem176a	2	0.425386	4.5545e-180	9.35495e-176	0.913	0.71
ENSMUSG00000029632	Ndufa4	2	0.250076	6.09759e-180	1.25244e-175	0.991	0.969
ENSMUSG00000066456	Hmgn3	2	0.284941	8.48246e-180	1.7423e-175	0.857	0.633
ENSMUSG00000028795	Ccdc28b	2	0.282215	1.17455e-179	2.41252e-175	0.695	0.477
ENSMUSG00000037712	Fermt2	2	0.28536	2.32836e-179	4.78246e-175	0.86	0.602
ENSMUSG00000028445	Enho	2	0.317456	3.78889e-179	7.78239e-175	0.763	0.516
ENSMUSG00000048040	Arxes2	2	0.256648	7.17012e-177	1.47274e-172	0.725	0.454
ENSMUSG00000013698	Pea15a	2	0.277335	9.25257e-177	1.90048e-172	0.773	0.536
ENSMUSG00000039485	Tspyl4	2	0.301463	1.11776e-175	2.29589e-171	0.68	0.429
ENSMUSG00000039542	Ncam1	2	0.317704	3.70798e-175	7.61619e-171	0.861	0.601
ENSMUSG00000026156	B3gat2	2	0.286009	1.12226e-174	2.30512e-170	0.761	0.503
ENSMUSG00000037563	Rps16	2	-0.27159	5.11846e-174	1.05133e-169	0.999	0.998
ENSMUSG00000031841	Cdh13	2	0.274409	2.841e-173	5.83541e-169	0.542	0.304
ENSMUSG00000014602	Kif1a	2	0.272823	1.18423e-172	2.4324e-168	0.771	0.526
ENSMUSG00000024462	Gabbr1	2	0.269067	2.5274e-172	5.19128e-168	0.591	0.354
ENSMUSG00000036199	Ndufa13	2	0.268208	6.22964e-172	1.27957e-167	0.985	0.925
ENSMUSG00000074896	Ifit3	2	0.561724	9.55989e-171	1.9636e-166	0.723	0.482
ENSMUSG00000031302	Nlgn3	2	0.294053	2.32621e-170	4.77803e-166	0.758	0.502
ENSMUSG00000067274	Rplp0	2	-0.295804	3.28089e-170	6.73894e-166	1	0.999
ENSMUSG00000093930	Hmgcs1	2	0.348706	7.41061e-169	1.52214e-164	0.725	0.507
ENSMUSG00000025959	Klf7	2	0.319709	1.39113e-168	2.85739e-164	0.763	0.539
ENSMUSG00000022010	Tsc22d1	2	0.345209	2.44786e-168	5.02791e-164	0.947	0.719
ENSMUSG00000042750	Bex2	2	0.330751	3.12256e-168	6.41373e-164	0.941	0.718
ENSMUSG00000055254	Ntrk2	2	0.282865	3.86868e-168	7.94626e-164	0.894	0.644
ENSMUSG00000024091	Vapa	2	0.296017	1.87095e-167	3.84292e-163	0.961	0.834
ENSMUSG00000026727	Rsu1	2	0.278249	2.48497e-166	5.10414e-162	0.798	0.598
ENSMUSG00000061477	Rps7	2	-0.364377	3.45892e-166	7.10462e-162	0.999	0.999
ENSMUSG00000039959	Hip1	2	0.359812	1.07373e-165	2.20545e-161	0.714	0.493
ENSMUSG00000018411	Mapt	2	0.300576	1.50519e-165	3.09166e-161	0.848	0.602
ENSMUSG00000055421	Pcdh9	2	0.284599	2.35706e-165	4.84141e-161	0.663	0.416
ENSMUSG00000029622	Arpc1b	2	-0.885905	4.8325e-165	9.92596e-161	0.746	0.801
ENSMUSG00000031604	Msmo1	2	0.427908	2.27075e-164	4.66412e-160	0.687	0.476
ENSMUSG00000064264	Zfp428	2	0.267067	4.60435e-164	9.45733e-160	0.818	0.602
ENSMUSG00000029245	Epha5	2	0.263214	7.08581e-164	1.45543e-159	0.442	0.218
ENSMUSG00000037894	H2afz	2	-0.554069	9.93459e-164	2.04056e-159	0.989	0.988
ENSMUSG00000074748	Atxn7l3b	2	0.302908	2.7264e-162	5.60003e-158	0.971	0.816
ENSMUSG00000020052	Ascl1	2	0.323823	4.89396e-162	1.00522e-157	0.64	0.392
ENSMUSG00000000416	Cttnbp2	2	0.288434	1.23246e-161	2.53147e-157	0.595	0.363
ENSMUSG00000015094	Npdc1	2	0.260326	3.43264e-161	7.05063e-157	0.847	0.623
ENSMUSG00000064215	Ifi27	2	0.409514	4.50767e-159	9.25876e-155	0.971	0.865
ENSMUSG00000030310	Slc6a1	2	0.27386	3.49531e-158	7.17937e-154	0.56	0.32
ENSMUSG00000022111	Uchl3	2	0.25332	1.46903e-157	3.01739e-153	0.823	0.646
ENSMUSG00000055675	Kbtbd11	2	0.266905	1.3435e-156	2.75956e-152	0.592	0.367
ENSMUSG00000054793	Cadm4	2	0.260159	1.33135e-154	2.7346e-150	0.802	0.577
ENSMUSG00000063297	Luzp2	2	0.322482	2.66554e-154	5.47503e-150	0.795	0.528
ENSMUSG00000051790	Nlgn2	2	0.255207	4.87073e-153	1.00045e-148	0.586	0.355
ENSMUSG00000052560	Cpne8	2	0.303582	4.85512e-152	9.97242e-148	0.593	0.375
ENSMUSG00000024661	Fth1	2	-1.2235	8.73442e-152	1.79405e-147	0.999	0.997
ENSMUSG00000027087	Itgav	2	0.316483	2.50799e-151	5.15141e-147	0.649	0.429
ENSMUSG00000028565	Nfia	2	0.311888	2.84753e-150	5.84882e-146	0.879	0.641
ENSMUSG00000018102	Hist1h2bc	2	0.345661	4.00726e-150	8.2309e-146	0.92	0.748
ENSMUSG00000055013	Agap1	2	0.262392	6.40667e-150	1.31593e-145	0.678	0.458
ENSMUSG00000038916	Soga3	2	0.256251	8.53815e-150	1.75374e-145	0.617	0.392
ENSMUSG00000048644	Ctxn1	2	0.30576	8.5651e-150	1.75927e-145	0.755	0.504
ENSMUSG00000021250	Fos	2	0.524693	1.80179e-149	3.70087e-145	0.946	0.823
ENSMUSG00000030744	Rps3	2	-0.263194	2.30405e-149	4.73252e-145	0.999	0.996
ENSMUSG00000062488	Ifit3b	2	0.374637	5.65311e-149	1.16115e-144	0.469	0.245
NA	luciferase	2	0.419348	1.6939e-148	3.47926e-144	0.734	0.522
ENSMUSG00000022947	Cbr3	2	0.294848	1.84292e-147	3.78536e-143	0.636	0.424
ENSMUSG00000027712	Anxa5	2	-0.713077	2.17036e-147	4.45792e-143	0.284	0.52
ENSMUSG00000025892	Gria4	2	0.272311	2.82186e-147	5.7961e-143	0.518	0.292
ENSMUSG00000023868	Pde10a	2	0.284014	1.00886e-146	2.0722e-142	0.51	0.3
ENSMUSG00000000184	Ccnd2	2	0.448475	1.06654e-146	2.19068e-142	0.736	0.484
ENSMUSG00000035621	Midn	2	0.297827	7.17129e-145	1.47298e-140	0.745	0.54
ENSMUSG00000040785	Ttc3	2	0.297588	7.38151e-145	1.51616e-140	0.928	0.704
ENSMUSG00000092341	Malat1	2	0.463666	1.25423e-144	2.57619e-140	1	0.998
ENSMUSG00000028333	Anp32b	2	-0.42807	1.47766e-144	3.0351e-140	0.891	0.883
ENSMUSG00000021670	Hmgcr	2	0.317965	3.1139e-142	6.39595e-138	0.709	0.517
ENSMUSG00000029227	Fip1l1	2	0.264953	5.00998e-142	1.02905e-137	0.886	0.687
ENSMUSG00000026238	Ptma	2	-0.289901	1.08986e-141	2.23857e-137	1	0.992
ENSMUSG00000045608	Dbx2	2	0.254289	1.22912e-141	2.52462e-137	0.503	0.271
ENSMUSG00000034459	Ifit1	2	0.418843	2.15687e-141	4.4302e-137	0.598	0.367
ENSMUSG00000039202	Abhd2	2	0.28403	5.17978e-141	1.06393e-136	0.688	0.465
ENSMUSG00000039953	Clstn1	2	0.25733	1.01476e-140	2.08431e-136	0.683	0.468
ENSMUSG00000038418	Egr1	2	0.377599	1.48048e-139	3.0409e-135	0.878	0.665
ENSMUSG00000003429	Rps11	2	-0.253909	5.05848e-139	1.03901e-134	0.999	0.996
ENSMUSG00000026424	Gpr37l1	2	0.307424	3.75107e-138	7.7047e-134	0.941	0.752
ENSMUSG00000022799	Arhgap31	2	0.387141	1.35014e-137	2.77319e-133	0.65	0.456
ENSMUSG00000037266	Rsrp1	2	0.282311	1.46842e-137	3.01614e-133	0.838	0.658
ENSMUSG00000072704	Smim10l1	2	0.258644	3.96055e-137	8.13498e-133	0.804	0.61
ENSMUSG00000063887	Nlgn1	2	0.259022	1.49858e-136	3.07808e-132	0.635	0.409
ENSMUSG00000040896	Kcnd3	2	0.252377	2.33784e-136	4.80192e-132	0.422	0.22
ENSMUSG00000031996	Aplp2	2	0.292538	5.40419e-136	1.11002e-131	0.851	0.649
ENSMUSG00000049288	Lix1l	2	0.295862	4.87245e-135	1.0008e-130	0.724	0.537
ENSMUSG00000047238	Mageh1	2	0.265735	1.44019e-134	2.95815e-130	0.84	0.623
ENSMUSG00000033685	Ucp2	2	-0.723418	2.38194e-134	4.89251e-130	0.164	0.403
ENSMUSG00000027239	Mdk	2	0.271823	3.3701e-134	6.92219e-130	0.573	0.337
ENSMUSG00000041736	Tspo	2	-0.880424	8.19758e-134	1.68378e-129	0.399	0.575
ENSMUSG00000047085	Lrrc4b	2	0.263821	1.24597e-133	2.55922e-129	0.631	0.425
ENSMUSG00000054072	Iigp1	2	0.449445	2.94922e-133	6.05769e-129	0.649	0.432
ENSMUSG00000062078	Qk	2	0.284387	4.3963e-133	9.03e-129	0.994	0.862
ENSMUSG00000031633	Slc25a4	2	0.271143	7.60594e-133	1.56226e-128	0.989	0.95
ENSMUSG00000022636	Alcam	2	0.280862	9.11601e-133	1.87243e-128	0.686	0.472
ENSMUSG00000026586	Prrx1	2	0.251386	8.21822e-132	1.68802e-127	0.579	0.359
ENSMUSG00000016559	H3f3b	2	-0.287712	5.4002e-131	1.1092e-126	0.998	0.988
ENSMUSG00000022884	Eif4a2	2	0.271315	6.74302e-129	1.38502e-124	0.884	0.72
ENSMUSG00000032740	Ccdc88a	2	0.300581	7.25565e-129	1.49031e-124	0.872	0.65
ENSMUSG00000028128	F3	2	0.255368	5.75948e-128	1.183e-123	0.577	0.364
ENSMUSG00000026878	Rab14	2	0.25187	8.13115e-128	1.67014e-123	0.944	0.794
ENSMUSG00000071265	1700086L19Rik	2	0.264299	9.55765e-128	1.96314e-123	0.551	0.344
ENSMUSG00000060143	Gm10076	2	-0.256153	1.22491e-127	2.51597e-123	0.986	0.981
ENSMUSG00000042312	S100a13	2	0.361428	5.27363e-126	1.0832e-121	0.904	0.76
ENSMUSG00000067786	Nnat	2	0.321395	1.08895e-124	2.2367e-120	0.907	0.705
ENSMUSG00000036026	Tmem63b	2	0.262865	1.90886e-123	3.9208e-119	0.767	0.571
ENSMUSG00000047735	Samd9l	2	0.257109	2.15989e-123	4.43641e-119	0.535	0.33
ENSMUSG00000004032	Gstm5	2	0.299652	8.98829e-123	1.84619e-118	0.967	0.819
ENSMUSG00000029641	Rasl11a	2	0.417833	1.09732e-122	2.25389e-118	0.41	0.219
ENSMUSG00000028525	Pde4b	2	0.263353	1.08662e-121	2.23192e-117	0.626	0.439
ENSMUSG00000039470	Zdhhc2	2	0.272888	1.15163e-121	2.36545e-117	0.643	0.434
ENSMUSG00000039579	Grin3a	2	0.26776	2.0833e-121	4.27909e-117	0.554	0.342
ENSMUSG00000043496	Tril	2	0.254372	7.29199e-119	1.49777e-114	0.637	0.426
ENSMUSG00000040254	Sema3d	2	0.284514	3.79887e-116	7.80287e-112	0.562	0.359
ENSMUSG00000016256	Ctsz	2	-1.0764	8.85807e-116	1.81945e-111	0.569	0.718
ENSMUSG00000001911	Nfix	2	0.266084	9.49685e-115	1.95065e-110	0.933	0.71
ENSMUSG00000026728	Vim	2	-0.559438	1.03936e-114	2.13486e-110	0.817	0.886
ENSMUSG00000053007	Creb5	2	0.27351	1.56422e-114	3.2129e-110	0.663	0.476
ENSMUSG00000024725	Ostf1	2	0.32131	1.04011e-113	2.13638e-109	0.828	0.682
ENSMUSG00000022018	Rgcc	2	0.289851	6.64279e-113	1.36443e-108	0.902	0.717
ENSMUSG00000089762	Ier5l	2	0.333203	7.32949e-113	1.50548e-108	0.565	0.374
ENSMUSG00000033355	Rtp4	2	0.266711	8.1575e-112	1.67555e-107	0.81	0.63
ENSMUSG00000040659	Efhd2	2	-0.437691	1.82342e-110	3.7453e-106	0.174	0.398
ENSMUSG00000024654	Asrgl1	2	0.254736	1.15775e-108	2.37803e-104	0.926	0.735
ENSMUSG00000058672	Tubb2a	2	0.250549	7.0775e-108	1.45372e-103	0.943	0.83
ENSMUSG00000001467	Cyp51	2	0.263395	1.83079e-107	3.76044e-103	0.678	0.518
ENSMUSG00000052512	Nav2	2	0.26739	3.46643e-105	7.12005e-101	0.582	0.401
ENSMUSG00000057113	Npm1	2	-0.294009	4.38131e-105	8.9992e-101	0.992	0.981
ENSMUSG00000046879	Irgm1	2	0.298344	7.47715e-105	1.53581e-100	0.868	0.73
ENSMUSG00000034647	Ankrd12	2	0.250417	1.21061e-104	2.48659e-100	0.758	0.599
ENSMUSG00000058258	Idi1	2	0.303745	2.06689e-102	4.2454e-98	0.596	0.439
ENSMUSG00000059743	Fdps	2	0.487727	3.4504e-102	7.08713e-98	0.84	0.725
ENSMUSG00000009687	Fxyd5	2	-0.87075	3.85072e-102	7.90939e-98	0.114	0.313
ENSMUSG00000040212	Emp3	2	-0.570078	5.10305e-102	1.04817e-97	0.182	0.384
ENSMUSG00000006519	Cyba	2	-1.22807	5.57813e-102	1.14575e-97	0.286	0.476
ENSMUSG00000029561	Oasl2	2	0.299209	2.20515e-99	4.52938e-95	0.636	0.448
ENSMUSG00000018593	Sparc	2	-1.03723	1.20653e-97	2.4782e-93	0.751	0.806
ENSMUSG00000030107	Usp18	2	0.261621	2.38442e-97	4.8976e-93	0.603	0.425
ENSMUSG00000038900	Rpl12	2	-0.286494	3.24237e-96	6.65983e-92	1	0.993
ENSMUSG00000049775	Tmsb4x	2	-0.558273	8.30517e-96	1.70588e-91	1	0.999
ENSMUSG00000024176	Sox8	2	0.257248	5.04821e-95	1.0369e-90	0.513	0.331
ENSMUSG00000030220	Arhgdib	2	-0.688611	1.20271e-94	2.47036e-90	0.103	0.289
ENSMUSG00000038587	Akap12	2	0.314803	3.86681e-94	7.94243e-90	0.475	0.303
ENSMUSG00000028581	Laptm5	2	-0.735782	1.04254e-92	2.14138e-88	0.118	0.303
ENSMUSG00000021453	Gadd45g	2	0.564232	1.78978e-92	3.67621e-88	0.777	0.641
ENSMUSG00000003545	Fosb	2	0.399415	1.7931e-91	3.68304e-87	0.678	0.497
ENSMUSG00000056737	Capg	2	-0.474492	1.85451e-91	3.80916e-87	0.09	0.278
ENSMUSG00000048458	Fam212b	2	0.263535	1.52001e-90	3.12211e-86	0.399	0.237
ENSMUSG00000053560	Ier2	2	0.323	3.3681e-90	6.91807e-86	0.804	0.67
ENSMUSG00000020077	Srgn	2	-1.24858	1.61766e-89	3.32267e-85	0.166	0.346
ENSMUSG00000031167	Rbm3	2	-0.381836	4.16869e-89	8.56248e-85	0.782	0.833
ENSMUSG00000059182	Skap2	2	-0.324477	2.23211e-88	4.58476e-84	0.319	0.515
ENSMUSG00000038274	Fau	2	-0.373238	4.28675e-88	8.80499e-84	0.997	0.992
ENSMUSG00000045128	Rpl18a	2	-0.265257	5.8433e-88	1.20021e-83	0.998	0.997
ENSMUSG00000052837	Junb	2	0.419479	1.02278e-87	2.10079e-83	0.89	0.79
ENSMUSG00000028416	Bag1	2	-0.36263	1.15218e-87	2.36658e-83	0.796	0.817
ENSMUSG00000027864	Ptgfrn	2	0.250975	3.9161e-84	8.04366e-80	0.357	0.206
ENSMUSG00000043091	Tuba1c	2	-0.280908	2.50825e-83	5.15194e-79	0.101	0.282
ENSMUSG00000041607	Mbp	2	-0.966615	2.52545e-83	5.18726e-79	0.397	0.562
ENSMUSG00000068220	Lgals1	2	-0.90622	4.66427e-83	9.58041e-79	0.624	0.681
ENSMUSG00000022148	Fyb	2	-0.428838	4.67839e-83	9.60941e-79	0.098	0.271
ENSMUSG00000029177	Cenpa	2	-0.554277	5.33755e-83	1.09633e-78	0.24	0.418
ENSMUSG00000089929	Bcl2a1b	2	-0.732253	9.36965e-83	1.92453e-78	0.102	0.273
ENSMUSG00000000078	Klf6	2	0.329052	1.49662e-81	3.07407e-77	0.807	0.678
ENSMUSG00000006715	Gmnn	2	-0.298989	9.57256e-81	1.9662e-76	0.18	0.366
ENSMUSG00000031004	Mki67	2	-0.464028	1.00314e-80	2.06044e-76	0.128	0.302
ENSMUSG00000007041	Clic1	2	-0.470306	1.01073e-80	2.07604e-76	0.672	0.759
ENSMUSG00000030342	Cd9	2	0.254804	1.66488e-80	3.41966e-76	0.992	0.959
ENSMUSG00000073418	C4b	2	0.310444	5.04423e-80	1.03609e-75	0.839	0.687
ENSMUSG00000037820	Tgm2	2	-0.256254	6.3909e-80	1.31269e-75	0.099	0.277
ENSMUSG00000032231	Anxa2	2	-0.505102	8.40099e-80	1.72556e-75	0.171	0.35
ENSMUSG00000030934	Oat	2	-0.389673	2.7923e-79	5.73539e-75	0.471	0.605
ENSMUSG00000022893	Adamts1	2	0.276767	8.46694e-79	1.73911e-74	0.526	0.361
ENSMUSG00000060591	Ifitm2	2	-0.688645	1.28612e-78	2.64168e-74	0.191	0.364
ENSMUSG00000075010	AW112010	2	-1.07779	9.13405e-78	1.87613e-73	0.168	0.337
ENSMUSG00000094777	Hist1h2ap	2	-1.12969	1.98488e-76	4.07695e-72	0.73	0.81
ENSMUSG00000032436	Cmtm7	2	-0.28456	3.43325e-76	7.05191e-72	0.098	0.265
ENSMUSG00000032359	Ctsh	2	-0.621793	3.70308e-76	7.60613e-72	0.109	0.273
ENSMUSG00000000594	Gm2a	2	0.253634	6.89445e-76	1.41612e-71	0.805	0.668
ENSMUSG00000050335	Lgals3	2	-1.14113	1.25634e-75	2.58051e-71	0.24	0.407
ENSMUSG00000050708	Ftl1	2	-0.571272	3.28087e-75	6.73892e-71	0.998	0.994
ENSMUSG00000024590	Lmnb1	2	-0.308548	1.30546e-74	2.68142e-70	0.313	0.485
ENSMUSG00000000682	Cd52	2	-1.33826	6.26771e-74	1.28739e-69	0.327	0.479
ENSMUSG00000006360	Crip1	2	-0.678453	1.04698e-72	2.15049e-68	0.226	0.394
ENSMUSG00000048277	Syngr2	2	-0.287383	3.32384e-72	6.82717e-68	0.243	0.428
ENSMUSG00000027533	Fabp5	2	-0.328806	6.17648e-71	1.26865e-66	0.97	0.964
ENSMUSG00000017716	Birc5	2	-0.561517	1.81607e-70	3.73021e-66	0.265	0.416
ENSMUSG00000058715	Fcer1g	2	-1.4925	3.17835e-70	6.52833e-66	0.297	0.456
ENSMUSG00000053192	Mllt11	2	0.257047	9.28697e-70	1.90754e-65	0.597	0.471
ENSMUSG00000051627	Hist1h1e	2	-0.646252	1.37981e-69	2.83413e-65	0.506	0.634
ENSMUSG00000036570	Fxyd1	2	-0.414814	1.40979e-69	2.8957e-65	0.106	0.265
ENSMUSG00000028873	Cdca8	2	-0.458771	1.56029e-69	3.20484e-65	0.202	0.358
ENSMUSG00000090137	Uba52	2	-0.259616	4.6736e-69	9.59957e-65	0.984	0.977
ENSMUSG00000031838	Ifi30	2	-0.774269	6.02525e-69	1.23759e-64	0.18	0.343
ENSMUSG00000023004	Tuba1b	2	-0.443499	2.72253e-68	5.59209e-64	0.858	0.845
ENSMUSG00000050732	Vamp8	2	-0.432544	5.47651e-67	1.12488e-62	0.216	0.369
ENSMUSG00000042845	Wfdc12	2	-0.924291	2.4461e-66	5.02429e-62	0.31	0.43
ENSMUSG00000064373	Sepp1	2	-0.457649	5.8177e-66	1.19495e-61	0.115	0.268
ENSMUSG00000038642	Ctss	2	-1.63968	6.01589e-66	1.23566e-61	0.463	0.598
ENSMUSG00000005779	Psmb4	2	0.288713	6.27634e-65	1.28916e-60	0.978	0.924
ENSMUSG00000062328	Rpl17	2	-0.260208	7.76386e-65	1.5947e-60	0.996	0.99
ENSMUSG00000041959	S100a10	2	-0.399886	2.2379e-64	4.59665e-60	0.653	0.757
ENSMUSG00000015120	Ube2i	2	-0.275368	4.5127e-64	9.26908e-60	0.822	0.827
ENSMUSG00000030844	Rgs10	2	-0.539802	3.91605e-62	8.04356e-58	0.193	0.349
ENSMUSG00000033066	Gas7	2	-0.308598	5.04572e-62	1.03639e-57	0.16	0.315
ENSMUSG00000027506	Tpd52	2	-0.30032	1.1766e-61	2.41673e-57	0.345	0.509
ENSMUSG00000037625	Cldn11	2	-0.521109	3.87503e-61	7.95931e-57	0.361	0.504
ENSMUSG00000078920	Ifi47	2	0.346563	8.5358e-61	1.75325e-56	0.686	0.576
ENSMUSG00000027469	Tpx2	2	-0.341515	1.34537e-60	2.76339e-56	0.156	0.304
ENSMUSG00000005087	Cd44	2	-0.262682	1.44163e-60	2.96111e-56	0.105	0.253
ENSMUSG00000022483	Col2a1	2	-0.490118	5.43607e-60	1.11657e-55	0.151	0.298
ENSMUSG00000092274	Neat1	2	-0.420177	2.57716e-59	5.29348e-55	0.329	0.485
ENSMUSG00000022033	Pbk	2	-0.271256	5.49455e-59	1.12858e-54	0.117	0.26
ENSMUSG00000030579	Tyrobp	2	-1.44009	1.25944e-58	2.5869e-54	0.397	0.528
ENSMUSG00000031239	Itm2a	2	-0.510193	1.51042e-57	3.1024e-53	0.307	0.443
ENSMUSG00000030560	Ctsc	2	-0.804549	1.6738e-57	3.43799e-53	0.228	0.366
ENSMUSG00000034349	Smc4	2	-0.421826	3.95429e-57	8.12211e-53	0.36	0.489
ENSMUSG00000023015	Racgap1	2	-0.280175	4.28404e-57	8.79943e-53	0.174	0.32
ENSMUSG00000062248	Cks2	2	-0.539597	4.5464e-57	9.33831e-53	0.411	0.536
ENSMUSG00000017009	Sdc4	2	-0.412159	1.21981e-56	2.5055e-52	0.14	0.282
ENSMUSG00000040204	2810417H13Rik	2	-0.608542	2.035e-56	4.1799e-52	0.244	0.374
ENSMUSG00000026605	Cenpf	2	-0.593002	4.82532e-56	9.91122e-52	0.202	0.344
ENSMUSG00000041431	Ccnb1	2	-0.35497	9.68119e-56	1.98852e-51	0.119	0.258
ENSMUSG00000037966	Ninj1	2	-0.419117	2.09563e-55	4.30442e-51	0.419	0.553
ENSMUSG00000022500	Litaf	2	-0.307209	3.89649e-55	8.00338e-51	0.481	0.611
ENSMUSG00000026360	Rgs2	2	-0.36803	7.37103e-55	1.51401e-50	0.169	0.317
ENSMUSG00000064023	Klk8	2	-0.44956	1.57754e-54	3.24026e-50	0.19	0.329
ENSMUSG00000023505	Cdca3	2	-0.367004	2.15104e-54	4.41823e-50	0.17	0.307
ENSMUSG00000015839	Nfe2l2	2	-0.288508	4.38185e-54	9.00032e-50	0.193	0.337
ENSMUSG00000030793	Pycard	2	-0.408995	5.18829e-54	1.06567e-49	0.217	0.366
ENSMUSG00000020914	Top2a	2	-0.754813	5.69242e-54	1.16922e-49	0.33	0.446
ENSMUSG00000026147	Col9a1	2	-0.333985	5.89919e-54	1.21169e-49	0.189	0.332
ENSMUSG00000028044	Cks1b	2	-0.388327	6.77422e-54	1.39143e-49	0.45	0.57
ENSMUSG00000025503	Taldo1	2	-0.471897	8.5008e-54	1.74606e-49	0.925	0.893
ENSMUSG00000006398	Cdc20	2	-0.38067	3.20091e-53	6.57467e-49	0.176	0.315
ENSMUSG00000079523	Tmsb10	2	-0.305679	3.54763e-53	7.28683e-49	0.987	0.969
ENSMUSG00000001403	Ube2c	2	-0.75591	4.06705e-53	8.35371e-49	0.39	0.508
ENSMUSG00000019942	Cdk1	2	-0.404421	9.6929e-52	1.99092e-47	0.23	0.363
ENSMUSG00000026258	3110079O15Rik	2	-0.436803	4.09331e-51	8.40767e-47	0.137	0.267
ENSMUSG00000069516	Lyz2	2	-1.68242	8.9852e-51	1.84556e-46	0.435	0.559
ENSMUSG00000024397	Aif1	2	-0.956783	1.07814e-50	2.2145e-46	0.245	0.375
ENSMUSG00000029465	Arpc3	2	-0.257242	1.21908e-50	2.50398e-46	0.947	0.901
ENSMUSG00000053113	Socs3	2	0.272915	4.99804e-50	1.0266e-45	0.655	0.536
ENSMUSG00000030707	Coro1a	2	-0.743632	7.11688e-50	1.46181e-45	0.237	0.362
ENSMUSG00000098318	Lockd	2	-0.29066	1.07145e-49	2.20075e-45	0.219	0.355
ENSMUSG00000058773	Hist1h1b	2	-0.541234	9.97602e-49	2.04907e-44	0.199	0.331
ENSMUSG00000078853	Igtp	2	0.284382	8.3864e-48	1.72257e-43	0.854	0.76
ENSMUSG00000020150	Gamt	2	-0.263002	1.29319e-47	2.65621e-43	0.241	0.38
ENSMUSG00000017760	Ctsa	2	-0.364492	2.93451e-47	6.02748e-43	0.391	0.525
ENSMUSG00000031827	Cotl1	2	-0.370972	1.57486e-46	3.23477e-42	0.684	0.742
ENSMUSG00000038943	Prc1	2	-0.41591	2.16259e-46	4.44196e-42	0.191	0.313
ENSMUSG00000027447	Cst3	2	-1.01717	2.4236e-45	4.97807e-41	0.997	0.985
ENSMUSG00000028843	Sh3bgrl3	2	-0.518215	6.12458e-45	1.25799e-40	0.826	0.812
ENSMUSG00000036908	Unc93b1	2	-0.38386	1.11461e-44	2.28941e-40	0.146	0.267
ENSMUSG00000022283	Pabpc1	2	-0.268883	1.69319e-44	3.47782e-40	0.884	0.845
ENSMUSG00000036896	C1qc	2	-1.4242	9.6396e-44	1.97997e-39	0.405	0.524
ENSMUSG00000021665	Hexb	2	-0.793619	9.45678e-43	1.94242e-38	0.397	0.521
ENSMUSG00000020649	Rrm2	2	-0.275541	3.56795e-42	7.32858e-38	0.161	0.281
ENSMUSG00000039405	Prss23	2	-0.309715	6.02567e-42	1.23767e-37	0.197	0.322
ENSMUSG00000037664	Cdkn1c	2	-0.503572	1.00722e-41	2.06884e-37	0.261	0.376
ENSMUSG00000037960	Card19	2	-0.253467	6.57196e-41	1.34988e-36	0.254	0.387
ENSMUSG00000019539	Rcn3	2	-0.311732	1.76474e-40	3.62477e-36	0.318	0.441
ENSMUSG00000020009	Ifngr1	2	-0.323555	2.3749e-39	4.87805e-35	0.282	0.419
ENSMUSG00000061482	Hist1h4d	2	-0.304303	7.23545e-39	1.48616e-34	0.213	0.339
ENSMUSG00000003038	Hmgn2	2	-0.376879	8.91258e-39	1.83064e-34	0.795	0.801
ENSMUSG00000041309	Nkx6-2	2	-0.277685	1.34146e-38	2.75535e-34	0.152	0.267
ENSMUSG00000025747	Tyms	2	-0.27123	4.09901e-38	8.41937e-34	0.308	0.424
ENSMUSG00000030717	Nupr1	2	-0.264029	4.90164e-38	1.0068e-33	0.14	0.258
ENSMUSG00000063229	Ldha	2	-0.306466	9.9437e-38	2.04244e-33	0.886	0.857
ENSMUSG00000069272	Hist1h2ae	2	-0.550302	1.88117e-37	3.86392e-33	0.36	0.467
ENSMUSG00000027342	Pcna	2	-0.262254	1.90909e-37	3.92127e-33	0.44	0.552
ENSMUSG00000030536	Iqgap1	2	-0.257721	4.84748e-37	9.95672e-33	0.342	0.468
ENSMUSG00000036905	C1qb	2	-1.58051	5.53704e-37	1.13731e-32	0.584	0.669
ENSMUSG00000073155	1810058I24Rik	2	-0.310462	6.35112e-37	1.30452e-32	0.739	0.753
ENSMUSG00000028691	Prdx1	2	-0.298258	1.56116e-36	3.20662e-32	0.987	0.96
ENSMUSG00000024048	Myl12a	2	-0.296092	4.74061e-36	9.73721e-32	0.74	0.774
ENSMUSG00000036256	Igfbp7	2	-0.645471	1.4085e-35	2.89307e-31	0.164	0.274
ENSMUSG00000056501	Cebpb	2	-0.580594	2.47089e-35	5.07521e-31	0.46	0.544
ENSMUSG00000026126	Ptpn18	2	-0.417496	7.10335e-35	1.45903e-30	0.225	0.327
ENSMUSG00000028312	Smc2	2	-0.31319	1.01527e-34	2.08536e-30	0.371	0.468
ENSMUSG00000079017	Ifi27l2a	2	-0.364118	2.01792e-34	4.1448e-30	0.783	0.819
ENSMUSG00000027514	Zbp1	2	-0.403248	2.40849e-32	4.94705e-28	0.378	0.47
ENSMUSG00000063696	Gm8730	2	-0.291698	3.02131e-32	6.20578e-28	0.564	0.648
ENSMUSG00000025283	Sat1	2	-0.617056	3.39347e-32	6.97019e-28	0.715	0.736
ENSMUSG00000027907	S100a11	2	-0.509298	7.08332e-31	1.45491e-26	0.369	0.464
ENSMUSG00000038650	Rnh1	2	-0.321266	7.13812e-31	1.46617e-26	0.463	0.559
ENSMUSG00000027639	Samhd1	2	-0.431018	1.13235e-30	2.32585e-26	0.36	0.47
ENSMUSG00000025511	Tspan4	2	-0.335449	1.38942e-30	2.85386e-26	0.269	0.377
ENSMUSG00000021811	Dnajc9	2	-0.288218	1.49943e-30	3.07982e-26	0.513	0.581
ENSMUSG00000023456	Tpi1	2	-0.344088	5.62278e-30	1.15492e-25	0.759	0.779
ENSMUSG00000020388	Pdlim4	2	-0.427314	1.02168e-29	2.09854e-25	0.321	0.417
ENSMUSG00000040699	Limd2	2	-0.254225	1.15699e-29	2.37645e-25	0.292	0.397
ENSMUSG00000023067	Cdkn1a	2	-0.334967	4.2031e-29	8.63317e-25	0.28	0.385
ENSMUSG00000036887	C1qa	2	-1.7049	4.62909e-28	9.50814e-24	0.69	0.742
ENSMUSG00000021871	Pnp	2	-0.363515	1.6595e-27	3.40862e-23	0.393	0.483
ENSMUSG00000021190	Lgmn	2	-0.700058	1.75305e-26	3.60076e-22	0.462	0.545
ENSMUSG00000020932	Gfap	2	-0.473469	8.18196e-25	1.68057e-20	0.266	0.363
ENSMUSG00000075602	Ly6a	2	-0.628066	2.45013e-24	5.03256e-20	0.257	0.343
ENSMUSG00000017707	Serinc3	2	-0.257295	3.92377e-24	8.05942e-20	0.436	0.534
ENSMUSG00000030218	Mgp	2	-0.804438	7.91152e-21	1.62503e-16	0.301	0.382
ENSMUSG00000001020	S100a4	2	-0.556082	1.28194e-20	2.63311e-16	0.327	0.401
ENSMUSG00000026628	Atf3	2	-0.312211	3.67006e-20	7.53831e-16	0.307	0.392
ENSMUSG00000002985	Apoe	2	-1.17172	1.28578e-18	2.641e-14	0.997	0.994
ENSMUSG00000035042	Ccl5	2	-1.05465	2.86704e-17	5.88891e-13	0.273	0.351
ENSMUSG00000074622	Mafb	2	-0.431735	3.06864e-17	6.30299e-13	0.295	0.37
ENSMUSG00000015575	Atp6v0e	2	-0.30558	7.16038e-17	1.47074e-12	0.972	0.933
ENSMUSG00000024953	Prdx5	2	-0.257964	8.1964e-17	1.68354e-12	0.91	0.83
ENSMUSG00000029816	Gpnmb	2	-0.293819	1.35279e-16	2.77863e-12	0.263	0.339
ENSMUSG00000021242	Npc2	2	-0.581309	1.99024e-15	4.08795e-11	0.873	0.839
ENSMUSG00000075705	Msrb1	2	-0.404955	2.65841e-15	5.46038e-11	0.422	0.503
ENSMUSG00000060860	Ube2s	2	-0.299677	3.91532e-15	8.04206e-11	0.945	0.905
ENSMUSG00000025856	Pdgfa	2	-0.395586	1.98399e-14	4.07512e-10	0.47	0.523
ENSMUSG00000015090	Ptgds	2	-0.788073	2.52393e-13	5.18416e-09	0.266	0.338
ENSMUSG00000021377	Dek	2	-0.279399	2.88783e-13	5.93159e-09	0.821	0.772
ENSMUSG00000022548	Apod	2	-0.856194	7.43352e-13	1.52685e-08	0.216	0.282
ENSMUSG00000028494	Plin2	2	-0.475576	1.61609e-12	3.31945e-08	0.466	0.507
ENSMUSG00000007872	Id3	2	-0.483325	1.98568e-12	4.07859e-08	0.509	0.541
ENSMUSG00000028270	Gbp2	2	-0.274831	3.41308e-12	7.01046e-08	0.429	0.496
ENSMUSG00000034708	Grn	2	-0.490717	4.13442e-12	8.4921e-08	0.575	0.602
ENSMUSG00000026421	Csrp1	2	-0.288501	6.25338e-11	1.28444e-06	0.479	0.499
ENSMUSG00000036478	Btg1	2	-0.422235	7.75643e-11	1.59317e-06	0.617	0.642
ENSMUSG00000007891	Ctsd	2	-0.811567	2.46083e-10	5.05454e-06	0.886	0.851
ENSMUSG00000024610	Cd74	2	-1.42664	8.7984e-10	1.80719e-05	0.839	0.838
ENSMUSG00000001025	S100a6	2	-0.382097	4.10446e-09	8.43056e-05	0.79	0.762
ENSMUSG00000005054	Cstb	2	-0.321435	3.06893e-08	0.000630358	0.78	0.771
ENSMUSG00000027570	Col9a3	2	-0.39301	6.44404e-08	0.00132361	0.503	0.501
ENSMUSG00000022587	Ly6e	2	-0.280519	2.73577e-07	0.00561926	0.8	0.71
ENSMUSG00000031765	Mt1	2	-0.348193	3.41297e-07	0.00701024	0.934	0.898
ENSMUSG00000034855	Cxcl10	2	0.572874	6.62889e-07	0.0136157	0.551	0.543
ENSMUSG00000098178	Gm42418	2	-0.488548	5.06115e-06	0.103956	1	0.998
ENSMUSG00000105361	AY036118	2	-0.702529	3.96946e-05	0.815326	0.926	0.93
ENSMUSG00000027203	Dut	2	-0.26096	0.00012997	1	0.632	0.606
ENSMUSG00000040713	Creg1	2	-0.271126	0.000242074	1	0.483	0.509
ENSMUSG00000031762	Mt2	2	-0.26695	0.000472471	1	0.56	0.559
ENSMUSG00000060586	H2-Eb1	2	-0.62775	0.000489819	1	0.786	0.736
ENSMUSG00000035202	Lars2	2	-0.296652	0.000785038	1	0.693	0.733
ENSMUSG00000073421	H2-Ab1	2	-0.730472	0.000934154	1	0.845	0.795
ENSMUSG00000055022	Cntn1	3	1.04217	0	0	0.982	0.712
ENSMUSG00000029231	Pdgfra	3	0.907576	0	0	0.939	0.537
ENSMUSG00000021614	Vcan	3	0.906431	0	0	0.923	0.608
ENSMUSG00000001036	Epn2	3	0.801067	0	0	0.909	0.544
ENSMUSG00000067879	3110035E14Rik	3	0.736673	0	0	0.887	0.474
ENSMUSG00000051359	Ncald	3	0.692202	0	0	0.962	0.682
ENSMUSG00000046160	Olig1	3	0.687662	0	0	0.993	0.845
ENSMUSG00000045532	C1ql1	3	0.670047	0	0	0.94	0.599
ENSMUSG00000017386	Traf4	3	0.668688	0	0	0.879	0.531
ENSMUSG00000070348	Ccnd1	3	0.6484	0	0	0.972	0.761
ENSMUSG00000031517	Gpm6a	3	0.627384	0	0	0.909	0.473
ENSMUSG00000020723	Cacng4	3	0.621567	0	0	0.96	0.637
ENSMUSG00000032482	Cspg5	3	0.621064	0	0	0.981	0.75
ENSMUSG00000015829	Tnr	3	0.616532	0	0	0.837	0.479
ENSMUSG00000052613	Pcdh15	3	0.604979	0	0	0.815	0.405
ENSMUSG00000058589	Anks1b	3	0.602034	0	0	0.926	0.584
ENSMUSG00000106379	Lhfpl3	3	0.591128	0	0	0.961	0.666
ENSMUSG00000001833	2021-09-07	3	0.58938	0	0	0.98	0.851
ENSMUSG00000048644	Ctxn1	3	0.574098	0	0	0.867	0.5
ENSMUSG00000022577	Ly6h	3	0.569529	0	0	0.877	0.475
ENSMUSG00000062257	Opcml	3	0.565703	0	0	0.921	0.537
ENSMUSG00000032366	Tpm1	3	0.559972	0	0	0.948	0.688
ENSMUSG00000027581	Stmn3	3	0.550685	0	0	0.867	0.439
ENSMUSG00000020849	Ywhae	3	0.533461	0	0	0.985	0.895
ENSMUSG00000039202	Abhd2	3	0.530049	0	0	0.819	0.459
ENSMUSG00000034612	Chst11	3	0.517939	0	0	0.814	0.449
ENSMUSG00000052229	Gpr17	3	0.51374	0	0	0.755	0.351
ENSMUSG00000030657	Xylt1	3	0.510544	0	0	0.826	0.478
ENSMUSG00000035621	Midn	3	0.501385	0	0	0.838	0.537
ENSMUSG00000032911	Cspg4	3	0.481489	0	0	0.82	0.455
ENSMUSG00000075334	Rprm	3	0.475941	0	0	0.815	0.427
ENSMUSG00000035566	Pcdh17	3	0.471439	0	0	0.81	0.406
ENSMUSG00000036766	Dner	3	0.470214	0	0	0.662	0.263
ENSMUSG00000034488	Edil3	3	0.430056	0	0	0.632	0.267
ENSMUSG00000035131	Brinp3	3	0.420872	0	0	0.761	0.37
ENSMUSG00000031285	Dcx	3	0.420279	0	0	0.639	0.242
ENSMUSG00000039115	Itga9	3	0.400266	0	0	0.622	0.262
ENSMUSG00000028351	Brinp1	3	0.395106	0	0	0.587	0.198
ENSMUSG00000024661	Fth1	3	-1.47052	0	0	0.997	0.998
ENSMUSG00000036782	Klhl13	3	0.479649	8.90615e-307	1.82932e-302	0.791	0.442
ENSMUSG00000015222	Map2	3	0.572969	3.9822e-304	8.17943e-300	0.89	0.593
ENSMUSG00000018451	6330403K07Rik	3	0.445718	2.30127e-301	4.72681e-297	0.671	0.302
ENSMUSG00000073433	Arhgdig	3	0.364857	1.7313e-300	3.5561e-296	0.686	0.325
ENSMUSG00000024176	Sox8	3	0.44256	1.20391e-298	2.47284e-294	0.684	0.321
ENSMUSG00000066705	Fxyd6	3	0.561518	2.13432e-298	4.38389e-294	0.901	0.566
ENSMUSG00000074748	Atxn7l3b	3	0.46277	1.08081e-296	2.21999e-292	0.973	0.819
ENSMUSG00000028226	Mmp16	3	0.416071	7.58772e-296	1.55852e-291	0.756	0.402
ENSMUSG00000041773	Enc1	3	0.561033	7.68619e-294	1.57874e-289	0.783	0.444
ENSMUSG00000033981	Gria2	3	0.528421	2.58868e-292	5.31715e-288	0.911	0.524
ENSMUSG00000049252	Lrp1b	3	0.39806	1.32688e-289	2.72542e-285	0.738	0.354
ENSMUSG00000045658	Pid1	3	0.411038	4.14563e-287	8.51511e-283	0.812	0.47
ENSMUSG00000058546	Rpl23a	3	0.422229	4.58289e-287	9.41326e-283	0.993	0.967
ENSMUSG00000059588	Calcrl	3	0.253235	1.5095e-286	3.1005e-282	0.443	0.139
ENSMUSG00000016487	Ppfibp1	3	0.520338	9.84715e-285	2.0226e-280	0.859	0.535
ENSMUSG00000056612	Ppp1r14b	3	0.599243	6.06385e-284	1.24551e-279	0.984	0.914
ENSMUSG00000060206	Zfp462	3	0.419179	6.85911e-282	1.40886e-277	0.739	0.39
ENSMUSG00000062078	Qk	3	0.456449	1.57081e-280	3.22645e-276	0.99	0.865
ENSMUSG00000009418	Nav1	3	0.509835	1.91978e-277	3.94323e-273	0.87	0.566
ENSMUSG00000021643	Serf1	3	0.559164	9.91495e-276	2.03653e-271	0.936	0.703
ENSMUSG00000040265	Dnm3	3	0.380372	5.66546e-273	1.16369e-268	0.801	0.449
ENSMUSG00000022199	Slc22a17	3	0.469452	8.83112e-272	1.81391e-267	0.882	0.566
ENSMUSG00000026156	B3gat2	3	0.374934	1.86847e-271	3.83784e-267	0.847	0.501
ENSMUSG00000069662	Marcks	3	0.484252	4.22507e-271	8.6783e-267	0.993	0.877
ENSMUSG00000020811	Wscd1	3	0.387858	4.62164e-270	9.49284e-266	0.784	0.449
ENSMUSG00000041417	Pik3r1	3	0.644731	7.54626e-269	1.55e-264	0.909	0.681
ENSMUSG00000050222	Il17d	3	0.373912	8.16695e-269	1.67749e-264	0.709	0.364
ENSMUSG00000032118	Fez1	3	0.431332	1.28644e-268	2.64235e-264	0.927	0.635
ENSMUSG00000039579	Grin3a	3	0.410318	2.00978e-267	4.12809e-263	0.69	0.336
ENSMUSG00000037605	Adgrl3	3	0.419572	3.92281e-267	8.05744e-263	0.846	0.533
ENSMUSG00000046178	Nxph1	3	0.408535	5.33585e-266	1.09598e-261	0.603	0.253
ENSMUSG00000022010	Tsc22d1	3	0.519352	2.60245e-264	5.34543e-260	0.953	0.722
ENSMUSG00000028399	Ptprd	3	0.32655	4.26792e-264	8.76631e-260	0.629	0.278
ENSMUSG00000051910	Sox6	3	0.459676	5.52214e-264	1.13425e-259	0.896	0.6
ENSMUSG00000002341	Ncan	3	0.34909	1.10162e-263	2.26273e-259	0.855	0.512
ENSMUSG00000028610	Dmrtb1	3	0.285092	5.63511e-263	1.15745e-258	0.556	0.224
ENSMUSG00000008153	Clstn3	3	0.25773	9.87274e-263	2.02786e-258	0.46	0.161
ENSMUSG00000029126	Nsg1	3	0.409996	1.38793e-262	2.85081e-258	0.885	0.542
ENSMUSG00000028347	Tmeff1	3	0.353753	2.07958e-261	4.27146e-257	0.745	0.41
ENSMUSG00000020052	Ascl1	3	0.387917	2.38185e-257	4.89231e-253	0.752	0.387
ENSMUSG00000041540	Sox5	3	0.4077	3.78219e-256	7.76862e-252	0.723	0.4
ENSMUSG00000063297	Luzp2	3	0.432218	4.51349e-256	9.27071e-252	0.884	0.526
ENSMUSG00000057182	Scn3a	3	0.271604	2.56594e-255	5.27044e-251	0.498	0.185
ENSMUSG00000028546	Elavl4	3	0.343192	5.55398e-255	1.14079e-250	0.696	0.348
ENSMUSG00000023022	Lima1	3	0.504154	2.94648e-254	6.05206e-250	0.776	0.483
ENSMUSG00000024501	Dpysl3	3	0.524343	3.56989e-254	7.33254e-250	0.885	0.602
ENSMUSG00000039485	Tspyl4	3	0.354275	4.3614e-254	8.95832e-250	0.763	0.427
ENSMUSG00000034648	Lrrn1	3	0.396698	5.13746e-254	1.05523e-249	0.703	0.37
ENSMUSG00000050272	Dscam	3	0.321079	7.84522e-252	1.61141e-247	0.638	0.302
ENSMUSG00000030852	Tacc2	3	0.336258	8.28945e-251	1.70265e-246	0.61	0.283
ENSMUSG00000013523	Bcas1	3	0.474934	1.12291e-250	2.30645e-246	0.964	0.745
ENSMUSG00000029228	Lnx1	3	0.272638	5.30889e-249	1.09045e-244	0.523	0.21
ENSMUSG00000001986	Gria3	3	0.42245	5.52502e-248	1.13484e-243	0.786	0.469
ENSMUSG00000022231	Sema5a	3	0.331301	1.01137e-246	2.07736e-242	0.515	0.205
ENSMUSG00000039830	Olig2	3	0.47962	1.74944e-245	3.59336e-241	0.925	0.617
ENSMUSG00000026728	Vim	3	-0.99327	2.98766e-245	6.13666e-241	0.757	0.889
ENSMUSG00000046523	Kctd4	3	0.284216	2.90564e-242	5.96817e-238	0.539	0.23
ENSMUSG00000060424	Pantr1	3	0.590917	2.72055e-241	5.58801e-237	0.884	0.629
ENSMUSG00000020121	Srgap1	3	0.376861	3.79596e-241	7.79691e-237	0.69	0.38
ENSMUSG00000038156	Spon1	3	0.373717	8.22649e-240	1.68972e-235	0.777	0.449
ENSMUSG00000033768	Nrxn2	3	0.379767	6.72249e-238	1.3808e-233	0.693	0.348
ENSMUSG00000068220	Lgals1	3	-1.27603	1.94974e-237	4.00477e-233	0.395	0.698
ENSMUSG00000059146	Ntrk3	3	0.322082	2.17699e-237	4.47154e-233	0.645	0.311
ENSMUSG00000031610	Scrg1	3	0.44663	4.81969e-237	9.89963e-233	0.957	0.695
ENSMUSG00000036466	Megf11	3	0.301717	6.23772e-237	1.28123e-232	0.57	0.247
ENSMUSG00000037624	Kcnk2	3	0.30929	3.85657e-236	7.9214e-232	0.694	0.352
ENSMUSG00000047907	Tshz2	3	0.366684	1.6186e-235	3.3246e-231	0.733	0.385
ENSMUSG00000003452	Bicd1	3	0.368857	6.02499e-235	1.23753e-230	0.698	0.388
ENSMUSG00000044117	2900011O08Rik	3	0.296777	1.55424e-234	3.19241e-230	0.667	0.338
ENSMUSG00000041736	Tspo	3	-1.04418	3.00384e-233	6.1699e-229	0.236	0.585
ENSMUSG00000019841	Rev3l	3	0.349358	4.5527e-230	9.35124e-226	0.769	0.458
ENSMUSG00000048758	Rpl29	3	0.438711	1.1592e-228	2.381e-224	0.987	0.903
ENSMUSG00000053129	Gsx1	3	0.252964	2.60222e-228	5.34495e-224	0.464	0.171
ENSMUSG00000031775	Pllp	3	0.418132	4.55246e-228	9.35075e-224	0.86	0.504
ENSMUSG00000055421	Pcdh9	3	0.372052	1.21882e-227	2.50347e-223	0.73	0.415
ENSMUSG00000072704	Smim10l1	3	0.351285	1.9406e-227	3.986e-223	0.87	0.608
ENSMUSG00000025892	Gria4	3	0.299717	3.28392e-224	6.74517e-220	0.608	0.29
ENSMUSG00000006800	Sulf2	3	0.412426	1.18908e-223	2.44237e-219	0.843	0.552
ENSMUSG00000020297	Nsg2	3	0.323489	5.3398e-223	1.09679e-218	0.707	0.358
ENSMUSG00000041836	Ptpre	3	0.323745	1.49742e-222	3.0757e-218	0.691	0.362
ENSMUSG00000006932	Ctnnb1	3	0.452925	4.91807e-221	1.01017e-216	0.919	0.732
ENSMUSG00000079056	Kcnip3	3	0.360762	3.3387e-219	6.85769e-215	0.77	0.435
ENSMUSG00000051790	Nlgn2	3	0.31612	2.63596e-218	5.41427e-214	0.662	0.353
ENSMUSG00000022122	Ednrb	3	0.445354	4.70515e-218	9.66439e-214	0.849	0.53
ENSMUSG00000013089	Etv5	3	0.429937	8.76298e-218	1.79992e-213	0.682	0.391
ENSMUSG00000070802	Pnmal2	3	0.276972	3.49584e-217	7.18045e-213	0.569	0.264
ENSMUSG00000042846	Lrrtm3	3	0.286824	6.30824e-216	1.29571e-211	0.744	0.404
ENSMUSG00000043903	Gm22	3	0.262656	1.05726e-214	2.17162e-210	0.444	0.175
ENSMUSG00000068923	Syt11	3	0.417455	8.92898e-214	1.83401e-209	0.978	0.76
ENSMUSG00000034000	Neu4	3	0.380858	2.93969e-212	6.03812e-208	0.597	0.278
ENSMUSG00000003410	Elavl3	3	0.307312	2.25073e-211	4.623e-207	0.695	0.358
ENSMUSG00000063446	Plppr1	3	0.26597	3.93649e-211	8.08555e-207	0.584	0.281
ENSMUSG00000055373	Fut9	3	0.323176	8.98566e-209	1.84566e-204	0.682	0.364
ENSMUSG00000003436	Dll3	3	0.331072	1.52437e-208	3.13106e-204	0.66	0.339
ENSMUSG00000054717	Hmgb2	3	-1.07158	2.79396e-208	5.7388e-204	0.777	0.853
ENSMUSG00000040459	Arglu1	3	0.383052	2.96209e-208	6.08413e-204	0.895	0.675
ENSMUSG00000022995	Enah	3	0.391809	9.17893e-208	1.88535e-203	0.84	0.561
ENSMUSG00000069601	Ank3	3	0.309136	2.03597e-207	4.18189e-203	0.701	0.38
ENSMUSG00000043668	Tox3	3	0.326236	6.09939e-206	1.25282e-201	0.703	0.397
ENSMUSG00000045994	B3gat1	3	0.283526	1.1311e-205	2.32329e-201	0.629	0.33
ENSMUSG00000029438	Bcl7a	3	0.336313	1.25122e-204	2.57e-200	0.641	0.348
ENSMUSG00000039194	Rlbp1	3	0.439695	2.18448e-203	4.48691e-199	0.874	0.611
ENSMUSG00000025558	Dock9	3	0.311254	2.78463e-203	5.71963e-199	0.509	0.223
ENSMUSG00000091337	Eid1	3	0.388001	1.02891e-202	2.11337e-198	0.956	0.762
ENSMUSG00000021703	Serinc5	3	0.336414	2.19987e-202	4.51853e-198	0.65	0.354
ENSMUSG00000033763	Mtss1l	3	0.373111	7.38207e-201	1.51628e-196	0.923	0.656
ENSMUSG00000016256	Ctsz	3	-1.23455	7.50312e-201	1.54114e-196	0.477	0.723
ENSMUSG00000047945	Marcksl1	3	0.379298	8.48926e-200	1.74369e-195	0.965	0.774
ENSMUSG00000020086	H2afy2	3	0.290066	1.02327e-199	2.1018e-195	0.73	0.421
ENSMUSG00000031302	Nlgn3	3	0.338788	1.05238e-199	2.16158e-195	0.803	0.503
ENSMUSG00000022311	Csmd3	3	0.274611	2.89736e-199	5.95118e-195	0.606	0.303
ENSMUSG00000064115	Cadm2	3	0.295314	6.46485e-199	1.32788e-194	0.661	0.347
ENSMUSG00000027712	Anxa5	3	-0.819851	6.55418e-199	1.34623e-194	0.188	0.523
ENSMUSG00000016559	H3f3b	3	-0.429027	4.11877e-198	8.45995e-194	0.992	0.989
ENSMUSG00000029201	Ugdh	3	0.441707	2.90461e-197	5.96607e-193	0.851	0.593
ENSMUSG00000032009	Sesn3	3	0.370593	4.83823e-197	9.93773e-193	0.779	0.495
ENSMUSG00000026778	Prkcq	3	0.257585	6.57191e-197	1.34987e-192	0.521	0.239
ENSMUSG00000059974	Ntm	3	0.276854	8.64249e-197	1.77517e-192	0.634	0.315
ENSMUSG00000036206	Sh3bp4	3	0.31629	2.25366e-196	4.62902e-192	0.627	0.34
ENSMUSG00000056895	Hist3h2ba	3	0.344462	3.06342e-196	6.29227e-192	0.868	0.575
ENSMUSG00000041261	Car8	3	0.27877	4.43159e-195	9.10248e-191	0.581	0.283
ENSMUSG00000028082	Sh3d19	3	0.346834	1.76752e-194	3.63049e-190	0.843	0.567
ENSMUSG00000055538	Zcchc24	3	0.344063	5.81444e-192	1.19429e-187	0.796	0.517
ENSMUSG00000060373	Hnrnpc	3	0.326192	8.03526e-192	1.65044e-187	0.947	0.811
ENSMUSG00000049612	Omg	3	0.284125	3.19576e-190	6.56409e-186	0.661	0.363
ENSMUSG00000026585	Kifap3	3	0.307424	2.54173e-189	5.22072e-185	0.803	0.54
ENSMUSG00000027447	Cst3	3	-1.3526	2.66266e-189	5.46911e-185	0.987	0.986
ENSMUSG00000036186	Fam69b	3	0.263916	9.35935e-189	1.92241e-184	0.744	0.443
ENSMUSG00000021268	Meg3	3	0.605451	1.27835e-187	2.62573e-183	0.688	0.377
ENSMUSG00000040249	Lrp1	3	0.415878	9.01015e-187	1.85069e-182	0.864	0.621
ENSMUSG00000056602	Fry	3	0.30384	9.03822e-187	1.85645e-182	0.696	0.406
ENSMUSG00000048040	Arxes2	3	0.256837	7.90152e-186	1.62297e-181	0.77	0.455
ENSMUSG00000057604	Lmcd1	3	0.429253	1.24798e-183	2.56335e-179	0.582	0.305
ENSMUSG00000032481	Smarcc1	3	0.350922	1.47424e-183	3.02809e-179	0.8	0.547
ENSMUSG00000029227	Fip1l1	3	0.352183	1.91084e-183	3.92487e-179	0.892	0.69
ENSMUSG00000027525	Phactr3	3	0.274992	5.57261e-183	1.14461e-178	0.662	0.37
ENSMUSG00000049630	C1ql3	3	0.274943	6.7733e-183	1.39124e-178	0.539	0.257
ENSMUSG00000035569	Ankrd11	3	0.448532	1.71849e-182	3.52979e-178	0.914	0.747
ENSMUSG00000045763	Basp1	3	0.339623	1.73127e-180	3.55603e-176	0.985	0.887
ENSMUSG00000022044	Stmn4	3	0.28571	2.13625e-178	4.38786e-174	0.684	0.365
ENSMUSG00000046718	Bst2	3	-0.788829	5.59476e-178	1.14916e-173	0.792	0.862
ENSMUSG00000045284	Dcaf12l1	3	0.268242	5.50581e-177	1.13089e-172	0.516	0.249
ENSMUSG00000039542	Ncam1	3	0.354853	1.50961e-176	3.10074e-172	0.89	0.603
ENSMUSG00000021843	Ktn1	3	0.334789	2.99959e-176	6.16116e-172	0.875	0.639
ENSMUSG00000022353	Mtss1	3	0.281478	9.25003e-176	1.89996e-171	0.712	0.434
ENSMUSG00000015766	Eps8	3	0.267912	1.11952e-174	2.2995e-170	0.707	0.421
ENSMUSG00000047085	Lrrc4b	3	0.277639	2.70392e-174	5.55384e-170	0.702	0.423
ENSMUSG00000069763	Tmem100	3	0.347167	7.14932e-174	1.46847e-169	0.704	0.407
ENSMUSG00000022456	2021-09-03	3	0.264888	1.79015e-173	3.67697e-169	0.64	0.365
ENSMUSG00000042757	Tmem108	3	0.25631	1.36172e-172	2.79698e-168	0.643	0.34
ENSMUSG00000025104	Hdgfrp3	3	0.272769	3.71532e-172	7.63126e-168	0.744	0.455
ENSMUSG00000019843	Fyn	3	0.286628	2.7773e-171	5.70457e-167	0.91	0.672
ENSMUSG00000067786	Nnat	3	0.380494	4.01582e-171	8.24849e-167	0.942	0.706
ENSMUSG00000045515	Pou3f3	3	0.276465	4.46002e-171	9.16088e-167	0.672	0.38
ENSMUSG00000040209	Zfp704	3	0.305694	4.3795e-169	8.9955e-165	0.741	0.456
ENSMUSG00000029090	Adgra3	3	0.319719	6.29483e-169	1.29296e-164	0.505	0.256
ENSMUSG00000050022	Amz1	3	0.251535	9.89055e-169	2.03152e-164	0.514	0.253
ENSMUSG00000054766	Set	3	0.32239	7.14769e-167	1.46813e-162	0.981	0.856
ENSMUSG00000032186	Tmod2	3	0.276924	2.21063e-166	4.54063e-162	0.73	0.453
ENSMUSG00000052534	Pbx1	3	0.296221	2.29025e-166	4.70418e-162	0.743	0.48
ENSMUSG00000061315	Naca	3	0.251605	6.91629e-165	1.42061e-160	0.998	0.977
ENSMUSG00000007817	Zmiz1	3	0.372417	4.70137e-164	9.65662e-160	0.811	0.608
ENSMUSG00000013921	Clip3	3	0.26684	1.0396e-163	2.13533e-159	0.764	0.493
ENSMUSG00000047261	Gap43	3	0.48937	1.31339e-163	2.6977e-159	0.922	0.694
ENSMUSG00000032324	Tspan3	3	0.335987	2.47488e-163	5.08341e-159	0.964	0.796
ENSMUSG00000030691	Fchsd2	3	0.269345	2.59081e-163	5.32153e-159	0.71	0.441
ENSMUSG00000008575	Nfib	3	0.374599	6.72218e-163	1.38074e-158	0.881	0.631
ENSMUSG00000032187	Smarca4	3	0.289486	2.69164e-162	5.52862e-158	0.821	0.589
ENSMUSG00000022263	Trio	3	0.313137	2.90686e-162	5.97068e-158	0.706	0.45
ENSMUSG00000028248	Pnisr	3	0.35249	8.05427e-162	1.65435e-157	0.886	0.694
ENSMUSG00000038143	Stox2	3	0.257154	9.43915e-161	1.9388e-156	0.72	0.451
ENSMUSG00000031827	Cotl1	3	-0.605862	9.86749e-161	2.02678e-156	0.586	0.749
ENSMUSG00000039959	Hip1	3	0.338702	3.57216e-160	7.33721e-156	0.743	0.495
ENSMUSG00000058230	Arhgap35	3	0.259972	4.93653e-160	1.01396e-155	0.662	0.403
ENSMUSG00000032740	Ccdc88a	3	0.330311	2.07267e-158	4.25727e-154	0.899	0.652
ENSMUSG00000019831	Wasf1	3	0.259179	3.49286e-158	7.17434e-154	0.664	0.396
ENSMUSG00000041235	Chd7	3	0.338595	3.73238e-158	7.6663e-154	0.791	0.578
ENSMUSG00000032666	1700025G04Rik	3	0.260106	5.87359e-157	1.20644e-152	0.779	0.514
ENSMUSG00000086503	Xist	3	0.395379	6.7813e-157	1.39288e-152	0.966	0.841
ENSMUSG00000073411	H2-D1	3	-0.633992	8.98194e-157	1.84489e-152	0.987	0.982
ENSMUSG00000060739	Nsa2	3	0.37446	2.47382e-156	5.08124e-152	0.947	0.819
ENSMUSG00000004892	Bcan	3	0.264972	6.53837e-156	1.34298e-151	0.901	0.621
ENSMUSG00000031765	Mt1	3	-0.925428	7.01888e-156	1.44168e-151	0.858	0.905
ENSMUSG00000039953	Clstn1	3	0.281433	9.3609e-155	1.92273e-150	0.721	0.469
ENSMUSG00000000915	Hip1r	3	0.289368	1.49322e-154	3.06707e-150	0.544	0.295
ENSMUSG00000040430	Pitpnc1	3	0.33802	4.92093e-154	1.01076e-149	0.621	0.376
ENSMUSG00000031790	Mmp15	3	0.277699	6.38631e-154	1.31175e-149	0.703	0.44
ENSMUSG00000036218	Pdzrn4	3	0.262221	3.22039e-153	6.61467e-149	0.552	0.295
ENSMUSG00000027514	Zbp1	3	-0.667963	3.46313e-153	7.11326e-149	0.191	0.483
ENSMUSG00000071658	Gng3	3	0.376301	6.93624e-153	1.4247e-148	0.621	0.354
ENSMUSG00000040212	Emp3	3	-0.655191	5.04745e-152	1.03675e-147	0.093	0.388
ENSMUSG00000029622	Arpc1b	3	-0.946828	1.08345e-151	2.22542e-147	0.772	0.798
ENSMUSG00000024565	Sall3	3	0.319805	1.26162e-151	2.59136e-147	0.552	0.291
ENSMUSG00000033152	Podxl2	3	0.280458	5.17616e-151	1.06318e-146	0.779	0.518
ENSMUSG00000028270	Gbp2	3	-0.873962	5.37426e-151	1.10387e-146	0.22	0.511
ENSMUSG00000037876	Jmjd1c	3	0.312682	9.54229e-151	1.95999e-146	0.809	0.587
ENSMUSG00000029673	Auts2	3	0.332267	2.91071e-150	5.9786e-146	0.69	0.432
ENSMUSG00000036242	3632451O06Rik	3	0.301296	1.78704e-149	3.67057e-145	0.63	0.371
ENSMUSG00000021087	Rtn1	3	0.371146	9.66234e-149	1.98465e-144	0.95	0.701
ENSMUSG00000027351	Spred1	3	0.26446	1.36302e-148	2.79964e-144	0.754	0.488
ENSMUSG00000028514	Usp24	3	0.261928	2.39266e-148	4.91452e-144	0.698	0.449
ENSMUSG00000027430	Dtd1	3	0.255174	5.32222e-148	1.09318e-143	0.822	0.576
ENSMUSG00000018395	Kif3a	3	0.278698	1.30766e-147	2.68594e-143	0.823	0.579
ENSMUSG00000027546	Atp9a	3	0.261801	1.41714e-147	2.9108e-143	0.714	0.464
ENSMUSG00000040785	Ttc3	3	0.329858	1.56377e-147	3.21198e-143	0.92	0.709
ENSMUSG00000028820	Sfpq	3	0.326453	2.21433e-147	4.54823e-143	0.925	0.743
ENSMUSG00000041112	Elmo1	3	0.288998	1.40355e-146	2.88288e-142	0.664	0.427
ENSMUSG00000022636	Alcam	3	0.302113	2.35612e-146	4.83947e-142	0.724	0.473
ENSMUSG00000018199	Trove2	3	0.250489	1.45614e-145	2.99091e-141	0.707	0.455
ENSMUSG00000022884	Eif4a2	3	0.306318	3.67622e-145	7.55096e-141	0.9	0.721
ENSMUSG00000033006	Sox10	3	0.295306	4.3324e-145	8.89875e-141	0.902	0.612
ENSMUSG00000046351	Zfp322a	3	0.259986	4.56816e-145	9.383e-141	0.573	0.325
ENSMUSG00000035901	Dennd5a	3	0.262866	2.20041e-144	4.51964e-140	0.81	0.594
ENSMUSG00000021411	Pxdc1	3	0.267631	6.34927e-144	1.30414e-139	0.74	0.48
ENSMUSG00000028580	Pum1	3	0.276758	6.90053e-144	1.41737e-139	0.782	0.561
ENSMUSG00000020721	Helz	3	0.284153	5.53308e-143	1.13649e-138	0.685	0.45
ENSMUSG00000020850	Prpf8	3	0.252505	6.48487e-143	1.33199e-138	0.669	0.441
ENSMUSG00000063632	Sox11	3	0.400853	1.65702e-142	3.40352e-138	0.852	0.577
NA	EGFP	3	0.446278	7.13272e-142	1.46506e-137	0.998	0.999
ENSMUSG00000059878	Zfp422	3	0.2625	9.40684e-142	1.93217e-137	0.669	0.44
ENSMUSG00000017291	Taok1	3	0.269379	9.48061e-142	1.94732e-137	0.682	0.442
ENSMUSG00000079017	Ifi27l2a	3	-0.995963	3.6699e-141	7.53797e-137	0.72	0.823
ENSMUSG00000028691	Prdx1	3	-0.463666	4.83804e-141	9.93733e-137	0.973	0.962
ENSMUSG00000019986	Ahi1	3	0.259389	1.5762e-140	3.23752e-136	0.822	0.571
ENSMUSG00000102252	Snrpn	3	0.263123	3.42909e-139	7.04334e-135	0.814	0.567
ENSMUSG00000023169	Slc38a1	3	0.275273	3.71825e-139	7.63729e-135	0.733	0.49
ENSMUSG00000094777	Hist1h2ap	3	-1.28661	9.31454e-139	1.91321e-134	0.697	0.811
ENSMUSG00000007041	Clic1	3	-0.654336	1.73957e-138	3.57307e-134	0.645	0.76
ENSMUSG00000002985	Apoe	3	-1.78237	2.11281e-138	4.33971e-134	0.991	0.994
ENSMUSG00000041959	S100a10	3	-0.753858	2.31528e-138	4.75557e-134	0.615	0.758
ENSMUSG00000016995	Matn4	3	0.368103	2.75245e-138	5.65354e-134	0.89	0.615
ENSMUSG00000061232	H2-K1	3	-0.587695	5.31437e-137	1.09157e-132	0.983	0.978
ENSMUSG00000035530	Eif1	3	-0.291441	1.34624e-136	2.76518e-132	0.992	0.989
ENSMUSG00000021660	Btf3	3	0.309578	5.54067e-136	1.13805e-131	0.993	0.969
ENSMUSG00000042082	Arsb	3	0.313154	6.03268e-136	1.23911e-131	0.634	0.384
ENSMUSG00000060261	Gtf2i	3	0.283	2.69059e-135	5.52648e-131	0.818	0.614
ENSMUSG00000029394	Cdk2ap1	3	0.276218	2.79972e-135	5.75063e-131	0.943	0.761
ENSMUSG00000023067	Cdkn1a	3	-0.632006	6.31466e-135	1.29703e-130	0.115	0.396
ENSMUSG00000006941	Eif1b	3	0.276216	1.89072e-134	3.88353e-130	0.955	0.806
ENSMUSG00000003279	Dlgap1	3	0.253069	2.65234e-134	5.44791e-130	0.796	0.531
ENSMUSG00000025283	Sat1	3	-0.931481	2.95974e-134	6.07931e-130	0.621	0.743
ENSMUSG00000022708	Zbtb20	3	0.412185	4.17218e-134	8.56966e-130	0.944	0.728
ENSMUSG00000021589	Rhobtb3	3	0.266059	4.67938e-134	9.61145e-130	0.754	0.516
ENSMUSG00000027966	Col11a1	3	0.348352	6.55173e-134	1.34573e-129	0.848	0.605
ENSMUSG00000024109	Nrxn1	3	0.27348	3.30754e-132	6.79369e-128	0.637	0.357
ENSMUSG00000030120	Mlf2	3	0.261062	1.4475e-131	2.97317e-127	0.958	0.809
ENSMUSG00000020964	Sel1l	3	0.267149	2.27083e-131	4.66429e-127	0.636	0.409
ENSMUSG00000023456	Tpi1	3	-0.577807	2.87005e-131	5.89508e-127	0.632	0.789
ENSMUSG00000028194	Ddah1	3	0.270711	6.62967e-131	1.36173e-126	0.913	0.635
ENSMUSG00000020547	Bzw2	3	0.369159	1.94537e-130	3.9958e-126	0.861	0.653
ENSMUSG00000030704	Rab6a	3	0.254624	2.28767e-130	4.69887e-126	0.876	0.66
ENSMUSG00000028565	Nfia	3	0.284298	3.31049e-129	6.79976e-125	0.881	0.645
ENSMUSG00000018446	C1qbp	3	0.262989	8.00798e-129	1.64484e-124	0.878	0.712
ENSMUSG00000018593	Sparc	3	-1.28378	1.59657e-128	3.27936e-124	0.757	0.804
ENSMUSG00000034994	Eef2	3	0.281522	1.84029e-127	3.77995e-123	0.989	0.916
ENSMUSG00000020368	Canx	3	0.309383	2.41089e-127	4.95197e-123	0.946	0.811
ENSMUSG00000030287	Itpr2	3	0.252131	2.80262e-127	5.75658e-123	0.735	0.487
ENSMUSG00000037235	Mxd4	3	0.254305	5.4647e-127	1.12245e-122	0.821	0.596
ENSMUSG00000040481	Bptf	3	0.292276	5.86103e-127	1.20386e-122	0.829	0.642
ENSMUSG00000001911	Nfix	3	0.29134	1.3242e-125	2.7199e-121	0.936	0.714
ENSMUSG00000050708	Ftl1	3	-0.682793	4.9765e-125	1.02217e-120	0.996	0.994
ENSMUSG00000101609	Kcnq1ot1	3	0.378596	5.21223e-125	1.07059e-120	0.837	0.606
ENSMUSG00000024395	Lims2	3	0.328425	7.8313e-125	1.60855e-120	0.841	0.58
ENSMUSG00000052512	Nav2	3	0.25339	2.48297e-124	5.10002e-120	0.637	0.401
ENSMUSG00000030275	Etnk1	3	0.253084	5.71916e-124	1.17472e-119	0.744	0.533
ENSMUSG00000051627	Hist1h1e	3	-0.798204	7.02764e-123	1.44348e-118	0.428	0.638
ENSMUSG00000096727	Psmb9	3	-0.561759	2.99629e-122	6.15439e-118	0.676	0.778
ENSMUSG00000036333	Kidins220	3	0.346766	5.14272e-122	1.05631e-117	0.651	0.433
ENSMUSG00000056501	Cebpb	3	-0.791905	6.98862e-122	1.43546e-117	0.327	0.553
ENSMUSG00000071533	Pcnp	3	0.265266	2.47425e-121	5.0821e-117	0.859	0.688
ENSMUSG00000033685	Ucp2	3	-0.724927	4.50006e-121	9.24312e-117	0.146	0.4
ENSMUSG00000021661	Ankra2	3	0.266237	9.86034e-121	2.02531e-116	0.615	0.396
ENSMUSG00000042845	Wfdc12	3	-0.924772	5.18362e-120	1.06472e-115	0.18	0.438
ENSMUSG00000027184	Caprin1	3	0.26799	1.18837e-119	2.44092e-115	0.839	0.655
ENSMUSG00000026074	Map4k4	3	0.27931	1.2444e-119	2.55599e-115	0.86	0.677
ENSMUSG00000020388	Pdlim4	3	-0.671502	1.32489e-119	2.72133e-115	0.172	0.427
ENSMUSG00000068523	Gng5	3	-0.285476	2.06198e-119	4.23531e-115	0.978	0.948
ENSMUSG00000032231	Anxa2	3	-0.586904	1.58857e-117	3.26291e-113	0.101	0.353
ENSMUSG00000021500	Ddx46	3	0.287354	2.2295e-117	4.57939e-113	0.774	0.593
ENSMUSG00000009013	Dynll1	3	0.28781	4.05682e-117	8.33272e-113	0.99	0.966
ENSMUSG00000076431	Sox4	3	0.406995	5.32204e-116	1.09315e-111	0.948	0.766
ENSMUSG00000031996	Aplp2	3	0.25305	2.62848e-115	5.3989e-111	0.855	0.652
ENSMUSG00000040659	Efhd2	3	-0.473904	1.08432e-114	2.2272e-110	0.145	0.396
ENSMUSG00000026878	Rab14	3	0.250982	2.27106e-114	4.66475e-110	0.939	0.797
ENSMUSG00000035692	Isg15	3	-0.780157	2.45036e-114	5.03303e-110	0.543	0.711
ENSMUSG00000030122	Ptms	3	0.311719	8.91592e-114	1.83133e-109	0.969	0.865
ENSMUSG00000018398	2021-09-08	3	0.258882	1.82657e-113	3.75178e-109	0.695	0.475
ENSMUSG00000020077	Srgn	3	-1.28791	4.68136e-113	9.61552e-109	0.106	0.347
ENSMUSG00000021488	Nsd1	3	0.258129	7.19884e-113	1.47864e-108	0.724	0.533
ENSMUSG00000006519	Cyba	3	-1.28156	7.2981e-113	1.49903e-108	0.244	0.476
ENSMUSG00000053477	Tcf4	3	0.271047	4.13761e-112	8.49866e-108	0.945	0.756
ENSMUSG00000007836	Hnrnpa0	3	0.303828	1.50583e-111	3.09298e-107	0.958	0.835
ENSMUSG00000006360	Crip1	3	-0.740694	3.49402e-111	7.17673e-107	0.151	0.396
ENSMUSG00000027907	S100a11	3	-0.713107	3.88924e-111	7.9885e-107	0.234	0.473
ENSMUSG00000067212	H2-T23	3	-0.694984	4.62678e-110	9.50341e-106	0.57	0.69
ENSMUSG00000001627	Ifrd1	3	-0.464808	7.35333e-110	1.51037e-105	0.427	0.63
ENSMUSG00000031207	Msn	3	-0.419715	2.04224e-109	4.19476e-105	0.435	0.642
ENSMUSG00000074457	S100a16	3	0.584181	8.1504e-109	1.67409e-104	0.9	0.746
ENSMUSG00000060591	Ifitm2	3	-0.756182	3.35719e-108	6.89567e-104	0.127	0.366
ENSMUSG00000029657	Hsph1	3	0.253205	3.41901e-108	7.02265e-104	0.766	0.561
ENSMUSG00000021127	Zfp36l1	3	0.29054	7.32077e-107	1.50369e-102	0.78	0.57
ENSMUSG00000050335	Lgals3	3	-1.23224	1.01599e-106	2.08685e-102	0.172	0.41
ENSMUSG00000009687	Fxyd5	3	-0.889689	1.42464e-105	2.92621e-101	0.082	0.312
ENSMUSG00000018501	Ncor1	3	0.255986	2.94228e-105	6.04345e-101	0.904	0.741
ENSMUSG00000044080	S100a1	3	0.476197	5.80045e-105	1.19141e-100	0.926	0.794
ENSMUSG00000060675	Pla2g16	3	-0.401102	6.02567e-105	1.23767e-100	0.139	0.384
ENSMUSG00000020415	Pttg1	3	-0.335968	6.79493e-104	1.39568e-99	0.243	0.486
ENSMUSG00000098178	Gm42418	3	-1.05708	7.2045e-104	1.4798e-99	0.999	0.998
ENSMUSG00000057666	Gapdh	3	-0.419776	1.04059e-103	2.13737e-99	0.989	0.979
ENSMUSG00000021754	Map3k1	3	0.274218	3.78877e-103	7.78212e-99	0.582	0.39
ENSMUSG00000030934	Oat	3	-0.456426	1.13731e-101	2.33602e-97	0.436	0.606
ENSMUSG00000043091	Tuba1c	3	-0.321384	9.85317e-101	2.02384e-96	0.059	0.281
ENSMUSG00000004151	Etv1	3	0.261518	4.11566e-100	8.45357e-96	0.692	0.481
ENSMUSG00000025492	Ifitm3	3	-0.64148	8.97023e-99	1.84248e-94	0.948	0.946
ENSMUSG00000049775	Tmsb4x	3	-0.622244	1.11301e-98	2.28612e-94	0.998	1
ENSMUSG00000037894	H2afz	3	-0.509576	7.73023e-98	1.58779e-93	0.994	0.988
ENSMUSG00000031229	Atrx	3	0.252753	4.79534e-97	9.84963e-93	0.902	0.732
ENSMUSG00000026628	Atf3	3	-0.657575	1.04976e-94	2.15621e-90	0.177	0.401
ENSMUSG00000075010	AW112010	3	-1.10951	1.25821e-94	2.58436e-90	0.121	0.338
ENSMUSG00000024338	Psmb8	3	-0.438698	4.39547e-94	9.02831e-90	0.952	0.939
ENSMUSG00000031167	Rbm3	3	-0.437434	5.3247e-94	1.09369e-89	0.819	0.829
ENSMUSG00000064023	Klk8	3	-0.538891	7.47586e-94	1.53554e-89	0.113	0.333
ENSMUSG00000056737	Capg	3	-0.491534	5.93066e-93	1.21816e-88	0.065	0.276
ENSMUSG00000030220	Arhgdib	3	-0.704483	6.21468e-93	1.27649e-88	0.08	0.288
ENSMUSG00000017009	Sdc4	3	-0.483365	1.00121e-92	2.05649e-88	0.074	0.285
ENSMUSG00000005087	Cd44	3	-0.331204	1.02341e-92	2.10209e-88	0.048	0.254
ENSMUSG00000034855	Cxcl10	3	-1.18472	3.2644e-92	6.70508e-88	0.354	0.559
ENSMUSG00000000682	Cd52	3	-1.40135	5.44708e-92	1.11883e-87	0.278	0.48
ENSMUSG00000030560	Ctsc	3	-0.857186	4.53367e-90	9.31215e-86	0.158	0.369
ENSMUSG00000028367	Txn1	3	-0.311303	3.11089e-88	6.38978e-84	0.967	0.94
ENSMUSG00000025503	Taldo1	3	-0.553705	3.78603e-88	7.7765e-84	0.924	0.893
ENSMUSG00000026421	Csrp1	3	-0.493994	5.13818e-88	1.05538e-83	0.328	0.511
ENSMUSG00000031838	Ifi30	3	-0.802445	1.45452e-87	2.98759e-83	0.132	0.344
ENSMUSG00000020577	Tspan13	3	0.260385	7.02101e-86	1.44212e-81	0.789	0.605
ENSMUSG00000075602	Ly6a	3	-0.952096	1.26002e-85	2.58808e-81	0.146	0.35
ENSMUSG00000037960	Card19	3	-0.333161	3.29784e-85	6.77377e-81	0.173	0.391
ENSMUSG00000006715	Gmnn	3	-0.335319	3.75575e-85	7.71432e-81	0.158	0.364
ENSMUSG00000050732	Vamp8	3	-0.479091	6.60516e-84	1.3567e-79	0.17	0.37
ENSMUSG00000026147	Col9a1	3	0.47168	1.87098e-83	3.84299e-79	0.484	0.307
ENSMUSG00000028581	Laptm5	3	-0.74759	5.53394e-83	1.13667e-78	0.106	0.3
ENSMUSG00000004285	Atp6v1f	3	-0.286897	2.95951e-82	6.07884e-78	0.92	0.88
ENSMUSG00000058773	Hist1h1b	3	-0.60689	3.04545e-82	6.25535e-78	0.13	0.334
ENSMUSG00000031897	Psmb10	3	-0.411988	2.24308e-81	4.60729e-77	0.804	0.835
ENSMUSG00000060550	H2-Q7	3	-0.469977	3.19765e-81	6.56798e-77	0.847	0.87
ENSMUSG00000010358	Ifi35	3	-0.377063	2.37735e-79	4.88307e-75	0.43	0.595
ENSMUSG00000042613	Pbxip1	3	-0.254514	3.916e-79	8.04347e-75	0.124	0.328
ENSMUSG00000074516	Gm10709	3	-0.417907	1.15509e-78	2.37256e-74	0.253	0.506
ENSMUSG00000075706	Gpx4	3	-0.288947	2.97056e-78	6.10153e-74	0.96	0.913
ENSMUSG00000037820	Tgm2	3	-0.266684	4.69282e-78	9.63905e-74	0.081	0.275
ENSMUSG00000030793	Pycard	3	-0.50663	5.35525e-78	1.09997e-73	0.17	0.367
ENSMUSG00000016319	Slc25a5	3	-0.265074	6.5725e-78	1.34999e-73	0.951	0.924
ENSMUSG00000092274	Neat1	3	-0.484778	8.92209e-78	1.8326e-73	0.282	0.486
ENSMUSG00000038642	Ctss	3	-1.6814	1.03979e-77	2.13573e-73	0.435	0.598
ENSMUSG00000089929	Bcl2a1b	3	-0.737234	2.43934e-77	5.01041e-73	0.087	0.271
ENSMUSG00000012422	Tmem167	3	0.270046	5.68067e-76	1.16681e-71	0.958	0.845
ENSMUSG00000024014	Pim1	3	-0.366063	5.92999e-76	1.21802e-71	0.141	0.339
ENSMUSG00000030579	Tyrobp	3	-1.5045	1.61637e-75	3.32002e-71	0.356	0.529
ENSMUSG00000056966	Gjc3	3	-0.540342	3.30649e-75	6.79152e-71	0.388	0.555
ENSMUSG00000025239	Limd1	3	0.283192	7.54538e-75	1.54982e-70	0.596	0.431
ENSMUSG00000030538	Cib1	3	-0.266454	1.8033e-74	3.70398e-70	0.219	0.419
ENSMUSG00000022500	Litaf	3	-0.37845	2.91698e-74	5.99147e-70	0.46	0.61
ENSMUSG00000028494	Plin2	3	-0.611288	3.51193e-74	7.21351e-70	0.336	0.517
ENSMUSG00000058715	Fcer1g	3	-1.5365	5.30383e-74	1.08941e-69	0.273	0.455
ENSMUSG00000060860	Ube2s	3	-0.459476	8.58881e-74	1.76414e-69	0.936	0.907
ENSMUSG00000034349	Smc4	3	-0.480166	2.99945e-72	6.16086e-68	0.322	0.489
ENSMUSG00000025351	Cd63	3	-0.394806	3.79515e-72	7.79523e-68	0.963	0.917
ENSMUSG00000023004	Tuba1b	3	-0.474012	4.60161e-72	9.45171e-68	0.876	0.844
ENSMUSG00000030695	Aldoa	3	-0.428911	7.47089e-72	1.53452e-67	0.921	0.897
ENSMUSG00000032667	Pon2	3	-0.267668	1.7182e-71	3.52918e-67	0.137	0.328
ENSMUSG00000037966	Ninj1	3	-0.471727	5.77683e-71	1.18656e-66	0.398	0.552
ENSMUSG00000063696	Gm8730	3	-0.479701	6.49358e-71	1.33378e-66	0.519	0.65
ENSMUSG00000008540	Mgst1	3	-0.285859	7.07011e-71	1.4522e-66	0.074	0.254
ENSMUSG00000038943	Prc1	3	-0.452395	1.27523e-70	2.61933e-66	0.133	0.315
ENSMUSG00000052397	Ezr	3	-0.265464	3.61965e-70	7.43476e-66	0.145	0.334
ENSMUSG00000001403	Ube2c	3	-0.822029	4.33602e-70	8.90619e-66	0.352	0.509
ENSMUSG00000028843	Sh3bgrl3	3	-0.586182	6.70705e-70	1.37763e-65	0.817	0.813
ENSMUSG00000073982	Rhog	3	-0.273044	7.63489e-70	1.56821e-65	0.238	0.428
ENSMUSG00000024048	Myl12a	3	-0.407871	1.37474e-69	2.82371e-65	0.749	0.772
ENSMUSG00000025510	Cd151	3	-0.263777	4.15934e-69	8.54329e-65	0.186	0.375
ENSMUSG00000031762	Mt2	3	-0.587995	5.21565e-69	1.07129e-64	0.416	0.57
ENSMUSG00000019942	Cdk1	3	-0.441533	7.04254e-69	1.44654e-64	0.189	0.364
ENSMUSG00000015839	Nfe2l2	3	-0.324219	3.4015e-68	6.98668e-64	0.156	0.338
ENSMUSG00000010095	Slc3a2	3	-0.46943	1.86755e-67	3.83594e-63	0.727	0.764
ENSMUSG00000028063	Lmna	3	-0.47844	1.00575e-66	2.06581e-62	0.424	0.584
ENSMUSG00000008348	Ubc	3	-0.339661	1.57448e-66	3.23398e-62	0.963	0.937
ENSMUSG00000036908	Unc93b1	3	-0.421692	2.48381e-66	5.10175e-62	0.098	0.268
ENSMUSG00000021025	Nfkbia	3	-0.523944	7.28759e-64	1.49687e-59	0.419	0.576
ENSMUSG00000024397	Aif1	3	-0.993921	1.63444e-63	3.35715e-59	0.205	0.376
ENSMUSG00000041309	Nkx6-2	3	-0.303259	2.62096e-63	5.38344e-59	0.098	0.269
ENSMUSG00000063694	Cycs	3	-0.287603	1.17768e-62	2.41895e-58	0.903	0.879
ENSMUSG00000026126	Ptpn18	3	-0.495025	2.18447e-62	4.4869e-58	0.165	0.33
ENSMUSG00000028873	Cdca8	3	-0.464721	2.48062e-62	5.0952e-58	0.192	0.356
ENSMUSG00000032359	Ctsh	3	-0.625147	2.74649e-61	5.64129e-57	0.11	0.27
ENSMUSG00000029177	Cenpa	3	-0.552633	3.47365e-61	7.13489e-57	0.255	0.413
ENSMUSG00000036570	Fxyd1	3	-0.418326	3.80392e-61	7.81325e-57	0.098	0.262
ENSMUSG00000041515	Irf8	3	-0.539265	4.67939e-61	9.61147e-57	0.381	0.528
ENSMUSG00000017716	Birc5	3	-0.5705	4.80549e-61	9.87048e-57	0.259	0.413
ENSMUSG00000036887	C1qa	3	-1.79971	7.68046e-61	1.57757e-56	0.655	0.744
ENSMUSG00000028044	Cks1b	3	-0.495461	8.16282e-61	1.67664e-56	0.464	0.567
ENSMUSG00000079523	Tmsb10	3	-0.350568	9.07786e-61	1.86459e-56	0.988	0.969
ENSMUSG00000021094	Dhrs7	3	-0.260102	1.16312e-60	2.38906e-56	0.282	0.465
ENSMUSG00000030717	Nupr1	3	-0.341371	1.85863e-59	3.81763e-55	0.097	0.26
ENSMUSG00000029465	Arpc3	3	-0.287378	2.83988e-59	5.83311e-55	0.946	0.902
ENSMUSG00000036905	C1qb	3	-1.6616	2.10982e-57	4.33356e-53	0.561	0.669
ENSMUSG00000022148	Fyb	3	-0.411211	3.75376e-57	7.71022e-53	0.112	0.267
ENSMUSG00000079363	Gbp4	3	-0.288669	4.50055e-57	9.24414e-53	0.093	0.251
ENSMUSG00000029816	Gpnmb	3	-0.498595	1.84205e-56	3.78358e-52	0.175	0.345
ENSMUSG00000021242	Npc2	3	-0.719023	1.92698e-56	3.95802e-52	0.865	0.84
ENSMUSG00000023905	Tnfrsf12a	3	-0.423436	2.97921e-56	6.11929e-52	0.312	0.472
ENSMUSG00000032436	Cmtm7	3	-0.276235	4.57186e-56	9.3906e-52	0.106	0.261
ENSMUSG00000064373	Sepp1	3	-0.484685	6.84143e-56	1.40523e-51	0.114	0.265
ENSMUSG00000025498	Irf7	3	-0.50353	7.08086e-56	1.45441e-51	0.331	0.484
ENSMUSG00000027962	Vcam1	3	-0.448376	8.13739e-56	1.67142e-51	0.166	0.323
ENSMUSG00000074476	Spc24	3	-0.28501	8.71915e-56	1.79091e-51	0.138	0.294
ENSMUSG00000059182	Skap2	3	-0.3118	2.37129e-55	4.87063e-51	0.37	0.507
ENSMUSG00000048277	Syngr2	3	-0.286349	5.37144e-55	1.10329e-50	0.256	0.424
ENSMUSG00000040204	2810417H13Rik	3	-0.641842	1.71695e-54	3.52662e-50	0.231	0.373
ENSMUSG00000027639	Samhd1	3	-0.498125	1.93206e-54	3.96845e-50	0.314	0.472
ENSMUSG00000024610	Cd74	3	-1.71074	2.79801e-54	5.74712e-50	0.799	0.841
ENSMUSG00000001025	S100a6	3	-0.52872	8.10337e-54	1.66443e-49	0.696	0.77
ENSMUSG00000038418	Egr1	3	0.263456	6.58041e-53	1.35162e-48	0.83	0.673
ENSMUSG00000005413	Hmox1	3	-0.896172	8.19369e-53	1.68298e-48	0.27	0.433
ENSMUSG00000038274	Fau	3	-0.341584	1e-52	2.054e-48	0.996	0.992
ENSMUSG00000070427	Il18bp	3	-0.293904	1.08936e-52	2.23755e-48	0.166	0.324
ENSMUSG00000069516	Lyz2	3	-1.71699	1.49553e-52	3.07181e-48	0.422	0.558
ENSMUSG00000060802	B2m	3	-0.376733	4.25021e-52	8.72992e-48	0.994	0.986
ENSMUSG00000040466	Blvrb	3	-0.324343	4.82875e-52	9.91826e-48	0.318	0.477
ENSMUSG00000031004	Mki67	3	-0.452608	1.13389e-51	2.32902e-47	0.151	0.297
ENSMUSG00000022216	Psme1	3	-0.426976	2.86677e-51	5.88834e-47	0.841	0.829
ENSMUSG00000022033	Pbk	3	-0.274158	3.5921e-51	7.37818e-47	0.112	0.258
ENSMUSG00000027533	Fabp5	3	-0.430303	3.63386e-51	7.46396e-47	0.974	0.964
ENSMUSG00000024308	Tapbp	3	-0.32498	4.02908e-51	8.27573e-47	0.445	0.564
ENSMUSG00000022108	Itm2b	3	-0.494118	1.08253e-50	2.22353e-46	0.975	0.942
ENSMUSG00000055430	Nap1l5	3	0.26206	1.22281e-50	2.51165e-46	0.636	0.51
ENSMUSG00000034708	Grn	3	-0.621436	3.14864e-50	6.4673e-46	0.507	0.607
ENSMUSG00000030536	Iqgap1	3	-0.311325	4.9926e-50	1.02548e-45	0.318	0.467
ENSMUSG00000038650	Rnh1	3	-0.387271	5.58786e-50	1.14775e-45	0.438	0.559
ENSMUSG00000023505	Cdca3	3	-0.369715	1.33172e-49	2.73534e-45	0.159	0.305
ENSMUSG00000025190	Got1	3	-0.308221	1.52886e-49	3.14028e-45	0.272	0.431
ENSMUSG00000005873	Reep5	3	-0.296915	2.80609e-49	5.7637e-45	0.778	0.786
ENSMUSG00000033066	Gas7	3	-0.304473	3.52488e-49	7.2401e-45	0.161	0.313
ENSMUSG00000027469	Tpx2	3	-0.342833	3.67523e-49	7.54893e-45	0.157	0.301
ENSMUSG00000025289	Prdx4	3	-0.336058	4.50814e-49	9.25971e-45	0.781	0.746
ENSMUSG00000041607	Mbp	3	-0.918761	5.03246e-49	1.03367e-44	0.444	0.555
ENSMUSG00000017760	Ctsa	3	-0.394675	1.74198e-48	3.57804e-44	0.392	0.522
ENSMUSG00000035202	Lars2	3	-0.596589	1.86319e-48	3.82699e-44	0.638	0.736
ENSMUSG00000037321	Tap1	3	-0.338288	2.06782e-48	4.2473e-44	0.588	0.665
ENSMUSG00000006398	Cdc20	3	-0.384086	3.46434e-48	7.11576e-44	0.166	0.314
ENSMUSG00000026360	Rgs2	3	-0.370596	7.37646e-48	1.51512e-43	0.166	0.314
ENSMUSG00000015312	Gadd45b	3	-0.566843	1.95349e-47	4.01246e-43	0.362	0.486
ENSMUSG00000035042	Ccl5	3	-1.2582	2.2186e-47	4.557e-43	0.205	0.355
ENSMUSG00000069272	Hist1h2ae	3	-0.587793	1.95899e-46	4.02376e-42	0.338	0.467
ENSMUSG00000030218	Mgp	3	-0.85197	3.31476e-46	6.80851e-42	0.236	0.386
ENSMUSG00000027506	Tpd52	3	-0.301835	4.28003e-46	8.79118e-42	0.361	0.505
ENSMUSG00000021190	Lgmn	3	-0.755672	6.76065e-46	1.38864e-41	0.427	0.546
ENSMUSG00000021871	Pnp	3	-0.437707	7.07877e-46	1.45398e-41	0.355	0.485
ENSMUSG00000020914	Top2a	3	-0.761947	9.62665e-46	1.97731e-41	0.331	0.443
ENSMUSG00000061482	Hist1h4d	3	-0.34109	2.54879e-45	5.23521e-41	0.194	0.338
ENSMUSG00000044786	Zfp36	3	-0.352547	2.61456e-45	5.3703e-41	0.203	0.348
ENSMUSG00000030707	Coro1a	3	-0.754873	3.37696e-45	6.93627e-41	0.23	0.361
ENSMUSG00000039682	Lap3	3	-0.348116	3.8711e-45	7.95124e-41	0.795	0.777
ENSMUSG00000028832	Stmn1	3	-0.47203	6.55564e-45	1.34653e-40	0.936	0.901
ENSMUSG00000068748	Ptprz1	3	0.280085	8.24349e-45	1.69321e-40	0.963	0.833
ENSMUSG00000026258	3110079O15Rik	3	-0.41582	9.42591e-45	1.93608e-40	0.129	0.266
ENSMUSG00000062248	Cks2	3	-0.560101	1.01754e-44	2.09002e-40	0.437	0.532
ENSMUSG00000079197	Psme2	3	-0.380596	5.64284e-44	1.15904e-39	0.819	0.804
ENSMUSG00000023015	Racgap1	3	-0.285605	6.66044e-44	1.36805e-39	0.181	0.317
ENSMUSG00000036896	C1qc	3	-1.45012	1.90897e-43	3.92103e-39	0.399	0.522
ENSMUSG00000026003	Acadl	3	-0.257917	4.35979e-43	8.95501e-39	0.461	0.573
ENSMUSG00000025408	Ddit3	3	-0.334084	2.65363e-42	5.45056e-38	0.438	0.555
ENSMUSG00000035929	H2-Q4	3	-0.383335	6.03234e-42	1.23904e-37	0.727	0.752
ENSMUSG00000033880	Lgals3bp	3	-0.43776	6.52259e-42	1.33974e-37	0.422	0.525
ENSMUSG00000078920	Ifi47	3	-0.411662	6.82545e-42	1.40195e-37	0.485	0.594
ENSMUSG00000041431	Ccnb1	3	-0.346848	1.19838e-41	2.46147e-37	0.126	0.255
ENSMUSG00000006050	Sra1	3	-0.25332	5.77065e-41	1.18529e-36	0.492	0.596
ENSMUSG00000042406	Atf4	3	-0.299086	8.23087e-41	1.69062e-36	0.743	0.767
ENSMUSG00000004207	Psap	3	-0.635646	3.58706e-40	7.36783e-36	0.903	0.85
ENSMUSG00000020932	Gfap	3	-0.591099	4.03668e-40	8.29134e-36	0.231	0.364
ENSMUSG00000021811	Dnajc9	3	-0.340889	4.18125e-40	8.5883e-36	0.511	0.58
ENSMUSG00000032060	Cryab	3	-0.54527	9.28364e-40	1.90686e-35	0.675	0.722
ENSMUSG00000030077	Chl1	3	-0.284063	1.35013e-39	2.77317e-35	0.131	0.259
ENSMUSG00000024516	Sec11c	3	-0.255532	1.96017e-37	4.02618e-33	0.822	0.818
ENSMUSG00000002233	Rhoc	3	-0.392259	2.62931e-37	5.4006e-33	0.762	0.741
ENSMUSG00000028333	Anp32b	3	-0.264725	5.31954e-37	1.09263e-32	0.929	0.88
ENSMUSG00000020150	Gamt	3	-0.262617	5.87973e-37	1.2077e-32	0.249	0.377
ENSMUSG00000020044	Timp3	3	-0.455861	8.70171e-37	1.78733e-32	0.379	0.48
ENSMUSG00000036256	Igfbp7	3	-0.659531	3.52089e-36	7.2319e-32	0.152	0.273
ENSMUSG00000031447	Lamp1	3	-0.301345	1.05821e-35	2.17356e-31	0.943	0.854
ENSMUSG00000007872	Id3	3	-0.691595	7.99785e-35	1.64276e-30	0.468	0.544
ENSMUSG00000042312	S100a13	3	0.308762	1.03345e-34	2.1227e-30	0.855	0.767
ENSMUSG00000024486	Hbegf	3	-0.304231	6.85536e-34	1.40809e-29	0.326	0.439
ENSMUSG00000078853	Igtp	3	-0.397679	7.31858e-33	1.50324e-28	0.747	0.771
ENSMUSG00000021250	Fos	3	0.396899	1.22159e-32	2.50914e-28	0.926	0.827
ENSMUSG00000024953	Prdx5	3	-0.559308	1.72026e-32	3.53341e-28	0.856	0.836
ENSMUSG00000031239	Itm2a	3	-0.465395	3.95369e-32	8.12087e-28	0.342	0.438
ENSMUSG00000020009	Ifngr1	3	-0.341922	2.60398e-31	5.34858e-27	0.293	0.415
ENSMUSG00000030844	Rgs10	3	-0.533457	5.60268e-31	1.15079e-26	0.239	0.343
ENSMUSG00000020649	Rrm2	3	-0.262675	9.6523e-31	1.98258e-26	0.168	0.278
ENSMUSG00000005054	Cstb	3	-0.422026	2.91141e-30	5.98004e-26	0.791	0.771
ENSMUSG00000021665	Hexb	3	-0.786443	3.30426e-30	6.78696e-26	0.418	0.517
ENSMUSG00000029309	Sparcl1	3	-0.688947	8.72897e-30	1.79293e-25	0.547	0.593
ENSMUSG00000053398	Phgdh	3	-0.277407	1.02581e-29	2.10701e-25	0.818	0.773
ENSMUSG00000054072	Iigp1	3	-0.432928	1.28442e-29	2.6382e-25	0.363	0.459
ENSMUSG00000025747	Tyms	3	-0.268756	5.04712e-29	1.03668e-24	0.32	0.421
ENSMUSG00000073155	1810058I24Rik	3	-0.286587	7.24799e-29	1.48874e-24	0.742	0.753
ENSMUSG00000026605	Cenpf	3	-0.56194	8.80061e-29	1.80765e-24	0.239	0.338
ENSMUSG00000025666	Tmem47	3	-0.293516	1.05901e-27	2.17521e-23	0.199	0.312
ENSMUSG00000030428	Ttyh1	3	-0.287957	1.92385e-27	3.95159e-23	0.401	0.487
ENSMUSG00000036594	H2-Aa	3	-1.20571	2.29588e-27	4.71575e-23	0.651	0.693
ENSMUSG00000036578	Fxyd7	3	-0.340976	3.41119e-27	7.00658e-23	0.172	0.278
ENSMUSG00000036752	Tubb4b	3	-0.307584	1.09378e-26	2.24662e-22	0.819	0.782
ENSMUSG00000001525	Tubb5	3	-0.289123	6.0227e-26	1.23706e-21	0.977	0.958
ENSMUSG00000036427	Gpi1	3	-0.269982	4.5785e-25	9.40424e-21	0.814	0.794
ENSMUSG00000001020	S100a4	3	-0.579899	7.73545e-25	1.58886e-20	0.314	0.401
ENSMUSG00000021939	Ctsb	3	-0.791322	4.11934e-24	8.46112e-20	0.805	0.776
ENSMUSG00000036181	Hist1h1c	3	-0.263943	9.51257e-24	1.95388e-19	0.509	0.59
ENSMUSG00000022483	Col2a1	3	-0.392706	1.01196e-23	2.07856e-19	0.195	0.292
ENSMUSG00000027342	Pcna	3	-0.26509	1.65573e-23	3.40088e-19	0.488	0.546
ENSMUSG00000049422	Chchd10	3	-0.291787	2.92034e-23	5.99837e-19	0.206	0.304
ENSMUSG00000037664	Cdkn1c	3	-0.391336	3.10763e-23	6.38307e-19	0.279	0.373
ENSMUSG00000040699	Limd2	3	-0.257786	3.35218e-23	6.88537e-19	0.299	0.394
ENSMUSG00000075705	Msrb1	3	-0.453213	5.1464e-23	1.05707e-18	0.412	0.502
ENSMUSG00000026547	Tagln2	3	-0.34983	2.60525e-22	5.35118e-18	0.745	0.731
ENSMUSG00000024190	Dusp1	3	-0.36209	1.26123e-21	2.59057e-17	0.489	0.557
ENSMUSG00000031490	Eif4ebp1	3	-0.283972	2.33185e-21	4.78962e-17	0.505	0.566
ENSMUSG00000025647	Shisa5	3	-0.373957	3.3569e-21	6.89508e-17	0.452	0.515
ENSMUSG00000001175	Calm1	3	-0.269549	3.92905e-21	8.07027e-17	0.98	0.945
ENSMUSG00000105361	AY036118	3	-0.847925	4.49724e-21	9.23733e-17	0.92	0.931
ENSMUSG00000030403	Vasp	3	-0.252693	4.53448e-21	9.31382e-17	0.327	0.418
ENSMUSG00000028312	Smc2	3	-0.31756	9.16145e-21	1.88176e-16	0.41	0.464
ENSMUSG00000027422	Rrbp1	3	-0.276834	9.37818e-21	1.92628e-16	0.836	0.779
ENSMUSG00000026223	Itm2c	3	-0.264121	1.17018e-20	2.40354e-16	0.763	0.727
ENSMUSG00000098318	Lockd	3	-0.251911	4.72046e-20	9.69583e-16	0.27	0.349
ENSMUSG00000007891	Ctsd	3	-0.890042	5.83893e-20	1.19932e-15	0.896	0.851
ENSMUSG00000079547	H2-DMb1	3	-0.492979	9.04411e-20	1.85766e-15	0.329	0.402
ENSMUSG00000021091	Serpina3n	3	-0.302436	9.60151e-20	1.97215e-15	0.252	0.344
ENSMUSG00000036478	Btg1	3	-0.499811	9.88934e-20	2.03127e-15	0.612	0.642
ENSMUSG00000073421	H2-Ab1	3	-1.05819	1.7899e-19	3.67646e-15	0.807	0.799
ENSMUSG00000075702	Selm	3	-0.329251	1.87724e-18	3.85585e-14	0.802	0.755
ENSMUSG00000038612	Mcl1	3	-0.266603	6.70746e-18	1.37771e-13	0.724	0.721
ENSMUSG00000060586	H2-Eb1	3	-0.985822	2.41871e-17	4.96803e-13	0.732	0.741
ENSMUSG00000040713	Creg1	3	-0.340013	2.45207e-17	5.03654e-13	0.448	0.511
ENSMUSG00000031425	Plp1	3	-1.21657	3.36013e-17	6.9017e-13	0.487	0.531
ENSMUSG00000022037	Clu	3	-0.250317	3.90339e-17	8.01756e-13	0.619	0.474
ENSMUSG00000025232	Hexa	3	-0.313072	4.04105e-17	8.30032e-13	0.54	0.577
ENSMUSG00000017707	Serinc3	3	-0.274428	3.44691e-16	7.07995e-12	0.478	0.528
ENSMUSG00000058672	Tubb2a	3	-0.262779	5.65496e-16	1.16153e-11	0.906	0.835
ENSMUSG00000003541	Ier3	3	-0.379827	1.71473e-15	3.52206e-11	0.472	0.519
ENSMUSG00000025511	Tspan4	3	-0.275624	3.66514e-15	7.52821e-11	0.293	0.373
ENSMUSG00000074622	Mafb	3	-0.443981	3.74888e-15	7.7002e-11	0.301	0.368
ENSMUSG00000022548	Apod	3	-0.904001	4.98909e-15	1.02476e-10	0.209	0.281
ENSMUSG00000020423	Btg2	3	-0.279016	7.67493e-15	1.57643e-10	0.401	0.465
ENSMUSG00000020644	Id2	3	-0.414074	9.60945e-15	1.97378e-10	0.586	0.609
ENSMUSG00000026701	Prdx6	3	-0.27657	1.24183e-14	2.55072e-10	0.819	0.792
ENSMUSG00000029632	Ndufa4	3	0.254496	7.75081e-14	1.59202e-09	0.986	0.97
ENSMUSG00000022587	Ly6e	3	-0.645847	2.43889e-12	5.00948e-08	0.784	0.713
ENSMUSG00000058135	Gstm1	3	-0.314398	1.58682e-11	3.25933e-07	0.321	0.379
ENSMUSG00000006205	Htra1	3	-0.292693	2.29826e-11	4.72063e-07	0.271	0.323
ENSMUSG00000053931	Cnn3	3	-0.275499	6.44454e-11	1.32371e-06	0.834	0.727
ENSMUSG00000003038	Hmgn2	3	-0.278355	9.8339e-11	2.01988e-06	0.865	0.795
ENSMUSG00000074896	Ifit3	3	-0.410494	2.33929e-10	4.80489e-06	0.476	0.506
ENSMUSG00000062380	Tubb3	3	-0.326073	1.48628e-09	3.05283e-05	0.545	0.539
ENSMUSG00000021377	Dek	3	-0.262176	1.30002e-08	0.000267024	0.847	0.771
ENSMUSG00000015090	Ptgds	3	-0.759132	6.33843e-08	0.00130191	0.286	0.335
ENSMUSG00000017466	Timp2	3	-0.371452	2.9096e-07	0.00597631	0.727	0.685
ENSMUSG00000030605	Mfge8	3	-0.327709	1.05469e-06	0.0216634	0.593	0.575
ENSMUSG00000025268	Maged2	3	-0.263619	7.06127e-06	0.145039	0.719	0.664
ENSMUSG00000026473	Glul	3	-0.37973	1.41005e-05	0.289624	0.543	0.543
ENSMUSG00000025856	Pdgfa	3	-0.385602	1.6894e-05	0.347003	0.527	0.517
ENSMUSG00000047557	Lxn	3	-0.344836	0.000751965	1	0.366	0.379
ENSMUSG00000037649	H2-DMa	3	-0.343451	0.00105664	1	0.601	0.564
ENSMUSG00000025780	Itih5	4	2.12558	0	0	0.801	0.116
ENSMUSG00000018593	Sparc	4	1.91406	0	0	0.989	0.787
ENSMUSG00000022548	Apod	4	1.8674	0	0	0.712	0.243
ENSMUSG00000031425	Plp1	4	1.73013	0	0	0.954	0.495
ENSMUSG00000036256	Igfbp7	4	1.68591	0	0	0.816	0.222
ENSMUSG00000038400	Pmepa1	4	1.64812	0	0	0.922	0.663
ENSMUSG00000034842	Art3	4	1.59914	0	0	0.811	0.082
ENSMUSG00000025856	Pdgfa	4	1.59596	0	0	0.88	0.491
ENSMUSG00000027750	Postn	4	1.51188	0	0	0.69	0.065
ENSMUSG00000020388	Pdlim4	4	1.50394	0	0	0.906	0.371
ENSMUSG00000079037	Prnp	4	1.42137	0	0	0.943	0.669
ENSMUSG00000029819	Npy	4	1.37231	0	0	0.591	0.16
ENSMUSG00000017009	Sdc4	4	1.35852	0	0	0.852	0.226
ENSMUSG00000036570	Fxyd1	4	1.31668	0	0	0.87	0.204
ENSMUSG00000022324	Matn2	4	1.29852	0	0	0.709	0.101
ENSMUSG00000027712	Anxa5	4	1.26288	0	0	0.928	0.466
ENSMUSG00000018217	Pmp22	4	1.26146	0	0	0.921	0.572
ENSMUSG00000091971	Hspa1a	4	1.25126	0	0	0.517	0.171
ENSMUSG00000047976	Kcna1	4	1.21671	0	0	0.767	0.19
ENSMUSG00000029622	Arpc1b	4	1.20287	0	0	0.984	0.782
ENSMUSG00000009281	Rarres2	4	1.19785	0	0	0.606	0.067
ENSMUSG00000020044	Timp3	4	1.19546	0	0	0.895	0.44
ENSMUSG00000031502	Col4a1	4	1.16323	0	0	0.795	0.181
ENSMUSG00000032060	Cryab	4	1.13707	0	0	0.979	0.699
ENSMUSG00000046402	Rbp1	4	1.13045	0	0	0.621	0.192
ENSMUSG00000034810	Scn7a	4	1.11849	0	0	0.409	0.021
ENSMUSG00000026656	Fcgr2b	4	1.10885	0	0	0.725	0.181
ENSMUSG00000026728	Vim	4	1.10142	0	0	0.989	0.871
ENSMUSG00000038668	Lpar1	4	1.09558	0	0	0.8	0.094
ENSMUSG00000033066	Gas7	4	1.08575	0	0	0.874	0.258
ENSMUSG00000001025	S100a6	4	1.08362	0	0	0.972	0.749
ENSMUSG00000021759	Plpp1	4	1.07501	0	0	0.748	0.194
ENSMUSG00000016356	Col20a1	4	1.07421	0	0	0.626	0.169
ENSMUSG00000030077	Chl1	4	1.0587	0	0	0.83	0.206
ENSMUSG00000026042	Col5a2	4	1.04788	0	0	0.558	0.027
ENSMUSG00000039114	Nrn1	4	1.03066	0	0	0.594	0.096
ENSMUSG00000039952	Dag1	4	1.02216	0	0	0.855	0.47
ENSMUSG00000018822	Sfrp5	4	1.01863	0	0	0.386	0.034
ENSMUSG00000064080	Fbln2	4	1.00999	0	0	0.759	0.101
ENSMUSG00000064023	Klk8	4	0.997146	0	0	0.808	0.28
ENSMUSG00000031342	Gpm6b	4	0.992844	0	0	0.984	0.883
ENSMUSG00000028063	Lmna	4	0.988272	0	0	0.881	0.549
ENSMUSG00000073411	H2-D1	4	0.972381	0	0	0.999	0.982
ENSMUSG00000035929	H2-Q4	4	0.955055	0	0	0.943	0.736
ENSMUSG00000007872	Id3	4	0.953632	0	0	0.853	0.514
ENSMUSG00000032679	Cd59a	4	0.948177	0	0	0.63	0.067
ENSMUSG00000070436	Serpinh1	4	0.94696	0	0	0.709	0.168
ENSMUSG00000002233	Rhoc	4	0.928975	0	0	0.949	0.727
ENSMUSG00000041828	Abca8a	4	0.92685	0	0	0.582	0.033
ENSMUSG00000032766	Gng11	4	0.921122	0	0	0.737	0.192
ENSMUSG00000025283	Sat1	4	0.913309	0	0	0.944	0.718
ENSMUSG00000001435	Col18a1	4	0.905024	0	0	0.646	0.147
ENSMUSG00000029838	Ptn	4	0.904263	0	0	0.989	0.921
ENSMUSG00000001020	S100a4	4	0.896435	0	0	0.806	0.364
ENSMUSG00000022661	Cd200	4	0.895255	0	0	0.798	0.327
ENSMUSG00000006356	Crip2	4	0.882057	0	0	0.82	0.318
ENSMUSG00000027514	Zbp1	4	0.88141	0	0	0.832	0.433
ENSMUSG00000067261	Foxd3	4	0.870882	0	0	0.74	0.047
ENSMUSG00000006205	Htra1	4	0.865932	0	0	0.707	0.29
ENSMUSG00000020205	Phlda1	4	0.865404	0	0	0.897	0.624
ENSMUSG00000053931	Cnn3	4	0.849614	0	0	0.938	0.719
ENSMUSG00000004098	Col5a3	4	0.833932	0	0	0.696	0.139
ENSMUSG00000027574	Nkain4	4	0.823177	0	0	0.744	0.372
ENSMUSG00000032231	Anxa2	4	0.817055	0	0	0.824	0.297
ENSMUSG00000040759	Cmtm5	4	0.810162	0	0	0.835	0.426
ENSMUSG00000022514	Il1rap	4	0.805952	0	0	0.729	0.312
ENSMUSG00000022893	Adamts1	4	0.797411	0	0	0.718	0.35
ENSMUSG00000046718	Bst2	4	0.793711	0	0	0.99	0.847
ENSMUSG00000030905	Crym	4	0.790586	0	0	0.513	0.091
ENSMUSG00000039546	Ajap1	4	0.774635	0	0	0.54	0.116
ENSMUSG00000025492	Ifitm3	4	0.764706	0	0	0.995	0.942
ENSMUSG00000017144	Rnd3	4	0.74482	0	0	0.669	0.188
ENSMUSG00000021760	Gpx8	4	0.736561	0	0	0.723	0.156
ENSMUSG00000040212	Emp3	4	0.736254	0	0	0.831	0.331
ENSMUSG00000024063	Lbh	4	0.733331	0	0	0.89	0.634
ENSMUSG00000036560	Lgi4	4	0.731284	0	0	0.701	0.069
ENSMUSG00000031239	Itm2a	4	0.709054	0	0	0.771	0.405
ENSMUSG00000027800	Tm4sf1	4	0.70463	0	0	0.595	0.101
ENSMUSG00000027375	Mal	4	0.703522	0	0	0.535	0.047
ENSMUSG00000053475	Tnfaip6	4	0.696153	0	0	0.67	0.209
ENSMUSG00000005087	Cd44	4	0.694718	0	0	0.71	0.204
ENSMUSG00000069833	Ahnak	4	0.694698	0	0	0.704	0.149
ENSMUSG00000032667	Pon2	4	0.689898	0	0	0.759	0.281
ENSMUSG00000047216	Cdh19	4	0.684321	0	0	0.599	0.076
ENSMUSG00000075702	Selm	4	0.677589	0	0	0.927	0.746
ENSMUSG00000018166	Erbb3	4	0.676657	0	0	0.758	0.266
ENSMUSG00000002332	Dhrs1	4	0.674651	0	0	0.778	0.472
ENSMUSG00000029621	Arpc1a	4	0.67388	0	0	0.936	0.817
ENSMUSG00000001119	Col6a1	4	0.672063	0	0	0.556	0.063
ENSMUSG00000015224	Cyp2j9	4	0.660898	0	0	0.784	0.262
ENSMUSG00000036169	Sostdc1	4	0.651419	0	0	0.344	0.045
ENSMUSG00000028763	Hspg2	4	0.650275	0	0	0.668	0.183
ENSMUSG00000026970	Rbms1	4	0.638859	0	0	0.702	0.289
ENSMUSG00000019256	Ahr	4	0.638023	0	0	0.623	0.088
ENSMUSG00000031391	L1cam	4	0.632478	0	0	0.545	0.108
ENSMUSG00000024048	Myl12a	4	0.630719	0	0	0.923	0.759
ENSMUSG00000022528	Hes1	4	0.627092	0	0	0.609	0.163
ENSMUSG00000044167	Foxo1	4	0.619392	0	0	0.607	0.176
ENSMUSG00000031538	Plat	4	0.618152	0	0	0.646	0.201
ENSMUSG00000040724	Kcna2	4	0.614877	0	0	0.636	0.257
ENSMUSG00000034714	Ttyh2	4	0.614306	0	0	0.669	0.198
ENSMUSG00000014846	Tppp3	4	0.607623	0	0	0.645	0.178
ENSMUSG00000037712	Fermt2	4	0.603065	0	0	0.874	0.607
ENSMUSG00000085795	Zfp703	4	0.601216	0	0	0.679	0.245
ENSMUSG00000045103	Dmd	4	0.592998	0	0	0.739	0.31
ENSMUSG00000031523	Dlc1	4	0.591893	0	0	0.647	0.122
ENSMUSG00000025964	Adam23	4	0.591529	0	0	0.752	0.284
ENSMUSG00000052914	Cyp2j6	4	0.584564	0	0	0.839	0.479
ENSMUSG00000026421	Csrp1	4	0.576533	0	0	0.851	0.471
ENSMUSG00000022816	Fstl1	4	0.571279	0	0	0.585	0.136
ENSMUSG00000030208	Emp1	4	0.563025	0	0	0.58	0.165
ENSMUSG00000068245	Phf11d	4	0.562387	0	0	0.522	0.16
ENSMUSG00000019846	Lama4	4	0.559575	0	0	0.63	0.126
ENSMUSG00000022270	Fam134b	4	0.557862	0	0	0.723	0.336
ENSMUSG00000019194	Scn1b	4	0.557547	0	0	0.616	0.191
ENSMUSG00000059857	Ntng1	4	0.555373	0	0	0.442	0.042
ENSMUSG00000017466	Timp2	4	0.554905	0	0	0.899	0.672
ENSMUSG00000020585	Laptm4a	4	0.55379	0	0	0.951	0.855
ENSMUSG00000027074	Slc43a3	4	0.548722	0	0	0.41	0.056
ENSMUSG00000026478	Lamc1	4	0.540456	0	0	0.68	0.22
ENSMUSG00000040690	Col16a1	4	0.536336	0	0	0.729	0.328
ENSMUSG00000032135	Mcam	4	0.535822	0	0	0.568	0.108
ENSMUSG00000022505	Emp2	4	0.525388	0	0	0.641	0.174
ENSMUSG00000021567	Nkd2	4	0.522988	0	0	0.5	0.057
ENSMUSG00000046618	Olfml2a	4	0.519924	0	0	0.465	0.016
ENSMUSG00000023175	Bsg	4	0.519132	0	0	0.964	0.897
ENSMUSG00000040260	Daam2	4	0.517104	0	0	0.574	0.079
ENSMUSG00000035407	Kank4	4	0.512909	0	0	0.399	0.017
ENSMUSG00000032014	Oaf	4	0.511361	0	0	0.545	0.098
ENSMUSG00000033227	Wnt6	4	0.508045	0	0	0.465	0.027
ENSMUSG00000039116	Adgrg6	4	0.505804	0	0	0.577	0.051
ENSMUSG00000027803	Wwtr1	4	0.494126	0	0	0.679	0.152
ENSMUSG00000026043	Col3a1	4	0.49293	0	0	0.287	0.013
ENSMUSG00000025875	Tspan17	4	0.490733	0	0	0.705	0.276
ENSMUSG00000037031	Tspan15	4	0.486643	0	0	0.656	0.204
ENSMUSG00000000957	Mmp14	4	0.486093	0	0	0.61	0.15
ENSMUSG00000005397	Nid1	4	0.480798	0	0	0.57	0.047
ENSMUSG00000031503	Col4a2	4	0.479475	0	0	0.55	0.09
ENSMUSG00000020774	Aspa	4	0.478675	0	0	0.512	0.032
ENSMUSG00000097789	Gm2115	4	0.478535	0	0	0.554	0.036
ENSMUSG00000074971	Fibin	4	0.477428	0	0	0.481	0.041
ENSMUSG00000031626	Sorbs2	4	0.476365	0	0	0.648	0.258
ENSMUSG00000025510	Cd151	4	0.469128	0	0	0.729	0.333
ENSMUSG00000038086	Hspb2	4	0.467952	0	0	0.531	0.081
ENSMUSG00000040997	Abhd4	4	0.463286	0	0	0.656	0.296
ENSMUSG00000029661	Col1a2	4	0.463121	0	0	0.267	0.015
ENSMUSG00000020374	Rasgef1c	4	0.462095	0	0	0.455	0.028
ENSMUSG00000027907	S100a11	4	0.460529	0	0	0.815	0.428
ENSMUSG00000025375	Aatk	4	0.458724	0	0	0.621	0.223
ENSMUSG00000037419	Endod1	4	0.457904	0	0	0.524	0.141
ENSMUSG00000007888	Crlf1	4	0.45418	0	0	0.296	0.039
ENSMUSG00000015467	Egfl8	4	0.452835	0	0	0.395	0.023
ENSMUSG00000044986	Tst	4	0.452358	0	0	0.657	0.258
ENSMUSG00000022894	Adamts5	4	0.446353	0	0	0.382	0.045
ENSMUSG00000023000	Dhh	4	0.445777	0	0	0.459	0.036
ENSMUSG00000075324	Fign	4	0.43711	0	0	0.585	0.223
ENSMUSG00000048960	Prex2	4	0.434668	0	0	0.534	0.104
ENSMUSG00000016128	Stard13	4	0.429497	0	0	0.584	0.206
ENSMUSG00000044674	Fzd1	4	0.427554	0	0	0.519	0.13
ENSMUSG00000052397	Ezr	4	0.426651	0	0	0.694	0.291
ENSMUSG00000026051	1500015O10Rik	4	0.425596	0	0	0.337	0.057
ENSMUSG00000032625	Thsd7a	4	0.425594	0	0	0.468	0.135
ENSMUSG00000026475	Rgs16	4	0.42437	0	0	0.431	0.083
ENSMUSG00000029093	Sorcs2	4	0.420631	0	0	0.555	0.086
ENSMUSG00000034573	Ptpn13	4	0.417719	0	0	0.518	0.117
ENSMUSG00000028339	Col15a1	4	0.415771	0	0	0.362	0.033
ENSMUSG00000021823	Vcl	4	0.405977	0	0	0.573	0.146
ENSMUSG00000057969	Sema3b	4	0.402088	0	0	0.434	0.031
ENSMUSG00000042284	Itga1	4	0.402032	0	0	0.528	0.047
ENSMUSG00000029070	Mxra8	4	0.395902	0	0	0.439	0.051
ENSMUSG00000053617	Sh3pxd2a	4	0.395631	0	0	0.531	0.158
ENSMUSG00000022912	Pros1	4	0.395413	0	0	0.568	0.19
ENSMUSG00000020027	Socs2	4	0.395034	0	0	0.454	0.092
ENSMUSG00000022209	Dhrs2	4	0.389823	0	0	0.411	0.02
ENSMUSG00000060924	Csmd1	4	0.38631	0	0	0.502	0.14
ENSMUSG00000039270	Megf9	4	0.377925	0	0	0.616	0.257
ENSMUSG00000022197	Pdzd2	4	0.374255	0	0	0.599	0.211
ENSMUSG00000045672	Col27a1	4	0.372305	0	0	0.588	0.201
ENSMUSG00000040274	Cdk6	4	0.372084	0	0	0.44	0.102
ENSMUSG00000032271	Nnmt	4	0.36772	0	0	0.319	0.014
ENSMUSG00000042961	Egflam	4	0.360453	0	0	0.406	0.011
ENSMUSG00000037206	Islr	4	0.358158	0	0	0.444	0.069
ENSMUSG00000024909	Efemp2	4	0.355922	0	0	0.546	0.186
ENSMUSG00000005583	Mef2c	4	0.354141	0	0	0.565	0.196
ENSMUSG00000056870	Gulp1	4	0.352417	0	0	0.416	0.038
ENSMUSG00000063838	Cdc42ep5	4	0.348101	0	0	0.494	0.088
ENSMUSG00000021806	Nid2	4	0.345351	0	0	0.439	0.034
ENSMUSG00000066152	Slc31a2	4	0.339011	0	0	0.586	0.212
ENSMUSG00000026748	Plxdc2	4	0.335329	0	0	0.495	0.146
ENSMUSG00000015843	Rxrg	4	0.33352	0	0	0.459	0.075
ENSMUSG00000029032	Arhgef16	4	0.331146	0	0	0.439	0.048
ENSMUSG00000049001	Ndnf	4	0.326653	0	0	0.328	0.031
ENSMUSG00000071176	Arhgef10	4	0.326566	0	0	0.495	0.126
ENSMUSG00000019820	Utrn	4	0.32346	0	0	0.517	0.164
ENSMUSG00000005125	Ndrg1	4	0.32187	0	0	0.432	0.083
ENSMUSG00000024371	C2	4	0.318626	0	0	0.333	0.053
ENSMUSG00000052911	Lamb2	4	0.315839	0	0	0.4	0.025
ENSMUSG00000033697	Arhgap39	4	0.30918	0	0	0.547	0.198
ENSMUSG00000048285	Frmd6	4	0.308407	0	0	0.466	0.094
ENSMUSG00000031647	Mfap3l	4	0.306922	0	0	0.486	0.116
ENSMUSG00000016150	Tenm1	4	0.303251	0	0	0.342	0.061
ENSMUSG00000060568	Fam78b	4	0.296235	0	0	0.377	0.069
ENSMUSG00000020282	Rhbdf1	4	0.294126	0	0	0.516	0.131
ENSMUSG00000029298	Gbp9	4	0.293939	0	0	0.416	0.102
ENSMUSG00000060591	Ifitm2	4	0.293858	0	0	0.77	0.316
ENSMUSG00000032440	Tgfbr2	4	0.291326	0	0	0.44	0.12
ENSMUSG00000034040	Wbscr17	4	0.291214	0	0	0.398	0.077
ENSMUSG00000025584	Pde8a	4	0.290388	0	0	0.448	0.082
ENSMUSG00000067586	S1pr3	4	0.28935	0	0	0.299	0.03
ENSMUSG00000020241	Col6a2	4	0.288606	0	0	0.377	0.032
ENSMUSG00000018672	Copz2	4	0.283798	0	0	0.56	0.181
ENSMUSG00000026814	Eng	4	0.282272	0	0	0.316	0.046
ENSMUSG00000026837	Col5a1	4	0.277262	0	0	0.361	0.054
ENSMUSG00000032377	Plscr4	4	0.273582	0	0	0.374	0.056
ENSMUSG00000086096	Gm12688	4	0.273148	0	0	0.357	0.017
ENSMUSG00000020758	Itgb4	4	0.266492	0	0	0.357	0.023
ENSMUSG00000038463	Olfml2b	4	0.26534	0	0	0.327	0.025
ENSMUSG00000034401	Spata6	4	0.261745	0	0	0.51	0.171
ENSMUSG00000020620	Abca8b	4	0.259686	0	0	0.351	0.053
ENSMUSG00000025006	Sorbs1	4	0.258469	0	0	0.43	0.069
ENSMUSG00000066113	Adamtsl1	4	0.255704	0	0	0.26	0.046
ENSMUSG00000036718	Micall2	4	0.252636	0	0	0.362	0.058
ENSMUSG00000050212	Eva1b	4	0.250532	0	0	0.47	0.135
ENSMUSG00000046364	Rpl27a	4	-0.451844	0	0	0.998	0.998
ENSMUSG00000012848	Rps5	4	-0.490178	0	0	0.997	0.998
ENSMUSG00000090862	Rps13	4	-0.491395	0	0	0.997	0.996
ENSMUSG00000008683	Rps15a	4	-0.500772	0	0	0.999	0.997
ENSMUSG00000040952	Rps19	4	-0.521545	0	0	0.997	0.998
ENSMUSG00000045763	Basp1	4	-0.809746	0	0	0.804	0.901
ENSMUSG00000055172	C1ra	4	0.264331	1.40806e-307	2.89215e-303	0.364	0.089
ENSMUSG00000020432	Tcn2	4	0.309433	1.68506e-307	3.46111e-303	0.674	0.278
ENSMUSG00000038602	Slc35f1	4	0.541782	4.59446e-305	9.43702e-301	0.691	0.35
ENSMUSG00000025508	Rplp2	4	-0.404434	8.00728e-305	1.6447e-300	0.998	0.996
ENSMUSG00000060802	B2m	4	0.677496	5.3047e-302	1.08958e-297	0.997	0.986
ENSMUSG00000026335	Pam	4	0.39987	1.03403e-300	2.12389e-296	0.566	0.227
ENSMUSG00000090125	Pou3f1	4	0.748776	2.13964e-298	4.39483e-294	0.759	0.402
ENSMUSG00000061787	Rps17	4	-0.439396	6.05066e-298	1.2428e-293	0.989	0.986
ENSMUSG00000026547	Tagln2	4	0.788357	6.68187e-298	1.37246e-293	0.907	0.719
ENSMUSG00000055322	Tns1	4	0.259953	1.16041e-296	2.38348e-292	0.414	0.118
ENSMUSG00000046160	Olig1	4	-1.12566	3.58821e-296	7.37019e-292	0.738	0.865
[truncated: 17,329 more rows]
