# Supplementary material for: Resolving the lineage relationship between malignant cells and vascular cells in glioblastomas
Source: Protein Cell. 2022 May 18;14(2):105–22. doi: 10.1093/procel/pwac006 (PMC10019576; doi:10.1093/procel/pwac006)
Supplement: pwac006_suppl_Supplementary_Table_S2 [file pwac006_suppl_supplementary_table_s2.xlsx]

## Sheet: Group A cells
Barcode	Cluster	Correlation	cnv_score
AAACCCACATGGATCT-1	Cluster_12	0.377423	0.0274614
AAACCCATCGCTCCTA-1	Cluster_14	0.581124	0.0363347
ACACGCGAGGTCGTGA-1	Cluster_4	0.524078	0.0396308
ACCAACATCACAGAGG-1	Cluster_12	0.512042	0.0213855
ACCACAAAGTAAGACT-1	Cluster_13	0.55645	0.0336809
ACCACAACATCCAACA-1	Cluster_8	0.763921	0.0813934
AGAAATGGTGACTGAG-1	Cluster_8	0.826117	0.051754
AGAACAAAGACCAAAT-1	Cluster_1	0.447642	0.0416673
AGAACAAAGTGTCATC-1	Cluster_2	0.466973	0.0494116
AGAACAACAACGCCCA-1	Cluster_11	0.778159	0.0538097
AGAACAAGTACTAAGA-1	Cluster_11	0.735338	0.0424052
AGAACAAGTATCGTAC-1	Cluster_5	0.645324	0.0607168
AGAACAAGTGTAACGG-1	Cluster_8	0.43702	0.0358481
AGAACAAGTTAGCTAC-1	Cluster_7	0.704688	0.0435902
AGAACCTCAAGTCCCG-1	Cluster_2	0.533274	0.0352874
AGAACCTCACCAGCCA-1	Cluster_5	0.841912	0.0530277
AGAACCTGTCTACAAC-1	Cluster_5	0.63437	0.0553026
AGAAGCGAGAAGCGGG-1	Cluster_11	0.491289	0.0614177
AGAAGCGAGGCGAACT-1	Cluster_7	0.725765	0.0447174
AGAAGCGAGGTCTTTG-1	Cluster_8	0.590022	0.0506709
AGAAGCGAGTCGGCAA-1	Cluster_7	0.636734	0.0466382
AGAAGCGGTCCACTCT-1	Cluster_11	0.816315	0.0450583
AGAAGTAAGAAGCCTG-1	Cluster_7	0.687529	0.0444948
AGAAGTAAGGGAGAAT-1	Cluster_2	0.626981	0.0419103
AGAAGTAAGTGATAAC-1	Cluster_5	0.750297	0.0485696
AGAAGTACATCCTCAC-1	Cluster_8	0.25808	0.0530932
AGACAAACATCGTGGC-1	Cluster_7	0.708113	0.0461542
AGACAAAGTGAATGTA-1	Cluster_5	0.754683	0.0389693
AGACAAAGTGCTGATT-1	Cluster_4	0.515888	0.0462402
AGACAAATCGTCAAAC-1	Cluster_7	0.750492	0.0431218
AGACACTCACAACGTT-1	Cluster_11	0.606206	0.0368375
AGACACTCATACGCAT-1	Cluster_8	0.619257	0.0717138
AGACACTCATCCGTGG-1	Cluster_8	0.781437	0.0546483
AGACACTGTACGGGAT-1	Cluster_12	0.379425	0.0152286
AGACACTGTAGGCTGA-1	Cluster_8	0.555694	0.0513656
AGACACTGTCTTCATT-1	Cluster_2	0.765853	0.0484966
AGACAGGAGATCACCT-1	Cluster_8	0.705872	0.0532073
AGACAGGGTAGCACAG-1	Cluster_5	0.680706	0.0441656
AGACCATGTCTTTCTA-1	Cluster_5	0.522115	0.0605338
AGACCATTCGCTAGCG-1	Cluster_8	0.715463	0.057239
AGACCCGCAAGGCGTA-1	Cluster_5	0.734037	0.0494579
AGACCCGCACCGTGGT-1	Cluster_2	0.375614	0.0365838
AGACCCGCATACACCA-1	Cluster_8	0.713737	0.0671494
AGACCCGCATACCACA-1	Cluster_7	0.697512	0.0510446
AGACCCGCATGATAGA-1	Cluster_5	0.689286	0.0507699
AGACCCGGTGGTCCCA-1	Cluster_7	0.613039	0.0631847
AGACCCGGTGGTCTTA-1	Cluster_8	0.773408	0.0573104
AGACCCGTCCACACCT-1	Cluster_8	0.738195	0.044269
AGACCCGTCCATTGCC-1	Cluster_7	0.801109	0.0571947
AGACCCGTCCGCACTT-1	Cluster_7	0.773772	0.0538479
AGACCCGTCCGTGACG-1	Cluster_8	0.723314	0.0538925
AGACTCAAGCATGCAG-1	Cluster_7	0.693613	0.0505608
AGACTCACACTTTAGG-1	Cluster_7	0.689367	0.0574165
AGACTCACATCGGAAG-1	Cluster_2	0.575769	0.0531804
AGACTCATCCGAGGCT-1	Cluster_8	0.554978	0.0344878
AGACTCATCTACGGGC-1	Cluster_7	0.747271	0.0427983
AGAGAATAGACATAAC-1	Cluster_7	0.728035	0.0422718
AGAGAATAGTTATGGA-1	Cluster_8	0.70175	0.0579192
AGAGAATCAGGGTCTC-1	Cluster_7	0.687193	0.0519164
AGAGAATCATCGTGCG-1	Cluster_11	0.69803	0.0456086
AGAGAATCATGAAAGT-1	Cluster_2	0.690831	0.052934
AGAGAATGTATCTCGA-1	Cluster_14	0.483114	0.0662671
AGAGAATGTTAAGGAT-1	Cluster_5	0.756542	0.0457141
AGAGAGCAGGTTGGAC-1	Cluster_8	0.624606	0.0610608
AGAGAGCCAATGAGCG-1	Cluster_8	0.343843	0.0365883
AGAGAGCCACACCTTC-1	Cluster_7	0.654832	0.044703
AGAGAGCCATGATAGA-1	Cluster_11	0.74239	0.0514728
AGAGAGCGTAATTGGA-1	Cluster_2	0.617781	0.04088
AGAGCAGAGCCTATCA-1	Cluster_5	0.751479	0.0468101
AGAGCAGAGCTACGTT-1	Cluster_5	0.799139	0.048521
AGAGCAGCAGCTAACT-1	Cluster_11	0.712363	0.0459841
AGAGCCCCAATGTTGC-1	Cluster_2	0.587571	0.0322968
AGAGCCCGTCTTCGAA-1	Cluster_7	0.395973	0.0458826
AGAGCCCTCCCGTGAG-1	Cluster_8	0.721452	0.0476291
AGATAGAAGGGCCAAT-1	Cluster_8	0.639056	0.054142
AGATAGATCGGACTTA-1	Cluster_7	0.573299	0.0424303
AGATCCAAGGGATCGT-1	Cluster_2	0.717579	0.0624611
AGATCCACAAGGCTTT-1	Cluster_11	0.770066	0.0469152
AGATCGTAGCACGATG-1	Cluster_7	0.7137	0.0436081
AGATCGTAGTCTAGAA-1	Cluster_11	0.703822	0.0611732
AGATCGTCAGAACTAA-1	Cluster_7	0.750373	0.0489719
AGATCGTCATATGGCT-1	Cluster_7	0.750523	0.0428578
AGATCGTGTACAGTTC-1	Cluster_11	0.536678	0.0574959
AGATCGTGTCGGCCTA-1	Cluster_5	0.468351	0.0563226
AGATCGTGTTGCTCCT-1	Cluster_11	0.760341	0.0440739
AGATGAAAGGGTTAAT-1	Cluster_8	0.382372	0.047488
AGATGAAGTCTGTTAG-1	Cluster_7	0.751191	0.0522232
AGATGCTAGCTCGACC-1	Cluster_5	0.79118	0.056171
AGATGCTTCACTGAAC-1	Cluster_5	0.374793	0.0584879
AGCATCAAGATGGGCT-1	Cluster_7	0.812827	0.0453319
AGCATCAGTCAGGTAG-1	Cluster_5	0.739872	0.0553462
AGCATCAGTCGAATGG-1	Cluster_11	0.447395	0.0491894
AGCATCATCTTGCGCT-1	Cluster_11	0.743019	0.0494713
AGCCAATAGTGCCCGT-1	Cluster_2	0.683721	0.0539634
AGCCAATTCCAGTTCC-1	Cluster_5	0.766351	0.0393497
AGCCACGGTCGGCTAC-1	Cluster_5	0.704745	0.054729
AGCCACGGTGTTACTG-1	Cluster_8	0.714256	0.0485253
AGCCACGGTGTTGAGG-1	Cluster_5	0.670574	0.0497408
AGCCAGCCATCCCGTT-1	Cluster_2	0.61704	0.0661569
AGCGATTCACGGAAGT-1	Cluster_7	0.595727	0.0300934
AGCGATTCATGAGGGT-1	Cluster_8	0.4147	0.0406377
AGCGATTGTCCTGGGT-1	Cluster_7	0.374195	0.0638145
AGCGCCAAGGTCATAA-1	Cluster_8	0.770061	0.0615524
AGCGCCACAGAATGTA-1	Cluster_7	0.762881	0.0514075
AGCGCCACAGTGGTGA-1	Cluster_11	0.609998	0.044747
AGCGCCAGTAACAAGT-1	Cluster_8	0.578796	0.0476992
AGCGCCAGTGCCTTCT-1	Cluster_13	0.504572	0.0272451
AGCGCTGAGCGCCGTT-1	Cluster_5	0.549362	0.0440079
AGCGCTGCAGTACTAC-1	Cluster_8	0.776958	0.0523996
AGCGTCGGTAGACGGT-1	Cluster_7	0.548256	0.046168
AGCGTCGTCCGAGCTG-1	Cluster_8	0.388257	0.033602
AGCTACAAGGATTCAA-1	Cluster_7	0.650045	0.0554713
AGCTACACAACACGTT-1	Cluster_7	0.765627	0.0530056
AGCTACAGTACGGTTT-1	Cluster_5	0.622607	0.0263612
AGCTACAGTGTTATCG-1	Cluster_5	0.466927	0.0432272
AGCTACATCGTGGCTG-1	Cluster_8	0.626231	0.0521478
AGCTCAACACAATTCG-1	Cluster_2	0.357245	0.0758244
AGCTCAAGTAACCCGC-1	Cluster_8	0.772223	0.0557753
AGCTCAATCATAGCAC-1	Cluster_7	0.759048	0.0463878
AGCTCAATCGGTCTAA-1	Cluster_11	0.71236	0.0586653
AGCTTCCAGATTACCC-1	Cluster_5	0.823316	0.0547587
AGCTTCCCACGACTAT-1	Cluster_2	0.601079	0.0352895
AGCTTCCCAGCTCATA-1	Cluster_5	0.73624	0.0553145
AGCTTCCGTATGGTTC-1	Cluster_8	0.673469	0.0543247
AGCTTCCTCAAGCTTG-1	Cluster_11	0.589511	0.048521
AGGAAATCAGTCAGAG-1	Cluster_7	0.657404	0.047504
AGGAAATGTTGGACTT-1	Cluster_7	0.694925	0.0638056
AGGAAATGTTTCCATT-1	Cluster_7	0.673569	0.0409524
AGGAAATTCTGTCGCT-1	Cluster_8	0.725617	0.059082
AGGAAATTCTTTCCGG-1	Cluster_8	0.634073	0.0527827
AGGAATAAGCACTAAA-1	Cluster_5	0.724538	0.0450138
AGGAATACAGGCATTT-1	Cluster_8	0.5592	0.0527178
AGGAATACATCTGCGG-1	Cluster_8	0.524191	0.0662316
AGGAATAGTTCCAGGC-1	Cluster_5	0.712669	0.0720508
AGGAATAGTTGGCCTG-1	Cluster_7	0.711241	0.0564194
AGGAATATCGTGCGAC-1	Cluster_5	0.711308	0.0542216
AGGACGAAGAAGTATC-1	Cluster_8	0.643262	0.0608565
AGGACGACAATCAGCT-1	Cluster_13	0.578444	0.0283731
AGGACGATCACCGCTT-1	Cluster_7	0.750489	0.0420397
AGGACTTAGATGCTTC-1	Cluster_7	0.7367	0.0413875
AGGACTTCACGTCGGT-1	Cluster_8	0.595969	0.0384058
AGGACTTGTCCTTGTC-1	Cluster_5	0.693895	0.0416773
AGGAGGTAGGTCGTCC-1	Cluster_5	0.755525	0.0492029
AGGAGGTAGTAGTCTC-1	Cluster_12	0.63205	0.0339393
AGGATCTAGAGTCGAC-1	Cluster_7	0.68846	0.0429136
AGGATCTAGGTAGATT-1	Cluster_5	0.692412	0.0504433
AGGATCTAGGTAGGCT-1	Cluster_11	0.760117	0.0539178
AGGATCTAGTGTACCT-1	Cluster_2	0.657975	0.0452928
AGGATCTCAGCTATAC-1	Cluster_5	0.69244	0.057523
AGGCATTGTATGCTAC-1	Cluster_7	0.62111	0.0381066
AGGCATTGTGTCATGT-1	Cluster_11	0.71726	0.0626848
AGGCCACAGATCGGTG-1	Cluster_7	0.696475	0.0456276
AGGCCACCAGATCCAT-1	Cluster_8	0.733474	0.0455205
AGGCCACCATCACGGC-1	Cluster_11	0.81172	0.0483699
AGGCCACGTGGACTGA-1	Cluster_11	0.774114	0.0509382
AGGCCACTCCGGTAGC-1	Cluster_7	0.746053	0.0509953
AGGCTGCAGCAGCCTC-1	Cluster_5	0.748232	0.0455446
AGGCTGCAGGCTAACG-1	Cluster_5	0.785617	0.0605472
AGGCTGCAGTAATTGG-1	Cluster_7	0.763869	0.0452434
AGGCTGCCACAACATC-1	Cluster_7	0.780016	0.061407
AGGCTGCCAGGATGAC-1	Cluster_7	0.685368	0.0500135
AGGGAGTGTGGCTGAA-1	Cluster_8	0.680305	0.0516206
AGGGAGTGTTCTCTCG-1	Cluster_7	0.566551	0.0437321
AGGGAGTTCGGAATTC-1	Cluster_7	0.53665	0.047925
AGGGCCTAGCGAAACC-1	Cluster_7	0.721828	0.0469788
AGGGCCTAGTCGGGAT-1	Cluster_4	0.470486	0.0243112
AGGGCCTCAACCGATT-1	Cluster_8	0.43562	0.0475061
AGGGCCTCACTGTCCT-1	Cluster_5	0.734629	0.0500812
AGGGCCTCAGATACCT-1	Cluster_8	0.837053	0.0552632
AGGGCCTCATCCAATG-1	Cluster_2	0.822401	0.0493827
AGGGCCTGTCACGACC-1	Cluster_7	0.709742	0.0430226
AGGGCTCCAGAGAAAG-1	Cluster_5	0.668809	0.051831
AGGGCTCTCAAGAATG-1	Cluster_7	0.699342	0.0484982
AGGGTCCTCAGTCACA-1	Cluster_7	0.73573	0.0442574
AGGGTGACAAGTAGTA-1	Cluster_8	0.636043	0.0716715
AGGGTGACACACCAGC-1	Cluster_7	0.732968	0.0454922
AGGGTGAGTTGGCTAT-1	Cluster_5	0.679227	0.0460709
AGGGTTTAGCGATGAC-1	Cluster_11	0.438437	0.0418953
AGGGTTTAGGCTCTCG-1	Cluster_8	0.754453	0.0636178
AGGTAGGGTATGAAAC-1	Cluster_7	0.659885	0.0475508
AGGTAGGGTGACACGA-1	Cluster_8	0.418551	0.0390425
AGGTAGGTCATGCATG-1	Cluster_7	0.720703	0.0443178
AGGTCATAGGGCCCTT-1	Cluster_5	0.729659	0.0525319
AGGTCATAGTCGGCAA-1	Cluster_8	0.710884	0.0567272
AGGTCATCACTTCTCG-1	Cluster_7	0.67794	0.0412928
AGGTCATGTTCCTAGA-1	Cluster_5	0.479666	0.0545871
AGGTCTACAAGAGATT-1	Cluster_8	0.45988	0.0565621
AGGTGTTCAATGTGGG-1	Cluster_7	0.749855	0.0506715
AGGTGTTCACTTCCTG-1	Cluster_7	0.631869	0.0425879
AGGTGTTGTTGTTTGG-1	Cluster_2	0.722385	0.0519612
AGGTTACGTCTTGGTA-1	Cluster_7	0.517365	0.0464392
AGGTTACTCGACTCCT-1	Cluster_12	0.254811	0.0264707
AGGTTGTCAAACTGCT-1	Cluster_5	0.752948	0.0520914
AGGTTGTCATATGGCT-1	Cluster_7	0.616433	0.0620703
AGGTTGTGTGTCCTAA-1	Cluster_8	0.706416	0.0665687
AGGTTGTTCGATTGGT-1	Cluster_11	0.547408	0.0420363
AGTAACCAGATGGCAC-1	Cluster_11	0.487434	0.0426259
AGTAACCTCGCTTTAT-1	Cluster_8	0.687404	0.0666863
AGTACCAAGAAGTATC-1	Cluster_2	0.711243	0.0484493
AGTACCAAGTTAGTAG-1	Cluster_8	0.614797	0.0643524
AGTACCACAGAGTAAT-1	Cluster_7	0.765957	0.0588124
AGTACCAGTATTGCCA-1	Cluster_8	0.687954	0.0651415
AGTACCATCAAGCTGT-1	Cluster_5	0.65669	0.057299
AGTACCATCGCGCTGA-1	Cluster_7	0.73518	0.0479214
AGTACTGAGCAGGTCA-1	Cluster_5	0.850911	0.0595271
AGTACTGCATAATGCC-1	Cluster_7	0.733048	0.0513964
AGTACTGTCATCCCGT-1	Cluster_2	0.504521	0.0452195
AGTAGCTAGCGTGAAC-1	Cluster_5	0.728304	0.0469208
AGTAGCTGTAATTGGA-1	Cluster_12	0.328461	0.0182304
AGTAGCTTCCAGCCTT-1	Cluster_5	0.760668	0.0411835
AGTAGTCCACCCAATA-1	Cluster_7	0.674328	0.0447445
AGTAGTCGTAAGATCA-1	Cluster_7	0.819132	0.0553819
AGTAGTCGTACCCGCA-1	Cluster_11	0.748737	0.0496221
AGTAGTCTCTTCCAGC-1	Cluster_7	0.727545	0.041642
AGTCAACAGTAGGAAG-1	Cluster_7	0.71981	0.0532725
AGTCAACCAAATTAGG-1	Cluster_7	0.680167	0.0434517
AGTCAACCATTGCTGA-1	Cluster_7	0.594099	0.0407801
AGTCAACGTACGAGCA-1	Cluster_7	0.740708	0.0603595
AGTCAACTCAAATGCC-1	Cluster_2	0.701192	0.0479115
AGTCACAAGAGCAGAA-1	Cluster_14	0.67314	0.036004
AGTCACAAGTTCACTG-1	Cluster_8	0.474361	0.0493456
AGTCACATCAGCATTG-1	Cluster_7	0.750267	0.0349883
AGTCACATCATGAGAA-1	Cluster_7	0.672487	0.0405841
AGTCACATCCTTGAAG-1	Cluster_7	0.724399	0.0475177
AGTCATGAGACCAAGC-1	Cluster_8	0.681175	0.053235
AGTCATGAGCCGATCC-1	Cluster_8	0.580606	0.0530145
AGTCATGAGCCTCTCT-1	Cluster_11	0.558608	0.0665711
AGTCATGCACAGTCGC-1	Cluster_7	0.373976	0.0359725
AGTCATGGTGGTAATA-1	Cluster_8	0.684688	0.0674911
AGTCATGTCTGCGATA-1	Cluster_2	0.82533	0.0471173
AGTCTCCCACGTCGTG-1	Cluster_14	0.448452	0.0375202
AGTCTCCGTAATGCTC-1	Cluster_5	0.73369	0.058397
AGTCTCCGTCCTTTGC-1	Cluster_11	0.643496	0.0342724
AGTGACTAGCAAGCCA-1	Cluster_7	0.692424	0.047784
AGTGACTCAATGTCTG-1	Cluster_7	0.650994	0.0484059
AGTGACTGTAGTACGG-1	Cluster_8	0.706812	0.0571929
AGTGATCAGTACTGGG-1	Cluster_11	0.498312	0.0449506
AGTGATCCAACTGCTA-1	Cluster_2	0.634701	0.0411256
AGTGATCCAGCGACAA-1	Cluster_2	0.501958	0.0349812
AGTGATCGTCAAAGAT-1	Cluster_5	0.753277	0.0480486
AGTGCCGCATAAGATG-1	Cluster_11	0.566342	0.0444309
AGTGCCGCATGACACT-1	Cluster_7	0.684164	0.0471516
AGTGTTGAGGAGCAAA-1	Cluster_6	0.532234	0.0554757
AGTTAGCAGACCATGG-1	Cluster_7	0.765233	0.048304
AGTTAGCGTCATCACA-1	Cluster_5	0.761244	0.0486075
AGTTAGCTCAATCTCT-1	Cluster_7	0.684262	0.0425642
AGTTAGCTCTAATTCC-1	Cluster_11	0.488429	0.0576739
AGTTCCCCAATAGTGA-1	Cluster_8	0.66383	0.0418619
AGTTCCCCAGACCAAG-1	Cluster_8	0.449103	0.0766609
AGTTCCCCATATCTGG-1	Cluster_7	0.741105	0.0451627
AGTTCCCGTCCAGCCA-1	Cluster_7	0.538162	0.0547018
AGTTCCCGTGGTCAAG-1	Cluster_5	0.752874	0.0497317
AGTTCGAAGGAATCGC-1	Cluster_11	0.774374	0.0523086
AGTTCGAAGTATCTGC-1	Cluster_5	0.860115	0.049797
AGTTCGACAACTTGGT-1	Cluster_7	0.71371	0.0631563
AGTTCGATCCGCGAGT-1	Cluster_0	0.528781	0.0527787
AGTTCGATCGATGCAT-1	Cluster_2	0.684379	0.0545703
ATACCGAAGCCATCCG-1	Cluster_3	0.692084	0.0596477
ATACCGAGTCTGGTTA-1	Cluster_7	0.744452	0.0505707
ATACCTTTCCTGTAGA-1	Cluster_8	0.575975	0.0430473
ATACTTCAGTCATGAA-1	Cluster_8	0.438115	0.0372798
ATACTTCCAACACGTT-1	Cluster_5	0.777076	0.0707272
ATACTTCGTAGAGTTA-1	Cluster_5	0.717214	0.0523222
ATACTTCGTCTTTATC-1	Cluster_8	0.768674	0.0517506
ATAGACCGTGTGCCTG-1	Cluster_5	0.68836	0.0449357
ATAGACCTCACAGTGT-1	Cluster_11	0.745835	0.0700161
ATAGACCTCGACCAAT-1	Cluster_7	0.738837	0.0585252
ATAGAGAAGCTTCGTA-1	Cluster_8	0.46684	0.0555598
ATAGAGACAAAGTGTA-1	Cluster_7	0.731259	0.0390986
ATAGAGATCAAAGACA-1	Cluster_8	0.476026	0.0668467
ATAGGCTCACACCGAC-1	Cluster_8	0.477853	0.0613652
ATAGGCTCATGGCCCA-1	Cluster_5	0.808929	0.0609415
ATAGGCTGTAAGAACT-1	Cluster_5	0.700288	0.047259
ATATCCTAGCGCCTAC-1	Cluster_8	0.661786	0.0601239
ATATCCTCACCCTAAA-1	Cluster_11	0.70248	0.052625
ATATCCTGTATTTCCT-1	Cluster_7	0.771107	0.053207
ATCACAGAGCTACTAC-1	Cluster_8	0.785461	0.0597176
ATCACAGCACATTACG-1	Cluster_7	0.729492	0.0535644
ATCACAGTCCCATGGG-1	Cluster_5	0.78597	0.0582931
ATCACAGTCCGCTGTT-1	Cluster_5	0.719117	0.0516723
ATCACAGTCCGTCAAA-1	Cluster_11	0.730373	0.039481
ATCACGAAGAGCATCG-1	Cluster_8	0.730811	0.0480151
ATCACGAAGCTCGACC-1	Cluster_7	0.759949	0.0471607
ATCACTTAGAGAGGTA-1	Cluster_8	0.796826	0.0476308
ATCACTTCATCGATCA-1	Cluster_8	0.738829	0.0635067
ATCAGGTAGTATAACG-1	Cluster_7	0.643349	0.0496164
ATCAGGTAGTGGCGAT-1	Cluster_7	0.682237	0.0435625
ATCAGGTCACGCGCTA-1	Cluster_2	0.518597	0.050628
ATCATTCAGATCGACG-1	Cluster_5	0.61007	0.0481791
ATCATTCCACCCTAGG-1	Cluster_8	0.532278	0.046561
ATCATTCTCATGCCAA-1	Cluster_5	0.708936	0.0529628
ATCATTCTCGAGATGG-1	Cluster_7	0.745858	0.0564483
ATCCACCAGCTGCCTG-1	Cluster_1	0.26151	0.0366576
ATCCACCAGTCGCTAT-1	Cluster_8	0.663551	0.0593265
ATCCACCGTATGGTAA-1	Cluster_8	0.761235	0.0691298
ATCCATTAGGTAAGAG-1	Cluster_7	0.725108	0.045432
ATCCATTGTGAAGCTG-1	Cluster_11	0.758266	0.0458081
ATCCATTTCCGACAGC-1	Cluster_7	0.815782	0.0538588
ATCCCTGAGTGTTCAC-1	Cluster_5	0.798046	0.0482572
ATCCGTCAGTCAGCGA-1	Cluster_8	0.707387	0.0701111
ATCCGTCCACAAGCAG-1	Cluster_7	0.678498	0.0459807
ATCCGTCGTGAATAAC-1	Cluster_8	0.708843	0.0558555
ATCCGTCGTGTAACGG-1	Cluster_8	0.367557	0.0462104
ATCCTATCAGCTCGGT-1	Cluster_8	0.661341	0.0570573
ATCGATGAGACGCCCT-1	Cluster_7	0.773657	0.0507755
ATCGATGAGCGATGGT-1	Cluster_7	0.809763	0.0669058
ATCGATGAGGTCACCC-1	Cluster_5	0.746419	0.054589
ATCGATGTCTCACGAA-1	Cluster_5	0.508184	0.0480833
ATCGCCTAGGCTTAAA-1	Cluster_8	0.661098	0.0694246
ATCGCCTCACCTGCTT-1	Cluster_7	0.711172	0.0599653
ATCGCCTTCGTTCTAT-1	Cluster_5	0.772405	0.0558923
ATCGGATGTCAGGCAA-1	Cluster_7	0.510817	0.0513031
ATCGGATTCAAGATAG-1	Cluster_0	0.532014	0.0336363
ATCGGCGCAAATCGTC-1	Cluster_11	0.409343	0.0463207
ATCGGCGCAAGAAATC-1	Cluster_7	0.690673	0.0428279
ATCGGCGCATCGGCCA-1	Cluster_7	0.722434	0.0509084
ATCGGCGGTAGTAAGT-1	Cluster_7	0.637415	0.0438991
ATCGTAGCATTGCTGA-1	Cluster_12	0.271317	0.0393092
ATCGTAGGTACTAGCT-1	Cluster_5	0.777136	0.0494376
ATCGTAGGTCTTTATC-1	Cluster_5	0.579449	0.0392546
ATCGTAGGTGACCTGC-1	Cluster_5	0.783511	0.067382
ATCGTAGGTTTACGAC-1	Cluster_5	0.749269	0.0514559
ATCGTAGTCACCGACG-1	Cluster_5	0.832943	0.055288
ATCGTCCAGGGAGAAT-1	Cluster_11	0.715959	0.0549246
ATCGTCCAGTTAGAAC-1	Cluster_7	0.728818	0.0563381
ATCGTGAAGAAACCCG-1	Cluster_7	0.378049	0.0444501
ATCGTGAAGAAGGCTC-1	Cluster_12	0.504277	0.0346888
ATCGTGACACGGCCAT-1	Cluster_5	0.484692	0.0599083
ATCGTGAGTGAACGGT-1	Cluster_9	0.417912	0.0318516
ATCGTGAGTGGTCCGT-1	Cluster_7	0.67886	0.0469194
ATCTCTACACCTCTAC-1	Cluster_5	0.533636	0.050873
ATCTCTATCTTTGCTA-1	Cluster_11	0.745046	0.0535912
ATCTTCATCGCTCTCA-1	Cluster_7	0.735569	0.0596929
ATCTTCATCGGTCATA-1	Cluster_7	0.695295	0.0427951
ATGAAAGAGTGAGCCA-1	Cluster_0	0.562631	0.0304964
ATGAAAGCACCATTCC-1	Cluster_5	0.769198	0.0566387
ATGAAAGCAGAATCGG-1	Cluster_8	0.570232	0.0374105
ATGAAAGTCAACCTTT-1	Cluster_5	0.715932	0.058275
ATGAAAGTCATGCTAG-1	Cluster_2	0.378616	0.045491
ATGAAAGTCGTGAGAG-1	Cluster_7	0.719525	0.0538854
ATGACCAAGCACTTTG-1	Cluster_5	0.796991	0.0564597
ATGACCAAGGTAGTAT-1	Cluster_8	0.783769	0.0551587
ATGACCATCGGCTGGT-1	Cluster_11	0.696796	0.0592939
ATGAGGGAGGATCACG-1	Cluster_2	0.75316	0.0476082
ATGAGGGAGGTCCCTG-1	Cluster_5	0.672959	0.0527976
ATGAGGGCACTGCGTG-1	Cluster_7	0.678597	0.0500161
ATGAGGGCAGCTGAGA-1	Cluster_8	0.662891	0.0492215
ATGAGGGCAGTGAGCA-1	Cluster_5	0.801057	0.0582041
ATGAGGGGTTGTGGCC-1	Cluster_7	0.629356	0.0494105
ATGAGGGTCTGCAGCG-1	Cluster_8	0.526058	0.0533015
ATGAGTCAGTTGGGAC-1	Cluster_7	0.671274	0.0445847
ATGAGTCTCCGGACTG-1	Cluster_7	0.795462	0.0431736
ATGAGTCTCTTCGTAT-1	Cluster_5	0.710251	0.0613034
ATGATCGAGAGGTGCT-1	Cluster_7	0.320911	0.0471841
ATGATCGCACGGCCAT-1	Cluster_8	0.656493	0.0394368
ATGATCGCACTCCCTA-1	Cluster_11	0.76819	0.0562953
ATGATCGCAGTTTCGA-1	Cluster_7	0.707331	0.0585682
ATGATCGGTGTATCCA-1	Cluster_4	0.592458	0.0308597
ATGCATGAGGACTATA-1	Cluster_8	0.446283	0.0467292
ATGCATGCAGCGAGTA-1	Cluster_5	0.608605	0.0581596
ATGCATGGTGTTCGAT-1	Cluster_8	0.394656	0.048171
ATGCATGGTTCTTCAT-1	Cluster_7	0.796684	0.044834
ATGCATGTCAAAGGAT-1	Cluster_7	0.735858	0.0504248
ATGCCTCCACGTAACT-1	Cluster_7	0.725923	0.0448522
ATGCCTCGTGGTTTGT-1	Cluster_8	0.528489	0.0382176
ATGCCTCTCTGGTGCG-1	Cluster_5	0.693937	0.05319
ATGCGATCATCTGCGG-1	Cluster_7	0.74535	0.0451734
ATGCGATTCGATACGT-1	Cluster_7	0.690029	0.045483
ATGGAGGCACCTCAGG-1	Cluster_2	0.736073	0.0458349
ATGGAGGGTACCTTCC-1	Cluster_7	0.659	0.0389652
ATGGATCGTGTGGTCC-1	Cluster_7	0.503933	0.0433778
ATGGATCGTTAAGGAT-1	Cluster_7	0.601779	0.0397562
ATGGGAGCAAGAGATT-1	Cluster_11	0.577238	0.0589718
ATGGGAGCACGTAACT-1	Cluster_5	0.779227	0.0483416
ATGGGAGCATCGAGCC-1	Cluster_11	0.523059	0.0600629
ATGGGAGCATGTTTGG-1	Cluster_7	0.641795	0.0463395
ATGGGAGTCGACGCGT-1	Cluster_7	0.616246	0.0354308
ATGGGAGTCGTCAGAT-1	Cluster_7	0.599065	0.0545077
ATGGGTTCAATTTCCT-1	Cluster_8	0.658107	0.0716904
ATGGGTTCACAGCTTA-1	Cluster_8	0.704043	0.0553217
ATGGTTGAGTTGTACC-1	Cluster_8	0.617011	0.0643805
ATGGTTGGTATCAAGA-1	Cluster_7	0.778225	0.0436822
ATGGTTGTCTGTCTCG-1	Cluster_7	0.765696	0.0535375
ATGTCCCCAAGTGCAG-1	Cluster_7	0.69857	0.0474757
ATGTCCCTCATTTCGT-1	Cluster_11	0.797931	0.0546292
ATGTCTTAGAAACTAC-1	Cluster_11	0.767932	0.0585024
ATGTCTTAGGCCCACT-1	Cluster_0	0.492786	0.0614753
ATGTCTTTCGAAGGAC-1	Cluster_7	0.68521	0.0501052
ATTACCTCAATTGTGC-1	Cluster_7	0.577971	0.0460703
ATTACCTGTAAGTTGA-1	Cluster_0	0.527237	0.049184
ATTACCTGTACAGGTG-1	Cluster_8	0.66313	0.0701987
ATTACCTGTACGTAGG-1	Cluster_7	0.680928	0.0432189
ATTACTCAGCTTGTTG-1	Cluster_7	0.601833	0.0545397
ATTACTCGTCCAAGAG-1	Cluster_8	0.656164	0.0614833
ATTACTCTCAACTGAC-1	Cluster_5	0.542021	0.0614877
ATTATCCCACGTCATA-1	Cluster_8	0.759457	0.0506374
ATTATCCCATGCACTA-1	Cluster_7	0.739846	0.0475479
ATTATCCGTTCGTGCG-1	Cluster_5	0.788974	0.0466831
ATTATCCTCTTCGATT-1	Cluster_11	0.705394	0.0746226
ATTCACTCAATAAGGT-1	Cluster_7	0.729971	0.0433481
ATTCACTCAGACCTGC-1	Cluster_2	0.512299	0.0578192
ATTCACTTCATTACCT-1	Cluster_5	0.798753	0.063668
ATTCACTTCTAACGCA-1	Cluster_11	0.508736	0.0558899
ATTCACTTCTTACTGT-1	Cluster_11	0.625985	0.0656761
ATTCAGGAGTAAGACT-1	Cluster_7	0.683556	0.0486614
ATTCAGGCAGACGGAT-1	Cluster_7	0.666492	0.0461791
ATTCAGGGTCGGCTAC-1	Cluster_1	0.24231	0.0290826
ATTCAGGGTTGGACTT-1	Cluster_11	0.576491	0.0560577
ATTCAGGTCTAGGCCG-1	Cluster_8	0.741269	0.0670716
ATTCAGGTCTATGTGG-1	Cluster_8	0.718199	0.0827308
ATTCATCAGTGCCGAA-1	Cluster_11	0.649042	0.0437784
ATTCATCGTATGGTTC-1	Cluster_11	0.703158	0.0561828
ATTCATCGTCTTGCGG-1	Cluster_2	0.419296	0.0591913
ATTCATCTCTCCGCAT-1	Cluster_7	0.661662	0.0526444
ATTCCATGTTGCGGCT-1	Cluster_1	0.192143	0.0465997
ATTCCATTCATTGCGA-1	Cluster_7	0.767626	0.0567142
ATTCCATTCGGAGTAG-1	Cluster_5	0.785492	0.0498226
ATTCCCGAGGCAGCTA-1	Cluster_13	0.544091	0.0563262
ATTCCCGCAATTCACG-1	Cluster_7	0.774618	0.054732
ATTCCCGGTCTAGGTT-1	Cluster_7	0.802081	0.0563197
ATTCCCGTCAAACTGC-1	Cluster_8	0.626178	0.0538957
ATTCCTAAGTTCTCTT-1	Cluster_8	0.524886	0.0640714
ATTCCTAGTCCAGCGT-1	Cluster_7	0.742107	0.0498831
ATTCCTAGTCTAGTGT-1	Cluster_1	0.463147	0.039646
ATTCCTATCACCTACC-1	Cluster_5	0.775906	0.0582053
ATTCGTTAGGTATTGA-1	Cluster_11	0.693883	0.0466362
ATTCGTTTCGCACGAC-1	Cluster_5	0.687044	0.0500706
ATTCTACAGTACAGCG-1	Cluster_0	0.465769	0.0357797
ATTCTACAGTTCTCTT-1	Cluster_13	0.631464	0.0312593
ATTCTACCAGTTTCGA-1	Cluster_5	0.71951	0.050571
ATTCTACGTCTGGTTA-1	Cluster_5	0.70896	0.0428286
ATTCTACTCTACGCGG-1	Cluster_7	0.605001	0.049116
ATTCTACTCTGACGCG-1	Cluster_7	0.746756	0.0481375
ATTCTTGTCGTTATCT-1	Cluster_2	0.735992	0.0485153
ATTGGGTGTGGTCCCA-1	Cluster_8	0.660093	0.044033
ATTGTTCAGTGTACAA-1	Cluster_7	0.719365	0.0440084
ATTGTTCCACTGTGAT-1	Cluster_5	0.728947	0.0547212
ATTGTTCCAGCGTACC-1	Cluster_7	0.74638	0.0563755
ATTGTTCGTAACTGCT-1	Cluster_8	0.727068	0.0589198
ATTGTTCTCGTAACCA-1	Cluster_8	0.694505	0.0563635
ATTTACCAGACGCTCC-1	Cluster_1	0.561053	0.0478666
ATTTACCGTTATCTGG-1	Cluster_8	0.732921	0.0621224
ATTTACCTCTCTGCTG-1	Cluster_8	0.663913	0.0588338
ATTTCACAGGTGGTTG-1	Cluster_11	0.79989	0.0503671
ATTTCACCACAGTACT-1	Cluster_8	0.665271	0.0667232
ATTTCACGTTGTCTAG-1	Cluster_7	0.765506	0.0527676
ATTTCTGAGCGACTTT-1	Cluster_7	0.682771	0.0481737
ATTTCTGGTTGTACGT-1	Cluster_8	0.59283	0.0510282
ATTTCTGTCGCTAAAC-1	Cluster_5	0.787401	0.051614
CAAAGAAAGTCATAGA-1	Cluster_7	0.813628	0.0456356
CAAAGAAAGTCGAAGC-1	Cluster_5	0.706187	0.0478365
CAAAGAACAGCTACAT-1	Cluster_5	0.775865	0.0416835
CAAAGAACAGGTGTGA-1	Cluster_7	0.65462	0.0485686
CAAAGAACATTCTGTT-1	Cluster_5	0.780827	0.0644494
CAAAGAATCAGAGCAG-1	Cluster_7	0.507923	0.0506073
CAACAACAGTATGACA-1	Cluster_7	0.577255	0.0427328
CAACAACAGTCACGAG-1	Cluster_7	0.515784	0.0378634
CAACAACCAAGGTCGA-1	Cluster_7	0.670686	0.0499913
CAACAACTCCTACGAA-1	Cluster_8	0.561514	0.0490717
CAACAGTCAAGAGATT-1	Cluster_2	0.672173	0.0347202
CAACAGTCAAGGTTGG-1	Cluster_1	0.404132	0.0379147
CAACAGTGTTCTGACA-1	Cluster_7	0.72282	0.0492242
CAACAGTTCAATCAGC-1	Cluster_2	0.665703	0.0492033
CAACCAAAGCAAGGAA-1	Cluster_7	0.640988	0.0449274
CAACCAAAGCAGAAAG-1	Cluster_4	0.689283	0.042227
CAACCAAAGCCTGTGC-1	Cluster_7	0.608842	0.0498099
CAACCAAGTGACTAAA-1	Cluster_7	0.683268	0.0431849
CAACCTCAGACTACGG-1	Cluster_7	0.709496	0.0480991
CAACCTCAGCCATTGT-1	Cluster_8	0.165548	0.029486
CAACGATCAATGCAGG-1	Cluster_5	0.729978	0.0475049
CAACGGCAGCCTCAAT-1	Cluster_7	0.521695	0.0595114
CAACGGCCAACGGTAG-1	Cluster_11	0.61919	0.0366772
CAACGGCGTCCAACGC-1	Cluster_8	0.43114	0.0421232
CAACGGCGTGGACCAA-1	Cluster_7	0.65308	0.0504482
CAACGGCTCATACGGT-1	Cluster_7	0.785519	0.051865
CAAGACTAGTACTCGT-1	Cluster_8	0.55669	0.0425397
CAAGACTCACGGTGTC-1	Cluster_7	0.728207	0.0652571
CAAGACTCAGACACCC-1	Cluster_8	0.591173	0.0558722
CAAGACTCAGACTCTA-1	Cluster_7	0.737293	0.0465016
CAAGACTCAGAGCTAG-1	Cluster_7	0.655451	0.0512754
CAAGACTGTAATTAGG-1	Cluster_7	0.70434	0.0510709
CAAGAGGAGGGTTAGC-1	Cluster_7	0.765172	0.0513274
CAAGAGGCATCTTCGC-1	Cluster_5	0.743511	0.0501942
CAAGAGGCATTCTCTA-1	Cluster_8	0.674401	0.0587152
CAAGCTACACAGTCCG-1	Cluster_7	0.785714	0.047311
CAAGCTATCCCAGTGG-1	Cluster_5	0.486921	0.0456111
CAAGGGACAGAGGCTA-1	Cluster_7	0.76292	0.0474136
CAAGGGAGTTAGAGTA-1	Cluster_7	0.700487	0.0505933
CAAGGGATCTGAGAGG-1	Cluster_5	0.707783	0.045647
CAATACGCAGAGTCTT-1	Cluster_8	0.547457	0.0570447
CAATACGCAGTTGGTT-1	Cluster_8	0.649929	0.0483411
CAATACGGTGATATAG-1	Cluster_5	0.832654	0.0497921
CAATCGAAGCGTATAA-1	Cluster_2	0.716237	0.042861
CAATCGAGTCCTTAAG-1	Cluster_7	0.538527	0.0343956
CAATCGATCAAGCCCG-1	Cluster_5	0.781362	0.0566913
CAATGACAGAGAACCC-1	Cluster_8	0.627659	0.0626086
CAATGACCAACCAACT-1	Cluster_7	0.727931	0.0471683
CAATGACTCGACATCA-1	Cluster_7	0.748825	0.0506442
CAATTTCGTCTGTAGT-1	Cluster_1	0.136991	0.0345232
CAATTTCGTGATACTC-1	Cluster_2	0.700769	0.0577939
CAATTTCGTTCGGTCG-1	Cluster_11	0.715687	0.0406228
CAATTTCGTTGTTGCA-1	Cluster_8	0.736621	0.07217
CAATTTCTCCCGAACG-1	Cluster_5	0.702885	0.0285794
CACAACAAGCGGGTAT-1	Cluster_7	0.486018	0.0582677
CACAACAAGTATGCAA-1	Cluster_8	0.735487	0.0523567
CACAACACAATGAACA-1	Cluster_5	0.671688	0.0487717
CACAACACAGCCTTCT-1	Cluster_5	0.820331	0.0572423
CACAACATCCATAGGT-1	Cluster_5	0.783332	0.0576449
CACACAAAGCGTTGTT-1	Cluster_7	0.486025	0.0433869
CACACAACAAGACGAC-1	Cluster_2	0.744117	0.0438315
CACACAACAAGAGGCT-1	Cluster_11	0.749796	0.0727922
CACACAACACCGGAAA-1	Cluster_11	0.76553	0.0490935
CACACAACACTAACGT-1	Cluster_7	0.703828	0.060875
CACACAAGTAACAGTA-1	Cluster_7	0.714495	0.0496658
CACACAAGTAACGGTG-1	Cluster_8	0.368497	0.0476766
CACACAAGTCCACGCA-1	Cluster_0	0.709771	0.0626824
CACAGATAGTGGCGAT-1	Cluster_5	0.723031	0.0494841
CACAGATGTACAGTAA-1	Cluster_11	0.787246	0.0579944
CACAGATGTGTTTCTT-1	Cluster_5	0.772145	0.0569213
CACAGATTCATTGCTT-1	Cluster_7	0.625102	0.0522887
CACAGATTCCCGTGTT-1	Cluster_2	0.352911	0.0639917
CACAGATTCCTAGCTC-1	Cluster_11	0.427797	0.0535043
CACAGGCAGCTCCGAC-1	Cluster_8	0.744242	0.0717849
CACAGGCCAACGATCT-1	Cluster_5	0.738814	0.0607441
CACAGGCCACCTGCTT-1	Cluster_8	0.74807	0.0541187
CACAGGCCAGACGCTC-1	Cluster_8	0.685593	0.0558936
CACAGGCTCCTTCAGC-1	Cluster_8	0.720418	0.0623926
CACAGGCTCGCGTGCA-1	Cluster_5	0.759894	0.048453
CACATGACAACCGACC-1	Cluster_7	0.731285	0.0438584
CACATGACAGGGATAC-1	Cluster_11	0.591572	0.073499
CACATGAGTAGTTAGA-1	Cluster_7	0.683056	0.0442122
CACATGATCCGAAGGA-1	Cluster_8	0.637583	0.0512231
CACCAAACAGTAGGAC-1	Cluster_7	0.736301	0.0490279
CACCAAAGTACAACGG-1	Cluster_7	0.792132	0.0560817
CACCAAAGTATTCCTT-1	Cluster_8	0.778947	0.0561022
CACCAAATCATCCTAT-1	Cluster_8	0.645304	0.0675329
CACCGTTAGCACACCC-1	Cluster_11	0.644287	0.0607625
CACCGTTGTATCGTAC-1	Cluster_13	0.338383	0.0582822
CACCGTTGTGTAGCAG-1	Cluster_8	0.696137	0.0615491
CACCGTTTCCGTAGTA-1	Cluster_8	0.620957	0.0573354
CACGAATAGGAGCAAA-1	Cluster_8	0.720255	0.0526306
CACGAATAGTAGGGTC-1	Cluster_7	0.456293	0.0469963
CACGAATCAGAAATTG-1	Cluster_11	0.786937	0.0566707
CACGAATGTCACGTGC-1	Cluster_7	0.764547	0.0497438
CACGAATTCGTTATCT-1	Cluster_5	0.467965	0.0480909
CACGGGTAGCATGCGA-1	Cluster_11	0.616521	0.0422882
CACGGGTAGCTCTGTA-1	Cluster_8	0.625805	0.0515935
CACGGGTCAAAGACGC-1	Cluster_7	0.721775	0.0414577
CACGGGTCAAGGGCAT-1	Cluster_5	0.760807	0.045156
CACGGGTCAGGTCTCG-1	Cluster_8	0.72036	0.0587685
CACGGGTGTCAGCGTC-1	Cluster_8	0.682817	0.0574782
CACGTGGCATCAGTGT-1	Cluster_7	0.445161	0.0554568
CACGTGGGTGTGATGG-1	Cluster_5	0.690904	0.045615
CACGTGGGTTGTGTAC-1	Cluster_7	0.66339	0.0391633
CACGTGGTCCATCAGA-1	Cluster_8	0.320152	0.0327884
CACGTTCAGTCACTAC-1	Cluster_8	0.81222	0.0465814
CACGTTCAGTGAGGTC-1	Cluster_11	0.697919	0.0549442
CACGTTCCATGAGTAA-1	Cluster_8	0.702459	0.047052
CACGTTCGTATGGTAA-1	Cluster_13	0.312405	0.0314556
CACGTTCTCTAGTACG-1	Cluster_7	0.69523	0.0487211
CACTAAGCAGCACAAG-1	Cluster_8	0.451296	0.0320191
CACTAAGCAGCTGAAG-1	Cluster_5	0.714188	0.0458033
CACTAAGCATATGCGT-1	Cluster_7	0.693917	0.0411992
CACTAAGGTATAGCTC-1	Cluster_7	0.704726	0.0420813
CACTGAAAGAGGGTGG-1	Cluster_2	0.710108	0.0428714
CACTGAACAGAACTTC-1	Cluster_5	0.765449	0.0404294
CACTGAAGTTTCACAG-1	Cluster_7	0.587095	0.0673675
CACTGAATCCCTTGGT-1	Cluster_7	0.702205	0.0465679
CACTGGGCAAAGGATT-1	Cluster_2	0.543507	0.0379776
CACTGGGTCCACGTAA-1	Cluster_7	0.783897	0.0525929
CACTGTCAGACGTCGA-1	Cluster_11	0.427601	0.0626177
CACTGTCCATCAACCA-1	Cluster_7	0.765581	0.0562861
CACTTCGCATCTAGAC-1	Cluster_8	0.753413	0.068768
CACTTCGGTGGCTCTG-1	Cluster_7	0.359957	0.0422053
CACTTCGGTTGATGTC-1	Cluster_8	0.645287	0.0514994
CACTTCGGTTTGTGGT-1	Cluster_7	0.396653	0.0734609
CACTTCGTCTCCCTAG-1	Cluster_11	0.418183	0.061597
CAGAGCCCAGATGCGA-1	Cluster_5	0.406679	0.0563059
CAGAGCCTCAAACGTC-1	Cluster_11	0.701152	0.0954811
CAGAGCCTCCGTCACT-1	Cluster_8	0.630313	0.048053
CAGATACAGCCAACCC-1	Cluster_7	0.724969	0.0512145
CAGATACCACTTGGGC-1	Cluster_5	0.765724	0.0515006
CAGATACGTTTCACAG-1	Cluster_7	0.766511	0.0469812
CAGATACTCGGCGATC-1	Cluster_7	0.578565	0.0517326
CAGATCAAGCCTTTCC-1	Cluster_2	0.798084	0.0488992
CAGATCACATTGAGCT-1	Cluster_7	0.700748	0.0357053
CAGATCAGTCGTCAGC-1	Cluster_8	0.620342	0.0598138
CAGATCAGTTGAGTCT-1	Cluster_7	0.713978	0.041046
CAGATCATCGTCAACA-1	Cluster_7	0.772535	0.0519329
CAGATTGAGCAGCCTC-1	Cluster_8	0.661903	0.04119
CAGATTGAGTTGTCGT-1	Cluster_5	0.607917	0.0392854
CAGATTGCACCAGTTA-1	Cluster_5	0.737462	0.0489286
CAGATTGGTGATACTC-1	Cluster_7	0.719836	0.0592038
CAGATTGTCATTACCT-1	Cluster_7	0.759662	0.0527809
CAGCAATGTAGCGTCC-1	Cluster_2	0.735137	0.0443749
CAGCAATTCAGGTGTT-1	Cluster_7	0.770147	0.052878
CAGCAATTCGGACCAC-1	Cluster_11	0.72552	0.0554763
CAGCACGAGCTACTAC-1	Cluster_7	0.789791	0.0520191
CAGCACGAGTGTACCT-1	Cluster_7	0.717111	0.0473546
CAGCACGCACACGCCA-1	Cluster_3	0.577061	0.0661112
CAGCACGGTCTTTATC-1	Cluster_7	0.766856	0.0482102
CAGCACGTCTCCGCAT-1	Cluster_7	0.776065	0.0425849
CAGCAGCCATCGATAC-1	Cluster_11	0.795717	0.0591972
CAGCAGCGTCGTATTG-1	Cluster_7	0.581925	0.0432312
CAGCAGCGTGTGTCGC-1	Cluster_0	0.258272	0.02208
CAGCAGCGTTACGGAG-1	Cluster_8	0.711891	0.0585841
CAGCCAGAGAGGTGCT-1	Cluster_0	0.613246	0.0342288
CAGCCAGAGGTTACAA-1	Cluster_11	0.686743	0.0623064
CAGCCAGCAAGCCTGC-1	Cluster_8	0.480695	0.0448027
CAGCCAGGTTCCGCTT-1	Cluster_8	0.56821	0.0422204
CAGCGTGCAAGGTACG-1	Cluster_7	0.667743	0.0599589
CAGCGTGGTCGGCCTA-1	Cluster_7	0.740169	0.0422203
CAGGCCAAGCCACTCG-1	Cluster_5	0.550151	0.0582706
CAGGCCAAGCTGACAG-1	Cluster_7	0.734795	0.042713
CAGGCCACAACCGCCA-1	Cluster_11	0.64673	0.0490783
CAGGCCACAATAACGA-1	Cluster_5	0.729696	0.0506825
CAGGCCACAGATTCGT-1	Cluster_5	0.582345	0.0598294
CAGGCCATCATCTACT-1	Cluster_8	0.814512	0.0601886
CAGGCCATCCCGTTGT-1	Cluster_2	0.613956	0.0350074
CAGGGCTCAGAGGTTG-1	Cluster_5	0.72817	0.0432851
CAGGTATAGCCTATTG-1	Cluster_8	0.613915	0.0279717
CAGGTATAGTAACCGG-1	Cluster_7	0.729142	0.0506997
CAGGTATAGTCTGGAG-1	Cluster_7	0.588663	0.053204
CAGGTATGTCTCTCTG-1	Cluster_7	0.748949	0.0555209
CAGGTATTCCGGTAGC-1	Cluster_7	0.557099	0.0579232
CAGGTATTCGAGTACT-1	Cluster_8	0.419976	0.0394923
CAGTGCGAGATCACTC-1	Cluster_2	0.620259	0.0367929
CAGTGCGAGCCGAACA-1	Cluster_8	0.675099	0.0536047
CAGTGCGAGCCTGAAG-1	Cluster_7	0.740381	0.0579315
CAGTGCGAGGCAATGC-1	Cluster_8	0.594834	0.0468023
CAGTGCGCAAACCACT-1	Cluster_11	0.312203	0.06343
CAGTGCGCAAGAGGTC-1	Cluster_11	0.564568	0.0460605
CAGTGCGCAGATCACT-1	Cluster_5	0.847564	0.0563856
CAGTGCGCATCGGATT-1	Cluster_2	0.640839	0.0285111
CAGTTAGCAAGAGGTC-1	Cluster_7	0.364113	0.055289
CAGTTAGCACGAAGAC-1	Cluster_7	0.606042	0.0518489
CAGTTAGTCAACGAGG-1	Cluster_8	0.593158	0.0540055
CAGTTCCAGAGCAGTC-1	Cluster_7	0.59597	0.0475219
CAGTTCCGTTTGCCGG-1	Cluster_8	0.386542	0.0393707
CATAAGCAGAGAAGGT-1	Cluster_5	0.716212	0.0576544
CATAAGCCAAACTCTG-1	Cluster_7	0.718037	0.0553755
CATAAGCCATCCCGTT-1	Cluster_12	0.450714	0.0248869
CATAAGCCATCCGGTG-1	Cluster_8	0.590156	0.0421403
CATAAGCTCACTGTTT-1	Cluster_7	0.817467	0.0501607
CATAAGCTCAGACAAA-1	Cluster_7	0.752606	0.0413658
CATAAGCTCTGTCTCG-1	Cluster_11	0.785803	0.0795913
CATACAGCAATAGGAT-1	Cluster_7	0.730891	0.053846
CATACAGCAGAACATA-1	Cluster_5	0.696993	0.0583532
CATACAGCAGGCTCTG-1	Cluster_8	0.58377	0.0671453
CATACAGGTGGCTTGC-1	Cluster_5	0.727939	0.037141
CATACCCGTCAGCTTA-1	Cluster_7	0.750471	0.0481068
CATACCCGTGTCACAT-1	Cluster_5	0.732293	0.0544645
CATACCCGTGTGACCC-1	Cluster_7	0.71971	0.0563141
CATACTTAGCATTGTC-1	Cluster_5	0.559492	0.0643494
CATACTTAGCTGGCCT-1	Cluster_7	0.732338	0.0452389
CATACTTAGGGCCTCT-1	Cluster_5	0.687016	0.0599539
CATACTTAGGTCCCGT-1	Cluster_8	0.713749	0.0597403
CATACTTCAAGAGGCT-1	Cluster_5	0.752779	0.0532856
CATACTTCACGTTCGG-1	Cluster_7	0.805462	0.0532542
CATAGACAGACTGTTC-1	Cluster_5	0.488639	0.0451019
CATAGACGTACGAGTG-1	Cluster_0	0.610789	0.0559385
CATCAAGAGTGGACTG-1	Cluster_5	0.52197	0.0414347
CATCAAGCACATGACT-1	Cluster_2	0.656497	0.0729917
CATCAAGGTGTGTGGA-1	Cluster_7	0.346747	0.0544339
CATCAAGGTTCTCTCG-1	Cluster_2	0.670262	0.0435405
CATCAAGTCTTAGGAC-1	Cluster_7	0.536061	0.0587457
CATCCACAGACCAGAC-1	Cluster_8	0.4271	0.0611981
CATCCACAGGATATGT-1	Cluster_7	0.772328	0.0546821
CATCCACAGGGTGGGA-1	Cluster_7	0.693215	0.0353757
CATCCACAGTAGGCCA-1	Cluster_7	0.708795	0.0478221
CATCCACAGTTCATCG-1	Cluster_5	0.711575	0.0509264
CATCCACGTCTACGAT-1	Cluster_8	0.775453	0.0617157
CATCCACGTTGTTTGG-1	Cluster_5	0.776511	0.0519209
CATCCCAAGCCTGACC-1	Cluster_11	0.727405	0.0487852
CATCCCAAGCGTTACT-1	Cluster_11	0.739012	0.0475404
CATCCCAGTCAAGGCA-1	Cluster_5	0.671127	0.0367768
CATCCGTCAATCGAAA-1	Cluster_11	0.764994	0.0564654
CATCCGTTCCTTATAC-1	Cluster_7	0.804881	0.0478759
CATCGCTAGCCTGGAA-1	Cluster_11	0.7695	0.0610226
CATCGCTCACTGGACC-1	Cluster_5	0.721955	0.0589403
CATCGCTCATCATCCC-1	Cluster_7	0.812843	0.054977
CATCGCTGTTCCACGG-1	Cluster_11	0.679353	0.0599986
CATCGCTTCGAGATAA-1	Cluster_8	0.692903	0.0654588
CATCGCTTCGTAGTCA-1	Cluster_8	0.713507	0.0531283
CATCGGGAGAAATTCG-1	Cluster_7	0.681774	0.045778
CATCGGGAGGAAGTCC-1	Cluster_5	0.719543	0.0442548
CATCGGGAGTCCGCGT-1	Cluster_11	0.79328	0.0538436
CATCGGGCACTCCGAG-1	Cluster_5	0.69243	0.0456171
CATCGGGCAGAGTCTT-1	Cluster_2	0.491242	0.0234658
CATCGGGGTAATTGGA-1	Cluster_7	0.726377	0.0547177
CATCGGGGTAGTCACT-1	Cluster_7	0.759443	0.0508267
CATCGGGTCGCAACAT-1	Cluster_11	0.729969	0.0685488
CATCGGGTCTCCGAAA-1	Cluster_7	0.720751	0.0568292
CATCGTCAGAGAAGGT-1	Cluster_7	0.635702	0.0488904
CATCGTCTCAATCCAG-1	Cluster_5	0.448331	0.0497567
CATCGTCTCAGCTAGT-1	Cluster_7	0.692326	0.0440432
CATCGTCTCATGCAGT-1	Cluster_5	0.714275	0.045192
CATCGTCTCGACATCA-1	Cluster_7	0.726865	0.0462458
CATGAGTCATACTGAC-1	Cluster_8	0.738627	0.0547928
CATGAGTGTCGAATTC-1	Cluster_7	0.639527	0.0439765
CATGCAAAGAGGGTAA-1	Cluster_8	0.676045	0.0555581
CATGCAATCAATCCGA-1	Cluster_13	0.542546	0.028682
CATGCAATCGGTCGGT-1	Cluster_5	0.619886	0.0470244
CATGCCTCATAACCCA-1	Cluster_7	0.764426	0.0574592
CATGCCTGTGGTGATG-1	Cluster_5	0.770991	0.0520638
CATGCCTTCTGAGAGG-1	Cluster_7	0.66453	0.0452333
CATGCGGCATAACCCA-1	Cluster_8	0.681659	0.0573901
CATGCGGCATAACGGG-1	Cluster_11	0.737606	0.0452846
CATGCGGCATATGAAG-1	Cluster_11	0.67759	0.043454
CATGCTCAGTAGTCCT-1	Cluster_7	0.822781	0.04598
CATGCTCCAGGTGGAT-1	Cluster_11	0.472352	0.0605113
CATGCTCGTCCTTAAG-1	Cluster_7	0.729901	0.0504714
CATGCTCGTCGCTTGG-1	Cluster_7	0.614462	0.0461273
CATGCTCGTCTGCCTT-1	Cluster_8	0.749487	0.0478381
CATGCTCGTGAGGATC-1	Cluster_8	0.721251	0.0670477
CATGCTCTCACCTGGG-1	Cluster_5	0.692631	0.041961
CATGCTCTCCCTCGTA-1	Cluster_5	0.761734	0.065481
CATGCTCTCGTGGTAT-1	Cluster_7	0.783801	0.0567621
CATGGATAGGATTACA-1	Cluster_7	0.707243	0.0665012
CATGGATGTATCGCAT-1	Cluster_8	0.529814	0.0565857
CATGGATTCCCGTTCA-1	Cluster_8	0.695095	0.0603284
CATGGTACAAGTGGCA-1	Cluster_7	0.458117	0.0537475
CATGGTACACGGTGCT-1	Cluster_14	0.724662	0.0356547
CATGGTAGTATCGAAA-1	Cluster_2	0.437814	0.0643967
CATGGTAGTCGTATGT-1	Cluster_7	0.69505	0.0386548
CATGGTATCCACAGGC-1	Cluster_11	0.682231	0.0500156
CATTCATAGAATCGCG-1	Cluster_7	0.735798	0.0444828
CATTCATAGTCTCGTA-1	Cluster_7	0.767736	0.0739029
CATTCATCAATTCACG-1	Cluster_7	0.792332	0.0524942
CATTCATCACGACAAG-1	Cluster_8	0.697446	0.0579453
CATTCATGTGCCCTTT-1	Cluster_11	0.756056	0.0686007
CATTCATGTGTGTTTG-1	Cluster_8	0.457534	0.0396023
CATTCCGAGAAGGGAT-1	Cluster_7	0.725741	0.0594272
CATTCCGGTCGCATGC-1	Cluster_7	0.475125	0.0691413
CATTCCGTCGAGCACC-1	Cluster_5	0.699525	0.0472933
CATTCCGTCTTCTAAC-1	Cluster_8	0.755218	0.0561764
CATTCTAAGTTCATGC-1	Cluster_11	0.639465	0.0655142
CATTCTAGTAGGTAGC-1	Cluster_5	0.676422	0.0495688
CATTCTAGTCCACACG-1	Cluster_7	0.684154	0.0515407
CATTCTATCTGCTTAT-1	Cluster_6	0.354064	0.0466256
CATTGAGAGGCGATAC-1	Cluster_7	0.668471	0.0409283
CATTGAGGTTAGCGGA-1	Cluster_5	0.739961	0.0585168
CATTGAGTCGATACAC-1	Cluster_7	0.613435	0.044211
CATTGCCCAACACTAC-1	Cluster_5	0.746351	0.0522372
CATTGTTAGTAAACGT-1	Cluster_5	0.47357	0.0521912
CATTGTTCAACTAGAA-1	Cluster_11	0.546814	0.0543299
CATTGTTCACTAACCA-1	Cluster_8	0.569987	0.0552387
CATTGTTGTGGCTTGC-1	Cluster_7	0.670547	0.0408831
CATTGTTTCTTGGTGA-1	Cluster_8	0.626818	0.0681067
CATTTCAAGATGTTGA-1	Cluster_8	0.800333	0.0525529
CATTTCAAGGCTTTCA-1	Cluster_7	0.788563	0.0544065
CATTTCACACAAGCCC-1	Cluster_2	0.689563	0.0447815
CATTTCACAGACCTGC-1	Cluster_7	0.793912	0.0515083
CATTTCATCGTCAGAT-1	Cluster_4	0.528228	0.0283699
CCAAGCGAGCGCTGCT-1	Cluster_7	0.746316	0.0447364
CCAAGCGAGTGTAGTA-1	Cluster_7	0.770197	0.0515699
CCAAGCGGTAGGTGCA-1	Cluster_7	0.633572	0.0386991
CCAAGCGGTATTTCTC-1	Cluster_5	0.747396	0.0541679
CCAAGCGGTGACAACG-1	Cluster_5	0.689005	0.032402
CCAAGCGTCCATTTGT-1	Cluster_5	0.677062	0.0480088
CCAAGCGTCGACGATT-1	Cluster_7	0.64544	0.0386945
CCAAGCGTCGAGCCTG-1	Cluster_11	0.704692	0.0473908
CCAATGAGTAAGGTCG-1	Cluster_7	0.756576	0.0405852
CCAATGATCATCTGTT-1	Cluster_11	0.704059	0.052932
CCAATTTCACTAACCA-1	Cluster_7	0.79388	0.0577562
CCAATTTGTACAGTAA-1	Cluster_7	0.818916	0.0539788
CCAATTTTCATAGCAC-1	Cluster_12	0.346805	0.0346826
CCACAAAAGAGTATAC-1	Cluster_11	0.345873	0.0438037
CCACAAAAGCTGAAGC-1	Cluster_7	0.683866	0.0472419
CCACAAAAGTTGTCGT-1	Cluster_2	0.586753	0.0416765
CCACAAACATCCTAAG-1	Cluster_7	0.740332	0.0490391
CCACACTCAGTCAACT-1	Cluster_8	0.660301	0.0631233
CCACACTGTAACGGTG-1	Cluster_8	0.763162	0.0604703
CCACACTGTGACAGGT-1	Cluster_8	0.559316	0.0395422
CCACACTGTGGCAGAT-1	Cluster_7	0.670738	0.0392349
CCACACTGTGTCTTAG-1	Cluster_8	0.649587	0.0660567
CCACACTTCAGCATTG-1	Cluster_11	0.643382	0.0608875
CCACCATGTAGAGACC-1	Cluster_5	0.813633	0.0504598
CCACCATTCATTACGG-1	Cluster_7	0.752395	0.0476982
CCACGAGGTGTGTCCG-1	Cluster_5	0.723113	0.04632
CCACGAGTCCCTTCCC-1	Cluster_8	0.39372	0.0606792
CCACGTTAGACATAGT-1	Cluster_8	0.54705	0.0577065
CCACGTTAGTCGCGAA-1	Cluster_8	0.730433	0.0522416
CCACGTTCAAACAGGC-1	Cluster_7	0.646615	0.0279911
CCACGTTCAACTCGAT-1	Cluster_7	0.724625	0.0497037
CCACGTTGTAGGTTTC-1	Cluster_5	0.644079	0.0460583
CCACGTTGTATGGGAC-1	Cluster_7	0.678507	0.0650249
CCACGTTGTCAAGCCC-1	Cluster_11	0.654799	0.0639144
CCACTTGCATTGAGCT-1	Cluster_8	0.732312	0.0464832
CCACTTGGTGCAACAG-1	Cluster_7	0.734304	0.0547149
CCACTTGGTGCACATT-1	Cluster_8	0.73853	0.0442378
CCACTTGGTTCTAAGC-1	Cluster_7	0.770402	0.0611405
CCACTTGTCGTGCAGC-1	Cluster_7	0.629177	0.0493611
CCATAAGAGTAAACAC-1	Cluster_11	0.806085	0.053165
CCATAAGCAACCGATT-1	Cluster_7	0.704285	0.0547749
CCATAAGCACGCTGTG-1	Cluster_2	0.831586	0.0564425
CCATAAGGTCAAACGG-1	Cluster_7	0.56054	0.0444248
CCATAAGTCGACGCGT-1	Cluster_7	0.71398	0.0336602
CCATCACAGTCTGGTT-1	Cluster_8	0.621969	0.0666345
CCATCACTCTCTCGCA-1	Cluster_11	0.725851	0.0622207
CCCAACTAGCGCTTCG-1	Cluster_12	0.423737	0.043964
CCCAACTGTTAAGGGC-1	Cluster_5	0.787648	0.0588033
CCCATTGAGGTTCACT-1	Cluster_11	0.837646	0.0516728
CCCATTGGTCACTAGT-1	Cluster_2	0.540199	0.0386844
CCCATTGGTTACCTTT-1	Cluster_7	0.775589	0.0670576
CCCATTGTCAACACCA-1	Cluster_5	0.748911	0.0479127
CCCATTGTCTGAACGT-1	Cluster_7	0.711225	0.0440982
CCCATTGTCTGCGTCT-1	Cluster_7	0.706136	0.0429108
CCCATTGTCTTTCAGT-1	Cluster_11	0.771888	0.0439721
CCCGAAGAGCGTATGG-1	Cluster_11	0.698089	0.0426689
CCCGAAGAGTTGAAGT-1	Cluster_5	0.674184	0.0591825
CCCGAAGGTTGCTAGT-1	Cluster_7	0.673531	0.0358383
CCCGGAAAGCACTCTA-1	Cluster_7	0.793327	0.0435504
CCCGGAACACCTAAAC-1	Cluster_7	0.644279	0.0609464
CCCGGAAGTAACATAG-1	Cluster_7	0.746615	0.0718484
CCCGGAAGTGTGAGCA-1	Cluster_7	0.749972	0.0482733
CCCTAACCACTCTCGT-1	Cluster_2	0.470166	0.0727119
CCCTAACTCGTGGACC-1	Cluster_11	0.702981	0.0533734
CCCTCAAAGCTGTTAC-1	Cluster_2	0.67745	0.0486934
CCCTCAACACCGTGGT-1	Cluster_9	0.427317	0.024777
CCCTCAAGTATGAGAT-1	Cluster_8	0.446185	0.0458298
CCCTCTCAGACGCTCC-1	Cluster_1	0.0432661	0.0307419
CCCTGATAGACAGCGT-1	Cluster_7	0.699323	0.0470678
CCCTTAGAGAGTCAGC-1	Cluster_8	0.624933	0.0367646
CCCTTAGGTACACGTT-1	Cluster_7	0.70162	0.056664
CCGAACGAGAACTGAT-1	Cluster_7	0.568681	0.0372375
CCGAACGAGCTGGCTC-1	Cluster_7	0.681336	0.0422474
CCGAACGCAGGCCTGT-1	Cluster_5	0.724874	0.0624421
CCGAACGTCGCACGAC-1	Cluster_7	0.603155	0.0503011
CCGATCTAGACTGAGC-1	Cluster_5	0.703624	0.0516268
CCGATCTCAGCAGACA-1	Cluster_5	0.778804	0.0629067
CCGATGGAGGTTCCAT-1	Cluster_7	0.678292	0.0449268
CCGATGGGTCACTAGT-1	Cluster_11	0.661494	0.058074
CCGATGGGTCACTGAT-1	Cluster_8	0.671939	0.0586829
CCGCAAGAGTTGGAAT-1	Cluster_7	0.639812	0.036908
CCGCAAGTCGTGGTAT-1	Cluster_11	0.566786	0.0492012
CCGGACAGTATGGAAT-1	Cluster_7	0.746785	0.0466558
CCGGACAGTCAGCTTA-1	Cluster_5	0.790051	0.0506903
CCGGACAGTCTGTCCT-1	Cluster_5	0.650992	0.0630961
CCGGGTAAGAAGTCCG-1	Cluster_7	0.728904	0.0460535
CCGGGTAGTATTGCCA-1	Cluster_11	0.787268	0.0477491
CCGGGTAGTGTAAATG-1	Cluster_7	0.700285	0.045627
CCGGTAGAGTATGTAG-1	Cluster_14	0.642259	0.0468152
CCGGTAGGTACTTCCC-1	Cluster_7	0.758167	0.0521417
CCGGTAGGTCACCCTT-1	Cluster_7	0.558808	0.0501982
CCGGTAGGTTCTTCAT-1	Cluster_11	0.360456	0.0598455
CCGGTAGTCATTACTC-1	Cluster_7	0.491108	0.0566482
CCGGTGAAGGTCATAA-1	Cluster_5	0.832669	0.0506102
CCGGTGACAGCTGTGC-1	Cluster_2	0.712577	0.0608201
CCGGTGAGTAACCCGC-1	Cluster_7	0.810738	0.0450841
CCGGTGATCCATTGTT-1	Cluster_8	0.666541	0.0665018
CCGGTGATCGTGTGGC-1	Cluster_7	0.75783	0.0467404
CCGTAGGAGATGCTTC-1	Cluster_7	0.75143	0.0425142
CCGTAGGAGCCTCATA-1	Cluster_13	0.478732	0.0174598
CCGTAGGAGTCGCTAT-1	Cluster_7	0.57462	0.051036
CCGTAGGCACATGAAA-1	Cluster_8	0.365597	0.0501081
CCGTAGGCAGTTTGGT-1	Cluster_8	0.438827	0.0439696
CCGTAGGGTGTGAGCA-1	Cluster_5	0.588442	0.0457895
CCGTAGGTCAACGCTA-1	Cluster_11	0.764115	0.0580807
CCGTGAGAGATACATG-1	Cluster_7	0.733395	0.0474248
CCGTGAGGTGGTCCCA-1	Cluster_13	0.618483	0.027037
CCGTGAGTCAAGGAGC-1	Cluster_7	0.69413	0.0493617
CCGTGAGTCTCTGCTG-1	Cluster_5	0.669318	0.0312394
CCGTGAGTCTGCGTCT-1	Cluster_8	0.676014	0.0594155
CCGTTCACAGAACTAA-1	Cluster_14	0.476161	0.0360167
CCGTTCACAGCAGAAC-1	Cluster_5	0.726921	0.0443624
CCGTTCAGTACGCTTA-1	Cluster_11	0.761496	0.0569883
CCTAACCAGTTCCATG-1	Cluster_8	0.710228	0.0588909
CCTAAGAGTAGGAGTC-1	Cluster_7	0.553836	0.0593376
CCTAAGATCTGCCTGT-1	Cluster_7	0.58147	0.0765224
CCTACGTGTACACGCC-1	Cluster_7	0.703461	0.0451881
CCTACGTGTCTACAAC-1	Cluster_11	0.742678	0.0495223
CCTACGTTCCCGTAAA-1	Cluster_5	0.783046	0.0497232
CCTATCGAGACAGTCG-1	Cluster_7	0.71676	0.0474024
CCTATCGAGCGACCCT-1	Cluster_7	0.617391	0.04702
CCTATCGCATAGTCGT-1	Cluster_11	0.531424	0.0395839
CCTATCGTCTCCGAGG-1	Cluster_8	0.53238	0.0683297
CCTATCGTCTGGGCCA-1	Cluster_1	0.405029	0.0421114
CCTCAACCACGGTGTC-1	Cluster_8	0.511593	0.0521973
CCTCAACGTCGGAAAC-1	Cluster_8	0.680522	0.0506388
CCTCAACGTTAAGGAT-1	Cluster_5	0.779484	0.0582585
CCTCAACTCGGAATGG-1	Cluster_5	0.691588	0.0554822
CCTCACAAGTTTGGCT-1	Cluster_7	0.738251	0.0615016
CCTCACAGTAGGACCA-1	Cluster_3	0.546016	0.0348203
CCTCAGTAGAACCGCA-1	Cluster_7	0.441966	0.0469881
CCTCAGTAGGCGCTTC-1	Cluster_5	0.792058	0.0572816
CCTCAGTGTAAGCTCT-1	Cluster_5	0.722485	0.0562279
CCTCATGCAAGCGATG-1	Cluster_7	0.631808	0.0450401
CCTCATGCACGGAAGT-1	Cluster_7	0.677139	0.0451543
CCTCATGTCGAGAATA-1	Cluster_7	0.719005	0.0539829
CCTCATGTCTCCGAGG-1	Cluster_1	0.31518	0.0519704
CCTCCAAAGAACCGCA-1	Cluster_7	0.731842	0.0580258
CCTCCAACAAATACGA-1	Cluster_4	0.71563	0.0509822
CCTCCAAGTCCAGAAG-1	Cluster_7	0.729589	0.0609194
CCTCCAAGTCTACAGT-1	Cluster_8	0.794478	0.0670863
CCTCCAATCCCGAACG-1	Cluster_11	0.751642	0.0620542
CCTCCAATCCGAAGGA-1	Cluster_7	0.716221	0.0498448
CCTCCTCAGAGTATAC-1	Cluster_5	0.745364	0.0513524
CCTCCTCAGCTAATCC-1	Cluster_7	0.753984	0.0550639
CCTCCTCAGTGTTCCA-1	Cluster_7	0.675007	0.052665
CCTCCTCCATGACTAC-1	Cluster_7	0.798029	0.0546957
CCTCTAGAGCACTCAT-1	Cluster_5	0.755443	0.0680073
CCTCTAGCATGGAAGC-1	Cluster_7	0.722073	0.0522729
CCTCTCCCACTGGATT-1	Cluster_5	0.610506	0.0337942
CCTCTCCCAGTGTGCC-1	Cluster_8	0.758005	0.0673278
CCTCTCCCATCGGAGA-1	Cluster_8	0.727105	0.0543133
CCTCTCCGTACCTTCC-1	Cluster_5	0.781405	0.0519923
CCTCTCCGTTGTTGTG-1	Cluster_7	0.813451	0.0621596
CCTGCATAGACGACGT-1	Cluster_5	0.676158	0.0656818
CCTGTTGAGATGGCAC-1	Cluster_7	0.746292	0.0665762
CCTGTTGCACTTGAAC-1	Cluster_11	0.435129	0.0465168
CCTGTTGGTACTTGTG-1	Cluster_5	0.752848	0.0549175
CCTGTTGGTATGATCC-1	Cluster_7	0.701761	0.0496126
CCTGTTGGTGACTATC-1	Cluster_7	0.743918	0.0457551
CCTGTTGTCTATCACT-1	Cluster_11	0.764223	0.0625054
CCTTCAGCATAGACTC-1	Cluster_8	0.714708	0.0589294
CCTTCAGGTATTGCCA-1	Cluster_7	0.789671	0.0505413
CCTTCAGTCAAGTCTG-1	Cluster_8	0.610918	0.0600682
CCTTCAGTCATCTCTA-1	Cluster_5	0.723029	0.0544961
CCTTCAGTCTGGTTGA-1	Cluster_12	0.459896	0.0259481
CCTTGTGCAGACACAG-1	Cluster_5	0.663303	0.0524864
CCTTGTGCATTGCAAC-1	Cluster_5	0.712334	0.0375245
CCTTGTGGTACCATAC-1	Cluster_7	0.738889	0.0533916
CCTTGTGTCAACCGAT-1	Cluster_2	0.760353	0.0607151
CCTTGTGTCTTAGCAG-1	Cluster_5	0.757886	0.0556353
CCTTTGGCAAAGGTTA-1	Cluster_11	0.487959	0.0566277
CCTTTGGCATGGCACC-1	Cluster_7	0.770816	0.0472338
CCTTTGGTCAGGACAG-1	Cluster_11	0.774364	0.0614615
CGAAGGAAGGCATTTC-1	Cluster_8	0.513993	0.0485356
CGAAGGACAGCGTAGA-1	Cluster_2	0.617712	0.0518723
CGAAGGAGTATGATCC-1	Cluster_7	0.760909	0.0570106
CGAAGGATCCATTGTT-1	Cluster_5	0.564867	0.0451218
CGAAGTTAGACAAGCC-1	Cluster_2	0.450403	0.0472344
CGAAGTTAGAGGGTAA-1	Cluster_5	0.681178	0.0460126
CGAAGTTTCCTCATAT-1	Cluster_5	0.710988	0.0817723
CGAAGTTTCGACGCTG-1	Cluster_11	0.778723	0.0519762
CGAATTGCAGGTTCCG-1	Cluster_7	0.684839	0.0449388
CGAATTGTCAGACTGT-1	Cluster_5	0.471611	0.0514009
CGACAGCAGAGAGTGA-1	Cluster_7	0.693499	0.0437867
CGACAGCAGCGTTCAT-1	Cluster_8	0.789875	0.0591954
CGACAGCAGGTTCATC-1	Cluster_13	0.435216	0.0178234
CGACAGCCACCCATAA-1	Cluster_7	0.831042	0.0488658
CGACAGCCACTATCGA-1	Cluster_5	0.501319	0.0676747
CGACAGCGTGGAAGTC-1	Cluster_2	0.691161	0.053587
CGACAGCGTGTTAACC-1	Cluster_8	0.688732	0.0627748
CGAGAAGAGAAGCCTG-1	Cluster_5	0.69469	0.0547761
CGAGAAGGTTTCTATC-1	Cluster_7	0.653414	0.0408813
CGAGAAGTCCGTTGAA-1	Cluster_7	0.559197	0.0431583
CGAGGAAGTATGTCTG-1	Cluster_7	0.744472	0.0536561
CGAGGAAGTTATTCTC-1	Cluster_8	0.767235	0.0609845
CGAGGAATCCAAGCCG-1	Cluster_5	0.58436	0.0694329
CGAGGCTGTACCTTCC-1	Cluster_9	0.582043	0.0448483
CGAGGCTGTGATCATC-1	Cluster_7	0.600418	0.048509
CGAGGCTGTTAGGGTG-1	Cluster_7	0.670816	0.0399407
CGAGGCTTCTTCTTCC-1	Cluster_7	0.825074	0.0636537
CGAGTGCCAAATACAG-1	Cluster_7	0.711007	0.0529474
CGAGTGCTCCGTATAG-1	Cluster_7	0.767274	0.0546634
CGAGTGCTCTAGCCTC-1	Cluster_8	0.651633	0.0521999
CGAGTTAAGATAGCTA-1	Cluster_5	0.714886	0.0619528
CGAGTTACAGTAACCT-1	Cluster_5	0.694939	0.0553853
CGAGTTAGTCGTAATC-1	Cluster_5	0.715256	0.0333262
CGAGTTAGTTTGCAGT-1	Cluster_5	0.627374	0.0340127
CGATCGGCAGCATACT-1	Cluster_5	0.744821	0.0548959
CGATCGGGTCGTGGAA-1	Cluster_5	0.745923	0.0521138
CGATCGGGTGCTATTG-1	Cluster_2	0.651334	0.0469241
CGATCGGTCACGACTA-1	Cluster_5	0.62432	0.0657359
CGATCGGTCGGTTGTA-1	Cluster_11	0.704193	0.048349
CGATGCGAGCAGCCCT-1	Cluster_7	0.600046	0.0534548
CGATGCGCACCGTGCA-1	Cluster_9	0.420861	0.0241875
CGATGCGCAGGTGAGT-1	Cluster_2	0.41329	0.0454844
CGATGCGGTATTGAGA-1	Cluster_7	0.760672	0.0483957
CGATGCGGTCCCTGAG-1	Cluster_8	0.661384	0.0425085
CGATGCGTCAGAGCAG-1	Cluster_7	0.571307	0.0357305
CGATGCGTCGTGACTA-1	Cluster_11	0.511133	0.0612881
CGATGGCAGAAATCCA-1	Cluster_2	0.791946	0.0470678
CGATGGCGTCCCACGA-1	Cluster_8	0.636615	0.0670778
CGATGGCGTGAGGCAT-1	Cluster_11	0.629121	0.0518022
CGCAGGTAGGGCCCTT-1	Cluster_7	0.823768	0.046102
CGCAGGTAGTAGACAT-1	Cluster_7	0.722805	0.0448101
CGCAGGTTCACTGTCC-1	Cluster_11	0.710747	0.0416481
CGCAGGTTCGAACCAT-1	Cluster_8	0.737068	0.0600905
CGCATAAAGTGCAAAT-1	Cluster_5	0.776182	0.0503738
CGCATAAAGTGCACCC-1	Cluster_5	0.719077	0.0593835
CGCATAACAGTTCTAG-1	Cluster_7	0.721371	0.0423419
CGCATAATCCGTTTCG-1	Cluster_8	0.411786	0.0562506
CGCATAATCTGCCTCA-1	Cluster_2	0.686017	0.0544487
CGCATAATCTTGGGCG-1	Cluster_7	0.427134	0.0538898
CGCATGGAGAGGTCAC-1	Cluster_5	0.789014	0.0472817
CGCATGGAGTAGGGTC-1	Cluster_8	0.627166	0.0485236
CGCATGGCAAGTGCAG-1	Cluster_7	0.754635	0.0391968
CGCATGGCACCTCGTT-1	Cluster_1	0.301414	0.0427575
CGCATGGCAGAACGCA-1	Cluster_9	0.574575	0.0440346
CGCATGGGTGCCCACA-1	Cluster_8	0.430879	0.0527813
CGCCAGAAGAGTCAGC-1	Cluster_7	0.551935	0.0469431
CGCCAGAAGTAGAGTT-1	Cluster_8	0.67264	0.0574162
CGCCAGACACATATCG-1	Cluster_7	0.73803	0.0510559
CGCCAGATCTCGAGTA-1	Cluster_7	0.713933	0.0464373
CGCCATTAGACGGTCA-1	Cluster_8	0.672126	0.0696397
CGCCATTCAAGGTCTT-1	Cluster_7	0.786541	0.0493928
CGCCATTGTAGGTCAG-1	Cluster_8	0.677897	0.053367
CGCCATTGTTTCTTAC-1	Cluster_5	0.7855	0.0535221
CGCCATTTCACCTCAC-1	Cluster_8	0.518138	0.0725361
CGCCATTTCGCACGAC-1	Cluster_8	0.430274	0.0439346
CGCCATTTCTCAGGCG-1	Cluster_5	0.690676	0.0538037
CGCGTGACAGAGTAAT-1	Cluster_7	0.773615	0.0451245
CGGAACCAGCCTGAGA-1	Cluster_8	0.610515	0.0588422
CGGAACCAGCCTTGAT-1	Cluster_7	0.759803	0.0426042
CGGAACCCAATTGGTC-1	Cluster_11	0.248191	0.0384634
CGGAACCCACAACGCC-1	Cluster_7	0.708783	0.0432398
CGGAACCCATGACGTT-1	Cluster_7	0.72008	0.0415034
CGGAACCTCCATCTAT-1	Cluster_5	0.792992	0.0524938
CGGAACCTCGCCGAAC-1	Cluster_8	0.72668	0.0560118
CGGAATTCACTGTGTA-1	Cluster_11	0.324263	0.0402617
CGGAATTCAGGCCTGT-1	Cluster_7	0.735457	0.0474519
CGGAATTGTGATATAG-1	Cluster_0	0.627394	0.0569969
CGGAATTTCGAACGGA-1	Cluster_5	0.763366	0.0656102
CGGACACAGTCTGGTT-1	Cluster_8	0.764139	0.0532863
CGGACACCACAACGCC-1	Cluster_5	0.772677	0.0659744
CGGACACCACCCAATA-1	Cluster_8	0.711336	0.0491263
CGGACACCAGAGTTGG-1	Cluster_7	0.735844	0.0456923
CGGACACGTAGAAACT-1	Cluster_2	0.747387	0.0574988
CGGACACTCGATGGAG-1	Cluster_7	0.766003	0.0362038
CGGAGAAAGATAGGGA-1	Cluster_5	0.652955	0.0473358
CGGAGAAAGCTCCATA-1	Cluster_7	0.65847	0.0315737
CGGAGAAAGTCATACC-1	Cluster_5	0.753873	0.0445014
CGGAGAACAGGACTAG-1	Cluster_8	0.710874	0.057497
CGGAGAAGTACCCACG-1	Cluster_11	0.622475	0.0582055
CGGAGAAGTGCCTGCA-1	Cluster_7	0.79265	0.0503448
CGGAGAATCCTACGGG-1	Cluster_5	0.784973	0.0506997
CGGAGAATCGACGAGA-1	Cluster_5	0.754462	0.0550733
CGGCAGTAGAAGGCTC-1	Cluster_11	0.700231	0.0535342
CGGCAGTAGAGCCTGA-1	Cluster_11	0.77717	0.0481309
CGGCAGTCATAACAGA-1	Cluster_11	0.701494	0.053019
CGGCAGTTCATGCCAA-1	Cluster_8	0.536477	0.0412064
CGGCAGTTCTGGGTCG-1	Cluster_7	0.655874	0.0413733
CGGGACTAGTGCGTCC-1	Cluster_3	0.508651	0.0660851
CGGGACTCAGTAGTGG-1	Cluster_7	0.744229	0.0584286
CGGGACTGTCGGTGAA-1	Cluster_8	0.656235	0.0467728
CGGGACTGTGTTTACG-1	Cluster_11	0.805774	0.0499927
CGGGCATAGCAATTCC-1	Cluster_8	0.678825	0.0620631
CGGGCATAGCCAAGCA-1	Cluster_2	0.770858	0.0522437
CGGGCATAGCGCGTTC-1	Cluster_8	0.640842	0.0655963
CGGGCATAGGCACAAC-1	Cluster_8	0.784646	0.0484008
CGGGCATTCCTACACC-1	Cluster_5	0.754907	0.0457624
CGGGTCATCGAGTTGT-1	Cluster_7	0.682614	0.0408229
CGGGTGTAGATAGTGT-1	Cluster_8	0.579368	0.0577943
CGGGTGTAGCTCACTA-1	Cluster_8	0.677668	0.0631667
CGGGTGTGTCCTTTGC-1	Cluster_7	0.718369	0.0401721
CGGGTGTGTGCCTTCT-1	Cluster_9	0.4381	0.0137514
CGGTCAGAGCAAGTCG-1	Cluster_7	0.720051	0.0583103
CGTAAGTCATCAGTCA-1	Cluster_2	0.553266	0.0362884
CGTAAGTGTTGGACCC-1	Cluster_7	0.556874	0.0454986
CGTAAGTTCTGGCCGA-1	Cluster_7	0.778133	0.0497654
CGTAATGAGAGCCGTA-1	Cluster_11	0.785947	0.0548336
CGTAATGCAAGACGAC-1	Cluster_5	0.662404	0.0600703
CGTAATGCACCTGAAT-1	Cluster_11	0.654105	0.0652261
CGTAATGCACTAGGTT-1	Cluster_8	0.686683	0.0657115
CGTAATGCATCCGAGC-1	Cluster_2	0.76596	0.0722016
CGTAATGCATGGAACG-1	Cluster_11	0.681397	0.0563343
CGTAATGGTACCGCGT-1	Cluster_11	0.767339	0.0497442
CGTAATGGTGTAGGAC-1	Cluster_7	0.702269	0.0471334
CGTAATGGTTCGTAAC-1	Cluster_11	0.791773	0.0548613
CGTAGTAAGGAACTCG-1	Cluster_7	0.691921	0.0524698
CGTAGTAAGTATGAAC-1	Cluster_8	0.704403	0.0491032
CGTAGTACACACCTAA-1	Cluster_7	0.673571	0.0452127
CGTAGTACATCTAACG-1	Cluster_8	0.699507	0.0571844
CGTAGTAGTCGCGTTG-1	Cluster_7	0.641512	0.0393135
CGTCAAAAGAGTCGAC-1	Cluster_5	0.672683	0.0533552
CGTCAAAAGGTCGTGA-1	Cluster_2	0.776453	0.0517644
CGTCAAAGTAACACGG-1	Cluster_7	0.786923	0.0535848
CGTCAAATCCGTGGGT-1	Cluster_5	0.768124	0.051957
CGTCCATAGTAGGGTC-1	Cluster_7	0.673949	0.0447737
CGTCCATCAAGTGGCA-1	Cluster_7	0.719445	0.0857477
CGTCCATCAGGACATG-1	Cluster_5	0.75744	0.0363692
CGTCCATGTGAATTGA-1	Cluster_2	0.60375	0.107658
CGTGAATCAAACCGGA-1	Cluster_12	0.535772	0.0246258
CGTGAATCAGCTACCG-1	Cluster_2	0.709399	0.0613008
CGTGAATTCTCTGACC-1	Cluster_11	0.484563	0.0639626
CGTGAATTCTTAGGAC-1	Cluster_7	0.658147	0.0456121
CGTGATAAGTTTGAGA-1	Cluster_7	0.790351	0.0546929
CGTGATAGTGCACATT-1	Cluster_8	0.651783	0.0570537
CGTGATATCAACACCA-1	Cluster_5	0.742107	0.0506316
CGTGCTTTCGGCACTG-1	Cluster_7	0.600822	0.0535152
CGTGTCTAGCTTAAGA-1	Cluster_7	0.51527	0.0541662
CGTGTCTCAAACCACT-1	Cluster_11	0.704747	0.0462152
CGTGTCTCAATAGTAG-1	Cluster_7	0.629315	0.0413105
CGTGTCTCACAGCGCT-1	Cluster_7	0.742955	0.0450741
CGTGTCTCAGACACAG-1	Cluster_5	0.65568	0.05074
CGTGTCTGTCCTATAG-1	Cluster_7	0.782714	0.0558973
CGTGTCTGTCTAGGCC-1	Cluster_7	0.636893	0.0394126
CGTGTCTGTGAGGCAT-1	Cluster_8	0.605465	0.0506511
CGTGTCTGTTACCTTT-1	Cluster_8	0.551731	0.0583518
CGTGTCTTCCGCACGA-1	Cluster_7	0.543636	0.0387143
CGTTAGAAGCATGATA-1	Cluster_7	0.434058	0.0788557
CGTTAGACAATCTCTT-1	Cluster_7	0.769824	0.051894
CGTTCTGGTATCTCGA-1	Cluster_5	0.750463	0.0494265
CGTTCTGGTGTCGCTG-1	Cluster_7	0.6412	0.0439477
CGTTCTGTCATGCATG-1	Cluster_5	0.714067	0.0585405
CGTTCTGTCATGGATC-1	Cluster_7	0.375496	0.0587701
CGTTGGGAGAGCCGAT-1	Cluster_11	0.726698	0.0560769
CGTTGGGCACAATTCG-1	Cluster_7	0.739987	0.0486982
CGTTGGGGTCAGGTGA-1	Cluster_7	0.709782	0.0480154
CTAACCCAGACGCCCT-1	Cluster_7	0.779684	0.051919
CTAACCCCAAACCGGA-1	Cluster_1	0.366993	0.043467
CTAACCCTCTCTGAGA-1	Cluster_7	0.732295	0.0683519
CTAACTTAGGACTAAT-1	Cluster_8	0.725909	0.0424913
CTAACTTAGGTATTGA-1	Cluster_7	0.654953	0.0448005
CTAACTTTCATCAGTG-1	Cluster_8	0.402846	0.0478182
CTAAGTGCATGCCGGT-1	Cluster_7	0.711633	0.0534371
CTAAGTGTCAAGTAAG-1	Cluster_7	0.67527	0.0444973
CTAAGTGTCCCTATTA-1	Cluster_5	0.697365	0.0458851
CTAAGTGTCGTCCATC-1	Cluster_5	0.775992	0.0476922
CTACAGAAGTTGAAAC-1	Cluster_8	0.77843	0.0669669
CTACAGAGTGGCGTAA-1	Cluster_8	0.72956	0.0538212
CTACAGAGTTGGGTAG-1	Cluster_8	0.644167	0.0579874
CTACATTAGAGTGAAG-1	Cluster_11	0.670266	0.0476508
CTACATTGTGTCTTGA-1	Cluster_5	0.665954	0.0498846
CTACATTGTTCGATTG-1	Cluster_7	0.76147	0.0493483
CTACATTTCATGGGAG-1	Cluster_5	0.658864	0.0445922
CTACATTTCCGGTTCT-1	Cluster_7	0.656814	0.0632329
CTACCCAAGGGCTTCC-1	Cluster_7	0.702225	0.0490814
CTACCCAGTACTAAGA-1	Cluster_2	0.634768	0.0433548
CTACCCAGTTGGGACA-1	Cluster_11	0.78096	0.0543695
CTACCCATCTAGGAAA-1	Cluster_5	0.743537	0.0509543
CTACCTGCAATACGCT-1	Cluster_8	0.819296	0.0532752
CTACCTGCAGCGGATA-1	Cluster_2	0.782587	0.0524526
CTACCTGCATCGGATT-1	Cluster_8	0.733522	0.0525323
CTACCTGTCTCCGCAT-1	Cluster_8	0.373543	0.0572148
CTACGGGCAAGCTGCC-1	Cluster_7	0.855786	0.0503064
CTACGGGCATAGATGA-1	Cluster_7	0.809241	0.0553239
CTACGGGTCCACCTGT-1	Cluster_7	0.791572	0.0462755
CTACTATAGGCTAAAT-1	Cluster_7	0.696444	0.0616785
CTACTATAGTGCAGGT-1	Cluster_7	0.402478	0.0681101
CTACTATGTACGACAG-1	Cluster_7	0.66714	0.0442658
CTACTATGTAGGTTTC-1	Cluster_0	0.322366	0.0553925
CTACTATTCACTTGTT-1	Cluster_5	0.64762	0.0703537
CTAGACAGTCCCGGTA-1	Cluster_2	0.728337	0.0486516
CTAGACAGTCGAATTC-1	Cluster_13	0.526284	0.0263824
CTAGACATCCTGTAAG-1	Cluster_5	0.751686	0.0537483
CTAGGTAAGGTTGACG-1	Cluster_7	0.687858	0.0538106
CTAGGTAGTACTAACC-1	Cluster_5	0.763612	0.0609396
CTATAGGAGAGGCCAT-1	Cluster_11	0.764178	0.0492529
CTATAGGAGGACGCTA-1	Cluster_1	0.362939	0.0419462
CTATAGGCACCTGCAG-1	Cluster_5	0.725319	0.0521177
CTATAGGGTAGATTAG-1	Cluster_8	0.625004	0.0601508
CTATCCGAGACCTTTG-1	Cluster_8	0.753076	0.0580298
CTATCCGCAACGCCCA-1	Cluster_5	0.766404	0.0620044
CTATCCGCAAGATGGC-1	Cluster_5	0.483628	0.0551775
CTATCCGCAGATCCTA-1	Cluster_7	0.699216	0.04069
CTATCTAAGTGAGGCT-1	Cluster_7	0.774086	0.0457497
CTATCTACAACTCATG-1	Cluster_5	0.733341	0.0559727
CTATCTACACCAACAT-1	Cluster_6	0.705523	0.0378535
CTCAACCCAATCGCAT-1	Cluster_7	0.661441	0.0473717
CTCAACCCACTCCGGA-1	Cluster_2	0.680554	0.0534624
CTCAACCCATCCGAGC-1	Cluster_11	0.55135	0.0468708
CTCAACCGTAAGGAGA-1	Cluster_7	0.642196	0.0525098
CTCAACCGTGATTCAC-1	Cluster_7	0.786729	0.0448384
CTCAACCTCTGGAGAG-1	Cluster_5	0.51119	0.0647819
CTCAAGAAGTGCCTCG-1	Cluster_7	0.670521	0.0439648
CTCAAGACAGACCTAT-1	Cluster_11	0.701042	0.0558537
CTCAAGACATTGGATC-1	Cluster_7	0.582754	0.0317973
CTCAAGATCGTGAGAG-1	Cluster_17	0.626143	0.0287759
CTCAATTCAATTGCTG-1	Cluster_8	0.759583	0.0579791
CTCAATTCAGAGATGC-1	Cluster_11	0.754468	0.0540544
CTCACTGAGCAGTCTT-1	Cluster_7	0.634168	0.0402648
CTCACTGAGTGGATTA-1	Cluster_7	0.725478	0.0515226
CTCACTGGTATGAGGC-1	Cluster_0	0.445447	0.0544331
CTCACTGGTGCCAAGA-1	Cluster_7	0.776048	0.0486452
CTCACTGGTGGAATGC-1	Cluster_7	0.667175	0.0454188
CTCACTGTCCGTTGGG-1	Cluster_8	0.678696	0.0609715
CTCAGAACAATCGCGC-1	Cluster_2	0.58529	0.0661015
CTCAGGGAGATGAACT-1	Cluster_5	0.763231	0.0475902
CTCAGGGAGGGAACAA-1	Cluster_5	0.56457	0.0540757
CTCAGGGCAGTATGAA-1	Cluster_8	0.679459	0.0637674
CTCAGGGGTACTAACC-1	Cluster_11	0.792231	0.0585622
CTCAGGGGTATGTCTG-1	Cluster_7	0.648588	0.0422475
CTCAGGGGTTTACTTC-1	Cluster_7	0.734996	0.0556949
CTCAGTCAGATGGTCG-1	Cluster_7	0.469559	0.0483746
CTCAGTCAGCAGGCAT-1	Cluster_11	0.717927	0.0481059
CTCAGTCAGTAGGATT-1	Cluster_7	0.777506	0.0486016
CTCAGTCAGTGCAACG-1	Cluster_5	0.757636	0.061492
CTCAGTCCAACGTATC-1	Cluster_11	0.821816	0.0596802
CTCAGTCCAAGTAGTA-1	Cluster_7	0.765509	0.0622021
CTCAGTCCAATCCAGT-1	Cluster_8	0.6043	0.046828
CTCAGTCGTCCGGTGT-1	Cluster_3	0.647221	0.0391949
CTCAGTCGTTAAACCC-1	Cluster_5	0.70993	0.0508497
CTCAGTCGTTGCGAAG-1	Cluster_8	0.747633	0.055044
CTCATCGCACTTGAGT-1	Cluster_11	0.582317	0.0607426
CTCATCGGTTAAAGTG-1	Cluster_8	0.749378	0.0594843
CTCATCGGTTGGTAGG-1	Cluster_7	0.661995	0.0606622
CTCATCGTCGAGGCAA-1	Cluster_3	0.514458	0.0459421
CTCATCGTCGCCTCTA-1	Cluster_11	0.773255	0.0442595
CTCATGCGTCACATTG-1	Cluster_7	0.496824	0.0440022
CTCATGCGTCGAGCTC-1	Cluster_11	0.679523	0.0512807
CTCATGCTCCAAGCCG-1	Cluster_5	0.700592	0.0649185
CTCATGCTCCCTCAAC-1	Cluster_2	0.663694	0.066267
CTCATGCTCTACCCAC-1	Cluster_5	0.731176	0.0560596
CTCATTAAGCCAACCC-1	Cluster_5	0.845238	0.0566747
CTCATTAAGGTCGTCC-1	Cluster_7	0.733587	0.0560101
CTCATTAAGTGTGTTC-1	Cluster_7	0.630382	0.0469179
CTCATTACACCTGCTT-1	Cluster_7	0.796641	0.0438195
CTCCAACAGACTGTTC-1	Cluster_1	0.220615	0.0343052
CTCCAACAGCATACTC-1	Cluster_5	0.636474	0.0594423
CTCCAACAGGTGAGCT-1	Cluster_5	0.74687	0.0543798
CTCCAACGTACTTCCC-1	Cluster_11	0.829314	0.0580512
CTCCAACGTCTACAGT-1	Cluster_11	0.735086	0.0382967
CTCCAACGTTGCAAGG-1	Cluster_7	0.695083	0.0535332
CTCCAACTCACGGGAA-1	Cluster_7	0.774357	0.0515468
CTCCACAAGGCATGGT-1	Cluster_7	0.725797	0.0520762
CTCCACACACAGAGAC-1	Cluster_7	0.747307	0.0457007
CTCCACATCCGCAAAT-1	Cluster_7	0.71805	0.0468236
CTCCATGAGACCAAAT-1	Cluster_11	0.540757	0.0594983
CTCCATGCATATAGCC-1	Cluster_8	0.711914	0.0688354
CTCCATGGTATGAGAT-1	Cluster_5	0.797461	0.056879
CTCCATGGTCCAGGTC-1	Cluster_7	0.871538	0.0562716
CTCCATGGTGAAGCGT-1	Cluster_11	0.789347	0.0498834
CTCCATGGTGGGCTTC-1	Cluster_13	0.314258	0.0191863
CTCCATGGTGTCGATT-1	Cluster_5	0.708649	0.0486559
CTCCATGTCAGCGCAC-1	Cluster_5	0.773708	0.0504699
CTCCCAACAAACAGGC-1	Cluster_8	0.733023	0.0555476
CTCCCAACAGTAGTTC-1	Cluster_5	0.719944	0.0559167
CTCCCAACAGTCGTTA-1	Cluster_8	0.609624	0.0612831
CTCCCAAGTCACAGAG-1	Cluster_7	0.1944	0.0964745
CTCCCTCAGGACGCAT-1	Cluster_8	0.651134	0.0709307
CTCCCTCCAGTAGTTC-1	Cluster_8	0.762885	0.0596073
CTCCCTCTCCACATAG-1	Cluster_7	0.780811	0.0466895
CTCCCTCTCCTATGGA-1	Cluster_7	0.584242	0.0564336
CTCCGATAGATGGTAT-1	Cluster_5	0.717712	0.0501808
CTCCGATCAAGTACCT-1	Cluster_1	0.468047	0.0314143
CTCCGATCAGGATGAC-1	Cluster_7	0.642791	0.0474066
CTCCTCCCATCTTTCA-1	Cluster_7	0.730595	0.047698
CTCCTCCGTACCAATC-1	Cluster_1	0.577408	0.0583308
CTCCTCCGTGCAATGG-1	Cluster_7	0.666398	0.0516197
CTCCTCCGTGTGTTTG-1	Cluster_5	0.708226	0.0453531
CTCCTCCGTTGCTAGT-1	Cluster_7	0.778784	0.0538744
CTCCTCCTCAGCAATC-1	Cluster_11	0.701202	0.0638033
CTCCTCCTCATTTACC-1	Cluster_8	0.55738	0.0467518
CTCCTCCTCGCGTGAC-1	Cluster_8	0.758083	0.0568117
CTCCTTTAGGGTACAC-1	Cluster_8	0.811718	0.0601346
CTCCTTTAGGTAGCCA-1	Cluster_7	0.76484	0.0517659
CTCCTTTAGTGAGTTA-1	Cluster_7	0.479279	0.0664254
CTCCTTTTCCTACTGC-1	Cluster_8	0.706808	0.0635958
CTCCTTTTCTATTGTC-1	Cluster_7	0.574873	0.0545824
CTCGAGGAGTCGTCTA-1	Cluster_5	0.768501	0.0562661
CTCGAGGCAATAGTAG-1	Cluster_8	0.693467	0.0531105
CTCGAGGGTATGGAGC-1	Cluster_7	0.664855	0.0457638
CTCGAGGTCCGGGACT-1	Cluster_2	0.528659	0.0376535
CTCTCAGCACGACGTC-1	Cluster_11	0.367288	0.0675534
CTCTCAGCAGATACCT-1	Cluster_2	0.793555	0.0647646
CTCTCAGCATCGCTGG-1	Cluster_2	0.668807	0.0698142
CTCTCAGGTATGCTTG-1	Cluster_11	0.851892	0.0558594
CTCTCAGGTTGGACCC-1	Cluster_8	0.580436	0.0476624
CTCTCAGGTTTAGTCG-1	Cluster_8	0.739921	0.0537444
CTCTCAGTCGGCTATA-1	Cluster_7	0.680115	0.0455157
CTCTCGAAGACCATGG-1	Cluster_7	0.586632	0.047907
CTCTCGACAATCTCTT-1	Cluster_5	0.70543	0.0503529
CTCTCGAGTATTAAGG-1	Cluster_7	0.695364	0.0491103
CTCTCGAGTTCACCGG-1	Cluster_8	0.666055	0.0520106
CTCTGGTAGCGTCGAA-1	Cluster_8	0.713083	0.0446896
CTCTGGTGTTGATCGT-1	Cluster_8	0.797175	0.0538867
CTCTGGTTCTTGGGCG-1	Cluster_0	0.604238	0.0519841
CTGAATGAGATAACGT-1	Cluster_11	0.644714	0.0441946
CTGAATGAGGAAGTGA-1	Cluster_7	0.805682	0.0491671
CTGAATGAGTTTGGCT-1	Cluster_8	0.545701	0.048325
CTGAATGCACCGTGGT-1	Cluster_14	0.571425	0.0297598
CTGAATGGTTGCTTGA-1	Cluster_7	0.639951	0.0375006
CTGAGCGAGAAGCGAA-1	Cluster_11	0.751106	0.054066
CTGAGCGAGATGCGAC-1	Cluster_5	0.69247	0.044025
CTGAGCGAGCACTAGG-1	Cluster_3	0.67561	0.0378215
CTGAGCGCAACGGGTA-1	Cluster_11	0.731111	0.0474382
CTGAGCGGTGTGGACA-1	Cluster_8	0.71518	0.0632143
CTGAGCGTCACCCTCA-1	Cluster_8	0.541565	0.0662791
CTGAGGCCACTATGTG-1	Cluster_7	0.752055	0.0473051
CTGAGGCCAGACTCTA-1	Cluster_2	0.387582	0.0405731
CTGAGGCTCACGGACC-1	Cluster_2	0.659693	0.0549206
CTGAGGCTCCTGTAAG-1	Cluster_8	0.677836	0.0447374
CTGAGGCTCTCAATCT-1	Cluster_7	0.592928	0.0495078
CTGATCCAGACGAGCT-1	Cluster_11	0.680056	0.0439483
CTGATCCAGCTTGTTG-1	Cluster_7	0.697304	0.0377531
CTGCAGGGTCAACCAT-1	Cluster_7	0.783758	0.0452898
CTGCATCAGCTGACCC-1	Cluster_7	0.722484	0.0513949
CTGCATCAGGTTCTTG-1	Cluster_5	0.74944	0.052392
CTGCATCGTTAAACAG-1	Cluster_5	0.702694	0.0443968
CTGCATCTCGCGTAGC-1	Cluster_2	0.707793	0.0523858
CTGCATCTCGTAGTGT-1	Cluster_5	0.595005	0.0543559
CTGCCATCAACTCATG-1	Cluster_5	0.763755	0.0582193
CTGCCATCACGCAAAG-1	Cluster_5	0.778701	0.0658114
CTGCCATCAGTGGGTA-1	Cluster_5	0.743878	0.050911
CTGCCTAAGACCATGG-1	Cluster_11	0.770839	0.0487866
CTGCGAGAGCACTGGA-1	Cluster_7	0.671106	0.0426753
CTGCGAGCAGTAGTGG-1	Cluster_5	0.804288	0.0691202
CTGCGAGGTATCGAAA-1	Cluster_8	0.461945	0.0581105
CTGCGAGGTTGCCGAC-1	Cluster_11	0.397038	0.0407933
CTGCGAGGTTTAAGGA-1	Cluster_7	0.724134	0.0441629
CTGCGAGTCACGTCCT-1	Cluster_5	0.726945	0.0481043
CTGCGAGTCCATAGGT-1	Cluster_5	0.641858	0.0573309
CTGCTCACACATTCGA-1	Cluster_3	0.55252	0.0637322
CTGCTCAGTAGAGTTA-1	Cluster_7	0.546619	0.0328493
CTGCTCATCTGAATGC-1	Cluster_7	0.767949	0.0514591
CTGGACGAGGCTAACG-1	Cluster_5	0.731481	0.0519274
CTGGACGAGGTCATAA-1	Cluster_5	0.604541	0.0589756
CTGGACGAGTGAGGTC-1	Cluster_8	0.269041	0.0372275
CTGGCAGTCACTTGGA-1	Cluster_5	0.578367	0.067505
CTGGTCTGTTCGTAAC-1	Cluster_11	0.534818	0.0443468
CTGGTCTTCGTACACA-1	Cluster_5	0.782975	0.0612767
CTGTACCCAGTCGGAA-1	Cluster_7	0.664148	0.0456713
CTGTACCCAGTCTTCC-1	Cluster_5	0.664603	0.0668768
CTGTACCTCTCTGGTC-1	Cluster_7	0.577299	0.059715
CTGTAGAGTAGGGAGG-1	Cluster_7	0.488885	0.0431079
CTGTAGAGTAGTGTGG-1	Cluster_11	0.432676	0.054236
CTGTAGAGTCACGACC-1	Cluster_7	0.709868	0.041565
CTGTATTAGGATTCAA-1	Cluster_7	0.65377	0.0536398
CTGTATTAGTAGTCCT-1	Cluster_7	0.413582	0.0612537
CTGTATTAGTCGAGGT-1	Cluster_8	0.770472	0.0475282
CTGTATTCAGGCATTT-1	Cluster_7	0.782853	0.0390825
CTGTATTGTACGAGCA-1	Cluster_8	0.631357	0.0523579
CTGTATTTCCCGTGTT-1	Cluster_2	0.606034	0.0301835
CTGTATTTCGGAAACG-1	Cluster_8	0.506301	0.0478731
CTGTCGTAGAAGGATG-1	Cluster_3	0.317538	0.0403295
CTGTCGTAGATAGTCA-1	Cluster_5	0.744352	0.0537526
CTGTCGTAGCTCTATG-1	Cluster_5	0.644252	0.0435764
CTGTCGTCAAATGGCG-1	Cluster_7	0.307159	0.0630886
CTGTCGTCAAGTCATC-1	Cluster_11	0.753703	0.0382261
CTGTGAAAGTTGCCTA-1	Cluster_8	0.762394	0.0516461
CTGTGAACAAGTATAG-1	Cluster_7	0.772915	0.0558011
CTGTGAACAGGTCAGA-1	Cluster_5	0.419356	0.0625474
CTGTGAATCGACATTG-1	Cluster_7	0.75191	0.0494383
CTGTGGGCACAATGCT-1	Cluster_8	0.740931	0.0802227
CTGTGGGCACCAGTAT-1	Cluster_2	0.784159	0.0506129
CTGTGGGCAGAGTCAG-1	Cluster_2	0.579046	0.0509583
CTGTGGGCATTGACAC-1	Cluster_3	0.654764	0.0382602
CTGTGGGGTGAGCGAT-1	Cluster_7	0.711138	0.049557
CTTACCGGTAACTAAG-1	Cluster_7	0.686992	0.0376986
CTTAGGAAGAGGTCGT-1	Cluster_5	0.744091	0.0606573
CTTAGGACACGTTCGG-1	Cluster_7	0.660885	0.0610732
CTTAGGAGTGACACAG-1	Cluster_5	0.746363	0.0566826
CTTAGGATCCACTTTA-1	Cluster_7	0.757933	0.0483614
CTTAGGATCTCGGTCT-1	Cluster_1	0.401089	0.0408509
CTTCAATAGCATACTC-1	Cluster_8	0.678976	0.0542768
CTTCAATTCATCCTAT-1	Cluster_7	0.758123	0.0576659
CTTCAATTCCGTGGCA-1	Cluster_7	0.856158	0.056852
CTTCAATTCGACACCG-1	Cluster_7	0.7005	0.049384
CTTCCGAAGGTCGTGA-1	Cluster_11	0.579109	0.0396598
CTTCCGAAGTCAACAA-1	Cluster_8	0.659789	0.0679332
CTTCCTTAGCTAATCC-1	Cluster_8	0.581284	0.0783163
CTTCCTTAGTACCATC-1	Cluster_7	0.728999	0.0474225
CTTCCTTGTCAACGCC-1	Cluster_8	0.690181	0.049863
CTTCCTTGTCTGGTTA-1	Cluster_8	0.706404	0.0647207
CTTCCTTGTTCCAGGC-1	Cluster_7	0.771311	0.0491222
CTTCCTTTCCATATGG-1	Cluster_3	-0.0768104	0.0511199
CTTCCTTTCTAGTTCT-1	Cluster_11	0.758913	0.0620102
CTTCCTTTCTCTGGTC-1	Cluster_8	0.753685	0.0651633
CTTCGGTAGGCCATAG-1	Cluster_5	0.427631	0.0463886
CTTCGGTGTGAATTGA-1	Cluster_5	0.751973	0.0518104
CTTCTAAAGAATGTTG-1	Cluster_7	0.669008	0.0416545
CTTCTAACACTTTATC-1	Cluster_7	0.738776	0.0493753
CTTCTAACATTGTAGC-1	Cluster_7	0.728506	0.0649762
CTTCTAATCACTCCGT-1	Cluster_7	0.717273	0.0446007
CTTCTCTCACTACCGG-1	Cluster_8	0.671657	0.0443097
CTTCTCTGTAGGCTGA-1	Cluster_7	0.587809	0.0483013
CTTCTCTGTCCCTAAA-1	Cluster_7	0.731967	0.0455246
CTTCTCTTCGTCACCT-1	Cluster_8	0.61554	0.0719368
CTTGAGAAGCGCATCC-1	Cluster_7	0.637975	0.0372591
CTTGAGACATGGGAAC-1	Cluster_8	0.632975	0.0451524
CTTGAGAGTATCGTAC-1	Cluster_7	0.577686	0.0576923
CTTGAGATCCACTAGA-1	Cluster_5	0.734714	0.0606994
CTTGAGATCGCCGAAC-1	Cluster_5	0.537385	0.0716868
CTTGAGATCGGAGTAG-1	Cluster_2	0.561719	0.0524711
CTTGAGATCTCTATAC-1	Cluster_5	0.648341	0.0460296
CTTGATTAGGGCAGTT-1	Cluster_7	0.627819	0.0352921
CTTGATTCAGGTAGTG-1	Cluster_7	0.705082	0.0392203
CTTGATTGTAACCCTA-1	Cluster_3	0.653217	0.0511191
CTTGATTGTGGTGATG-1	Cluster_7	0.74162	0.0533786
CTTGATTTCCTCTCGA-1	Cluster_13	0.390758	0.0231439
CTTTCAAAGATGCGAC-1	Cluster_11	0.625921	0.0621046
CTTTCAACACAATGTC-1	Cluster_8	0.709891	0.0588529
CTTTCAACACCAGCGT-1	Cluster_8	0.502764	0.0632855
CTTTCAAGTAGCTAAA-1	Cluster_7	0.616868	0.0590031
CTTTCAAGTGTGTCGC-1	Cluster_8	0.684974	0.0626208
CTTTCAAGTTAGTTCG-1	Cluster_5	0.734494	0.053593
CTTTCGGCATTCACAG-1	Cluster_7	0.829698	0.052137
GAAATGAAGAACCCGA-1	Cluster_7	0.764221	0.0482601
GAAATGAGTCTGTGGC-1	Cluster_5	0.475092	0.0435322
GAAATGATCTAACGCA-1	Cluster_7	0.693267	0.0531552
GAACACTAGCGCCTTG-1	Cluster_8	0.672664	0.0369808
GAACACTAGTGATCGG-1	Cluster_7	0.751433	0.0410899
GAACACTAGTTCCAGT-1	Cluster_5	0.756979	0.0592025
GAACACTCAGTAGAGC-1	Cluster_5	0.792247	0.0568777
GAACACTGTGAATAAC-1	Cluster_8	0.748911	0.0606393
GAACACTTCCTGGCTT-1	Cluster_7	0.778247	0.0517362
GAACACTTCGTTGTTT-1	Cluster_7	0.734092	0.0419253
GAACACTTCTTGGATG-1	Cluster_8	0.741163	0.0654222
GAACGTTAGAAGTATC-1	Cluster_7	0.645571	0.0560635
GAACGTTCACCTAAAC-1	Cluster_7	0.628426	0.0468748
GAACTGTAGCGACCCT-1	Cluster_8	0.699964	0.0539966
GAACTGTAGGTAAGTT-1	Cluster_2	0.709402	0.0409943
GAACTGTGTCCGGACT-1	Cluster_7	0.7261	0.050891
GAACTGTGTTAAGACA-1	Cluster_5	0.743986	0.0528256
GAACTGTTCAGACCTA-1	Cluster_7	0.808283	0.0668311
GAAGAATCAGGCACTC-1	Cluster_7	0.631888	0.0425496
GAAGAATGTTGCGAAG-1	Cluster_7	0.714695	0.0536914
GAAGAATTCCTCTCTT-1	Cluster_7	0.813251	0.0639612
GAAGCCCCACTCCTTG-1	Cluster_5	0.730497	0.0490525
GAAGCCCGTAAGGCCA-1	Cluster_8	0.735993	0.0675015
GAAGCCCGTACCACGC-1	Cluster_9	0.617682	0.028958
GAAGCCCGTCGCACAC-1	Cluster_2	0.441845	0.0400715
GAAGCCCTCACGTCCT-1	Cluster_2	0.819056	0.0523154
GAAGCCCTCTCGCAGG-1	Cluster_7	0.730376	0.0434402
GAAGCGAGTGGTCTCG-1	Cluster_7	0.755647	0.0436315
GAAGCGATCGACCTAA-1	Cluster_11	0.761821	0.0442782
GAAGGACAGTATAGGT-1	Cluster_7	0.781347	0.054344
GAAGGACCAGGTGTGA-1	Cluster_7	0.693548	0.0460442
GAAGGACCAGTGCGCT-1	Cluster_2	0.527614	0.0446656
GAAGGACTCCGAGCTG-1	Cluster_7	0.739377	0.0635313
GAAGGACTCTATTGTC-1	Cluster_7	0.762472	0.0509798
GAAGGACTCTGACAGT-1	Cluster_3	0.673103	0.0419622
GAAGGGTAGGTGCTAG-1	Cluster_2	0.684749	0.0646675
GAAGGGTAGTTACGGG-1	Cluster_8	0.582641	0.0402071
GAAGTAAAGGTCCCGT-1	Cluster_5	0.732125	0.0482759
GAAGTAACAACTGATC-1	Cluster_3	0.673775	0.093827
GAAGTAACAGCGAACA-1	Cluster_11	0.730891	0.0472343
GAAGTAACATTACTCT-1	Cluster_7	0.760341	0.0512339
GAAGTAAGTTGTCATG-1	Cluster_2	0.698662	0.0509719
GAATAGAAGCACCGAA-1	Cluster_8	0.619015	0.0563624
GAATAGAAGGCAGGGA-1	Cluster_5	0.710399	0.0485731
GAATAGAGTTACCCAA-1	Cluster_7	0.782827	0.040344
GAATAGATCGTCAACA-1	Cluster_11	0.786469	0.048967
GAATAGATCGTGCATA-1	Cluster_13	0.490729	0.0463674
GAATCACGTAACCCGC-1	Cluster_7	0.745061	0.0558752
GAATCGTAGTCCCAGC-1	Cluster_8	0.753101	0.0460255
GAATCGTTCCTTCACG-1	Cluster_7	0.666922	0.045248
GACACGCAGGTGAGCT-1	Cluster_5	0.498171	0.0344827
GACACGCCACGTACTA-1	Cluster_5	0.412933	0.0768915
GACACGCGTGATACTC-1	Cluster_7	0.732326	0.0422651
GACACGCTCTGACCCT-1	Cluster_11	0.745593	0.0577361
GACAGCCAGGAACTAT-1	Cluster_7	0.600374	0.0578134
GACAGCCTCATTCCTA-1	Cluster_11	0.420878	0.0385494
GACAGCCTCGTACACA-1	Cluster_8	0.63207	0.0449374
GACAGCCTCTTGTGCC-1	Cluster_5	0.705589	0.048919
GACATCACACGGCTAC-1	Cluster_5	0.570316	0.0608137
GACCAATCAGCATGCC-1	Cluster_7	0.841461	0.0845409
GACCCAGAGACCACGA-1	Cluster_5	0.499579	0.046922
GACCCAGAGGACGCAT-1	Cluster_2	0.512782	0.0283851
GACCCAGGTGGGTATG-1	Cluster_7	0.640514	0.0411459
GACCCAGTCCTTCTAA-1	Cluster_5	0.777111	0.0505233
GACCCAGTCGTCAGAT-1	Cluster_7	0.66546	0.0480003
GACCCTTAGCCAGACA-1	Cluster_8	0.797089	0.0668963
GACCCTTAGTACCGGA-1	Cluster_11	0.674325	0.0534183
GACCCTTCACACCGCA-1	Cluster_7	0.79266	0.0538636
GACCCTTGTGGATACG-1	Cluster_5	0.682128	0.0427829
GACCGTGAGCACAAAT-1	Cluster_7	0.450691	0.0525207
GACCGTGAGGGATCAC-1	Cluster_7	0.664879	0.0490105
GACCGTGGTCGTGCCA-1	Cluster_5	0.754843	0.0529897
GACCGTGGTCGTGGAA-1	Cluster_8	0.508182	0.047492
GACCGTGGTTCTCGTC-1	Cluster_7	0.682901	0.063118
GACCGTGTCAGCGGAA-1	Cluster_7	0.682857	0.0438081
GACCTTCAGTAGAGTT-1	Cluster_5	0.531455	0.0431886
GACCTTCAGTGTTCAC-1	Cluster_8	0.65488	0.0606484
GACCTTCCAAGGTCAG-1	Cluster_8	0.486417	0.0504646
GACCTTCGTGTATACC-1	Cluster_8	0.699425	0.0617818
GACGCTGAGGTTGTTC-1	Cluster_5	0.705738	0.0426956
GACGCTGAGTATTAGG-1	Cluster_7	0.643127	0.0499335
GACGCTGAGTGCGTCC-1	Cluster_7	0.651366	0.042303
GACGCTGCAACAGCTT-1	Cluster_7	0.755882	0.044867
GACGCTGGTTCGGCGT-1	Cluster_2	0.87719	0.0586943
GACGCTGTCACTTGTT-1	Cluster_2	0.758318	0.0483106
GACGCTGTCGCTAAAC-1	Cluster_7	0.745467	0.045969
GACGTTAGTGCCTTTC-1	Cluster_3	0.597497	0.0298074
GACGTTAGTGGAAATT-1	Cluster_5	0.704013	0.0587633
GACGTTATCAACGAGG-1	Cluster_7	0.711461	0.0440753
GACGTTATCGGCCTTT-1	Cluster_8	0.600701	0.0648799
GACGTTATCGGTTAGT-1	Cluster_8	0.726057	0.0522625
GACTATGCAATGACCT-1	Cluster_2	0.792164	0.0497548
GACTATGCAGCTGAGA-1	Cluster_11	0.600218	0.0801512
GACTATGGTCGTCGGT-1	Cluster_5	0.69128	0.0555921
GACTATGTCAACTCTT-1	Cluster_2	0.752569	0.0537281
GACTCAAAGATCGACG-1	Cluster_7	0.667148	0.0367817
GACTCAACACATGAAA-1	Cluster_7	0.537934	0.0708523
GACTCAAGTATCGCTA-1	Cluster_7	0.528945	0.0442102
GACTCAATCTCGTTTA-1	Cluster_5	0.766505	0.0544452
GACTCTCAGACGGTCA-1	Cluster_7	0.722339	0.0430706
GACTGATAGAAACTCA-1	Cluster_7	0.639216	0.0383915
GACTGATAGGAGTATT-1	Cluster_8	0.7228	0.0527337
GACTGATCAGCGATTT-1	Cluster_5	0.750729	0.0479378
GACTGATGTCTCGGAC-1	Cluster_8	0.203516	0.0512339
GACTGATGTGACAACG-1	Cluster_7	0.754979	0.0493091
GACTGATGTTGTACGT-1	Cluster_7	0.678992	0.0606034
GACTTCCGTGAGATTA-1	Cluster_5	0.740806	0.0467432
GAGAAATAGGAATTAC-1	Cluster_7	0.632652	0.0534949
GAGAAATAGGCCTAAG-1	Cluster_11	0.809169	0.0458193
GAGAAATAGTGTTCCA-1	Cluster_11	0.527948	0.0504253
GAGACCCAGTGGATTA-1	Cluster_11	0.616609	0.0571927
GAGACCCCACGCACCA-1	Cluster_8	0.596946	0.063824
GAGACCCGTAAGTTGA-1	Cluster_11	0.582323	0.0480752
GAGACCCGTAGATTGA-1	Cluster_7	0.674725	0.0498446
GAGACCCGTGTTAACC-1	Cluster_11	0.776235	0.0416205
GAGACCCTCAGTCACA-1	Cluster_7	0.606241	0.0597
GAGACTTAGGCGATAC-1	Cluster_7	0.736374	0.0562719
GAGACTTAGGGAGTGG-1	Cluster_5	0.716198	0.0464111
GAGACTTCACGAGGAT-1	Cluster_7	0.37938	0.0360132
GAGACTTGTTCTGAGT-1	Cluster_7	0.715258	0.0466094
GAGAGGTCAGTAGATA-1	Cluster_8	0.694595	0.0560914
GAGAGGTGTCTGTCCT-1	Cluster_7	0.744481	0.0472806
GAGATGGCAGTTCTAG-1	Cluster_7	0.685206	0.0438206
GAGCCTGAGCATGCAG-1	Cluster_8	0.734529	0.060343
GAGCCTGAGGTAAGAG-1	Cluster_7	0.58216	0.0447829
GAGCCTGCAGCTGCCA-1	Cluster_5	0.686273	0.0643767
GAGCCTGCAGGGATAC-1	Cluster_7	0.61677	0.0504392
GAGCCTGGTCTGATAC-1	Cluster_8	0.730156	0.0509839
GAGCTGCAGGGAACAA-1	Cluster_5	0.66837	0.0447091
GAGCTGCCAGTCGGAA-1	Cluster_3	0.666984	0.0517483
GAGCTGCGTCTAGGCC-1	Cluster_8	0.655258	0.0565751
GAGCTGCTCAGGAAGC-1	Cluster_5	0.783341	0.0675472
GAGGCAACAAAGGAGA-1	Cluster_7	0.680489	0.0656354
GAGGCAACATCGCCTT-1	Cluster_8	0.581661	0.0474226
GAGGCAAGTCAGTTTG-1	Cluster_8	0.481344	0.0370425
GAGGCAATCTATTGTC-1	Cluster_8	0.720624	0.0567516
GAGGCCTGTGTACATC-1	Cluster_8	0.621239	0.0400058
GAGGGATAGTCCGCGT-1	Cluster_7	0.669347	0.0402161
GAGGGATCAAACTAAG-1	Cluster_5	0.771814	0.0514957
GAGGGATGTACTAGCT-1	Cluster_8	0.572498	0.0663412
GAGGGATTCTAAGAAG-1	Cluster_11	0.773945	0.0560698
GAGGGATTCTTACGGA-1	Cluster_11	0.809778	0.0503122
GAGGGTACAATGCAGG-1	Cluster_7	0.665131	0.0517499
GAGGGTACACGGGTAA-1	Cluster_7	0.444545	0.0340624
GAGGGTAGTTGCTTGA-1	Cluster_3	0.387066	0.0640759
GAGGGTATCCTGGGAC-1	Cluster_7	0.689232	0.0448463
GAGGGTATCTCGAACA-1	Cluster_11	0.725418	0.0532154
GAGTCATGTTCAGTAC-1	Cluster_2	0.695113	0.044031
GAGTCATTCCGGGACT-1	Cluster_7	0.803281	0.0591455
GAGTCTACACCAACAT-1	Cluster_8	0.541122	0.056752
GAGTCTATCACCCTCA-1	Cluster_7	0.654088	0.0521415
GAGTCTATCAGGAGAC-1	Cluster_7	0.737804	0.0547742
GAGTGAGAGAAATGGG-1	Cluster_7	0.661286	0.0507703
GAGTGAGAGAACTCCT-1	Cluster_11	0.585298	0.0421246
GAGTGAGCACAGTGAG-1	Cluster_8	0.787826	0.0603168
GAGTGAGGTATGCGGA-1	Cluster_7	0.746109	0.0520024
GAGTGTTAGGTGCTAG-1	Cluster_7	0.649085	0.0444271
GAGTGTTAGTGGGAAA-1	Cluster_7	0.627019	0.0430248
GAGTGTTAGTTCACTG-1	Cluster_11	0.305795	0.0493713
GAGTGTTCACAAATAG-1	Cluster_8	0.600495	0.0460803
GAGTGTTCATTCCTCG-1	Cluster_8	0.773963	0.0585854
GAGTGTTGTAATCAGA-1	Cluster_7	0.631444	0.0438195
GAGTTACAGGTTACAA-1	Cluster_7	0.666629	0.0576013
GAGTTACGTATGTGTC-1	Cluster_11	0.43646	0.0280392
GAGTTACGTCTTTCTA-1	Cluster_7	0.702477	0.0394114
GAGTTACGTGCGGTAA-1	Cluster_8	0.737441	0.0590103
GAGTTGTAGAAGGATG-1	Cluster_5	0.679133	0.0521257
GAGTTGTCAGGTGACA-1	Cluster_7	0.61546	0.0689637
GAGTTTGTCAGCTTGA-1	Cluster_5	0.784531	0.0453725
GAGTTTGTCAGTCTTT-1	Cluster_11	0.76603	0.0528111
GAGTTTGTCTGAGAGG-1	Cluster_5	0.645132	0.0541081
GATAGAAAGAATAACC-1	Cluster_8	0.652012	0.0558721
GATAGAAAGCAACTCT-1	Cluster_8	0.671917	0.0598242
GATAGAAAGCTGCGAA-1	Cluster_7	0.725763	0.0444129
GATAGAAAGGTCCCGT-1	Cluster_11	0.731093	0.0493284
GATAGAAGTATCTTCT-1	Cluster_8	0.759714	0.0547365
GATAGAAGTCTCAGGC-1	Cluster_5	0.760841	0.0462254
GATAGAATCTAGACCA-1	Cluster_11	0.787087	0.0553575
GATAGCTAGCGACATG-1	Cluster_8	0.341614	0.0483911
GATAGCTAGGCTGAAC-1	Cluster_5	0.701996	0.0625866
GATCACACAAAGTATG-1	Cluster_7	0.571454	0.0617954
GATCACATCCTTGGAA-1	Cluster_14	0.539652	0.0382432
GATCACATCGCGCCAA-1	Cluster_7	0.482129	0.0568202
GATCACATCTTCCACG-1	Cluster_5	0.755998	0.0606415
GATCAGTCAGCTCATA-1	Cluster_4	0.605542	0.0531443
GATCAGTGTCATAAAG-1	Cluster_8	0.693825	0.0497177
GATCAGTGTCGGCCTA-1	Cluster_7	0.754639	0.0425757
GATCAGTGTGACATCT-1	Cluster_7	0.649829	0.0502521
GATCAGTTCACTCTTA-1	Cluster_8	0.603292	0.0488504
GATCAGTTCTTTCTAG-1	Cluster_7	0.723384	0.0479887
GATCATGCACGGTGAA-1	Cluster_5	0.738857	0.0555258
GATCATGGTATCGTGT-1	Cluster_5	0.666459	0.0521502
GATCATGTCGAGCACC-1	Cluster_7	0.715857	0.0542608
GATCATGTCTCGCTCA-1	Cluster_8	0.564227	0.0319439
GATCCCTCAAATCGTC-1	Cluster_5	0.764819	0.0475916
GATCGTACAAAGAGTT-1	Cluster_12	0.49163	0.0198859
GATCGTAGTCAATGGG-1	Cluster_8	0.718878	0.0554635
GATCGTAGTGGGTATG-1	Cluster_7	0.671593	0.0492523
GATCGTAGTTGCGGCT-1	Cluster_8	0.760779	0.060938
GATCGTATCTGCGAGC-1	Cluster_8	0.667789	0.0485928
GATGACTGTCCACAGC-1	Cluster_2	0.682383	0.0566586
GATGAGGCAAGCCATT-1	Cluster_5	0.713936	0.0433924
GATGAGGCACGTCTCT-1	Cluster_7	0.716525	0.0408209
GATGAGGCAGTCGGAA-1	Cluster_7	0.641963	0.0356569
GATGAGGGTCATATGC-1	Cluster_11	0.694531	0.0565033
GATGAGGGTCGCGTTG-1	Cluster_7	0.711291	0.0402786
GATGATCAGCTGAGCA-1	Cluster_2	0.675773	0.0546451
GATGATCTCAACCTCC-1	Cluster_3	0.618657	0.0661001
GATGATCTCCTGATAG-1	Cluster_7	0.672372	0.0848257
GATGCTAGTATGGTTC-1	Cluster_7	0.710302	0.0458402
GATGCTAGTCCTGAAT-1	Cluster_11	0.651146	0.0556202
GATGCTATCGTGGGTC-1	Cluster_8	0.732648	0.0716466
GATGGAGCAATGTCTG-1	Cluster_5	0.706937	0.0372311
GATGGAGCAGCCCACA-1	Cluster_7	0.735741	0.0388851
GATGGAGCATCCCACT-1	Cluster_5	0.722191	0.0526242
GATGGAGTCTCTCTTC-1	Cluster_11	0.789244	0.0539234
GATGTTGAGGTTGTTC-1	Cluster_11	0.638711	0.0396887
GATGTTGCAAGACGAC-1	Cluster_8	0.744824	0.0654923
GATTCGACAATCACGT-1	Cluster_8	0.714723	0.0375078
GATTCGACAGATCCTA-1	Cluster_7	0.571928	0.0549713
GATTCGAGTTGCTAGT-1	Cluster_7	0.648251	0.052607
GATTCGAGTTTACCAG-1	Cluster_7	0.722912	0.0474531
GATTCGATCTCAGAAC-1	Cluster_7	0.578051	0.0444258
GATTCTTTCACGTAGT-1	Cluster_7	0.737517	0.0494811
GATTCTTTCGGACTGC-1	Cluster_8	0.792341	0.0574493
GATTCTTTCTCGTTTA-1	Cluster_7	0.717446	0.0503556
GATTGGTAGTTGTCAC-1	Cluster_7	0.5992	0.0636759
GATTGGTCACAAAGCG-1	Cluster_11	0.779858	0.0451811
GATTGGTGTCTGATCA-1	Cluster_7	0.751375	0.0512631
GATTGGTGTGCGAACA-1	Cluster_5	0.751307	0.0443938
GATTGGTTCCAAGAGG-1	Cluster_2	0.660578	0.0441575
GATTGGTTCCTAGCCT-1	Cluster_7	0.605145	0.0719514
GATTTCTCATAGAAAC-1	Cluster_11	0.50778	0.073285
GATTTCTGTGATCGTT-1	Cluster_7	0.750484	0.0522626
GATTTCTGTGTTCCAA-1	Cluster_8	0.683287	0.0547567
GCAACATAGGGACCAT-1	Cluster_7	0.784697	0.0496069
GCAACATAGTCACTGT-1	Cluster_5	0.661028	0.0552247
GCAACATCACTGAGGA-1	Cluster_11	0.742126	0.051932
GCAACATGTTGCTTGA-1	Cluster_5	0.718223	0.0475177
GCAACATTCATTGGTG-1	Cluster_1	0.372788	0.0331522
GCAACATTCTAAGAAG-1	Cluster_4	0.516276	0.0319477
GCAACCGAGAACGCGT-1	Cluster_7	0.446219	0.0525148
GCAACCGAGACGGAAA-1	Cluster_5	0.715612	0.0475562
GCAACCGAGGGAGTTC-1	Cluster_7	0.522298	0.0668571
GCAACCGCAAATGCTC-1	Cluster_5	0.601552	0.0453676
GCAACCGGTCTGCCTT-1	Cluster_5	0.769684	0.0486792
GCAACCGTCCAGCACG-1	Cluster_14	0.31671	0.0534557
GCACATACACGTCTCT-1	Cluster_7	0.730265	0.0559847
GCACATACAGCACCCA-1	Cluster_7	0.413807	0.0533002
GCACATACAGTAACAA-1	Cluster_2	0.82398	0.0695749
GCACATACATCTGTTT-1	Cluster_5	0.755715	0.0534704
GCACATAGTCACAGTT-1	Cluster_11	0.755971	0.0580508
GCACATATCAGCTTCC-1	Cluster_8	0.683369	0.0526403
GCACGGTCAATGAAAC-1	Cluster_5	0.400115	0.0404149
GCACGGTCATAACAGA-1	Cluster_5	0.679823	0.0763031
GCACGGTGTATCATGC-1	Cluster_8	0.736707	0.0634103
GCACGGTGTTAAGGAT-1	Cluster_7	0.676956	0.0464291
GCACGGTTCCACCTGT-1	Cluster_7	0.812827	0.0501398
GCACGTGCAGGCACTC-1	Cluster_7	0.682963	0.0418261
GCACGTGGTACGTACT-1	Cluster_1	0.452556	0.0423161
GCACGTGGTAGCGTCC-1	Cluster_8	0.747575	0.0582211
GCACGTGGTTGGTGTT-1	Cluster_5	0.646293	0.0403595
GCACGTGTCGGCGATC-1	Cluster_8	0.742732	0.057451
GCACGTGTCTGAGGTT-1	Cluster_11	0.722404	0.06668
GCACTAATCTCTGCCA-1	Cluster_8	0.690973	0.0531084
GCAGCCAAGAATCGCG-1	Cluster_7	0.496709	0.0403249
GCAGCCAAGAGCAGAA-1	Cluster_7	0.601212	0.0408129
GCAGCCAGTACTAACC-1	Cluster_5	0.741469	0.0554651
GCAGCTGCAGAGACTG-1	Cluster_7	0.747856	0.0523558
GCAGCTGCATGTGTCA-1	Cluster_5	0.722138	0.0519588
GCAGCTGGTAGGTAGC-1	Cluster_5	0.63308	0.0634141
GCAGCTGTCCACGTCT-1	Cluster_8	0.372644	0.0368384
GCAGCTGTCTGAATCG-1	Cluster_8	0.781979	0.0516884
GCAGGCTAGACCAGAC-1	Cluster_7	0.709963	0.0432985
GCAGGCTAGCCGATTT-1	Cluster_1	0.342704	0.0537251
GCAGGCTGTCTCGACG-1	Cluster_2	0.627845	0.0380453
GCAGGCTGTTCCAAAC-1	Cluster_8	0.296143	0.03939
GCAGGCTTCCCGAACG-1	Cluster_7	0.70028	0.0481047
GCAGTTACAATTCTTC-1	Cluster_7	0.687918	0.0442177
GCAGTTAGTGAGGCAT-1	Cluster_8	0.650681	0.0741789
GCAGTTAGTTGGGACA-1	Cluster_7	0.581489	0.045927
GCATCGGCAATGGGTG-1	Cluster_2	0.815045	0.0568296
GCATCGGCAGCGGATA-1	Cluster_7	0.682544	0.050728
GCATCGGGTGCGTTTA-1	Cluster_8	0.745019	0.0652181
GCATCTCAGCCGATCC-1	Cluster_11	0.519129	0.0433537
GCATCTCAGGCCCAAA-1	Cluster_7	0.507045	0.0659304
GCATCTCCAATTGTGC-1	Cluster_7	0.674641	0.0499765
GCATGATAGGTTCCGC-1	Cluster_7	0.727507	0.0493281
GCATGATCAACGTATC-1	Cluster_8	0.592518	0.0414135
GCATGATGTATGCTTG-1	Cluster_5	0.711956	0.052535
GCATGATTCGCTATTT-1	Cluster_7	0.557674	0.04978
GCATTAGCAATTTCTC-1	Cluster_8	0.703933	0.0618618
GCATTAGGTGGTAATA-1	Cluster_5	0.762445	0.0559388
GCATTAGGTTGACTGT-1	Cluster_7	0.696156	0.0478234
GCATTAGTCGTGCACG-1	Cluster_7	0.609761	0.0544973
GCCAACGTCCGATAGT-1	Cluster_5	0.800361	0.0507368
GCCAGCAAGAGGACTC-1	Cluster_5	0.786663	0.0502872
GCCAGCAAGGGCAATC-1	Cluster_11	0.786825	0.0453923
GCCAGCAAGTGTAGAT-1	Cluster_7	0.624293	0.040911
GCCAGCACACATTCTT-1	Cluster_8	0.617942	0.0424546
GCCAGCACACCAATTG-1	Cluster_5	0.746242	0.0550272
GCCAGCACATCGGAAG-1	Cluster_7	0.711597	0.048225
GCCAGGTAGAAACTCA-1	Cluster_7	0.741555	0.0503942
GCCAGGTCAGAGGTAC-1	Cluster_7	0.731335	0.0409504
GCCAGGTGTGGCTGCT-1	Cluster_0	0.572961	0.0349844
GCCAGGTTCACTACTT-1	Cluster_11	0.578772	0.0566784
GCCAGGTTCGTCAGAT-1	Cluster_14	0.536374	0.0470354
GCCAGTGAGAGTCACG-1	Cluster_7	0.537162	0.0569168
GCCAGTGAGGTCATAA-1	Cluster_5	0.734021	0.0565736
GCCAGTGAGGTGCCAA-1	Cluster_5	0.70169	0.0573544
GCCAGTGCAATGTTGC-1	Cluster_11	0.701817	0.0492644
GCCAGTGGTAGGCTGA-1	Cluster_7	0.601142	0.0366353
GCCAGTGTCCAGTTCC-1	Cluster_7	0.509068	0.0420247
GCCATGGAGCTGAAAT-1	Cluster_7	0.714935	0.047767
GCCATGGAGTGGTCAG-1	Cluster_7	0.655856	0.0436093
GCCATGGCAAGCCCAC-1	Cluster_5	0.464982	0.0498603
GCCATGGTCGTGTCAA-1	Cluster_7	0.645317	0.0445004
GCCATTCAGTAAACGT-1	Cluster_7	0.58979	0.0481211
GCCATTCGTCGCACAC-1	Cluster_12	0.448383	0.0434927
GCCATTCGTGATACTC-1	Cluster_8	0.447423	0.0425882
GCCCAGACAACGTAAA-1	Cluster_8	0.57268	0.0541509
GCCCAGATCGAGAACG-1	Cluster_7	0.700944	0.0425366
GCCCAGATCTTCCACG-1	Cluster_5	0.701682	0.0550307
GCCCGAAGTCACTAGT-1	Cluster_2	0.602623	0.0382788
GCCCGAAGTGCTTATG-1	Cluster_12	0.522622	0.0323524
GCCGATGAGAGGCGGA-1	Cluster_5	0.694219	0.052341
GCCGATGCACCTGCAG-1	Cluster_7	0.645876	0.0552808
GCCGTGAAGCTACTAC-1	Cluster_7	0.651769	0.0481648
GCCGTGACACCGTCGA-1	Cluster_8	0.673796	0.0501509
GCCTGTTAGCTGACTT-1	Cluster_7	0.51816	0.0346023
GCCTGTTGTGTTCGAT-1	Cluster_7	0.692	0.0419535
GCGAGAACACAGCCTG-1	Cluster_7	0.679494	0.073349
GCGAGAAGTAACAGTA-1	Cluster_2	0.636432	0.0440696
GCGAGAATCCAATCCC-1	Cluster_7	0.692447	0.043503
GCGATCGAGAAGTGTT-1	Cluster_9	0.471932	0.0236061
GCGATCGAGAGGTCGT-1	Cluster_8	0.417337	0.0463037
GCGATCGAGCGAACTG-1	Cluster_7	0.628238	0.0551942
GCGATCGAGTACAGAT-1	Cluster_5	0.611704	0.0490774
GCGATCGCAAATAAGC-1	Cluster_7	0.79082	0.0550871
GCGATCGCAAGCGCAA-1	Cluster_5	0.699717	0.0514887
GCGATCGCACAGTATC-1	Cluster_5	0.546284	0.0387587
GCGATCGGTAACATAG-1	Cluster_2	0.682944	0.0531132
GCGATCGGTTGCGGCT-1	Cluster_11	0.676652	0.0518448
GCGGAAAGTGCTATTG-1	Cluster_11	0.520264	0.0699933
GCGGAAATCTCTGCCA-1	Cluster_5	0.765472	0.0385569
GCGGATCAGGGAGAAT-1	Cluster_2	0.687528	0.0539661
GCGGATCCAAATGATG-1	Cluster_12	0.556429	0.0328728
GCGGATCTCTGAGCAT-1	Cluster_2	0.500738	0.0628882
GCGTGCACATGGATCT-1	Cluster_11	0.733885	0.0453392
GCGTGCACATGTTTGG-1	Cluster_8	0.641662	0.0438014
GCGTGCAGTCGGTGTC-1	Cluster_8	0.434486	0.0348263
GCGTGCATCGCCACTT-1	Cluster_7	0.728009	0.0453991
GCGTGCATCTCTGCCA-1	Cluster_8	0.663468	0.0696174
GCTACAAAGAATTCAG-1	Cluster_14	0.454574	0.0472531
GCTACAAAGCACACAG-1	T_cell	0.740193	0.0419351
GCTACAAAGGCACGAT-1	Cluster_5	0.733589	0.0507262
GCTACAAAGGCTATCT-1	Cluster_5	0.702585	0.0544801
GCTACAACAAGAGGCT-1	Cluster_7	0.708906	0.047587
GCTACCTAGATTGATG-1	Cluster_6	0.718746	0.0547841
GCTACCTCAATACGAA-1	Cluster_5	0.807924	0.0514391
GCTACCTCACTTCTCG-1	Cluster_7	0.750906	0.0475198
GCTACCTTCACTGTCC-1	Cluster_5	0.788932	0.0593566
GCTCAAAAGGTACAAT-1	Cluster_5	0.562369	0.0421034
GCTCAAACAGTTGAAA-1	Cluster_11	0.685223	0.0754416
GCTCAAAGTCGATTTG-1	Cluster_2	0.695878	0.0577057
GCTCAAAGTGACTGAG-1	Cluster_7	0.661844	0.038466
GCTGAATAGAGTCAAT-1	Cluster_5	0.746318	0.0515197
GCTGAATAGCAGCCTC-1	Cluster_7	0.770564	0.0489637
GCTGAATCATGGGTTT-1	Cluster_7	0.485298	0.0466213
GCTGAATGTAGATGTA-1	Cluster_8	0.682527	0.0557047
GCTGAATGTCCCGGTA-1	Cluster_7	0.646092	0.048243
GCTGAATTCATCTCTA-1	Cluster_2	0.570795	0.0799344
GCTGAATTCGCGTTTC-1	Cluster_5	0.537009	0.0646567
GCTGCAGAGAAGTCCG-1	Cluster_7	0.711102	0.0483854
GCTGCAGAGGAGATAG-1	Cluster_5	0.792662	0.0588813
GCTGCAGCATGGAATA-1	Cluster_5	0.543972	0.0374017
GCTGCAGGTTATCCAG-1	Cluster_11	0.762847	0.0619586
GCTGCAGTCATGTCAG-1	Cluster_5	0.569027	0.0422143
GCTGCAGTCGATTGAC-1	Cluster_7	0.734499	0.0586563
GCTGGGTAGTCCTACA-1	Cluster_7	0.552858	0.0685876
GCTGGGTCACAAAGCG-1	Cluster_7	0.715735	0.0431303
GCTGGGTGTATCACGT-1	Cluster_8	0.689782	0.0606827
GCTGGGTTCTCTAGGA-1	Cluster_7	0.688852	0.0394272
GCTTCACGTAGAGGAA-1	Cluster_8	0.692596	0.0457396
GCTTCACTCCCGTGTT-1	Cluster_2	0.799686	0.054021
GCTTCACTCGCTCTCA-1	Cluster_5	0.639594	0.072734
GCTTCACTCGTACACA-1	Cluster_7	0.720689	0.0416124
GCTTCACTCGTTGTGA-1	Cluster_11	0.72646	0.0419542
GCTTGGGCATATACCG-1	Cluster_7	0.559957	0.038105
GCTTGGGGTATTCCTT-1	Cluster_5	0.709264	0.059754
GCTTGGGTCGACACCG-1	Cluster_5	0.629166	0.0536896
GCTTGGGTCTAGGCCG-1	Cluster_7	0.679956	0.059318
GCTTTCGGTTCGGTCG-1	Cluster_8	0.630806	0.0474629
GCTTTCGTCACGGGCT-1	Cluster_11	0.764676	0.0482356
GGAAGTGGTGCTTATG-1	Cluster_11	0.748306	0.0624746
GGAAGTGTCCGAGGCT-1	Cluster_7	0.733411	0.0460415
GGAATCTTCCGCAAAT-1	Cluster_7	0.740446	0.0409197
GGAATCTTCGATTGAC-1	Cluster_3	0.579781	0.0339654
GGAATGGCAACTCCAA-1	Cluster_7	0.697296	0.0483368
GGAATGGTCAGGAAAT-1	Cluster_5	0.822086	0.0537192
GGACGTCAGAGAGGGC-1	Cluster_13	0.244926	0.0222854
GGACGTCAGTGGCAGT-1	Cluster_8	0.795873	0.0503649
GGACGTCCACATGGTT-1	Cluster_7	0.756242	0.0458768
GGACGTCCACTCCCTA-1	Cluster_5	0.601118	0.0612802
GGACGTCCAGAGTTGG-1	Cluster_7	0.673582	0.0395531
GGACGTCCATGGGTTT-1	Cluster_14	0.691946	0.0516682
GGACGTCGTGAAAGTT-1	Cluster_5	0.662682	0.0497017
GGACGTCTCTCATAGG-1	Cluster_5	0.735069	0.0495655
GGAGAACAGCTAATGA-1	Cluster_7	0.362728	0.0737482
GGAGAACGTATCAGGG-1	Cluster_5	0.7908	0.052907
GGAGAACTCGAATCCA-1	Cluster_2	0.267369	0.0258355
GGAGATGCACTTGAGT-1	Cluster_7	0.735776	0.0493916
GGAGATGCAGTCGGTC-1	Cluster_11	0.75182	0.0472129
GGAGATGGTGGAAATT-1	Cluster_8	0.614411	0.0771893
GGAGATGTCCTGCTAC-1	Cluster_5	0.728147	0.0528556
GGAGCAAAGTATCTGC-1	Cluster_8	0.529563	0.0481001
GGAGCAAGTTTGGCTA-1	Cluster_8	0.743482	0.0533684
GGAGCAATCACAATGC-1	Cluster_5	0.733671	0.0574894
GGAGGATAGACTCATC-1	Cluster_8	0.539539	0.0527668
GGAGGATCATTCCTCG-1	Cluster_7	0.785425	0.0554126
GGAGGATTCACCCTTG-1	Cluster_11	0.794037	0.048355
GGAGGATTCCGCATAA-1	Cluster_11	0.812549	0.0614624
GGAGGTAAGTGTACAA-1	Cluster_7	0.70698	0.0436837
GGAGGTAAGTTGGACG-1	Cluster_7	0.66936	0.0377651
GGAGGTACATCTCAAG-1	Cluster_2	0.391091	0.0355504
GGAGGTAGTTAGGACG-1	Cluster_7	0.32959	0.0517106
GGAGGTAGTTCCGCAG-1	Cluster_5	0.710388	0.0516153
GGAGGTATCATTTGTC-1	Cluster_11	0.682887	0.0600052
GGATCTACAATTTCTC-1	Cluster_2	0.591758	0.0633349
GGATCTACACCACATA-1	Cluster_7	0.759319	0.0503706
GGATCTACAGCAGTAG-1	Cluster_7	0.488098	0.0633867
GGATCTAGTGTTCAGT-1	Cluster_8	0.647346	0.0533161
GGATCTATCAATCCAG-1	Cluster_7	0.616807	0.042157
GGATGTTCACTGAATC-1	Cluster_7	0.761559	0.046318
GGATGTTGTTACGGAG-1	Cluster_8	0.771484	0.0545943
GGCACGTAGTTCCTGA-1	Cluster_8	0.804063	0.0596777
GGCACGTCAGCAGTCC-1	Cluster_5	0.68561	0.0621769
GGCACGTGTCTGCAAT-1	Cluster_7	0.744743	0.0492753
GGCACGTTCTGATTCT-1	Cluster_8	0.736962	0.0583629
GGCAGTCAGCCGATCC-1	Cluster_11	0.532459	0.0397157
GGCAGTCCAAGCGAGT-1	Cluster_1	0.232789	0.0290776
GGCAGTCCATAACAGA-1	Cluster_8	0.426643	0.0376357
GGCAGTCTCATTGGTG-1	Cluster_11	0.750872	0.0588125
GGCAGTCTCCGTGGGT-1	Cluster_7	0.690516	0.0409649
GGCAGTCTCTGTCTCG-1	Cluster_5	0.681637	0.0547493
GGCGTCAAGAAATCCA-1	Cluster_14	0.604638	0.0566107
GGCGTCAAGCATGAAT-1	Cluster_2	0.598869	0.0649285
GGCGTCAAGCCTTTCC-1	Cluster_5	0.683362	0.0404542
GGCGTCACAACCCGCA-1	Cluster_7	0.726579	0.0455606
GGCGTCACACCGTCTT-1	Cluster_8	0.669141	0.0696868
GGCGTCATCCTGGGTG-1	Cluster_8	0.675907	0.0540449
GGCGTCATCTCTCTTC-1	Cluster_7	0.628567	0.0499908
GGCTGTGGTCAGTCTA-1	Cluster_7	0.608241	0.0393588
GGCTTGGAGACTGGGT-1	Cluster_5	0.602532	0.0353488
GGCTTGGCACACAGCC-1	Cluster_8	0.749027	0.0495769
GGCTTGGCATGAGATA-1	Cluster_7	0.778834	0.0492482
GGCTTGGTCGCATTGA-1	Cluster_5	0.747549	0.0556251
GGCTTGGTCTTTCGAT-1	Cluster_11	0.719877	0.0542162
GGCTTTCAGCATTGTC-1	Cluster_11	0.635959	0.0557213
GGCTTTCGTTAACCTG-1	Cluster_7	0.763753	0.0545155
GGCTTTCGTTACGATC-1	Cluster_8	0.690101	0.0572936
GGGAAGTAGGATTCAA-1	Cluster_7	0.690297	0.0390183
GGGAAGTCAACAGAGC-1	Cluster_14	0.472639	0.0524636
GGGAAGTGTCATGGCC-1	Cluster_7	0.692428	0.0520917
GGGAAGTGTGGGTATG-1	Cluster_8	0.726997	0.0543199
GGGAAGTGTTGTTGAC-1	Cluster_8	0.381864	0.048622
GGGACAAAGCCATCCG-1	Cluster_2	0.650142	0.0480733
GGGACAACAACGATTC-1	Cluster_5	0.737124	0.050598
GGGACAACAAGAGCTG-1	Cluster_7	0.653784	0.0459881
GGGACAACACAATGTC-1	Cluster_11	0.767399	0.0548762
GGGACAACAGAACGCA-1	Cluster_0	0.532477	0.0465198
GGGACAACATGTGCTA-1	Cluster_5	0.743378	0.0449973
GGGACAAGTCCACTTC-1	Cluster_3	0.460012	0.0375228
GGGACAATCAACGTGT-1	Cluster_7	0.656971	0.0449732
GGGACAATCGGATAAA-1	Cluster_2	0.731213	0.0736405
GGGACCTAGAGCTGAC-1	Cluster_8	0.635443	0.0636519
GGGACCTAGAGTGAAG-1	Cluster_8	0.536955	0.0654614
GGGACCTAGTTGCATC-1	Cluster_7	0.835563	0.0499806
GGGACCTCAGGAGGAG-1	Cluster_7	0.668167	0.0528437
GGGACCTGTCACCCTT-1	Cluster_7	0.54815	0.0578996
GGGACCTTCGACGATT-1	Cluster_7	0.745521	0.0473641
GGGACCTTCGGACCAC-1	Cluster_7	0.686664	0.0401732
GGGACTCAGAAGTCAT-1	Cluster_7	0.655661	0.0416246
GGGACTCAGGTAAACT-1	Cluster_11	0.772764	0.0691388
GGGACTCTCGGTCATA-1	Cluster_7	0.770571	0.0442648
GGGACTCTCTGTTGGA-1	Cluster_7	0.527637	0.0513902
GGGAGATAGCCGATTT-1	Cluster_11	0.663917	0.0436992
GGGAGATAGTAAGCAT-1	Cluster_5	0.542988	0.0478513
GGGAGATAGTACGTCT-1	Cluster_7	0.720675	0.0628899
GGGAGATGTCGAGATG-1	Cluster_7	0.694462	0.0441782
GGGAGATTCCGTAATG-1	Cluster_7	0.787465	0.0500812
GGGAGTAAGGTGAGAA-1	Cluster_8	0.476254	0.0524316
GGGATCCCAGTGCGCT-1	Cluster_8	0.675513	0.0442238
GGGATCCCATCGCTAA-1	Cluster_8	0.343088	0.0480229
GGGATCCGTGCCTGAC-1	Cluster_11	0.395302	0.05519
GGGATCCGTGGGATTG-1	Cluster_7	0.785082	0.0563743
GGGATCCTCCCGTTGT-1	Cluster_7	0.742245	0.0575558
GGGATCCTCTGAGAAA-1	Cluster_8	0.758551	0.0538682
GGGATGATCTCCAATT-1	Cluster_5	0.648773	0.0302261
GGGCCATCACTAAACC-1	Cluster_5	0.771211	0.0566923
GGGCCATCAGCTATAC-1	Cluster_7	0.602043	0.0527855
GGGCCATCATTGACTG-1	Cluster_7	0.639417	0.0393663
GGGCCATTCAAATGCC-1	Cluster_11	0.677645	0.0543448
GGGCGTTCAGGAGGTT-1	Cluster_7	0.578191	0.0638615
GGGCGTTTCAATCGGT-1	Cluster_8	0.732708	0.0595869
GGGCTACAGACTGGGT-1	Cluster_7	0.775196	0.0536934
GGGCTACCACAAGCTT-1	Cluster_7	0.720784	0.0531236
GGGCTCACACAATGTC-1	Cluster_5	0.670343	0.0556049
GGGCTCATCATGGATC-1	Cluster_5	0.7229	0.0567969
GGGTAGAAGCTTGTGT-1	Cluster_5	0.572772	0.0570815
GGGTAGAAGTCTTGGT-1	Cluster_5	0.790977	0.0547231
GGGTATTAGGGCAACT-1	Cluster_7	0.671828	0.0435479
GGGTATTGTTGCAAGG-1	Cluster_5	0.71885	0.0473143
GGGTATTTCAGCAGAG-1	Cluster_2	0.594398	0.0652357
GGGTCACAGGGTACGT-1	Cluster_12	0.45894	0.0362399
GGGTCACAGGTTGGTG-1	Cluster_5	0.708336	0.0564797
GGGTCACTCCGTCCTA-1	Cluster_7	0.698115	0.0526749
GGGTCTGCACGCTATA-1	Cluster_0	0.656813	0.0393116
GGGTCTGGTCCAGTTA-1	Cluster_11	0.771125	0.046047
GGGTCTGTCTGTCAGA-1	Cluster_5	0.718925	0.0428576
GGGTGAATCATGCAGT-1	Cluster_11	0.827514	0.0552467
GGGTGTCCAATGGCCC-1	Cluster_1	0.496331	0.055911
GGGTGTCTCCGCTTAC-1	Cluster_3	0.738553	0.057293
GGGTTATCACCGTCTT-1	Cluster_7	0.570895	0.0813164
GGGTTATGTTAATGAG-1	Cluster_8	0.629701	0.0476175
GGGTTATTCGAAGTGG-1	Cluster_8	0.673046	0.0402097
GGGTTTAAGTGCAAAT-1	Cluster_11	0.700176	0.0531331
GGGTTTAGTCTAACTG-1	Cluster_1	0.308005	0.0509149
GGGTTTATCGCTGTCT-1	Cluster_7	0.625296	0.0468971
GGGTTTATCGGAACTT-1	Cluster_8	0.669982	0.0574419
GGGTTTATCTAGACAC-1	Cluster_7	0.663493	0.0518458
GGTAACTAGACCGCCT-1	Cluster_7	0.815951	0.0564549
GGTAACTCAAATGGAT-1	Cluster_2	0.740921	0.0513909
GGTAACTCAGTAACGG-1	Cluster_5	0.775136	0.0572784
GGTAACTTCCCGTGAG-1	Cluster_2	0.475576	0.030847
GGTAATCAGTTAGTAG-1	Cluster_7	0.699301	0.0284409
GGTAATCCACGATAGG-1	Cluster_8	0.634803	0.065962
GGTAATCGTCTAGTGT-1	Cluster_8	0.526881	0.0476283
GGTAATCGTGCATTAC-1	Cluster_8	0.708249	0.0565135
GGTAATCGTGGATACG-1	Cluster_8	0.687321	0.0623035
GGTAATCGTTGCTAGT-1	Cluster_7	0.503934	0.0522911
GGTAGAGGTCTCAAGT-1	Cluster_8	0.312048	0.0403947
GGTAGAGGTTGCTCAA-1	Cluster_8	0.716604	0.0518105
GGTAGAGGTTGTTTGG-1	Cluster_5	0.593339	0.0406783
GGTAGAGTCCATTTAC-1	Cluster_7	0.704983	0.0466023
GGTCTGGAGAAGTCTA-1	Cluster_11	0.633131	0.0384221
GGTCTGGAGAATCTAG-1	Cluster_8	0.717977	0.0611005
GGTCTGGTCACATTGG-1	Cluster_8	0.769891	0.0692884
GGTCTGGTCGTCAACA-1	Cluster_8	0.568609	0.050921
GGTGAAGAGTCTACCA-1	Cluster_8	0.678925	0.0408249
GGTGAAGCATCCGCGA-1	Cluster_11	0.743392	0.0507999
GGTGAAGGTACAGTAA-1	Cluster_11	0.71182	0.0483324
GGTGAAGGTAGTATAG-1	Cluster_7	0.555499	0.0671438
GGTGAAGTCAGAATAG-1	Cluster_8	0.718838	0.0553047
GGTGAAGTCCATTGCC-1	Cluster_11	0.701894	0.0529643
GGTGATTAGAGAAGGT-1	Cluster_7	0.489424	0.0597079
GGTGATTCACTGCGAC-1	Cluster_5	0.547647	0.0472131
GGTGATTCATGAAGCG-1	Cluster_8	0.465938	0.0469767
GGTGATTGTACAGAAT-1	Cluster_11	0.712407	0.0492907
GGTGGCTCATCATTGG-1	Cluster_2	0.730652	0.0520146
GGTGGCTTCTATTCGT-1	Cluster_2	0.65379	0.0644556
GGTGTCGAGGACCCAA-1	Cluster_7	0.798159	0.047375
GGTGTCGCAGCAGTGA-1	Cluster_5	0.752141	0.0640319
GGTGTCGGTGGCCTCA-1	Cluster_7	0.770234	0.0537122
GGTGTCGGTTCAACGT-1	Cluster_5	0.490243	0.0440619
GGTGTCGTCATAGACC-1	Cluster_7	0.716245	0.0479149
GGTGTCGTCGTAGGGA-1	Cluster_13	0.547157	0.0244144
GGTGTTAAGAGTCTGG-1	Cluster_8	0.426552	0.0492549
GGTGTTAAGCAATAAC-1	Cluster_14	0.56001	0.0373689
GGTGTTAAGCCTCATA-1	Cluster_5	0.792235	0.0506921
GGTGTTACAGGCTTGC-1	Cluster_7	0.721177	0.0440754
GGTGTTATCATTACTC-1	Cluster_5	0.641132	0.052716
GGTGTTATCGCGCCAA-1	Cluster_5	0.669924	0.0379132
GGTTAACAGACTCGAG-1	Cluster_8	0.742902	0.0538513
GGTTAACAGAGGGTCT-1	Cluster_7	0.64283	0.0482175
GGTTAACAGGTTGACG-1	Cluster_11	0.730682	0.0413892
GGTTAACAGTGGAATT-1	Cluster_7	0.698843	0.0463541
GGTTAACCACAGTCGC-1	Cluster_12	0.471694	0.0243506
GGTTAACCAGGTCCCA-1	Cluster_7	0.727441	0.0390403
GGTTAACCATCTAACG-1	Cluster_8	0.440661	0.0406401
GGTTAACGTAATGCTC-1	Cluster_7	0.739645	0.0499393
GGTTAACGTGCGTTTA-1	Cluster_7	0.552876	0.0403751
GGTTCTCTCTCGCGTT-1	Cluster_1	0.399656	0.0391496
GGTTGTAAGACGCAGT-1	Cluster_7	0.713521	0.0409081
GGTTGTAAGTACCCTA-1	Cluster_7	0.698196	0.0460645
GGTTGTACACAATGAA-1	Cluster_7	0.685004	0.060031
GGTTGTACACTCCCTA-1	Cluster_12	0.278768	0.0225487
GGTTGTAGTCATATGC-1	Cluster_7	0.774084	0.0506772
GGTTGTAGTGATCGTT-1	Cluster_7	0.632969	0.0460085
GGTTGTAGTGTTCATG-1	Cluster_8	0.703205	0.0531205
GGTTGTATCCAATCCC-1	Cluster_8	0.370606	0.0383117
GTAACACAGCAGCCCT-1	Cluster_7	0.673202	0.0440477
GTAACACAGCAGGGAG-1	Cluster_7	0.712039	0.0378645
GTAACACGTAGTATAG-1	Cluster_2	0.336977	0.0607786
GTAACACTCTTCTGGC-1	Cluster_2	0.829604	0.0556528
GTAACCAAGCAAGTGC-1	Cluster_7	0.694527	0.0439359
GTAACCAGTGGTCAAG-1	Cluster_6	0.498944	0.0409963
GTAACCATCAGCACCG-1	Cluster_8	0.619259	0.0468841
GTAACCATCGGAAGGT-1	Cluster_7	0.666231	0.0551831
GTAAGTCAGTGATCGG-1	Cluster_2	0.512988	0.0371813
GTAAGTCCACACAGCC-1	Cluster_5	0.74002	0.0589424
GTAAGTCCATCGGCCA-1	Cluster_7	0.72298	0.0405424
GTAAGTCGTCCGAAGA-1	Cluster_8	0.482278	0.0624838
GTAATCGAGTGTAGTA-1	Cluster_7	0.635379	0.0470386
GTAATCGTCACTCACC-1	Cluster_5	0.771989	0.05658
GTAATGCCAGGCATGA-1	Cluster_7	0.678773	0.0493726
GTAATGCGTCTACTGA-1	Cluster_7	0.764639	0.05032
GTAATGCGTTTGACAC-1	Cluster_5	0.644449	0.0436448
GTAATGCTCGGACGTC-1	Cluster_7	0.340764	0.0462041
GTAATGCTCTGGACCG-1	Cluster_7	0.648302	0.0423127
GTACAACCACCAGCCA-1	Cluster_7	0.682647	0.0426263
GTACAACCAGAGGTTG-1	Cluster_7	0.798758	0.0501203
GTACAACCAGGATGAC-1	Cluster_11	0.767586	0.0499056
GTACAACCATAGATGA-1	Cluster_11	0.731534	0.0455527
GTACAGTGTCCTCAGG-1	Cluster_8	0.346711	0.0319064
GTAGAAACAAAGCTAA-1	Cluster_7	0.764051	0.0468648
GTAGAAAGTGAGACGT-1	Cluster_7	0.71604	0.0476488
GTAGAAAGTGGAAATT-1	Cluster_5	0.775509	0.0458968
[truncated: 1,400 more rows]

## Sheet: Group B cells
Barcode	Cluster	Correlation	cnv_score
AATTCCTTCGTTCATT-1	Cluster_0	0.647005	0.0225472
ACCATTTGTCTCCCTA-1	Cluster_0	0.777714	0.0649393
AGAACAAAGGGAGTTC-1	Cluster_0	0.824414	0.0453405
AGAAGCGTCTCCGATC-1	Cluster_0	0.798358	0.0494341
AGAAGTATCGTGAGAG-1	Cluster_0	0.884582	0.0550221
AGACAAAGTCGCATCG-1	Cluster_0	0.893361	0.0492557
AGACAGGAGCTTCTAG-1	Cluster_0	0.876994	0.0456886
AGACCCGAGGCCTTCG-1	Cluster_0	0.753557	0.0409594
AGAGAATTCTACTATC-1	Cluster_0	0.840798	0.0420557
AGAGCAGAGGACAAGA-1	Cluster_0	0.903297	0.038696
AGATAGAGTTGACTGT-1	Cluster_0	0.874971	0.0517674
AGATCCATCATTGTTC-1	Cluster_0	0.842272	0.0376505
AGATCCATCTCTCTAA-1	Cluster_0	0.895218	0.0456151
AGATGAAGTGCCTATA-1	Cluster_0	0.690681	0.0341257
AGATGCTAGCCTATTG-1	Cluster_0	0.914889	0.0438548
AGATGCTAGTCACAGG-1	Cluster_0	0.88096	0.0634819
AGCCACGCACAGAAGC-1	Cluster_0	0.907364	0.0494971
AGCGATTAGCGGATCA-1	Cluster_0	0.605433	0.0361925
AGCGTCGAGCTGAAGC-1	Cluster_0	0.727441	0.0513035
AGCTTCCCAAGGTACG-1	Cluster_0	0.878445	0.0498364
AGCTTCCTCTCGAGTA-1	Cluster_0	0.878413	0.0531425
AGGACGATCCCTCATG-1	Cluster_0	0.901236	0.0522766
AGGAGGTGTGTTACTG-1	Cluster_0	0.874885	0.0525
AGGCTGCAGCGTGTCC-1	Cluster_0	0.683171	0.0374694
AGGGCTCCACAGTGAG-1	Cluster_0	0.911029	0.048168
AGGGTGATCCCTTGTG-1	Cluster_0	0.896219	0.0429725
AGGTCTACATGCAGGA-1	Cluster_0	0.83379	0.038992
AGTAACCCATGGCGCT-1	Cluster_0	0.788346	0.0605207
AGTACTGGTCGCATCG-1	Cluster_0	0.879564	0.0474891
AGTAGCTTCACAGTGT-1	Cluster_0	0.865802	0.0501348
AGTCACAAGTTTCGGT-1	Cluster_0	0.641442	0.0333855
AGTCTCCCAAGTCGTT-1	Cluster_0	0.884744	0.0520584
AGTTCCCTCCTCTCTT-1	Cluster_0	0.782413	0.0516448
AGTTCCCTCTTGCGCT-1	Cluster_0	0.904608	0.0494739
ATACCTTCACTGCATA-1	Cluster_0	0.91934	0.0509973
ATAGGCTGTTCATCTT-1	Cluster_0	0.875069	0.033503
ATAGGCTTCCCTATTA-1	Cluster_0	0.829475	0.0435125
ATATCCTGTTAAACAG-1	Cluster_0	0.903178	0.0531414
ATCACTTAGGTGCAGT-1	Cluster_0	0.822172	0.0508931
ATCAGGTGTTCGTAAC-1	Cluster_0	0.887624	0.0479075
ATCCATTAGGTTGTTC-1	Cluster_0	0.889016	0.0503075
ATCCCTGAGTTTGAGA-1	Cluster_0	0.818271	0.0560275
ATCCGTCGTGATGAAT-1	Cluster_0	0.856015	0.04284
ATCCGTCTCACTCACC-1	Cluster_0	0.916534	0.0519073
ATCCTATAGTCTAGAA-1	Cluster_0	0.898376	0.0493603
ATCCTATGTCATTCCC-1	Cluster_0	0.808292	0.0562116
ATCGATGCAGTCAGAG-1	Cluster_0	0.802461	0.0495843
ATGAGGGAGGCCTAAG-1	Cluster_0	0.884073	0.0340175
ATGAGGGGTGCGCTCA-1	Cluster_0	0.887945	0.0378905
ATGATCGAGGTACCTT-1	Cluster_0	0.910757	0.0536244
ATGCATGCAGCGGATA-1	Cluster_0	0.872342	0.0566252
ATGCCTCTCTGAATCG-1	Cluster_0	0.770603	0.0545901
ATGCGATAGCAAGTCG-1	Cluster_0	0.940835	0.0554588
ATGGATCTCTGTACAG-1	Cluster_0	0.901993	0.0443538
ATGGTTGAGTTGGCTT-1	Cluster_0	0.713806	0.0396735
ATTACCTGTATACCCA-1	Cluster_0	0.908427	0.0500017
ATTATCCAGGTTGTTC-1	Cluster_0	0.887705	0.041076
ATTCCTAGTGAATTGA-1	Cluster_0	0.815862	0.053244
ATTCGTTCACTACTTT-1	Cluster_0	0.873602	0.0567562
ATTCTACAGTGGATAT-1	Cluster_0	0.884001	0.0504125
ATTGTTCCACTCGATA-1	Cluster_0	0.853822	0.0541973
ATTTACCGTCCTATAG-1	Cluster_0	0.806452	0.0571138
ATTTCACAGATGCTGG-1	Cluster_0	0.878758	0.0529028
ATTTCACCAGAGCTAG-1	Cluster_0	0.913112	0.0489637
ATTTCTGCAAGTCCCG-1	Cluster_0	0.890728	0.0443121
CAAAGAATCATGAGAA-1	Cluster_0	0.890334	0.0566576
CAACAACGTTGTTGAC-1	Cluster_0	0.910626	0.0444389
CAACCAACAGTTGTCA-1	Cluster_0	0.877143	0.0398703
CAACGGCAGGTCATCT-1	Cluster_0	0.838796	0.0635289
CAAGAGGGTCACTACA-1	Cluster_0	0.561329	0.0264815
CAATCGAAGCCAACCC-1	Cluster_0	0.909243	0.0480847
CAATCGAGTGTAAATG-1	Cluster_0	0.901694	0.0380145
CAATGACGTACTTCCC-1	Cluster_0	0.785187	0.0649792
CACACAAAGCTTAGTC-1	Cluster_0	0.936469	0.0534968
CACCGTTTCGGTAAGG-1	Cluster_0	0.86233	0.0426778
CACGAATTCGCCTTTG-1	Cluster_0	0.864132	0.0504994
CACTAAGCAGACAAGC-1	Cluster_0	0.896599	0.0465544
CACTGGGCAAGAATAC-1	Cluster_0	0.70231	0.0546066
CACTTCGAGAGCATAT-1	Cluster_0	0.88451	0.0466629
CACTTCGAGCGTGCTC-1	Cluster_0	0.935082	0.0466331
CACTTCGCATAATCGC-1	Cluster_0	0.803563	0.051675
CAGATACCACATTCTT-1	Cluster_0	0.834136	0.044114
CAGATCATCACCTGTC-1	Cluster_0	0.874529	0.0563754
CAGCAATTCGGACTTA-1	Cluster_0	0.899403	0.0559458
CAGCACGGTGCTCTCT-1	Cluster_0	0.849864	0.0539942
CAGCCAGGTGGACAGT-1	Cluster_0	0.902298	0.0443108
CAGCGTGAGGGATCTG-1	Cluster_0	0.893079	0.0490417
CAGCGTGCACTACCGG-1	Cluster_0	0.914166	0.03785
CAGGCCAAGACTGAGC-1	Cluster_0	0.753813	0.0466845
CAGGCCACACATCCCT-1	Cluster_0	0.891183	0.0572618
CAGTGCGTCTAGACAC-1	Cluster_0	0.788617	0.0578474
CAGTTAGGTCCAGCCA-1	Cluster_0	0.887629	0.0525668
CATAAGCCACCGAATT-1	Cluster_0	0.898979	0.0489371
CATACAGAGGTACAGC-1	Cluster_0	0.870179	0.0536515
CATACAGCAGGACGAT-1	Cluster_0	0.871802	0.0479532
CATCAAGCATATTCGG-1	Cluster_0	0.904136	0.0589837
CATCCACGTTATGGTC-1	Cluster_0	0.87316	0.0460979
CATGAGTAGGTACAAT-1	Cluster_0	0.830229	0.0544131
CATGCAAAGAAGAGCA-1	Cluster_0	0.782242	0.0429467
CATGCCTGTCGTCGGT-1	Cluster_0	0.897722	0.0466746
CATGCTCAGTGCTACT-1	Cluster_0	0.913735	0.0610453
CATGCTCTCGTAGCTA-1	Cluster_0	0.865433	0.0428682
CATGGATCATGAGGGT-1	Cluster_0	0.841445	0.0575739
CATTCTATCTTACCGC-1	Cluster_0	0.918985	0.0472553
CCAAGCGAGCAACTCT-1	Cluster_0	0.48498	0.0277007
CCACAAACATCGGTTA-1	Cluster_0	0.779619	0.0257611
CCACACTAGCACCTGC-1	Cluster_0	0.882728	0.0562347
CCACGTTGTACTCCGG-1	Cluster_0	0.885981	0.0599624
CCACTTGGTCGCGTTG-1	Cluster_0	0.897898	0.035153
CCCATTGGTGATGGCA-1	Cluster_0	0.857451	0.0585276
CCCGAAGAGGAAGTGA-1	Cluster_0	0.905631	0.0497718
CCCGAAGGTTGTGCCG-1	Cluster_0	0.659854	0.057974
CCCTCAAAGCTTGTTG-1	Cluster_0	0.884299	0.0552053
CCGCAAGTCCGTGGGT-1	Cluster_0	0.846174	0.0455926
CCGGACATCGGTCTGG-1	Cluster_0	0.737311	0.0460264
CCGTAGGGTATAGGAT-1	Cluster_0	0.863769	0.0467065
CCTAAGATCGGCTTCT-1	Cluster_0	0.88801	0.0513229
CCTCACACATGGGCAA-1	Cluster_0	0.731277	0.0527207
CCTCACATCCGCTTAC-1	Cluster_0	0.905089	0.0569633
CCTCCAACAATGTCTG-1	Cluster_0	0.893178	0.03948
CCTCCAATCGTTCCCA-1	Cluster_0	0.828878	0.0498124
CCTCTAGGTTGTGCCG-1	Cluster_0	0.892527	0.0423224
CCTCTAGTCGCTCTCA-1	Cluster_0	0.65291	0.0347641
CCTTGTGAGTCTGCAT-1	Cluster_0	0.893038	0.0321262
CCTTGTGTCTGTCGCT-1	Cluster_0	0.890886	0.0384286
CGACAGCCACTGTGAT-1	Cluster_0	0.905488	0.0449378
CGAGAAGTCTACCACC-1	Cluster_0	0.772269	0.041378
CGAGAAGTCTGGGTCG-1	Cluster_0	0.90722	0.04463
CGAGGAAGTGTTCGAT-1	Cluster_0	0.910637	0.049498
CGAGGCTGTACTCCCT-1	Cluster_0	0.878699	0.0698691
CGAGTTACAAGAATAC-1	Cluster_0	0.749384	0.0541018
CGCAGGTCAACCTATG-1	Cluster_0	0.887238	0.0582427
CGCAGGTGTTCAAGTC-1	Cluster_0	0.878007	0.0459645
CGCAGGTTCCATGATG-1	Cluster_0	0.932009	0.0467484
CGCATAACAAACTGCT-1	Cluster_0	0.941912	0.051867
CGCATGGGTTAGTCGT-1	Cluster_0	0.870577	0.0580259
CGCGTGAAGACTCTAC-1	Cluster_0	0.578305	0.0560401
CGCGTGACAGCGAACA-1	Cluster_0	0.889558	0.0574992
CGGAATTAGGATACCG-1	Cluster_0	0.838748	0.0365197
CGGAATTCAAGGGCAT-1	Cluster_0	0.888034	0.0423486
CGGTCAGAGAGAGGTA-1	Cluster_0	0.914675	0.0441491
CGGTCAGTCATGCTAG-1	Cluster_0	0.873073	0.0557562
CGTAAGTCAAATTGGA-1	Cluster_0	0.906852	0.0520319
CGTGAATCACAAATGA-1	Cluster_0	0.81764	0.0456556
CGTTAGACAAGTTCCA-1	Cluster_0	0.877225	0.050415
CGTTCTGGTTGAGTCT-1	Cluster_0	0.851243	0.0571866
CGTTGGGAGCACAAAT-1	Cluster_0	0.890616	0.0578865
CTAAGTGGTTGCAAGG-1	Cluster_0	0.835163	0.0489566
CTACCCATCAGACCTA-1	Cluster_0	0.892553	0.0415146
CTACGGGAGCTAAACA-1	Cluster_0	0.844876	0.0465968
CTACGGGCAACTGGTT-1	Cluster_0	0.868862	0.0531557
CTACTATGTATACGGG-1	Cluster_0	0.87245	0.0517876
CTATAGGCACCTGAAT-1	Cluster_0	0.686702	0.0439643
CTATAGGGTATGCGGA-1	Cluster_0	0.901624	0.0422987
CTATAGGTCTGCGGAC-1	Cluster_0	0.928744	0.0492168
CTCCAACAGGCTCTCG-1	Cluster_0	0.904192	0.0403983
CTCCATGGTGACGCCT-1	Cluster_0	0.905033	0.0592242
CTCCATGTCTTCGGTC-1	Cluster_0	0.868375	0.0386921
CTCCGATAGTGTTGAA-1	Cluster_0	0.853015	0.0397187
CTCCTTTGTCCAGGTC-1	Cluster_0	0.894733	0.0506538
CTCCTTTGTGGACTGA-1	Cluster_0	0.864718	0.0499563
CTCTCGAAGAAGCCAC-1	Cluster_0	0.887106	0.0687364
CTGAATGGTGAGACGT-1	Cluster_0	0.760354	0.0386206
CTGAGGCGTGTCATTG-1	Cluster_0	0.904101	0.0486329
CTGCAGGGTCGCACAC-1	Cluster_0	0.895516	0.0346493
CTGCCATAGACTCAAA-1	Cluster_0	0.880535	0.0502839
CTGGACGAGTTAGTGA-1	Cluster_0	0.865444	0.0427928
CTGGCAGAGTGCCAGA-1	Cluster_0	0.794125	0.0403033
CTGGCAGTCCGTATGA-1	Cluster_0	0.892713	0.0575379
CTGTAGATCACAACCA-1	Cluster_0	0.827647	0.0449638
CTGTCGTTCTGCGAGC-1	Cluster_0	0.885514	0.0710975
CTTCCGAGTGCACGCT-1	Cluster_0	0.918251	0.0525983
CTTCGGTAGTCATCCA-1	Cluster_0	0.867037	0.0601536
CTTCTCTAGTATTGCC-1	Cluster_0	0.766743	0.0453911
CTTCTCTCAACACAAA-1	Cluster_0	0.842281	0.052372
CTTGAGAAGCGGTAAC-1	Cluster_0	0.83505	0.057561
CTTGATTGTAAGACCG-1	Cluster_0	0.909693	0.0477137
CTTGATTTCAATGTCG-1	Cluster_0	0.80502	0.0471657
GAACACTGTATTGCCA-1	Cluster_0	0.918884	0.0413215
GAACGTTTCCGCTTAC-1	Cluster_0	0.694296	0.0366979
GAAGAATGTCGTTCAA-1	Cluster_0	0.939219	0.0460742
GAAGGACTCATCTGTT-1	Cluster_0	0.868228	0.0518809
GAAGTAAGTGTGTACT-1	Cluster_0	0.801398	0.0458758
GACACGCTCTGAATGC-1	Cluster_0	0.854264	0.0524121
GACACGCTCTGAGTCA-1	Cluster_0	0.89849	0.0543226
GACCTTCGTCATACCA-1	Cluster_0	0.840995	0.045745
GACCTTCTCCACGGAC-1	Cluster_0	0.876036	0.0563266
GACTATGCATTGGATC-1	Cluster_0	0.918138	0.0447594
GACTCTCAGAAACTAC-1	Cluster_0	0.912885	0.0487934
GACTGATTCTCGTTTA-1	Cluster_0	0.915303	0.0602378
GAGAAATCAGCTACCG-1	Cluster_0	0.763615	0.0328023
GAGAAATGTACTCCCT-1	Cluster_0	0.821484	0.0515968
GAGAGGTCATTCTGTT-1	Cluster_0	0.665013	0.0397544
GAGGCCTTCGAGAACG-1	Cluster_0	0.698754	0.0391196
GAGGGATTCAAATGAG-1	Cluster_0	0.634222	0.0457066
GAGGGTATCCATTCGC-1	Cluster_0	0.898395	0.0395921
GAGTCATGTCGAATGG-1	Cluster_0	0.887478	0.0414257
GAGTCTATCGGACAAG-1	Cluster_0	0.894057	0.0670517
GAGTTACCACTCACTC-1	Cluster_0	0.887806	0.047456
GAGTTACGTGCCTAAT-1	Cluster_0	0.872363	0.0445839
GAGTTACTCTGCATGA-1	Cluster_0	0.930961	0.0408584
GAGTTGTCAATCTGCA-1	Cluster_0	0.851938	0.0478045
GAGTTGTCAGCTGCCA-1	Cluster_0	0.874937	0.0507763
GAGTTTGCACCAATTG-1	Cluster_0	0.832701	0.045712
GATCAGTAGAGGTTTA-1	Cluster_0	0.904272	0.0388831
GATCATGAGATGGTCG-1	Cluster_0	0.51405	0.0410262
GATCATGGTTCTCAGA-1	Cluster_0	0.879231	0.0400334
GATCCCTTCTCTGAGA-1	Cluster_0	0.90881	0.0437511
GATCGTAGTACGGATG-1	Cluster_0	0.881944	0.0522411
GATGAGGGTACGTACT-1	Cluster_0	0.888169	0.0548857
GATGGAGCAATCTCTT-1	Cluster_0	0.823282	0.0488246
GATTCGATCCACCCTA-1	Cluster_0	0.755935	0.0782497
GATTTCTAGAGAGAAC-1	Cluster_0	0.908466	0.0454687
GATTTCTAGTGACACG-1	Cluster_0	0.890141	0.0476154
GCACATAGTCAGACGA-1	Cluster_0	0.843495	0.0458786
GCACGGTAGCGTGCCT-1	Cluster_0	0.899414	0.0526753
GCACGGTTCACTGCTC-1	Cluster_0	0.745334	0.0396494
GCAGCCAAGCCTCATA-1	Cluster_0	0.804277	0.0657433
GCAGCCACAGCTACCG-1	Cluster_0	0.85214	0.0510618
GCATTAGGTCAAACGG-1	Cluster_0	0.868039	0.0449756
GCCAACGGTGCTGTCG-1	Cluster_0	0.797185	0.0383629
GCCAGGTAGCAGGCAT-1	Cluster_0	0.910126	0.0503896
GCCCAGATCTCCAAGA-1	Cluster_0	0.695549	0.0449752
GCCCGAAGTAGGCTGA-1	Cluster_0	0.885141	0.0381345
GCCCGAATCAAGTAAG-1	Cluster_0	0.859041	0.0538068
GCCCGAATCTATCGTT-1	Cluster_0	0.864486	0.044515
GCCGTGAAGTAATACG-1	Cluster_0	0.827434	0.0499628
GCGGATCAGTGTTGTC-1	Cluster_0	0.65169	0.0223509
GCGGATCTCGAATGCT-1	Cluster_0	0.875157	0.0460197
GCGTTTCTCGTGACTA-1	Cluster_0	0.903621	0.0496696
GCTCAAAAGTCGGCCT-1	Cluster_0	0.872179	0.0460172
GCTGAATAGAGGTCAC-1	Cluster_0	0.896111	0.0499357
GCTGCAGGTGTCTTCC-1	Cluster_0	0.919737	0.0557355
GCTTGGGAGAAATGGG-1	Cluster_0	0.901937	0.043087
GCTTGGGCACCGCTGA-1	Cluster_0	0.949403	0.0517095
GCTTGGGCAGTCGAGA-1	Cluster_0	0.913723	0.0525195
GCTTGGGCATTACTCT-1	Cluster_0	0.854907	0.0522689
GCTTTCGGTCGTATTG-1	Cluster_0	0.611833	0.0337407
GGAAGTGAGCTCCACG-1	Cluster_0	0.907574	0.0444762
GGAAGTGCACCAAATC-1	Cluster_0	0.641116	0.0544374
GGAATCTGTCGGTGAA-1	Cluster_0	0.804028	0.0549768
GGAGAACAGGTATCTC-1	Cluster_0	0.761051	0.0457314
GGAGGATAGGAAGTAG-1	Cluster_0	0.805817	0.0594098
GGATGTTAGAGCCTGA-1	Cluster_0	0.88139	0.0510621
GGCACGTTCAGTGTGT-1	Cluster_0	0.819594	0.0530463
GGCGTCAAGGCAGGGA-1	Cluster_0	0.849296	0.0455445
GGCTGTGCAGAAGCGT-1	Cluster_0	0.872688	0.0528534
GGCTGTGGTGAACGGT-1	Cluster_0	0.89606	0.0371826
GGCTTTCCATGATCTG-1	Cluster_0	0.828971	0.0479403
GGCTTTCTCAAGCCAT-1	Cluster_0	0.924702	0.0481111
GGGACCTTCGGATAAA-1	Cluster_0	0.901549	0.0500463
GGGACTCTCCGGTAGC-1	Cluster_0	0.835316	0.0428504
GGGACTCTCCTACAAG-1	Cluster_0	0.835464	0.0577811
GGGAGATAGACGGTTG-1	Cluster_0	0.823626	0.0452902
GGGAGATAGCAGTAAT-1	Cluster_0	0.904621	0.0486655
GGGCGTTCACTTTAGG-1	Cluster_0	0.904839	0.0546841
GGGCGTTTCAGACTGT-1	Cluster_0	0.929215	0.0482498
GGGTCTGAGATCACCT-1	Cluster_0	0.852779	0.0506137
GGGTCTGAGATCACTC-1	Cluster_0	0.894112	0.0463808
GGGTCTGAGCGAGTCA-1	Cluster_0	0.799487	0.0446034
GGGTGTCAGCAGGTCA-1	Cluster_0	0.792698	0.0544138
GGGTGTCTCAGCCTTC-1	Cluster_0	0.863797	0.0507714
GGGTTATTCACGACTA-1	Cluster_0	0.708891	0.0293201
GGGTTTAGTATCGGTT-1	Cluster_0	0.837887	0.0529752
GGTAACTCAGGTAGTG-1	Cluster_0	0.869776	0.0496377
GGTGATTAGTGAATAC-1	Cluster_0	0.888638	0.0444789
GGTGTCGCACCGCTGA-1	Cluster_0	0.880672	0.0410338
GGTTAACGTCATTCCC-1	Cluster_0	0.89305	0.0574937
GGTTAACTCTATACGG-1	Cluster_0	0.880989	0.0501897
GGTTCTCAGATCACCT-1	Cluster_0	0.825131	0.0580577
GTAACCAGTGGAGAAA-1	Cluster_0	0.881037	0.0458856
GTACAGTAGTAGCCAG-1	Cluster_0	0.823148	0.0343091
GTAGAAAAGTTACTCG-1	Cluster_0	0.858114	0.0598498
GTAGAGGAGAAGCGCT-1	Cluster_0	0.908779	0.0308063
GTAGTACCAATTCACG-1	Cluster_0	0.917291	0.0496838
GTATTGGTCTGTAAGC-1	Cluster_0	0.878276	0.0406327
GTATTTCGTGACCGAA-1	Cluster_0	0.861512	0.048267
GTCAAGTAGTGTGTTC-1	Cluster_0	0.893979	0.0602107
GTCAGCGGTAAGTTGA-1	Cluster_0	0.844411	0.0620587
GTCATTTCAAGGCCTC-1	Cluster_0	0.814337	0.0444524
GTCGAATTCAAACCCA-1	Cluster_0	0.892621	0.0443469
GTCTCACTCCGAGTGC-1	Cluster_0	0.790888	0.0248123
GTGAGGAAGGCGTTGA-1	Cluster_0	0.69909	0.0438302
GTGGAAGAGCGCCTTG-1	Cluster_0	0.757147	0.0509794
GTGGAAGGTGGCGTAA-1	Cluster_0	0.792698	0.0495496
GTGGAAGTCATGCGGC-1	Cluster_0	0.724938	0.0433346
GTGGGAACAATCGAAA-1	Cluster_0	0.831115	0.0369327
GTGTAACAGCGACATG-1	Cluster_0	0.747218	0.0405969
GTGTAACTCTCTTAAC-1	Cluster_0	0.770676	0.0522965
GTGTCCTCAGGCAATG-1	Cluster_0	0.924039	0.048164
GTGTGATGTATCGAGG-1	Cluster_0	0.636009	0.0564596
GTTAGACAGCTAATGA-1	Cluster_0	0.894246	0.0449349
GTTAGTGCACAGAGCA-1	Cluster_0	0.809994	0.0567912
GTTATGGAGATGCAGC-1	Cluster_0	0.858106	0.0670656
GTTATGGTCCGATCGG-1	Cluster_0	0.883565	0.0489272
GTTCATTAGGGTGAAA-1	Cluster_0	0.769307	0.0490819
GTTGAACGTAGCGAGT-1	Cluster_0	0.743625	0.0660902
GTTTACTGTTTCAGAC-1	Cluster_0	0.886959	0.0426602
GTTTACTTCGACCAAT-1	Cluster_0	0.875195	0.049433
GTTTGGACAGAGCCCT-1	Cluster_0	0.775238	0.0515032
TAACACGTCCACCTCA-1	Cluster_0	0.874215	0.040484
TAACGACCAGAGTTCT-1	Cluster_0	0.951782	0.044906
TAAGCCACAGAGGCTA-1	Cluster_0	0.930152	0.054502
TAAGCGTCAATCAAGA-1	Cluster_0	0.902457	0.0345473
TAATCTCAGCGAGAAA-1	Cluster_0	0.888178	0.0576266
TAATCTCGTGAGTCAG-1	Cluster_0	0.884759	0.047852
TACATTCAGGATCATA-1	Cluster_0	0.940344	0.0550992
TACCCACCACGTGTGC-1	Cluster_0	0.864677	0.0499387
TACCCGTGTCCTCCAT-1	Cluster_0	0.881024	0.0431559
TACCCGTTCCGACATA-1	Cluster_0	0.697423	0.043858
TACCGAAAGCCAGTAG-1	Cluster_0	0.894869	0.047567
TACCGAACAACATACC-1	Cluster_0	0.85992	0.0476727
TACCTCGGTTACCTTT-1	Cluster_0	0.868357	0.048682
TACGGTATCTTCGCTG-1	Cluster_0	0.892248	0.0433268
TACGTCCCATTGCCGG-1	Cluster_0	0.930804	0.0485245
TACTGCCGTATTTCCT-1	Cluster_0	0.840669	0.0353545
TACTGCCGTGCCGTAC-1	Cluster_0	0.660063	0.0282734
TACTTACTCATCGTAG-1	Cluster_0	0.882404	0.0534642
TAGACCAAGATGAAGG-1	Cluster_0	0.908179	0.048233
TAGAGTCAGCTCCCTT-1	Cluster_0	0.927029	0.0568615
TAGCACATCTGTACAG-1	Cluster_0	0.819573	0.0472358
TAGGAGGGTCTAGGCC-1	Cluster_0	0.612011	0.0505344
TAGGGTTGTGTAAACA-1	Cluster_0	0.833979	0.052041
TAGGTTGGTAATGCGG-1	Cluster_0	0.88618	0.0464578
TAGTGCAGTATAGGAT-1	Cluster_0	0.894612	0.0542121
TATTCCAAGGTGGCTA-1	Cluster_0	0.914838	0.0338156
TATTGCTGTGGACAGT-1	Cluster_0	0.815734	0.0499329
TCAAGCACAAGCGATG-1	Cluster_0	0.90619	0.0417189
TCAATCTTCATTGCGA-1	Cluster_0	0.873341	0.0634964
TCACACCAGCACGGAT-1	Cluster_0	0.808974	0.0543584
TCACACCAGTTTGGCT-1	Cluster_0	0.901235	0.0511982
TCACGGGTCGGAATTC-1	Cluster_0	0.878737	0.0517249
TCAGTTTGTATACCTG-1	Cluster_0	0.883691	0.0475917
TCATATCGTACACGTT-1	Cluster_0	0.879717	0.048699
TCATCATAGGCGATAC-1	Cluster_0	0.895042	0.0534228
TCATCCGTCGAGAGCA-1	Cluster_0	0.839104	0.0652043
TCATGAGAGGTTGCCC-1	Cluster_0	0.859397	0.0546709
TCATGCCAGTTGTAAG-1	Cluster_0	0.831526	0.0511744
TCATGTTCAATTGAAG-1	Cluster_0	0.658633	0.0287328
TCATTCAAGCTAGAGC-1	Cluster_0	0.876783	0.05068
TCCACGTGTTCCACGG-1	Cluster_0	0.923291	0.0551394
TCCATGCTCCGAACGC-1	Cluster_0	0.891428	0.0494159
TCCCACAAGGGCCTCT-1	Cluster_0	0.871958	0.0488925
TCCCACACATGTCTAG-1	Cluster_0	0.373339	0.0373931
TCCCACAGTTTGGGTT-1	Cluster_0	0.891979	0.0335319
TCCTAATGTCAGTCTA-1	Cluster_0	0.909756	0.0472974
TCCTCCCCACCTCTAC-1	Cluster_0	0.84197	0.0429856
TCCTCCCGTAGATCGG-1	Cluster_0	0.770604	0.0519505
TCCTCCCTCAAGAATG-1	Cluster_0	0.824436	0.0605854
TCCTCGACAGCACAGA-1	Cluster_0	0.875579	0.0428783
TCCTTCTGTTAAGGAT-1	Cluster_0	0.844404	0.0587236
TCGAAGTAGTCATGCT-1	Cluster_0	0.888729	0.0335177
TCGAAGTCAGATACTC-1	Cluster_0	0.880462	0.0441925
TCGATTTCATGACGAG-1	Cluster_0	0.667392	0.0371038
TCGCACTCAAGTCATC-1	Cluster_0	0.882869	0.0459432
TCGCACTCATACATCG-1	Cluster_0	0.890732	0.0478924
TCGCACTGTTACGTAC-1	Cluster_0	0.921982	0.0541359
TCGCACTTCGGTAAGG-1	Cluster_0	0.842909	0.058011
TCGCAGGTCGTTCTAT-1	Cluster_0	0.915469	0.0595962
TCGCAGGTCTAACGCA-1	Cluster_0	0.897189	0.0399548
TCGCTTGCAACGCATT-1	Cluster_0	0.912832	0.0465823
TCGGATAAGGGTGAAA-1	Cluster_0	0.843353	0.0547464
TCGGGACAGTCGTCTA-1	Cluster_0	0.851986	0.0435269
TCGGGCAAGGACTGGT-1	Cluster_0	0.828144	0.0429724
TCGGGCAGTTCTAACG-1	Cluster_0	0.671214	0.026569
TCGGTCTAGCATGGGT-1	Cluster_0	0.853436	0.0380999
TCGGTCTGTCCGGATC-1	Cluster_0	0.910948	0.0341372
TCGGTCTGTTGCCGCA-1	Cluster_0	0.925195	0.0402876
TCGTAGACAGAGAATT-1	Cluster_0	0.598752	0.0306266
TCGTGCTGTGAGTTGG-1	Cluster_0	0.838248	0.0516843
TCTACCGTCTGCACCT-1	Cluster_0	0.805661	0.0663558
TCTATCAAGCTCCACG-1	Cluster_0	0.940596	0.0454581
TCTATCACATACCATG-1	Cluster_0	0.933687	0.0606045
TCTCACGGTCGGATTT-1	Cluster_0	0.884389	0.0385047
TCTCCGAAGCTACAAA-1	Cluster_0	0.84032	0.0491309
TCTTAGTAGGAATTAC-1	Cluster_0	0.913277	0.0556684
TCTTAGTCAGACCAGA-1	Cluster_0	0.913466	0.0403969
TGACGCGGTTACGCCG-1	Cluster_0	0.924698	0.0522969
TGAGCATAGAGAGTGA-1	Cluster_0	0.882232	0.0405044
TGAGCGCGTGCATGAG-1	Cluster_0	0.887446	0.0428271
TGAGGAGAGCTGTGCC-1	Cluster_0	0.899306	0.0541588
TGAGGGACAAGGCCTC-1	Cluster_0	0.887615	0.0534546
TGATTCTTCCGAGATT-1	Cluster_0	0.636299	0.0371537
TGCAGATCACAACGTT-1	Cluster_0	0.817439	0.0520025
TGCAGGCCAGTCAGAG-1	Cluster_0	0.860959	0.0406259
TGCGACGGTCCAGAAG-1	Cluster_0	0.894811	0.0420354
TGCGGGTCACTTGACA-1	Cluster_0	0.887902	0.0646937
TGCTTCGTCATGACAC-1	Cluster_0	0.915822	0.0569108
TGGAGAGTCTTGGAAC-1	Cluster_0	0.899072	0.0599625
TGGAGGAAGTTGAAGT-1	Cluster_0	0.630158	0.0364678
TGGATGTGTCTCAAGT-1	Cluster_0	0.896307	0.0562812
TGGGATTTCATTTGCT-1	Cluster_0	0.908463	0.0467073
TGGGCTGCAACAAAGT-1	Cluster_0	0.861039	0.0557632
TGGTTAGCACGAGAAC-1	Cluster_0	0.788926	0.0587456
TGTAACGTCTCACTCG-1	Cluster_0	0.938078	0.044537
TGTAAGCAGCACGATG-1	Cluster_0	0.869159	0.0535391
TGTACAGGTTCCACGG-1	Cluster_0	0.883959	0.0474705
TGTAGACGTGTAAACA-1	Cluster_0	0.872112	0.0447674
TGTCAGACAACTCGAT-1	Cluster_0	0.910468	0.0386682
TGTCAGACACACCGAC-1	Cluster_0	0.762651	0.0389688
TGTCCCATCCATCGTC-1	Cluster_0	0.921591	0.046676
TGTGATGGTAGTCCTA-1	Cluster_0	0.964218	0.0448621
TGTGCGGTCCATCGTC-1	Cluster_0	0.867145	0.0647905
TGTGGCGCATCATGAC-1	Cluster_0	0.79461	0.0327621
TGTGTGAAGGTTCTTG-1	Cluster_0	0.890227	0.0433293
TGTTCATCACAACGCC-1	Cluster_0	0.671412	0.0285264
TGTTCCGCAGAGTCTT-1	Cluster_0	0.617822	0.0586842
TGTTCCGGTTACCGTA-1	Cluster_0	0.877001	0.0439769
TTACCATCACTTACAG-1	Cluster_0	0.745352	0.0557732
TTACGCCAGCAGCCTC-1	Cluster_0	0.662332	0.0423592
TTACTGTGTCGGCTAC-1	Cluster_0	0.854387	0.0615421
TTATTGCAGCGGGTAT-1	Cluster_0	0.862791	0.0512741
TTCACCGGTAGTTACC-1	Cluster_0	0.881844	0.0405593
TTCACCGGTGTGTACT-1	Cluster_0	0.880407	0.0328745
TTCACGCAGATTAGTG-1	Cluster_0	0.814912	0.0537598
TTCATGTGTGCCAAGA-1	Cluster_0	0.569542	0.0435497
TTCATGTTCAGAATAG-1	Cluster_0	0.888929	0.0486701
TTCATTGGTGTACAGG-1	Cluster_0	0.879201	0.0554024
TTCATTGTCCGCTAGG-1	Cluster_0	0.749253	0.0541173
TTCCACGAGATCCCGC-1	Cluster_0	0.860288	0.045767
TTCTAACTCACTGGTA-1	Cluster_0	0.882395	0.0557395
TTCTAGTTCACTGCTC-1	Cluster_0	0.863664	0.0502103
TTGAGTGCAGTTAGGG-1	Cluster_0	0.847496	0.0618913
TTGCATTAGAGCATCG-1	Cluster_0	0.694115	0.0664711
TTGCCTGAGTGTTCCA-1	Cluster_0	0.884185	0.0382348
TTGCCTGGTGTTGACT-1	Cluster_0	0.830372	0.0412773
TTGCGTCTCTCATTGT-1	Cluster_0	0.891728	0.0686089
TTGCTGCAGACGCAGT-1	Cluster_0	0.897754	0.0458697
TTGGATGTCGACGCGT-1	Cluster_0	0.915981	0.0413796
TTGGTTTTCCTTCGAC-1	Cluster_0	0.817324	0.0438402
TTTCACACAATCGAAA-1	Cluster_0	0.880873	0.0517701
TTTCAGTTCTCAGGCG-1	Cluster_0	0.823035	0.0576748
TTTGTTGCAAGCCCAC-1	Cluster_0	0.819583	0.046543
CGTCCATTCTTAATCC-1	Cluster_1	0.498039	0.0440146
CTCCGATGTTCGGACC-1	Cluster_1	0.479322	0.0334591
CTCCTTTAGCATTTCG-1	Cluster_1	0.497612	0.0421314
GGGCTACCAAAGGCTG-1	Cluster_1	0.591006	0.0347839
GTGGCGTTCACGATCA-1	Cluster_1	0.452333	0.0515521
GTGGTTATCTTCGTGC-1	Cluster_1	0.290345	0.0456878
TATTGCTGTTACCTTT-1	Cluster_1	0.459302	0.0358878
TATTTCGAGGCAGTCA-1	Cluster_1	-0.167509	0.0411163
ACGTAGTCAATTCTTC-1	Cluster_11	0.722583	0.0353606
AGAGCCCGTGGTCCGT-1	Cluster_11	0.823764	0.0455671
ATAGGCTGTAGGTAGC-1	Cluster_11	0.862781	0.0399605
ATCAGGTAGGCCACTC-1	Cluster_11	0.823568	0.0471852
ATTTCTGTCATCACAG-1	Cluster_11	0.864836	0.0409709
CAAGGGATCTACCCAC-1	Cluster_11	0.77262	0.0445507
CAGATACGTGCCCGTA-1	Cluster_11	0.813664	0.0483079
CATGCCTGTACCCACG-1	Cluster_11	0.695698	0.0354072
CATTCATCAACTCGTA-1	Cluster_11	0.889506	0.0571732
CCGTTCAAGAATTCAG-1	Cluster_11	0.843281	0.036737
CTGAGCGGTCTAGGTT-1	Cluster_11	0.814359	0.047829
CTGATCCCAGATTCGT-1	Cluster_11	0.603339	0.0413358
CTGCATCAGACGCCCT-1	Cluster_11	0.882745	0.0443487
CTGCCTATCATTTGTC-1	Cluster_11	0.607254	0.0513607
GAAGCGATCGCCTCTA-1	Cluster_11	0.492555	0.045378
GGAACCCGTCAGGTGA-1	Cluster_11	0.785868	0.0786918
GGAGGATAGGTGGGTT-1	Cluster_11	0.640089	0.0404193
GGGCGTTTCCCTAGGG-1	Cluster_11	0.390341	0.0459167
GTAACCAAGCTTCATG-1	Cluster_11	0.673051	0.0448793
GTCGCGATCGAGAAAT-1	Cluster_11	0.730247	0.0605937
GTTACCCTCCTTCAGC-1	Cluster_11	0.72907	0.0586533
TACGGGCGTCGTGCCA-1	Cluster_11	0.785004	0.048908
TCAAGACAGGAGATAG-1	Cluster_11	0.926715	0.0489066
TCAGTCCGTTAAGAAC-1	Cluster_11	0.56529	0.0294193
TCATACTTCATAAGGA-1	Cluster_11	0.737255	0.0607012
TGTTACTAGATCGCTT-1	Cluster_11	0.693907	0.04592
TTAGGCAGTGGGACAT-1	Cluster_11	0.142244	0.0959232
TTGTTCATCACCATGA-1	Cluster_11	0.917707	0.0509238
ACGATGTAGGTCCTGC-1	Cluster_12	0.626234	0.0205766
ATGCCTCCACTCAGAT-1	Cluster_12	0.728755	0.0289537
CAACAGTGTACGGTTT-1	Cluster_12	0.832931	0.0303065
CAGTGCGCACGACAAG-1	Cluster_12	0.773241	0.0210373
CGATGGCGTCTTCAAG-1	Cluster_12	0.753497	0.0381807
CTTGAGATCATTCGGA-1	Cluster_12	0.784903	0.0239174
GAAGCCCGTGTCGCTG-1	Cluster_12	0.756075	0.0309627
GAGTCTACACGCTGAC-1	Cluster_12	0.806673	0.0271732
GGGTAGAGTCTACTGA-1	Cluster_12	0.722882	0.0276642
TATACCTTCCTGTAGA-1	Cluster_12	0.552304	0.0270517
TTAATCCGTGCCGTTG-1	Cluster_12	0.76232	0.0320884
AGGCATTTCGTAACAC-1	Cluster_13	0.832681	0.031603
ATATCCTAGTCTACCA-1	Cluster_13	0.706204	0.0307904
ATTTACCCAATGTTGC-1	Cluster_13	0.691925	0.0280644
CACGAATTCTCTGAGA-1	Cluster_13	0.622542	0.0390082
GATCCCTTCCTGGGTG-1	Cluster_13	0.804453	0.0340435
GCGTTTCGTTGTGTTG-1	Cluster_13	0.699788	0.0249986
TCACATTCAACGCATT-1	Cluster_13	0.775973	0.0287108
TGTGAGTAGATTACCC-1	Cluster_13	0.868347	0.0399409
TTCACCGGTCATACCA-1	Cluster_13	0.852981	0.034166
ATGCCTCAGGAGCTGT-1	Cluster_14	0.840663	0.0508068
GACCTTCGTTATAGCC-1	Cluster_14	0.855572	0.0461865
GGAGATGTCTTAGCCC-1	Cluster_14	0.807578	0.0513003
GGAGGTAAGCACTTTG-1	Cluster_14	0.738456	0.030468
GTCGTAAAGTCGGCCT-1	Cluster_14	0.793751	0.0343873
TAAGCGTCAGTATACC-1	Cluster_14	0.423902	0.0324893
TCCTGCAAGTCTCGTA-1	Cluster_14	0.896808	0.0459216
TCTGCCAAGCCTCTTC-1	Cluster_14	0.881846	0.0515894
TCTTGCGCAGAGCGTA-1	Cluster_14	0.75337	0.0302002
TGGGTTAGTTGCTCCT-1	Cluster_14	0.874883	0.0396389
TTCCAATCATTACGGT-1	Cluster_14	0.885461	0.0321861
TCACAAGTCATGAGTC-1	Cluster_17	0.82688	0.0343124
AGAAGCGCAATTGAAG-1	Cluster_2	0.576807	0.0370333
AGAAGCGTCCTCTAGC-1	Cluster_2	0.716862	0.0252085
AGACCATTCTATGTGG-1	Cluster_2	0.787191	0.0675005
AGACCCGAGCGATGCA-1	Cluster_2	0.799916	0.0452975
AGCGCCAGTCCGGATC-1	Cluster_2	0.628807	0.0378698
AGGTCTATCAAGATAG-1	Cluster_2	0.791751	0.0529837
AGTTCCCTCGTAGAGG-1	Cluster_2	0.839789	0.048228
ATCATTCGTGTTAACC-1	Cluster_2	0.879086	0.0442432
ATCGTCCCATCGCTAA-1	Cluster_2	0.812152	0.033897
ATCTTCACACTGGAAG-1	Cluster_2	0.80152	0.0431921
ATGTCTTCACGCGTGT-1	Cluster_2	0.62678	0.0369548
CAACGGCAGAAACCCG-1	Cluster_2	0.671958	0.0645503
CAATACGGTGAGATCG-1	Cluster_2	0.71292	0.0342663
CACGTTCGTCTGTGCG-1	Cluster_2	0.882246	0.067977
CAGGCCAAGGCTCTAT-1	Cluster_2	0.78808	0.0605622
CATACAGTCACCGGTG-1	Cluster_2	0.80645	0.049692
CATCGTCCACTACCGG-1	Cluster_2	0.814494	0.0600539
CCCTGATAGATAGCTA-1	Cluster_2	0.88549	0.0738072
CGCCATTCATCGGCCA-1	Cluster_2	0.786362	0.0480557
CGGGTCAGTGGTACAG-1	Cluster_2	0.637892	0.0372337
CGTAAGTCATAAGCGG-1	Cluster_2	0.854708	0.0460413
CTCGAGGTCGACATTG-1	Cluster_2	0.751528	0.0312513
GAAGTAACAGTAGAGC-1	Cluster_2	0.768308	0.0365423
GATTCGATCTTAGCCC-1	Cluster_2	0.826323	0.0544133
GCCAGTGGTGGAGGTT-1	Cluster_2	0.843038	0.0567258
GGAATCTAGTCGAATA-1	Cluster_2	0.8605	0.0436608
TATCGCCAGTCATGAA-1	Cluster_2	0.877566	0.0454435
TCACACCAGACCAAGC-1	Cluster_2	0.849184	0.060057
TCAGGTATCCTACTGC-1	Cluster_2	0.859391	0.050926
TCGGGTGAGGAACGCT-1	Cluster_2	0.852016	0.0571695
TCGGGTGCAGGTTCGC-1	Cluster_2	0.546074	0.038347
TGCGACGTCCTACCGT-1	Cluster_2	0.869943	0.0467247
TTGGTTTCATTCACCC-1	Cluster_2	0.84243	0.0569358
TTGTGGAAGTGTTCCA-1	Cluster_2	0.877315	0.0463765
AGACTCAAGCATCTTG-1	Cluster_3	0.847614	0.0546437
AGACTCATCATGAGAA-1	Cluster_3	0.818564	0.0355368
AGAGCCCCACGAGGTA-1	Cluster_3	0.824762	0.0502155
AGAGCCCCACTCAGAT-1	Cluster_3	0.885029	0.0493048
AGATGCTCACGCCAGT-1	Cluster_3	0.787349	0.0348409
AGCGATTTCCGTGTGG-1	Cluster_3	0.724535	0.0689581
AGGATAACATTCAGGT-1	Cluster_3	0.860588	0.0495195
AGGATCTGTGTAAACA-1	Cluster_3	0.893077	0.0530198
AGGGCCTAGCCTCTGG-1	Cluster_3	0.694934	0.0339411
AGGGCCTAGGTTACAA-1	Cluster_3	0.703946	0.0639624
AGGGCCTGTTATTCCT-1	Cluster_3	0.883279	0.0504284
AGGTGTTGTCGGTAAG-1	Cluster_3	0.888765	0.0451748
AGGTGTTTCGTAGTGT-1	Cluster_3	0.765364	0.0397482
AGTAACCCAGAGTTCT-1	Cluster_3	0.726629	0.0550382
AGTCACATCAACTGAC-1	Cluster_3	0.922941	0.0574386
AGTCATGGTTCGTAAC-1	Cluster_3	0.881644	0.0487297
AGTCTCCCACTGCATA-1	Cluster_3	0.897777	0.0360563
AGTGTTGAGCTTAGTC-1	Cluster_3	0.816493	0.0497001
AGTTCGATCCCAATAG-1	Cluster_3	0.81564	0.0352284
ATCACTTGTAATTGGA-1	Cluster_3	0.608893	0.0687903
ATCCACCGTCCAAGAG-1	Cluster_3	0.905505	0.0540206
ATCCGTCCAGAGCGTA-1	Cluster_3	0.867253	0.0432171
ATCGCCTTCTGTAACG-1	Cluster_3	0.873743	0.0486738
ATCGTAGAGCTCCCTT-1	Cluster_3	0.83878	0.0347175
ATCGTCCCAAAGGGCT-1	Cluster_3	0.893578	0.0458558
ATCTTCAAGGAATTAC-1	Cluster_3	0.655644	0.0563109
ATGAGGGCAAATGATG-1	Cluster_3	0.87297	0.0425146
ATGCGATCAGCTCCTT-1	Cluster_3	0.70108	0.0314671
ATTCAGGAGAAGGATG-1	Cluster_3	0.875463	0.0499427
ATTCCATCAACACGAG-1	Cluster_3	0.542397	0.0621206
ATTCCTAGTTAGGACG-1	Cluster_3	0.721615	0.0621519
ATTCGTTTCATGGGAG-1	Cluster_3	0.773734	0.0573466
ATTCTACTCCGTTTCG-1	Cluster_3	0.803193	0.0668399
ATTCTTGAGCGTTAGG-1	Cluster_3	0.848566	0.0552483
ATTTCACGTACGCTAT-1	Cluster_3	0.849967	0.0574014
CAACGATGTTTCTTAC-1	Cluster_3	0.89168	0.0482314
CAACGATGTTTGGAAA-1	Cluster_3	0.879471	0.04485
CAAGAGGGTGGGACAT-1	Cluster_3	0.676514	0.0468004
CAATGACCAGTAGAGC-1	Cluster_3	0.901669	0.0485579
CACAGATGTCGGAAAC-1	Cluster_3	0.856043	0.0405387
CACCGTTTCAACCGAT-1	Cluster_3	0.853813	0.0551325
CACGGGTTCACAACCA-1	Cluster_3	0.913417	0.0476995
CACGTTCCAGACCAAG-1	Cluster_3	0.840005	0.0586721
CACTAAGTCCACCTCA-1	Cluster_3	0.898271	0.0463382
CACTGTCTCGGACTGC-1	Cluster_3	0.865284	0.0537841
CAGATACTCGCCTCTA-1	Cluster_3	0.746968	0.0628107
CAGCCAGCAAAGACGC-1	Cluster_3	0.805599	0.052999
CAGCCAGCAGCTACCG-1	Cluster_3	0.701784	0.0376168
CAGCGTGAGTCCGTCG-1	Cluster_3	0.697828	0.0421886
CAGCGTGCACAGAGAC-1	Cluster_3	0.86447	0.0560101
CAGGGCTCACGCTGAC-1	Cluster_3	0.833193	0.0492859
CAGGTATCAGCGTGCT-1	Cluster_3	0.682231	0.0568173
CAGTTCCAGTAACAGT-1	Cluster_3	0.830367	0.0414713
CATAAGCAGTCCGCCA-1	Cluster_3	0.905092	0.0456528
CATACTTCACGCCACA-1	Cluster_3	0.846118	0.0430524
CATACTTGTAGATTAG-1	Cluster_3	0.903888	0.0479038
CATCCGTCATCAGCTA-1	Cluster_3	0.896842	0.0438199
CATCGGGAGGCATGCA-1	Cluster_3	0.892442	0.0414477
CATCGGGGTCGTCGGT-1	Cluster_3	0.897692	0.0621638
CATGAGTCACACCAGC-1	Cluster_3	0.795129	0.058074
CATGCTCTCGGTAGAG-1	Cluster_3	0.929016	0.0480866
CATGGATGTATCGATC-1	Cluster_3	0.785933	0.0497329
CATTCCGAGGACTTCT-1	Cluster_3	0.8413	0.0593967
CATTCCGCATACAGAA-1	Cluster_3	0.89139	0.0541789
CATTCTATCGACGACC-1	Cluster_3	0.69763	0.0576878
CATTGAGTCCTCGCAT-1	Cluster_3	0.834112	0.0584149
CCAAGCGAGGGCAAGG-1	Cluster_3	0.771636	0.0572919
CCACACTTCACTCCGT-1	Cluster_3	0.680162	0.0699036
CCACGAGAGATACCAA-1	Cluster_3	0.753169	0.0650212
CCACGTTAGGCATCGA-1	Cluster_3	0.855061	0.0497282
CCCATTGTCACGGAGA-1	Cluster_3	0.895524	0.0533825
CCCTTAGCAAATCAAG-1	Cluster_3	0.897191	0.0503294
CCGGTGACAATCGCCG-1	Cluster_3	0.813676	0.0653201
CCTAAGAAGTGCTCGC-1	Cluster_3	0.920636	0.0468146
CCTCAGTGTGTGGACA-1	Cluster_3	0.912307	0.0477406
CCTCCTCGTACTAAGA-1	Cluster_3	0.893854	0.0548444
CCTCTCCTCACCGGGT-1	Cluster_3	0.884154	0.0466019
CGAGGAACATTGAAAG-1	Cluster_3	0.918157	0.0428098
CGATCGGAGGCAGCTA-1	Cluster_3	0.910978	0.0404657
CGATGCGTCACTTGGA-1	Cluster_3	0.845647	0.0483234
CGATGCGTCTCCAATT-1	Cluster_3	0.883924	0.0543663
CGATGGCAGAGTACCG-1	Cluster_3	0.88097	0.0502686
CGGACACTCAAGTAAG-1	Cluster_3	0.893822	0.0528013
CGGAGAAAGCTGGAGT-1	Cluster_3	0.394964	0.0356826
CGGCAGTGTACACGTT-1	Cluster_3	0.520821	0.0299134
CGGGTGTCAGTGCGCT-1	Cluster_3	0.748583	0.0580566
CGTAATGTCAACCCGG-1	Cluster_3	0.766507	0.0374956
CGTCAAACAGCTTTGA-1	Cluster_3	0.880708	0.0595597
CGTGTCTGTATACCCA-1	Cluster_3	0.856344	0.0375802
CGTTAGAGTTCTTGCC-1	Cluster_3	0.888416	0.0422136
CTACATTGTACAGAAT-1	Cluster_3	0.842512	0.0518079
CTACCCACAATAAGGT-1	Cluster_3	0.845173	0.0362609
CTAGGTACAGGCACAA-1	Cluster_3	0.873558	0.0506694
CTATCTATCCTTGACC-1	Cluster_3	0.853316	0.0563689
CTCAGGGAGTCAAGCG-1	Cluster_3	0.90317	0.0414172
CTCCGATCACTCCGGA-1	Cluster_3	0.879689	0.0500011
CTCCTTTCACTGTGAT-1	Cluster_3	0.848351	0.0565836
CTCGAGGCATGGATCT-1	Cluster_3	0.91337	0.0511492
CTCTCAGTCGGTCTGG-1	Cluster_3	0.816598	0.066041
CTGAGGCCAATACGAA-1	Cluster_3	0.727054	0.058536
CTGCAGGAGAGCCGTA-1	Cluster_3	0.866951	0.0567378
CTGCAGGGTCGTTTCC-1	Cluster_3	0.860908	0.0481951
CTGCTCAAGGTCATAA-1	Cluster_3	0.744593	0.0506879
CTGTGAAAGCGGTAGT-1	Cluster_3	0.87797	0.0483964
CTTAGGAAGGGAGTTC-1	Cluster_3	0.776178	0.0377663
CTTCTCTCACTGGCCA-1	Cluster_3	0.844164	0.0759377
CTTGAGACAAGTTCCA-1	Cluster_3	0.753271	0.0436764
CTTGAGAGTTGCCGAC-1	Cluster_3	0.900643	0.0557242
GAACTGTGTTGAGTCT-1	Cluster_3	0.56316	0.0429384
GAAGCCCTCTTCTGTA-1	Cluster_3	0.722695	0.0634144
GAATCGTAGAAACACT-1	Cluster_3	0.771229	0.0450952
GAATCGTTCAGCTAGT-1	Cluster_3	0.877781	0.049108
GACATCATCGACCTAA-1	Cluster_3	0.880839	0.0547941
GACCCAGTCGGCTTGG-1	Cluster_3	0.901723	0.0464211
GACCCTTGTAAGGCTG-1	Cluster_3	0.764611	0.0514774
GACTGATCAAGTGTCT-1	Cluster_3	0.907153	0.0474183
GACTGATGTAATGATG-1	Cluster_3	0.81147	0.0574033
GACTTCCTCTGGACCG-1	Cluster_3	0.871546	0.0441364
GAGACCCTCCAATCCC-1	Cluster_3	0.795255	0.0578117
GAGGCCTGTGGATACG-1	Cluster_3	0.798764	0.0412609
GAGTCATGTAGGTACG-1	Cluster_3	0.864433	0.0433183
GAGTTTGGTTATTCTC-1	Cluster_3	0.796742	0.0644462
GAGTTTGTCGTGTGAT-1	Cluster_3	0.875923	0.0505396
GATCAGTCACAAGGTG-1	Cluster_3	0.830618	0.0572634
GATCATGTCGGTTCAA-1	Cluster_3	0.666963	0.030913
GATGTTGTCTCGCTTG-1	Cluster_3	0.902945	0.0467726
GCAACCGAGGTAAGGA-1	Cluster_3	0.858599	0.051417
GCACATAGTCTAACGT-1	Cluster_3	0.831457	0.0750992
GCAGCTGAGTGTAGAT-1	Cluster_3	0.624018	0.0376525
GCAGCTGCACTGGATT-1	Cluster_3	0.869829	0.0480509
GCAGTTACAATCTCGA-1	Cluster_3	0.856638	0.0361415
GCATGATGTAAGCGGT-1	Cluster_3	0.839511	0.0510661
GCATTAGCACATAACC-1	Cluster_3	0.912421	0.0461311
GCCAGCACACGCACCA-1	Cluster_3	0.79759	0.0639964
GCCAGGTTCACCTTGC-1	Cluster_3	0.871032	0.0418227
GCCCGAAAGGATATAC-1	Cluster_3	0.759209	0.0563801
GCGGAAATCTGCCTCA-1	Cluster_3	0.78809	0.0672515
GCGTTTCTCATTCGTT-1	Cluster_3	0.703789	0.0548752
GCTGAATTCTCCGATC-1	Cluster_3	0.926062	0.0436754
GCTTTCGGTTGGCCTG-1	Cluster_3	0.862504	0.0440378
GGAGGATCAAATGAGT-1	Cluster_3	0.884637	0.0403036
GGAGGTAAGGTTAGTA-1	Cluster_3	0.852798	0.0496171
GGGAAGTAGCGTGAAC-1	Cluster_3	0.850251	0.0449755
GGGCCATCACGTCGGT-1	Cluster_3	0.845087	0.0491863
GGGCGTTGTTGCAAGG-1	Cluster_3	0.888606	0.0534338
GGGCTCAAGCATCGAG-1	Cluster_3	0.745754	0.0592496
GGTAATCTCATACAGC-1	Cluster_3	0.918919	0.0515121
GGTCTGGCATCCTTGC-1	Cluster_3	0.929877	0.0485113
GGTGGCTAGAAGCTGC-1	Cluster_3	0.825201	0.0480754
GGTGTTACAGTTGTCA-1	Cluster_3	0.856559	0.0544946
GTAACACTCCATGAGT-1	Cluster_3	0.674184	0.0318455
GTAACCAAGACGACTG-1	Cluster_3	0.857068	0.0518222
GTAAGTCGTTAGCGGA-1	Cluster_3	0.890134	0.0495046
GTACAGTTCTTTCTAG-1	Cluster_3	0.776423	0.0656288
GTAGCTATCCATACTT-1	Cluster_3	0.844061	0.0507877
GTCACTCAGACGGAAA-1	Cluster_3	0.799794	0.0457721
GTCATCCTCTCTCTAA-1	Cluster_3	0.882621	0.0553966
GTCATTTGTGGACTGA-1	Cluster_3	0.794626	0.0442631
GTCCACTAGAAGCGAA-1	Cluster_3	0.807002	0.0672144
GTCGTAAAGTGAGTGC-1	Cluster_3	0.786848	0.0333907
GTGATGTGTATACCTG-1	Cluster_3	0.880359	0.0597214
GTGCTGGGTGGAAGTC-1	Cluster_3	0.813212	0.0584708
GTGGGAATCATGCCGG-1	Cluster_3	0.913222	0.0572749
GTGTTCCAGATACTGA-1	Cluster_3	0.913822	0.0510684
GTTCCGTGTTCAAGGG-1	Cluster_3	0.901626	0.0503426
GTTTACTCAGTAACGG-1	Cluster_3	0.880346	0.0472801
TAACGACGTCCTACGG-1	Cluster_3	0.880079	0.0439755
TAAGCCATCTGACGCG-1	Cluster_3	0.752812	0.0586201
TAAGCGTCATCAGCAT-1	Cluster_3	0.850078	0.0477702
TACACCCAGTGGACGT-1	Cluster_3	0.880804	0.0557798
TACAGGTTCGAGAAGC-1	Cluster_3	0.816457	0.0535051
TACCTGCTCTGTCCGT-1	Cluster_3	0.887687	0.0480939
TACGCTCTCGCGTCGA-1	Cluster_3	0.81395	0.0360582
TACGGGCAGACCGCCT-1	Cluster_3	0.900041	0.058936
TACTTACCACGAAGAC-1	Cluster_3	0.80013	0.0594621
TAGATCGCATTCATCT-1	Cluster_3	0.83319	0.0429386
TAGGAGGGTGCCGTTG-1	Cluster_3	0.851082	0.0397616
TATACCTCAAGCTGTT-1	Cluster_3	0.799059	0.0327029
TATCTGTTCAAGGAGC-1	Cluster_3	0.713097	0.0350268
TATTGGGCATCTGTTT-1	Cluster_3	0.901735	0.0556506
TATTTCGTCAAGAGTA-1	Cluster_3	0.904766	0.0427234
TCAAGTGAGACGATAT-1	Cluster_3	0.831487	0.0430146
TCAAGTGTCCCAATAG-1	Cluster_3	0.852395	0.0409787
TCACGGGGTCTATGAC-1	Cluster_3	0.76349	0.0599706
TCACGGGTCCGCGAGT-1	Cluster_3	0.842622	0.0395562
TCAGCAACATCTAGAC-1	Cluster_3	0.801294	0.0465865
TCAGTGAGTCTGATAC-1	Cluster_3	0.903305	0.042959
TCAGTTTAGTGGATTA-1	Cluster_3	0.619881	0.0656861
TCAGTTTCAGCACCCA-1	Cluster_3	0.862764	0.0626567
TCATACTTCAACGCTA-1	Cluster_3	0.686855	0.0643737
TCATGCCTCTCGACCT-1	Cluster_3	0.868263	0.0537949
TCATTTGCAACTCCAA-1	Cluster_3	0.671266	0.0595625
TCCATGCAGTGCTCAT-1	Cluster_3	0.888361	0.0561629
TCCCAGTTCTTCGTAT-1	Cluster_3	0.857146	0.0446188
TCCGAAACACGCAAAG-1	Cluster_3	0.821472	0.0487503
TCCGTGTCAGACAATA-1	Cluster_3	0.901578	0.0390794
TCCTTCTTCCGCGAGT-1	Cluster_3	0.847326	0.0590806
TCGCAGGTCGGCTTCT-1	Cluster_3	0.875013	0.0479984
TCGGATACAGAAGTTA-1	Cluster_3	0.882053	0.0470563
TCTAACTGTCCACTCT-1	Cluster_3	0.863373	0.0521067
TCTACCGAGATAGCTA-1	Cluster_3	0.897191	0.0480164
TCTCACGCATAGGAGC-1	Cluster_3	0.863591	0.0500039
TCTCAGCTCGTACCTC-1	Cluster_3	0.747263	0.0512254
TCTCCGAAGACGTCCC-1	Cluster_3	0.713063	0.0579593
TCTTGCGTCCGATCTC-1	Cluster_3	0.893984	0.0520834
TGAACGTAGATGGTCG-1	Cluster_3	0.828238	0.0436093
TGAATGCTCGCTAGCG-1	Cluster_3	0.900851	0.0499325
TGAGACTAGCCTCTCT-1	Cluster_3	0.637132	0.0607006
TGAGACTCAGAGTGAC-1	Cluster_3	0.90711	0.0530746
TGAGCGCCACTGGCCA-1	Cluster_3	0.906593	0.0525572
TGAGCGCGTGAACTAA-1	Cluster_3	0.870356	0.0499423
TGATTTCCATGACGGA-1	Cluster_3	0.872248	0.0542584
TGCAGGCGTCATATGC-1	Cluster_3	0.717515	0.033919
TGCATCCTCTCCCAAC-1	Cluster_3	0.898049	0.0545819
TGCGGCACATAACCCA-1	Cluster_3	0.880355	0.0472979
TGCTCGTCATCCGAAT-1	Cluster_3	0.89446	0.0543029
TGCTGAAGTATAGGAT-1	Cluster_3	0.821292	0.0705585
TGCTTCGTCTTGCAGA-1	Cluster_3	0.890458	0.0450994
TGCTTGCAGTCACTCA-1	Cluster_3	0.777362	0.0465601
TGGAACTGTCCAGTTA-1	Cluster_3	0.799071	0.0726253
TGGAACTGTTTACGAC-1	Cluster_3	0.902151	0.0462957
TGGCGTGTCGACCATA-1	Cluster_3	0.894733	0.0474362
TGGGAAGAGAGAGGTA-1	Cluster_3	0.910876	0.0530875
TGGGCGTAGACCAAGC-1	Cluster_3	0.902949	0.0523314
TGGTTAGTCTACGGGC-1	Cluster_3	0.862374	0.0517984
TGTGATGAGGAGTCTG-1	Cluster_3	0.841669	0.0484209
TGTTACTTCGCCAACG-1	Cluster_3	0.872256	0.03966
TGTTCTACACAAGCCC-1	Cluster_3	0.906845	0.0402133
TGTTGAGAGGCAGGGA-1	Cluster_3	0.55619	0.0518216
TTACGTTTCGGCTTCT-1	Cluster_3	0.860078	0.0539483
TTAGGGTCATGAAGGC-1	Cluster_3	0.904054	0.0523498
TTATTGCTCACTCCGT-1	Cluster_3	0.613918	0.0636325
TTCATTGGTCTCGACG-1	Cluster_3	0.839867	0.0511737
TTCCACGCACGCTTAA-1	Cluster_3	0.938178	0.0508044
TTCCGGTAGAACGCGT-1	Cluster_3	0.85918	0.0464441
TTCCGGTCAACTGTGT-1	Cluster_3	0.92344	0.0511218
TTCCGTGTCAAATAGG-1	Cluster_3	0.740937	0.050345
TTGAGTGCATCAACCA-1	Cluster_3	0.825209	0.066209
TTGATGGGTGTAAACA-1	Cluster_3	0.897711	0.0415822
TTGCGTCAGTTGGCGA-1	Cluster_3	0.931727	0.0454945
TTGGGCGAGCCTTTGA-1	Cluster_3	0.89968	0.0491347
TTGGTTTAGCGTGTCC-1	Cluster_3	0.876172	0.0536659
TTGTGTTAGGATCACG-1	Cluster_3	0.57615	0.0402034
TTGTGTTCATGACTGT-1	Cluster_3	0.836498	0.0306692
TTGTGTTTCATTCTTG-1	Cluster_3	0.889105	0.0533711
TTTACGTCATACCAGT-1	Cluster_3	0.898065	0.0588617
TTTACTGGTACCTAAC-1	Cluster_3	0.666004	0.0601906
TTTAGTCTCATTTGCT-1	Cluster_3	0.823817	0.0541518
TTTCGATAGCGGCTCT-1	Cluster_3	0.795476	0.0726634
TTTCGATTCCATTTGT-1	Cluster_3	0.780008	0.055964
AAAGGGCAGTATGAGT-1	Cluster_4	0.807082	0.0492491
ACGGTCGTCACCTGGG-1	Cluster_4	0.883734	0.0498044
ACTTATCGTATTCTCT-1	Cluster_4	0.624271	0.0314072
AGAGAATAGCGGTATG-1	Cluster_4	0.777999	0.0530081
AGGCATTGTACTGAGG-1	Cluster_4	0.708583	0.0536871
ATCACAGAGTCACTGT-1	Cluster_4	0.725758	0.031776
ATCGTAGAGGTACAAT-1	Cluster_4	0.746603	0.0461547
CACAGGCCAAAGACTA-1	Cluster_4	0.581398	0.0281524
CCTTGTGGTACAAGCG-1	Cluster_4	0.63695	0.0390418
CGAATTGAGCATGATA-1	Cluster_4	0.0617086	0.0577172
CTCAAGACACAAGGTG-1	Cluster_4	0.853026	0.0367115
CTCAGGGTCAGTCATG-1	Cluster_4	0.469146	0.0391818
CTCCTCCGTGAGTAAT-1	Cluster_4	0.860833	0.0462117
CTGAGCGGTCCAACGC-1	Cluster_4	0.848352	0.0505932
CTGCGAGCAATCTAGC-1	Cluster_4	0.839803	0.0477748
GGGCTCACAACGTTAC-1	Cluster_4	0.83839	0.049686
GTGCGTGCAGTAGAGC-1	Cluster_4	0.728312	0.0352449
GTGGCGTTCGTGGAAG-1	Cluster_4	0.552664	0.0600265
TAAGCGTAGGTGTGAC-1	Cluster_4	0.686616	0.0576736
TACAACGCAAGCGAAC-1	Cluster_4	0.672031	0.062079
TCACACCCATGCTGCG-1	Cluster_4	0.74578	0.0474602
TCACGGGTCACACCGG-1	Cluster_4	0.774481	0.0583547
TCCCAGTCACACACGC-1	Cluster_4	0.865115	0.0549296
TCGTAGAAGGAAGTGA-1	Cluster_4	0.794378	0.0470314
TGAGTCAGTCGAGTTT-1	Cluster_4	0.64516	0.045408
TTTACTGTCAGAGCAG-1	Cluster_4	0.660923	0.0447015
TTTGACTTCGCAACAT-1	Cluster_4	0.861243	0.0462219
AAGCCATGTTCTTGCC-1	Cluster_5	0.911311	0.0362093
AAGTACCTCGCTTTAT-1	Cluster_5	0.895399	0.0411782
ACCACAAGTACTGTTG-1	Cluster_5	0.899378	0.0440406
ACTATGGTCGGCATTA-1	Cluster_5	0.824807	0.0461636
ACTTCCGAGGCCATAG-1	Cluster_5	0.888928	0.0399903
AGAACCTAGACGTCCC-1	Cluster_5	0.754159	0.0425429
AGATAGAAGACACACG-1	Cluster_5	0.914089	0.03387
AGCGTCGAGTGGTTCT-1	Cluster_5	0.679186	0.0513953
AGGAAATTCATTACCT-1	Cluster_5	0.861205	0.0506405
AGGATCTCAAACTCGT-1	Cluster_5	0.754543	0.0342497
AGGGCTCAGGGAGGAC-1	Cluster_5	0.913393	0.0449115
AGTAGTCAGTCCCGAC-1	Cluster_5	0.864316	0.0479126
AGTCTCCAGCGGGTTA-1	Cluster_5	0.880628	0.0518512
ATAGACCAGGCATTTC-1	Cluster_5	0.848021	0.0490977
ATCATTCCATCTCAAG-1	Cluster_5	0.863376	0.0517837
ATCCCTGAGATAACGT-1	Cluster_5	0.647861	0.040757
ATCGTAGTCTGCGATA-1	Cluster_5	0.845195	0.0472755
ATGTCTTTCTTCTAAC-1	Cluster_5	0.779234	0.0634792
ATTCCATAGTATAACG-1	Cluster_5	0.773098	0.038875
ATTCTTGTCCAATGCA-1	Cluster_5	0.92331	0.0541715
ATTTCACTCCACGTCT-1	Cluster_5	0.820381	0.0557515
CAACGATAGGCACTCC-1	Cluster_5	0.9169	0.0544461
CAAGACTTCTCCAATT-1	Cluster_5	0.888137	0.0500756
CACGTGGCAGCTGCCA-1	Cluster_5	0.764467	0.0393643
CACGTGGTCACGGGAA-1	Cluster_5	0.904809	0.0453126
CAGATTGCACTGGAAG-1	Cluster_5	0.781513	0.0337308
CAGCAATCATCCGATA-1	Cluster_5	0.745605	0.0366742
CAGTTCCCAACGAGGT-1	Cluster_5	0.870544	0.0443795
CATAAGCCATAGAAAC-1	Cluster_5	0.701962	0.0575404
CCCGAAGTCCTTCTGG-1	Cluster_5	0.871032	0.0461135
CCCTAACTCCCAAGTA-1	Cluster_5	0.878708	0.0534025
CCCTCTCTCGGTCACG-1	Cluster_5	0.629522	0.0433703
CCGGTGAAGCCTGTGC-1	Cluster_5	0.850288	0.04836
CCGTGAGAGCTAGAAT-1	Cluster_5	0.907436	0.0496871
CCGTGAGCATGACTAC-1	Cluster_5	0.772402	0.0544247
CCTATCGGTAGGAAAG-1	Cluster_5	0.903718	0.0485238
CCTCAACGTGTTCCAA-1	Cluster_5	0.743979	0.0376661
CCTCAACTCGCTGTTC-1	Cluster_5	0.862357	0.0529189
CCTCCTCAGCAACAGC-1	Cluster_5	0.489765	0.0428502
CCTTGTGAGTGGTTGG-1	Cluster_5	0.866101	0.0371061
CGAAGGAAGAGCTTTC-1	Cluster_5	0.800103	0.0418295
CGAGTGCTCTGCGGAC-1	Cluster_5	0.82241	0.0582846
CGATCGGTCAAGTCTG-1	Cluster_5	0.850489	0.0505977
CGGACACTCATCACTT-1	Cluster_5	0.781488	0.0440786
CGTAATGTCTCAATCT-1	Cluster_5	0.850873	0.0601998
CGTGAATCATCAGCTA-1	Cluster_5	0.710697	0.0357371
CGTGCTTAGCCTCTCT-1	Cluster_5	0.684847	0.0435626
CGTGTCTAGTAACCTC-1	Cluster_5	0.465166	0.0410071
CGTTCTGGTGTTGATC-1	Cluster_5	0.823745	0.0521891
CTAAGTGAGACTAAGT-1	Cluster_5	0.889677	0.0406093
CTAAGTGCACATTCTT-1	Cluster_5	0.899035	0.0421452
CTCACTGCACTGCTTC-1	Cluster_5	0.621594	0.0618896
CTCCGATCATTCACAG-1	Cluster_5	0.866712	0.0458404
CTCGAGGGTAGACTGG-1	Cluster_5	0.850119	0.052706
CTCTCGATCGGTGCAC-1	Cluster_5	0.898969	0.04405
CTGAATGAGTCGTCTA-1	Cluster_5	0.741486	0.056692
CTTAGGATCTTCCGTG-1	Cluster_5	0.698057	0.0352538
GAATCACAGTCTCGTA-1	Cluster_5	0.844035	0.0493507
GACATCAAGGGAACAA-1	Cluster_5	0.764074	0.0564792
GAGACCCTCGTAGTGT-1	Cluster_5	0.903431	0.0409005
GAGGGATGTAGTGTGG-1	Cluster_5	0.866394	0.035005
GAGTTACAGGTCGAGT-1	Cluster_5	0.655413	0.0254239
GAGTTGTTCAACCCGG-1	Cluster_5	0.845292	0.0406279
GATAGAAAGGTTCCGC-1	Cluster_5	0.810822	0.0397378
GCATTAGGTAGTGTGG-1	Cluster_5	0.643647	0.0345931
GCCGTGAGTTTCTTAC-1	Cluster_5	0.871267	0.048722
GCCTGTTGTGCAACAG-1	Cluster_5	0.565429	0.0665826
GCGAGAACATCGGATT-1	Cluster_5	0.870106	0.0621515
GCTCAAAGTTTGTTCT-1	Cluster_5	0.888362	0.0408256
GGAGCAAGTAGACACG-1	Cluster_5	0.898573	0.0430108
GGCACGTAGCGAGTCA-1	Cluster_5	0.883845	0.0487828
GGGCTCACATCCTGTC-1	Cluster_5	0.831281	0.0476078
GGGTTTATCGCCAGTG-1	Cluster_5	0.721508	0.0512895
GTAATGCGTCATCGCG-1	Cluster_5	0.900268	0.0456051
GTAGGTTAGGGTGAGG-1	Cluster_5	0.466101	0.0247732
GTAGTACCAAGCACCC-1	Cluster_5	0.908805	0.0464856
GTAGTACTCGCCAGTG-1	Cluster_5	0.585584	0.0533095
GTCATGATCTTCGGTC-1	Cluster_5	0.717595	0.0665384
GTCATTTTCTGGCCGA-1	Cluster_5	0.892289	0.0468083
GTCCACTAGCTATCTG-1	Cluster_5	0.811085	0.0597174
GTCGAATAGTGTGTTC-1	Cluster_5	0.861966	0.0463058
GTCTGTCGTACCTATG-1	Cluster_5	0.867954	0.0577321
GTGAGTTAGCGATGAC-1	Cluster_5	0.759193	0.0365714
GTGCACGCAGAGCGTA-1	Cluster_5	0.905733	0.0465956
GTGGCGTAGATGATTG-1	Cluster_5	0.387378	0.0293005
GTGTAACAGGAGCTGT-1	Cluster_5	0.644069	0.0365638
GTGTTCCTCGGCTGAC-1	Cluster_5	0.824436	0.0573721
GTTAGTGAGTGAGTTA-1	Cluster_5	0.846717	0.0462347
GTTGAACAGGGCAGGA-1	Cluster_5	0.887063	0.0460755
GTTGTCCGTTTCGCTC-1	Cluster_5	0.849604	0.0485572
TACCTGCAGCAGCGAT-1	Cluster_5	0.885863	0.0443722
TACGGGCTCTTAGCTT-1	Cluster_5	0.926639	0.0531655
TAGATCGAGGCGACAT-1	Cluster_5	0.816669	0.0495008
TATCTGTCAAAGGTTA-1	Cluster_5	0.889498	0.0540604
TATTGCTTCCATTTCA-1	Cluster_5	0.888537	0.0490173
TCAAGTGTCGTAACTG-1	Cluster_5	0.818579	0.0429707
TCACTATCAGCTACTA-1	Cluster_5	0.833874	0.0381484
TCAGGGCTCAGCGCAC-1	Cluster_5	0.850646	0.0479713
TCAGTTTGTTGAATCC-1	Cluster_5	0.896412	0.0354139
TCATCATAGCAAGGAA-1	Cluster_5	0.836765	0.052179
TCATGCCCACTTCCTG-1	Cluster_5	0.863916	0.0453945
TCATTTGCACTTCTCG-1	Cluster_5	0.62872	0.0674803
TCCCATGCATGGGATG-1	Cluster_5	0.856116	0.0487717
TCCGGGAAGTTCATCG-1	Cluster_5	0.884822	0.0613076
TCCTAATTCTCTATAC-1	Cluster_5	0.877384	0.0448025
TCGAAGTTCCTCTCGA-1	Cluster_5	0.688455	0.0583624
TCTCACGAGTTGGAGC-1	Cluster_5	0.650114	0.0536441
TCTCCGAAGCGTTCAT-1	Cluster_5	0.886034	0.0397388
TCTGTCGTCAAGTCTG-1	Cluster_5	0.825668	0.0529147
TGACGCGTCGACATCA-1	Cluster_5	0.904141	0.0448435
TGAGGGAAGCTCTATG-1	Cluster_5	0.884733	0.0389594
TGAGTCATCCTCTGCA-1	Cluster_5	0.832726	0.0464229
TGCATCCAGCCAAGGT-1	Cluster_5	0.909324	0.0618401
TGCATGAAGGGTGAGG-1	Cluster_5	0.873912	0.0547227
TGCGGGTGTTCCGTTC-1	Cluster_5	0.794641	0.052164
TGCTCGTTCCCGAAAT-1	Cluster_5	0.789485	0.0546192
TGGAACTAGACTCAAA-1	Cluster_5	0.315357	0.0354895
TGGAACTCACCGTGCA-1	Cluster_5	0.80666	0.0464999
TGGTACACAATGCAGG-1	Cluster_5	0.918566	0.0486057
TGGTAGTCAAATCCCA-1	Cluster_5	0.909917	0.0451609
TGTCAGAAGCGACTGA-1	Cluster_5	0.880961	0.0472706
TGTCAGATCACGACTA-1	Cluster_5	0.869405	0.0514645
TGTGAGTGTTGAGAGC-1	Cluster_5	0.894929	0.032773
TGTTCCGTCTCTGCTG-1	Cluster_5	0.487865	0.0379274
TTCATGTGTTGTTGTG-1	Cluster_5	0.628901	0.0333124
TTCCAATGTCCGGATC-1	Cluster_5	0.890136	0.0538929
TTCCTTCAGACCGCCT-1	Cluster_5	0.895997	0.0515826
TTCTAGTAGTAACAGT-1	Cluster_5	0.621457	0.0352836
TTGTTCATCTTCGCTG-1	Cluster_5	0.767096	0.030643
TTGTTGTCATCTTCGC-1	Cluster_5	0.898879	0.0518755
TTTCATGAGTATGAGT-1	Cluster_5	0.815433	0.0510209
TTTCCTCCAAGCCTGC-1	Cluster_5	0.820343	0.0667553
TTTGGTTGTAGTGCGA-1	Cluster_5	0.735695	0.0468567
AACCACACAGCATACT-1	Cluster_6	0.876049	0.035543
AAGGAATAGTGTCATC-1	Cluster_6	0.888062	0.0379425
AAGGTAATCAAGCTGT-1	Cluster_6	0.862153	0.0427822
ACTTAGGGTACGCTTA-1	Cluster_6	0.884995	0.0377502
AGACCCGGTCATCAGT-1	Cluster_6	0.861889	0.0557413
AGACCCGTCTGGAGAG-1	Cluster_6	0.892283	0.0407425
AGAGAATAGCATGAAT-1	Cluster_6	0.865602	0.0617235
AGCATCACATACCGTA-1	Cluster_6	0.856392	0.0491634
AGGACTTTCCGTAGTA-1	Cluster_6	0.846393	0.0349584
AGGATAACACTTCAAG-1	Cluster_6	0.891144	0.0419404
AGGGCCTAGGTTCAGG-1	Cluster_6	0.899374	0.0484809
AGGGTCCTCGTTGTAG-1	Cluster_6	0.875876	0.0401027
AGTGCCGTCTGCCCTA-1	Cluster_6	0.92646	0.0398895
ATAGAGAGTCTACGAT-1	Cluster_6	0.847471	0.040419
ATCATTCTCTTTACAC-1	Cluster_6	0.507692	0.0343243
ATCGTCCAGCCACAAG-1	Cluster_6	0.898217	0.0426949
ATTACCTAGGTTCTAC-1	Cluster_6	0.885794	0.0510242
ATTCCCGAGGATGAGA-1	Cluster_6	0.911219	0.0512361
ATTGGGTCAGTGTGGA-1	Cluster_6	0.898015	0.0394361
CACCAAACAAGAGTTA-1	Cluster_6	0.838599	0.0437734
CATACTTTCGGATACT-1	Cluster_6	0.853943	0.0405806
CATCAAGCAAACACGG-1	Cluster_6	0.905046	0.036448
CATGCTCAGTCTAACC-1	Cluster_6	0.894915	0.0593625
CATGGTATCATGAGTC-1	Cluster_6	0.914705	0.0486585
CCAATGAGTTTCCAAG-1	Cluster_6	0.817014	0.0572578
CCATAAGGTCAGACGA-1	Cluster_6	0.736996	0.0341685
CCCATTGAGAAGATCT-1	Cluster_6	0.876439	0.0480722
CCTGCATTCACCGCTT-1	Cluster_6	0.862919	0.0505445
CCTGTTGCAGTGGCTC-1	Cluster_6	0.918279	0.0522649
CGAATTGCAAATGGTA-1	Cluster_6	0.707297	0.0453967
CGAATTGCAGGCTATT-1	Cluster_6	0.831637	0.0474145
CGCGTGACAACAGTGG-1	Cluster_6	0.787775	0.0448255
CGGACACCAGCACAGA-1	Cluster_6	0.830648	0.046917
CGGGTGTGTGTCCGGT-1	Cluster_6	0.699874	0.0399556
CGGTCAGAGATCCTAC-1	Cluster_6	0.819352	0.0556098
CGTAAGTAGTACTGGG-1	Cluster_6	0.584198	0.0274949
CGTGCTTGTGACCTGC-1	Cluster_6	0.832649	0.0362017
CTAACCCAGTCTGCGC-1	Cluster_6	0.842146	0.050832
CTACATTAGATGGTAT-1	Cluster_6	0.845665	0.0443482
CTACTATCAACGAGGT-1	Cluster_6	0.901369	0.0440349
CTCAGTCGTACTAGCT-1	Cluster_6	0.730365	0.0406676
CTCATCGGTTCCATTT-1	Cluster_6	0.562424	0.0416098
CTCTCAGCACTGTGTA-1	Cluster_6	0.857416	0.0367174
CTGAGCGTCCATTGGA-1	Cluster_6	0.802386	0.0371923
CTGAGGCTCTTGCAAG-1	Cluster_6	0.850642	0.0477247
CTGCCTATCCATTTGT-1	Cluster_6	0.886575	0.0484284
CTGGCAGGTCTTGTCC-1	Cluster_6	0.896859	0.0510812
CTGGTCTAGGATTTCC-1	Cluster_6	0.916502	0.0485558
CTGTACCCAGAACATA-1	Cluster_6	0.902293	0.051218
CTGTAGATCCAAGCTA-1	Cluster_6	0.845429	0.0493976
CTGTCGTTCAAGTCTG-1	Cluster_6	0.914363	0.0424734
CTTACCGGTGAGAACC-1	Cluster_6	0.519546	0.0236981
CTTCCTTGTCACTCGG-1	Cluster_6	0.59381	0.0340979
CTTCGGTCACTATCGA-1	Cluster_6	0.554158	0.0366217
CTTTCAATCCGTGTGG-1	Cluster_6	0.848276	0.0435001
GAAATGATCGTTAGAC-1	Cluster_6	0.896198	0.0486241
GAACACTAGGTCGACA-1	Cluster_6	0.800296	0.0572656
GAATCACTCGTCAACA-1	Cluster_6	0.832933	0.0536341
GAATCGTGTGATATAG-1	Cluster_6	0.92879	0.0476752
GACATCAGTATGCGTT-1	Cluster_6	0.905204	0.0384604
GACTATGTCTCTTGCG-1	Cluster_6	0.889943	0.0476043
GACTCAAGTCTGATAC-1	Cluster_6	0.812304	0.0370606
GAGAAATAGGTGCCTC-1	Cluster_6	0.887	0.0413083
GAGTTTGCATATTCGG-1	Cluster_6	0.442348	0.0404695
GATTGGTGTGCAGATG-1	Cluster_6	0.89046	0.034848
GCCATTCAGCATCTTG-1	Cluster_6	0.890756	0.0374183
GCTGAATCAAGTGGAC-1	Cluster_6	0.891173	0.0397292
GGCAGTCGTACAGTTC-1	Cluster_6	0.892562	0.0572197
GGGAGATGTAGTCGTT-1	Cluster_6	0.858436	0.0354096
GGGTAGATCGCAGTCG-1	Cluster_6	0.856954	0.0324055
GGTCACGAGCCTCTTC-1	Cluster_6	0.861397	0.0420366
GGTCTGGCAGCCTACG-1	Cluster_6	0.878101	0.0471898
GTGGCGTGTGTGTGTT-1	Cluster_6	0.81116	0.028889
GTGTTAGTCGTAGGAG-1	Cluster_6	0.540548	0.0385495
GTTATGGTCTATACGG-1	Cluster_6	0.931409	0.047064
TAATTCCCAGGTTCAT-1	Cluster_6	0.828114	0.042799
TACAACGGTCGTGCCA-1	Cluster_6	0.832396	0.0639892
TATACCTTCCATACTT-1	Cluster_6	0.551778	0.0344719
TATTCCATCTCTAGGA-1	Cluster_6	0.893457	0.0396448
TCAAGACAGGGAACAA-1	Cluster_6	0.918115	0.0395677
TCAAGCAGTATTTCGG-1	Cluster_6	0.872914	0.0393104
TCACGCTTCGACCACG-1	Cluster_6	0.865659	0.0406226
TCATCCGCACCCTTAC-1	Cluster_6	0.913138	0.0562979
TCATTCAAGGACAGCT-1	Cluster_6	0.422723	0.0373816
TCCACGTTCATTGTTC-1	Cluster_6	0.833644	0.0577263
TCGTAGACACTCTGCT-1	Cluster_6	0.665645	0.0643219
TCGTGCTGTACAGGTG-1	Cluster_6	0.879418	0.0498571
TCTCCGAGTCCTCATC-1	Cluster_6	0.813599	0.0598291
TCTTGCGAGTAGTCTC-1	Cluster_6	0.872793	0.055185
TGACTCCCACACGGAA-1	Cluster_6	0.864247	0.047895
TGAGCATCACCCTAGG-1	Cluster_6	0.539647	0.0414643
TGAGCGCGTCCTCATC-1	Cluster_6	0.881229	0.0429833
TGATGCACATCATTGG-1	Cluster_6	0.8993	0.0473203
TGCAGTAGTGAATAAC-1	Cluster_6	0.89192	0.0517645
TGGCGTGTCGGTAACT-1	Cluster_6	0.896518	0.0498029
TGGGCTGAGAGGCTGT-1	Cluster_6	0.747711	0.0350188
TGGTAGTGTAGATCCT-1	Cluster_6	0.770354	0.0342856
TTACAGGTCGACATTG-1	Cluster_6	0.868238	0.0418582
TTCTGTAAGTTACGGG-1	Cluster_6	0.858183	0.0462906
TTCTTCCGTTGGCCTG-1	Cluster_6	0.867243	0.0474222
TTGTGGACATGGGTTT-1	Cluster_6	0.892651	0.0623041
AGGAATAGTGTCATCA-1	Cluster_7	0.445807	0.0366397
AGGACTTCAGATGCGA-1	Cluster_7	0.884111	0.0400497
ATGGGTTTCGACGCGT-1	Cluster_7	0.585852	0.0675178
ATTCCTATCGACCTAA-1	Cluster_7	0.685272	0.0371651
CACGTGGCAGTAGTTC-1	Cluster_7	0.827396	0.0590832
CATACAGGTGCCCAGT-1	Cluster_7	0.491114	0.0322997
CGGGCATTCAGTGTGT-1	Cluster_7	0.515941	0.0404964
CTTACCGGTGTAGGAC-1	Cluster_7	0.517916	0.0523628
GAAACCTGTGAGGATC-1	Cluster_7	0.484266	0.0413616
TCGGGACGTGCCTGAC-1	Cluster_7	0.766465	0.0476535
TGCAGATAGCACACCC-1	Cluster_7	0.887728	0.0403669
ACAGAAAAGCCACAAG-1	Cluster_8	0.647784	0.0208913
ACTATCTGTGGCAACA-1	Cluster_8	0.785428	0.0265291
AGGTTGTTCTATTTCG-1	Cluster_8	0.889365	0.0475894
CAAAGAAGTTACACAC-1	Cluster_8	0.760869	0.0405587
CATCCACTCACCTGTC-1	Cluster_8	0.627459	0.0479414
CCACACTTCCGTAGGC-1	Cluster_8	0.871964	0.0485542
CCATCACAGGAGGCAG-1	Cluster_8	0.816928	0.0529656
CTACCTGCAACCGATT-1	Cluster_8	0.822023	0.0579702
CTAGACAGTATTGACC-1	Cluster_8	0.836004	0.048307
CTCCCTCGTAGATGTA-1	Cluster_8	0.588212	0.0279895
CTCGAGGAGGGTCAAC-1	Cluster_8	0.801381	0.0404716
CTGGACGGTGAACGGT-1	Cluster_8	0.708747	0.0378292
CTTCTCTAGGAGACCT-1	Cluster_8	0.600032	0.0388022
CTTCTCTGTATGCTTG-1	Cluster_8	0.578575	0.0392704
GAGTTGTTCCAGCAAT-1	Cluster_8	0.842964	0.0453648
GCACGGTTCTGTGCTC-1	Cluster_8	0.840046	0.0507777
GCATCTCGTACAAACA-1	Cluster_8	0.570003	0.0270289
GCCAACGCACCTGCAG-1	Cluster_8	0.482665	0.0254712
GGTCACGGTGGATGAC-1	Cluster_8	0.583136	0.039687
GTAAGTCGTATACCCA-1	Cluster_8	0.675462	0.0554319
GTAGCTAGTTGGACCC-1	Cluster_8	0.850004	0.0527814
GTCATCCCAGAACCGA-1	Cluster_8	0.616459	0.0310401
GTCCCATAGTATGCAA-1	Cluster_8	0.847356	0.0393439
GTGCGTGGTTCTCGTC-1	Cluster_8	0.427845	0.0448425
GTGTGATAGGCTATCT-1	Cluster_8	0.678426	0.0325739
GTGTGGCCACTTGAGT-1	Cluster_8	0.777512	0.0303702
GTTAGACGTTACACTG-1	Cluster_8	0.735831	0.0315884
TACGGTAAGGTAAGGA-1	Cluster_8	0.702645	0.0387378
TATATCCAGTTCCAGT-1	Cluster_8	0.579265	0.0569141
TCCATGCCAGCACAGA-1	Cluster_8	0.826795	0.0460406
TCCTCCCCATGGCACC-1	Cluster_8	0.581656	0.0293189
TCGGATAGTTCGGTCG-1	Cluster_8	0.758556	0.0479478
TCGTAGAAGCAGATAT-1	Cluster_8	0.627754	0.0317934
TGAGACTGTGAACCGA-1	Cluster_8	0.618983	0.0241813
TGAGACTGTGAATTGA-1	Cluster_8	0.817307	0.0390648
TGAGCGCAGATGCCGA-1	Cluster_8	0.739685	0.0429559
TGGGTTATCATTTCGT-1	Cluster_8	0.748988	0.0454211
TGTTCCGAGAAATTCG-1	Cluster_8	0.664144	0.0410517
TTAGGCAGTGTCCAAT-1	Cluster_8	0.617236	0.0469084
TTCACGCCATCGCTGG-1	Cluster_8	0.778556	0.0502074
TTCATTGAGCATCTTG-1	Cluster_8	0.746385	0.0296594
TTCGCTGTCTACGCAA-1	Cluster_8	0.774091	0.0560076
ACTTCCGGTCCATACA-1	Cluster_9	0.77472	0.029101
AGGCTGCAGTCAGCGA-1	Cluster_9	0.616556	0.0327651
CGGGTCAGTGATTCAC-1	T_cell	0.897828	0.0316745

## Sheet: Group C cells
Barcode	Cluster	Correlation	cnv_score
AAGCGAGCAGCAGGAT-1	Cluster_17	0.815227	0.0261171
AAGTCGTAGGTTCATC-1	Cluster_13	0.849246	0.0363632
AAGTGAACAGGTACGA-1	Cluster_13	0.870592	0.0282892
ACGGGTCGTTTGCAGT-1	Cluster_5	0.828006	0.028487
AGAACAAAGAAATTGC-1	Cluster_6	0.927042	0.0387456
AGAACAAAGCTGTGCC-1	Cluster_5	0.926873	0.0265734
AGAACAAGTAAGCGGT-1	Cluster_3	0.894648	0.0326969
AGAACAAGTATTGGCT-1	Cluster_3	0.940179	0.045463
AGAACCTGTAGAGACC-1	Cluster_3	0.944713	0.0573566
AGAACCTGTTTACTGG-1	Cluster_5	0.908443	0.0355973
AGAAGCGGTGGTACAG-1	Cluster_3	0.860242	0.0431503
AGAAGTAAGTAATTGG-1	Cluster_6	0.934342	0.0521578
AGAAGTACATTGACCA-1	Cluster_6	0.46975	0.0652345
AGACAAATCGGCATTA-1	Cluster_0	0.829199	0.0464549
AGACACTGTGTTAAAG-1	Cluster_5	0.897086	0.0323902
AGACAGGAGCACTCCG-1	Cluster_5	0.873821	0.0598943
AGACAGGAGTGATGGC-1	Cluster_6	0.905899	0.0337969
AGACAGGAGTTACGAA-1	Cluster_5	0.709689	0.0412565
AGACCATAGTACGTCT-1	Cluster_3	0.860505	0.0437032
AGACCATTCTTGAACG-1	Cluster_5	0.922994	0.0381391
AGACCCGCAATACGCT-1	Cluster_6	0.93336	0.0379376
AGACCCGGTGGTCTGC-1	Cluster_8	0.862805	0.0293184
AGACTCAGTGCTTATG-1	Cluster_3	0.913515	0.0419624
AGACTCATCCTCCACA-1	Cluster_3	0.882035	0.0327094
AGAGAATCATTCTTCA-1	Cluster_3	0.85645	0.0309189
AGAGAATGTTGATCGT-1	Cluster_3	0.785827	0.0368076
AGAGAGCAGCCATTTG-1	Cluster_3	0.939254	0.0401366
AGAGAGCGTGATCATC-1	Cluster_0	0.884046	0.049759
AGAGAGCTCATTGCCC-1	Cluster_6	0.881698	0.0458636
AGAGCAGGTTTCAGAC-1	Cluster_6	0.91086	0.0380172
AGAGCAGTCACCATCC-1	Cluster_3	0.886054	0.0307206
AGAGCCCCAATGTCTG-1	Cluster_8	0.726904	0.0422617
AGAGCCCGTATTAAGG-1	Cluster_0	0.848841	0.0301126
AGAGCCCTCAATCCGA-1	Cluster_5	0.658713	0.0392371
AGATCCAAGTCTCGTA-1	Cluster_3	0.927052	0.036957
AGATCCACACGTAACT-1	Cluster_0	0.93531	0.0346185
AGATCGTAGAAATCCA-1	Cluster_3	0.928099	0.0371781
AGATGAAAGCCATATC-1	Cluster_6	0.903515	0.0344046
AGATGAACATTCATCT-1	Cluster_6	0.936403	0.0402
AGATGAATCATTCACT-1	Cluster_0	0.916949	0.0394149
AGATGCTGTGTCCCTT-1	Cluster_0	0.926784	0.0423037
AGATGCTGTTGGATCT-1	Cluster_3	0.936085	0.0340696
AGCATCACAGTGTATC-1	Cluster_3	0.917274	0.0294057
AGCCAATAGCTGTACT-1	Cluster_3	0.801408	0.0506799
AGCCAATAGTACAGCG-1	Cluster_5	0.930581	0.0385801
AGCCAATCATGACCCG-1	Cluster_0	0.906634	0.0386143
AGCCACGCATACATCG-1	Cluster_1	0.766352	0.0457921
AGCCACGGTGATTAGA-1	Cluster_5	0.896539	0.0473237
AGCCAGCAGCACTCAT-1	Cluster_0	0.924424	0.0441958
AGCCAGCGTGGAATGC-1	Cluster_7	0.779962	0.0369091
AGCCAGCTCTACACTT-1	Cluster_6	0.950388	0.037445
AGCGATTTCCATACTT-1	Cluster_2	0.932864	0.0407342
AGCGATTTCTCTTAAC-1	Cluster_3	0.950505	0.043898
AGCGATTTCTGCACCT-1	Cluster_3	0.875911	0.0338849
AGCGCTGGTCTATGAC-1	Cluster_0	0.88542	0.0511905
AGCGTATAGGGTCAAC-1	Cluster_13	0.735967	0.0339294
AGCGTATGTTCCTAGA-1	Cluster_3	0.916622	0.0251001
AGCGTCGAGAGAATCT-1	Cluster_3	0.874323	0.0532
AGCGTCGGTCTGGTTA-1	Cluster_2	0.887842	0.0430735
AGCTACAAGAAGCCAC-1	Cluster_5	0.72642	0.0257497
AGCTACAAGTCGAATA-1	Cluster_6	0.913106	0.038724
AGCTACATCTCGTCGT-1	Cluster_3	0.949043	0.0349592
AGCTCAAAGGCCTTGC-1	Cluster_3	0.956753	0.040917
AGCTCAATCTGATTCT-1	Cluster_5	0.882784	0.0395301
AGGAAATCAAACCGGA-1	Cluster_2	0.870366	0.0308442
AGGAATACACATGAAA-1	Cluster_3	0.952309	0.0323002
AGGAATATCACGAACT-1	Cluster_1	0.621013	0.0450542
AGGACGAAGATGCTAA-1	Cluster_5	0.837985	0.039114
AGGACGACAATACGCT-1	Cluster_5	0.84538	0.0278503
AGGACGACAGTCGGTC-1	Cluster_3	0.853417	0.031722
AGGACGAGTTGCGTAT-1	Cluster_0	0.836989	0.0433967
AGGAGGTGTTGATGTC-1	Cluster_0	0.936913	0.0381662
AGGAGGTTCTGAATCG-1	Cluster_6	0.747069	0.0510451
AGGATAAAGTTGGACG-1	Cluster_6	0.830264	0.0431763
AGGATAACAAGTTCCA-1	Cluster_3	0.89123	0.0273707
AGGATAACAGCAATTC-1	Cluster_6	0.895305	0.0346091
AGGATAAGTAGCTTGT-1	Cluster_5	0.753712	0.0394589
AGGCATTAGAGAGCGG-1	Cluster_3	0.904409	0.0405538
AGGCATTAGGTGCTGA-1	Cluster_0	0.819656	0.0406423
AGGCATTAGTATGACA-1	Cluster_5	0.685678	0.023576
AGGCATTCACTCTAGA-1	Cluster_6	0.903793	0.0387806
AGGCATTCACTTCTCG-1	Cluster_3	0.953328	0.0497542
AGGCATTTCAGGTAAA-1	Cluster_3	0.91278	0.0324832
AGGCCACTCCATTCGC-1	Cluster_0	0.944131	0.0406145
AGGCTGCAGAGCCGTA-1	Cluster_6	0.913049	0.0346127
AGGCTGCAGCATTTGC-1	Cluster_6	0.964985	0.0418924
AGGCTGCTCCTACACC-1	Cluster_5	0.773747	0.0262884
AGGGCCTAGGCTATCT-1	Cluster_3	0.907621	0.0518647
AGGGCCTCAACACAAA-1	Cluster_2	0.496127	0.0396753
AGGGCTCAGCATGATA-1	Cluster_3	0.93398	0.0311776
AGGGCTCCACAATGCT-1	Cluster_3	0.903214	0.0387552
AGGGCTCGTTGCTGAT-1	Cluster_6	0.909697	0.0424948
AGGGTCCAGAGCCTGA-1	Cluster_13	0.729078	0.0260378
AGGGTCCAGATACAGT-1	Cluster_1	0.282015	0.0378063
AGGGTCCAGCAGTAAT-1	Cluster_3	0.912722	0.0380439
AGGGTCCAGGCTTAGG-1	Cluster_9	0.523706	0.0170995
AGGGTCCCATGAATCC-1	Cluster_6	0.868369	0.0481587
AGGGTGACACAGAGAC-1	Cluster_3	0.902923	0.0386052
AGGGTTTAGGCATGGT-1	Cluster_5	0.932981	0.0415067
AGGGTTTCATTGACTG-1	Cluster_6	0.941524	0.0398255
AGGTAGGAGACATCCT-1	Cluster_3	0.949044	0.0315547
AGGTAGGAGAGTCAAT-1	Cluster_3	0.621072	0.0479848
AGGTAGGGTAGGATAT-1	Cluster_6	0.87279	0.0341329
AGGTAGGGTCCAAATC-1	Cluster_0	0.913529	0.0456617
AGGTAGGTCGCCAACG-1	Cluster_6	0.94583	0.060178
AGGTCATGTATCGTAC-1	Cluster_6	0.927554	0.0339912
AGGTCATGTGGTATGG-1	Cluster_5	0.720478	0.0536225
AGGTCATTCACCATAG-1	Cluster_0	0.797309	0.0456112
AGGTCTAAGGTAACTA-1	Cluster_11	0.569495	0.0331127
AGGTCTAGTGATATAG-1	Cluster_6	0.828025	0.0390867
AGGTTACCAGCGAGTA-1	Cluster_3	0.81719	0.0273084
AGGTTACGTTGCATCA-1	Cluster_3	0.922422	0.0329331
AGGTTACGTTTGTTCT-1	Cluster_12	0.635817	0.013124
AGGTTACTCATGAGTC-1	Cluster_3	0.934944	0.0409525
AGTAACCAGACTGAGC-1	Cluster_3	0.919573	0.0339871
AGTAACCCATTGAGGG-1	Cluster_3	0.932879	0.035528
AGTAACCGTTAACAGA-1	Cluster_0	0.803969	0.04985
AGTACTGGTCGCACGT-1	Cluster_3	0.740975	0.0421846
AGTACTGTCTTCGTAT-1	Cluster_6	0.85414	0.0436968
AGTAGCTAGGGCCAAT-1	Cluster_11	0.581141	0.0450972
AGTAGCTAGGTCATCT-1	Cluster_3	0.387067	0.0399582
AGTAGCTCACAACGCC-1	Cluster_6	0.816877	0.0485372
AGTAGCTGTTACGGAG-1	Cluster_3	0.933761	0.0494722
AGTAGCTTCCAAACCA-1	Cluster_0	0.887886	0.0375394
AGTAGCTTCTGACCCT-1	Cluster_3	0.910597	0.0353387
AGTAGTCGTAACACCT-1	Cluster_3	0.798617	0.0629167
AGTAGTCGTATGAGAT-1	Cluster_3	0.919193	0.0411075
AGTCAACAGGTGATCG-1	Cluster_13	0.670274	0.0270072
AGTCAACGTCAGGTAG-1	Cluster_0	0.912761	0.0395025
AGTCACAGTACAGTTC-1	Cluster_0	0.924196	0.0383286
AGTCACAGTCTTCATT-1	Cluster_3	0.881428	0.0329149
AGTCACAGTTCAAGGG-1	Cluster_3	0.91245	0.052523
AGTCACATCACTACGA-1	Cluster_0	0.916872	0.0423689
AGTCACATCATTTGCT-1	Cluster_3	0.870499	0.0452973
AGTCATGTCTGCTTAT-1	Cluster_6	0.792525	0.052261
AGTCTCCAGGGAGTTC-1	Cluster_3	0.831813	0.0507047
AGTCTCCTCGATTGGT-1	Cluster_3	0.923055	0.0372528
AGTCTCCTCTAACGGT-1	Cluster_3	0.899169	0.0369053
AGTGACTAGCACGTCC-1	Cluster_5	0.707534	0.0452256
AGTGACTAGCCTGAGA-1	Cluster_0	0.880052	0.0402763
AGTGACTAGGTGCGAT-1	Cluster_3	0.896985	0.0381313
AGTGACTGTGTTTACG-1	Cluster_5	0.882344	0.0531604
AGTGACTTCATTTCGT-1	Cluster_3	0.907747	0.0288035
AGTGACTTCCAGCAAT-1	Cluster_5	0.695689	0.0552049
AGTGACTTCCAGGACC-1	Cluster_6	0.950263	0.0448277
AGTGATCAGACCAAAT-1	Cluster_12	0.754489	0.0173525
AGTGCCGAGCCGTAAG-1	Cluster_3	0.935525	0.0409252
AGTGCCGCAAGGCCTC-1	Cluster_6	0.817232	0.0478662
AGTGCCGGTATGGTTC-1	Cluster_6	0.882754	0.0398538
AGTGCCGTCTATCGTT-1	Cluster_3	0.9102	0.0405544
AGTGTTGCATCCTTGC-1	Cluster_6	0.937251	0.0376773
AGTGTTGGTCGTGGTC-1	Cluster_3	0.939158	0.0457786
AGTTCGAAGGTGAGAA-1	Cluster_0	0.818503	0.0376548
AGTTCGATCTTAGTTC-1	Cluster_3	0.88656	0.0323575
ATACCGAAGCAACTCT-1	Cluster_5	0.87726	0.0632668
ATACCGACACAATGTC-1	Cluster_3	0.898935	0.0453448
ATACCGATCACACCCT-1	Cluster_6	0.954117	0.0364953
ATACCGATCCATCTGC-1	Cluster_3	0.80089	0.0425518
ATACCGATCTCGGTCT-1	Cluster_6	0.92708	0.0539195
ATACCTTCAGACTGCC-1	Cluster_0	0.873626	0.0553396
ATACTTCAGCCTCTTC-1	Cluster_0	0.959308	0.0380196
ATACTTCCACAAATCC-1	Cluster_3	0.911295	0.0363814
ATACTTCCAGCAATTC-1	Cluster_2	0.712023	0.0345403
ATACTTCCAGGCGATA-1	Cluster_6	0.931544	0.0447226
ATACTTCCATAATGAG-1	Cluster_0	0.83687	0.0562275
ATAGAGAGTAGAGCTG-1	Cluster_3	0.878998	0.0342615
ATAGAGAGTCGTGCCA-1	Cluster_5	0.329807	0.0564294
ATAGAGAGTCTACAGT-1	Cluster_3	0.778908	0.0369315
ATAGAGATCATTACGG-1	Cluster_6	0.901497	0.0470497
ATAGAGATCTCTCTAA-1	Cluster_0	0.925438	0.0436838
ATAGGCTAGCAAACAT-1	Cluster_5	0.849459	0.0421834
ATATCCTAGATGTTGA-1	Cluster_3	0.923847	0.0370678
ATATCCTTCTTGCGCT-1	Cluster_0	0.792826	0.0449088
ATCACAGCAAGTTCCA-1	Cluster_3	0.802511	0.0405085
ATCACAGCAATTGCGT-1	Cluster_3	0.922526	0.0411642
ATCACAGGTTCTTGTT-1	Cluster_3	0.945147	0.0336179
ATCACAGTCGACGATT-1	Cluster_0	0.861384	0.0314153
ATCACTTTCACCTGTC-1	Cluster_6	0.911541	0.039352
ATCAGGTCAGTGAGCA-1	Cluster_0	0.927208	0.0286507
ATCAGGTGTAGGATAT-1	Cluster_5	0.928445	0.059847
ATCAGGTGTGGCCTCA-1	Cluster_6	0.814211	0.0287911
ATCCACCCAGTTGTCA-1	Cluster_6	0.877929	0.0380083
ATCCATTAGTGAATAC-1	Cluster_3	0.899503	0.0365744
ATCCATTCAGACATCT-1	Cluster_0	0.904498	0.0358843
ATCCCTGAGCCGGATA-1	Cluster_2	0.91299	0.0434749
ATCCCTGTCTAGACAC-1	Cluster_0	0.938764	0.040926
ATCCGTCAGATGAATC-1	Cluster_6	0.914783	0.0416768
ATCCGTCGTAACATCC-1	Cluster_3	0.929622	0.0360374
ATCCGTCGTAACGATA-1	Cluster_3	0.91739	0.0346395
ATCCTATCAAGCGCAA-1	Cluster_1	0.646093	0.0415731
ATCCTATCACACGCCA-1	Cluster_3	0.843952	0.0436795
ATCGATGAGTCACGAG-1	Cluster_3	0.869609	0.0297987
ATCGATGCAGCCGTTG-1	Cluster_3	0.897915	0.0341203
ATCGATGTCCTATTGT-1	Cluster_5	0.81379	0.0352402
ATCGCCTCATGAAGGC-1	Cluster_0	0.893883	0.0375984
ATCGCCTTCGGATAAA-1	Cluster_3	0.945004	0.0348762
ATCGGATAGTGGATTA-1	Cluster_6	0.922997	0.0375329
ATCGGATAGTTGTACC-1	Cluster_14	0.803329	0.0313861
ATCGGATCAAGGTCGA-1	Cluster_5	0.838911	0.0333255
ATCGGATCATGAAAGT-1	Cluster_3	0.908348	0.0372543
ATCGGCGGTAGGTGCA-1	Cluster_3	0.920828	0.0345658
ATCGGCGGTATCCCTC-1	Cluster_0	0.898127	0.0352703
ATCGGCGTCACGATAC-1	Cluster_3	0.820807	0.0398368
ATCGGCGTCGGCTGTG-1	Cluster_1	0.570447	0.0270708
ATCGTAGCAAACGGCA-1	Cluster_3	0.601167	0.0257089
ATCGTAGGTCCAGAAG-1	Cluster_6	0.904663	0.0387562
ATCGTCCAGCACTCGC-1	Cluster_2	0.898026	0.0439586
ATCGTCCCAACCGATT-1	Cluster_3	0.888255	0.0369037
ATCGTCCGTCTAGATC-1	Cluster_3	0.892116	0.0397548
ATCGTCCGTCTCTCAC-1	Cluster_0	0.849013	0.0474784
ATCGTCCTCAGTCATG-1	Cluster_3	0.948275	0.0787069
ATCGTCCTCTTTCCAA-1	Cluster_0	0.890313	0.0453758
ATCTCTACAAATGCGG-1	Cluster_3	0.913773	0.0342508
ATCTCTATCCAGTTCC-1	Cluster_6	0.458847	0.0482469
ATCTCTATCTAAACGC-1	Cluster_0	0.885504	0.0297094
ATCTTCAGTCGAATTC-1	Cluster_3	0.901081	0.0427546
ATGAAAGGTCTAGGTT-1	Cluster_3	0.902047	0.0364248
ATGACCAAGGCGTCCT-1	Cluster_0	0.8449	0.0332117
ATGACCAGTTCCAGGC-1	Cluster_6	0.925836	0.0522378
ATGAGGGAGGGATGTC-1	Cluster_8	0.594258	0.0361407
ATGAGTCAGCTAATCC-1	Cluster_6	0.945954	0.0715463
ATGAGTCCATTGGCAT-1	Cluster_6	0.909019	0.0438907
ATGAGTCGTAGCTGCC-1	Cluster_1	0.559187	0.035231
ATGAGTCTCACTCACC-1	Cluster_6	0.931587	0.040881
ATGATCGAGTTCGGTT-1	Cluster_3	0.883895	0.0307313
ATGATCGCAAGCAGGT-1	Cluster_8	0.883944	0.0558557
ATGCATGAGGACAAGA-1	Cluster_3	0.918872	0.0366029
ATGCATGGTATCCCAA-1	Cluster_6	0.890975	0.0473248
ATGCATGGTGAACTAA-1	Cluster_0	0.913412	0.0369286
ATGCCTCAGCATAGGC-1	Cluster_6	0.909506	0.0519033
ATGCGATAGGTGCCTC-1	Cluster_6	0.833774	0.049875
ATGCGATCAATTGGTC-1	Cluster_5	0.917287	0.0352489
ATGCGATCATCCTTCG-1	Cluster_0	0.592293	0.035627
ATGGAGGAGCCTTCTC-1	Cluster_3	0.927575	0.0415405
ATGGAGGAGGCACTAG-1	Cluster_5	0.936563	0.0288464
ATGGAGGTCACTCACC-1	Cluster_5	0.880655	0.0495895
ATGGATCAGTGATAAC-1	Cluster_3	0.864445	0.0352884
ATGGATCAGTGCTACT-1	Cluster_6	0.933704	0.0413452
ATGGATCCACGTACTA-1	Cluster_3	0.784961	0.0393553
ATGGATCCAGACCCGT-1	Cluster_6	0.897473	0.0342144
ATGGGAGTCGCTAAAC-1	Cluster_3	0.933505	0.0390756
ATGGGTTAGTCTTGGT-1	Cluster_3	0.895059	0.037532
ATGGGTTTCCTCGATC-1	Cluster_0	0.871764	0.0406289
ATGGGTTTCGGCACTG-1	Cluster_6	0.959311	0.0390759
ATGGGTTTCTAGACAC-1	Cluster_6	0.930691	0.0410766
ATGGTTGTCGTTAGTG-1	Cluster_0	0.826778	0.0334961
ATGTCCCAGGTTATAG-1	Cluster_6	0.91638	0.0377822
ATGTCCCCAGCAGATG-1	Cluster_5	0.862291	0.035097
ATGTCTTGTGGTCTCG-1	Cluster_6	0.738017	0.0503906
ATGTCTTTCTGCGGAC-1	Cluster_0	0.877254	0.0385978
ATTACCTAGTCCCTAA-1	Cluster_3	0.860357	0.044329
ATTACCTCAACCTAAC-1	Cluster_2	0.906696	0.0295533
ATTACTCCATGTCTAG-1	Cluster_11	0.920348	0.0415005
ATTATCCTCCGGCAGT-1	Cluster_3	0.906791	0.0391841
ATTCACTTCTCCGTGT-1	Cluster_5	0.321799	0.0478047
ATTCAGGGTTGTTGCA-1	Cluster_0	0.782758	0.0263497
ATTCATCAGATGGCGT-1	Cluster_3	0.850686	0.0406019
ATTCATCAGTATGAAC-1	Cluster_8	0.737095	0.0376663
ATTCATCCAATTCTCT-1	Cluster_3	0.912167	0.0396428
ATTCATCCACAGGATG-1	Cluster_3	0.902492	0.0369563
ATTCCATAGCACGGAT-1	Cluster_3	0.927683	0.0387521
ATTCCCGTCCCTTGTG-1	Cluster_0	0.886488	0.0420818
ATTCCTACAGTAGTGG-1	Cluster_1	0.511704	0.040644
ATTCCTATCATGCTAG-1	Cluster_5	0.90824	0.0379176
ATTCTACTCGCTGACG-1	Cluster_3	0.891885	0.0408751
ATTGGGTAGTGATAGT-1	Cluster_3	0.926983	0.0445013
ATTGGGTCACGTGAGA-1	Cluster_0	0.899516	0.039181
ATTGTTCTCACTCCGT-1	Cluster_3	0.865377	0.0316258
ATTTACCCACATGAAA-1	Cluster_3	0.681331	0.0531238
ATTTACCCAGACGCTC-1	Cluster_5	0.882906	0.0447913
ATTTACCTCATAGCAC-1	Cluster_5	0.862356	0.0390459
ATTTCACCAAGCCTGC-1	Cluster_3	0.858821	0.0575003
ATTTCACCACAGTATC-1	Cluster_3	0.93928	0.0341456
ATTTCACTCCACTAGA-1	Cluster_6	0.871935	0.0490011
ATTTCACTCCCTCATG-1	Cluster_6	0.947531	0.0578417
ATTTCTGTCTCTGCTG-1	Cluster_3	0.908422	0.0493008
CAAAGAAGTATTCCTT-1	Cluster_3	0.85055	0.0281175
CAACAACCATCATTGG-1	Cluster_3	0.922614	0.0331345
CAACAACTCAGCATTG-1	Cluster_5	0.952787	0.0465505
CAACAACTCCCTCAAC-1	Cluster_3	0.897985	0.0323512
CAACAACTCGCCAATA-1	Cluster_2	0.284034	0.0689093
CAACCTCAGATACATG-1	Cluster_3	0.94102	0.0414544
CAACCTCAGATTGCGG-1	Cluster_6	0.941037	0.0402127
CAACCTCAGTATGGCG-1	Cluster_3	0.822216	0.0306496
CAACCTCGTTAACCTG-1	Cluster_5	0.881511	0.0383487
CAACGATAGGTGGGTT-1	Cluster_11	0.898099	0.0332807
CAACGATTCGTGAGAG-1	Cluster_0	0.916302	0.0373498
CAACGGCTCAACCCGG-1	Cluster_0	0.839404	0.046245
CAACGGCTCGCCATAA-1	Cluster_5	0.863955	0.0365601
CAAGACTAGCAGAAAG-1	Cluster_5	0.75716	0.0490075
CAAGACTAGCATGAAT-1	Cluster_3	0.87091	0.0380824
CAAGACTCAATGCTCA-1	Cluster_6	0.918823	0.0455189
CAAGACTCACCCGTAG-1	Cluster_3	0.903021	0.0347147
CAAGACTGTATCAGCT-1	Cluster_6	0.876678	0.0370015
CAAGACTGTCTTCAAG-1	Cluster_3	0.905339	0.0391669
CAAGAGGAGGGCAATC-1	Cluster_3	0.846968	0.0367649
CAAGCTAAGACATAGT-1	Cluster_0	0.57685	0.0395957
CAAGCTAAGCTGGTGA-1	Cluster_3	0.623787	0.0389406
CAAGCTACAACAACAA-1	Cluster_0	0.836937	0.0386566
CAAGCTAGTATGAAGT-1	Cluster_3	0.93077	0.0426679
CAAGCTATCGAAGGAC-1	Cluster_6	0.934439	0.0325293
CAAGCTATCTAGGCAT-1	Cluster_6	0.878956	0.0311889
CAAGGGAGTGCTCCGA-1	Cluster_6	0.749196	0.0300122
CAATACGGTTCGAAGG-1	Cluster_0	0.953185	0.0467812
CAATCGAAGTCATTGC-1	Cluster_3	0.912444	0.0332703
CAATCGACAAGCGCAA-1	Cluster_3	0.908793	0.0304099
CAATCGACATGTCTAG-1	Cluster_3	0.930088	0.0411239
CAATGACAGCGCCCAT-1	Cluster_6	0.941071	0.0636106
CAATGACGTGCACAAG-1	Cluster_6	0.826826	0.0910246
CAATGACGTTGTGCAT-1	Cluster_3	0.851968	0.0347349
CAATGACTCACGAACT-1	Cluster_2	0.91026	0.0296727
CAATTTCCAACATCGT-1	Cluster_3	0.905154	0.0375279
CAATTTCTCATGTCAG-1	Cluster_7	0.928027	0.0691027
CAATTTCTCGGTCGGT-1	Cluster_0	0.879088	0.0354
CACAACACACGCTTAA-1	Cluster_3	0.886593	0.0503006
CACAACACACTACTTT-1	Cluster_3	0.904604	0.0334968
CACAACATCTAGGAAA-1	Cluster_3	0.864963	0.0399751
CACACAATCTGGCCTT-1	Cluster_0	0.878894	0.0350933
CACAGATGTTGGGTTT-1	Cluster_3	0.897438	0.0422701
CACAGGCAGAGGATGA-1	Cluster_2	0.910063	0.0396059
CACAGGCAGGCATTTC-1	Cluster_6	0.962057	0.0426592
CACAGGCGTAATACCC-1	Cluster_6	0.867917	0.0379739
CACAGGCGTACAGTCT-1	Cluster_0	0.800056	0.0409371
CACAGGCGTTCGGCCA-1	Cluster_3	0.884528	0.0412141
CACATGAAGGCAGTCA-1	Cluster_3	0.928426	0.0363183
CACATGAAGTGCCAGA-1	Cluster_3	0.891557	0.0345895
CACATGAGTGTATCCA-1	Cluster_8	0.775218	0.0439022
CACATGATCATTTGTC-1	Cluster_2	0.875644	0.0312875
CACCAAAAGCTGCCTG-1	Cluster_1	0.831299	0.0630446
CACCGTTAGGTAGCAC-1	Cluster_6	0.925013	0.0446941
CACGAATCATGGCCAC-1	Cluster_3	0.852276	0.0553601
CACGAATGTTGGACTT-1	Cluster_3	0.909654	0.0453099
CACGAATTCGACACCG-1	Cluster_0	0.879315	0.0448428
CACGAATTCTCACTCG-1	Cluster_2	0.847853	0.0498987
CACGTGGGTCTTGTCC-1	Cluster_3	0.950351	0.0388935
CACGTTCAGATCGACG-1	Cluster_3	0.883964	0.0338325
CACGTTCGTTTACTTC-1	Cluster_3	0.908492	0.0389787
CACTAAGGTGCACATT-1	Cluster_6	0.80993	0.0380364
CACTAAGTCTGTCTCG-1	Cluster_6	0.958628	0.0376495
CACTGGGGTGTCTTAG-1	Cluster_5	0.875424	0.0299124
CACTGGGGTTCGGCTG-1	Cluster_3	0.893996	0.0344004
CACTGTCAGCTAAGTA-1	Cluster_0	0.914475	0.0419483
CACTGTCCACGGTGCT-1	Cluster_3	0.91511	0.0379528
CACTGTCGTTCTGACA-1	Cluster_6	0.949325	0.0424225
CACTGTCTCGGCCTTT-1	Cluster_3	0.875004	0.0338023
CACTTCGAGTAGGCCA-1	Cluster_3	0.832144	0.063616
CACTTCGGTTCCACGG-1	Cluster_6	0.811144	0.0475646
CAGAGCCAGCGCCTTG-1	Cluster_3	0.872996	0.0354328
CAGAGCCAGCGGTAGT-1	Cluster_3	0.915763	0.040605
CAGAGCCCAGTTAGGG-1	Cluster_6	0.931241	0.0509945
CAGATCAAGAGTGTGC-1	Cluster_3	0.809362	0.054965
CAGATCAGTGAAAGTT-1	Cluster_6	0.91467	0.037004
CAGATTGCAACGTATC-1	Cluster_0	0.868256	0.0369018
CAGATTGCAACTCGAT-1	Cluster_3	0.897233	0.0346325
CAGATTGGTCCAATCA-1	Cluster_0	0.921938	0.0496071
CAGCAATCAAGCACCC-1	Cluster_3	0.924144	0.0772471
CAGCAATCACCCTTGT-1	Cluster_3	0.904232	0.0436052
CAGCACGTCTACTTCA-1	Cluster_3	0.873008	0.0303719
CAGCACGTCTTTCTAG-1	Cluster_4	0.223889	0.0397975
CAGCCAGGTTCGGTAT-1	Cluster_3	0.858291	0.0284913
CAGCCAGTCATGCTAG-1	Cluster_3	0.908185	0.0435187
CAGGCCAAGCAACAGC-1	Cluster_11	0.876098	0.0424049
CAGGCCAGTTGGGTTT-1	Cluster_6	0.895958	0.0395696
CAGGGCTGTCGGTAAG-1	Cluster_3	0.684344	0.0463865
CAGGGCTGTGGTCTTA-1	Cluster_0	0.880799	0.045894
CAGGTATCACGCCACA-1	Cluster_5	0.882109	0.0345989
CAGTGCGGTGGTCTCG-1	Cluster_3	0.867146	0.0465781
CAGTTAGAGATGGGCT-1	Cluster_0	0.865017	0.049209
CAGTTAGCAGCAGTGA-1	Cluster_13	0.879418	0.0317008
CAGTTAGGTTGACGGA-1	Cluster_2	0.946885	0.0440846
CAGTTCCGTCCAGTTA-1	Cluster_3	0.937263	0.0429155
CAGTTCCTCGGCATCG-1	Cluster_3	0.416865	0.0503502
CATAAGCCAAGGGTCA-1	Cluster_6	0.923138	0.0406037
CATACAGAGTAAACGT-1	Cluster_2	0.951568	0.0423093
CATACCCGTGGATGAC-1	Cluster_5	0.849012	0.0570461
CATACCCTCGTTCCCA-1	Cluster_1	0.754253	0.0391408
CATACCCTCTACTGAG-1	Cluster_0	0.893067	0.0466148
CATACCCTCTAGTGAC-1	Cluster_8	0.493821	0.0421345
CATACCCTCTCTGAGA-1	Cluster_0	0.904272	0.0390291
CATACTTAGTATTAGG-1	Cluster_0	0.931662	0.0383203
CATACTTTCAGATGCT-1	Cluster_12	0.605604	0.0181559
CATACTTTCGTCACCT-1	Cluster_3	0.930156	0.049138
CATAGACAGCAACAGC-1	Cluster_0	0.837891	0.0312306
CATAGACCATCGGAAG-1	Cluster_6	0.85097	0.0437598
CATCCACCAATGGCCC-1	Cluster_6	0.824728	0.0300587
CATCCACCACGACCTG-1	Cluster_3	0.887981	0.0529197
CATCCACTCCTAGCCT-1	Cluster_6	0.91916	0.0443855
CATCCCAAGAGGGTAA-1	Cluster_3	0.912849	0.0356256
CATCCCAGTGTGATGG-1	Cluster_3	0.937374	0.0457231
CATCCCAGTGTTAACC-1	Cluster_3	0.859576	0.0542948
CATCCGTCAGTTTGGT-1	Cluster_1	0.738937	0.0451191
CATCCGTTCCCGAATA-1	Cluster_5	0.962757	0.0394406
CATCGCTCAGTCAGAG-1	Cluster_4	0.707289	0.0310052
CATCGCTGTTAGGCTT-1	Cluster_3	0.920496	0.040018
CATCGGGAGAGCATCG-1	Cluster_12	0.737291	0.0310636
CATCGGGAGAGTAACT-1	Cluster_3	0.870979	0.0390019
CATCGGGTCTACTGAG-1	Cluster_5	0.894494	0.0357147
CATCGTCAGCACCAGA-1	Cluster_3	0.90745	0.0393934
CATGAGTCAATTGAGA-1	Cluster_3	0.901332	0.0335605
CATGAGTCATCTCGTC-1	Cluster_5	0.903592	0.039869
CATGCAACACTTGTGA-1	Cluster_3	0.937698	0.0393773
CATGCAAGTAACCAGG-1	Cluster_6	0.91686	0.0408581
CATGCAAGTAAGAACT-1	Cluster_3	0.651618	0.041715
CATGCAATCCTGTTAT-1	Cluster_0	0.905411	0.0366001
CATGCCTAGTACTGGG-1	Cluster_3	0.845825	0.0310051
CATGCGGAGTCCCGAC-1	Cluster_6	0.907866	0.0435065
CATGCGGCAGGGATAC-1	Cluster_11	0.863903	0.0322352
CATGCTCAGCCTGCCA-1	Cluster_3	0.93223	0.0366395
CATGCTCGTCCTACGG-1	Cluster_0	0.828726	0.0363831
CATGCTCTCACCTCGT-1	Cluster_3	0.925377	0.0396456
CATGGTAAGGTGATAT-1	Cluster_3	0.88192	0.0388529
CATTCATTCCCGTGAG-1	Cluster_8	0.941742	0.0361377
CATTCCGAGCTCACTA-1	Cluster_3	0.914127	0.0440403
CATTCCGTCCGACAGC-1	Cluster_0	0.877433	0.0395397
CATTGAGGTTCGGCTG-1	Cluster_3	0.935973	0.0382777
CATTGCCCATGGAACG-1	Cluster_3	0.902455	0.0397528
CATTGTTAGAGGATGA-1	Cluster_2	0.940053	0.0513628
CATTGTTAGCACAAAT-1	Cluster_0	0.921899	0.0636261
CATTGTTAGCTTAGTC-1	Cluster_3	0.947211	0.0461965
CATTTCATCAAGCCAT-1	Cluster_1	0.728288	0.0540436
CCAAGCGAGAGTTGAT-1	Cluster_6	0.950207	0.0367304
CCAAGCGTCGCTTGAA-1	Cluster_3	0.88832	0.047223
CCAATGACATGTTACG-1	Cluster_3	0.926546	0.0380848
CCAATGAGTTAGGCCC-1	Cluster_3	0.900507	0.0506094
CCAATTTAGGAAGTGA-1	Cluster_2	0.882418	0.0335122
CCAATTTGTGAAGCGT-1	Cluster_0	0.86592	0.0345516
CCACAAACAAAGGAGA-1	Cluster_3	0.861411	0.0403122
CCACAAACAGCCATTA-1	Cluster_6	0.880047	0.0463626
CCACACTAGATTAGCA-1	Cluster_17	0.650161	0.04067
CCACCATAGCTCTTCC-1	Cluster_6	0.871929	0.0398157
CCACCATTCGAACCAT-1	Cluster_6	0.918832	0.0358048
CCACGAGAGCCATTGT-1	Cluster_3	0.899488	0.0395597
CCACGTTAGGAAACGA-1	Cluster_3	0.835109	0.0374843
CCACTTGCATCTCAAG-1	Cluster_3	0.831072	0.0388886
CCACTTGGTGCCCTTT-1	Cluster_3	0.925402	0.0374342
CCACTTGGTTCGGTCG-1	Cluster_1	0.682495	0.0443298
CCATAAGCAACTGATC-1	Cluster_5	0.750914	0.0308339
CCATAAGGTCGTAATC-1	Cluster_3	0.844205	0.0330029
CCATAAGGTGTGCCTG-1	Cluster_3	0.907167	0.0394108
CCATAAGGTTCCCACT-1	Cluster_3	0.951051	0.0446347
CCCAACTAGAGGGTCT-1	Cluster_2	0.578053	0.0376708
CCCAACTAGCGTCGAA-1	Cluster_0	0.879483	0.0348134
CCCAACTAGGGTACGT-1	Cluster_5	0.851096	0.0391245
CCCAACTAGTTACGGG-1	Cluster_6	0.947553	0.0403723
CCCATTGCAGTAACCT-1	Cluster_14	0.885113	0.03193
CCCATTGTCGCATAGT-1	Cluster_3	0.889731	0.0364462
CCCGAAGTCATTCTTG-1	Cluster_2	0.831955	0.0387542
CCCGGAAGTCCATAGT-1	Cluster_5	0.500936	0.0314367
CCCGGAAGTTGCCGAC-1	Cluster_5	0.577617	0.0432994
CCCTAACTCCAAGAGG-1	Cluster_3	0.816061	0.0338489
CCCTCAAAGGTCGTGA-1	Cluster_14	0.644064	0.0263937
CCCTCTCCACAAGGTG-1	Cluster_12	0.808334	0.0249414
CCCTCTCTCATTGAGC-1	Cluster_3	0.884869	0.0376243
CCCTGATAGCATCGAG-1	Cluster_6	0.847258	0.0363976
CCCTGATGTAAGAACT-1	Cluster_0	0.926535	0.0493046
CCCTGATGTGAGGATC-1	Cluster_5	0.947942	0.0394945
CCCTTAGGTCAGGTAG-1	Cluster_3	0.840329	0.0305175
CCCTTAGTCATTACCT-1	Cluster_6	0.933959	0.0544094
CCCTTAGTCCCATAAG-1	Cluster_3	0.89934	0.031635
CCGAACGAGACTCGAG-1	Cluster_3	0.832498	0.0264393
CCGAACGCAACGGTAG-1	Cluster_3	0.880263	0.0304746
CCGAACGGTCATTCCC-1	Cluster_3	0.91948	0.0435185
CCGATCTAGATAGTGT-1	Cluster_2	0.919614	0.0317425
CCGATCTCAAACCGGA-1	Cluster_6	0.927627	0.0402367
CCGATCTTCATAGCAC-1	Cluster_5	0.92294	0.038127
CCGATCTTCATCTACT-1	Cluster_6	0.857599	0.0421383
CCGATCTTCCCTGTTG-1	Cluster_0	0.366178	0.0556082
CCGATCTTCGTCAGAT-1	Cluster_11	0.902841	0.0431911
CCGATGGAGGTGTGAC-1	Cluster_3	0.923831	0.0355554
CCGATGGTCTGCATGA-1	Cluster_6	0.823696	0.0278461
CCGCAAGCACACCTGG-1	Cluster_6	0.923118	0.0416994
CCGCAAGCATCTTTCA-1	Cluster_3	0.921666	0.0383375
CCGCAAGCATTCTTCA-1	Cluster_5	0.861317	0.0465104
CCGCAAGTCGACGAGA-1	Cluster_3	0.882691	0.0376138
CCGGACAAGCCGTCGT-1	Cluster_5	0.869673	0.0531699
CCGGACACATCGCTAA-1	Cluster_6	0.897293	0.0388321
CCGGGTATCTCGGTAA-1	Cluster_3	0.928102	0.0400124
CCGGTAGCAGGACGAT-1	Cluster_5	0.929351	0.0364579
CCGGTGAGTACATACC-1	Cluster_12	0.459458	0.0135492
CCGGTGAGTTCGTTCC-1	Cluster_3	0.87588	0.0386389
CCGTAGGCATCCGTTC-1	Cluster_6	0.894546	0.0442758
CCGTAGGGTAACCAGG-1	Cluster_6	0.918812	0.0468578
CCGTGAGCATGCGGTC-1	Cluster_3	0.842896	0.0420131
CCGTGAGGTAAGCTCT-1	Cluster_3	0.87615	0.0355192
CCGTTCAGTATCTCTT-1	Cluster_3	0.826659	0.031405
CCGTTCATCGGTCTAA-1	Cluster_3	0.878005	0.0920159
CCTAAGAGTTAAGCAA-1	Cluster_6	0.926184	0.0469541
CCTAAGATCGAGATGG-1	Cluster_3	0.892424	0.0384343
CCTACGTAGCTGGAGT-1	Cluster_3	0.853787	0.0354844
CCTACGTCAATCTGCA-1	Cluster_5	0.854497	0.051997
CCTATCGCAGATACTC-1	Cluster_3	0.908939	0.0609064
CCTATCGGTGTGTCCG-1	Cluster_5	0.881203	0.0385497
CCTATCGTCCTAAACG-1	Cluster_2	0.888376	0.0568983
CCTCAACCACGGCCAT-1	Cluster_5	0.833686	0.051623
CCTCAACCATCTAGAC-1	Cluster_0	0.862694	0.0406506
CCTCACAAGACGCCAA-1	Cluster_2	0.859175	0.0379642
CCTCACAGTCGCAACC-1	Cluster_3	0.92098	0.0460947
CCTCACATCATTTACC-1	Cluster_13	0.775204	0.0230803
CCTCAGTAGTAGAATC-1	Cluster_6	0.926677	0.0473807
CCTCAGTGTCCTACAA-1	Cluster_3	0.863709	0.0546178
CCTCAGTTCACCTTAT-1	Cluster_1	0.733496	0.0324754
CCTCATGCAGAATCGG-1	Cluster_3	0.864659	0.0461405
CCTCATGGTCTTGTCC-1	Cluster_6	0.933585	0.0419752
CCTCATGGTGCCTGCA-1	Cluster_3	0.816676	0.0354496
CCTCATGTCCGTGTAA-1	Cluster_6	0.945396	0.0397959
CCTCATGTCTCCACTG-1	Cluster_3	0.875239	0.0323631
CCTCCAAAGGGTGAGG-1	Cluster_6	0.945984	0.031397
CCTCCAAGTTCGAAGG-1	Cluster_1	0.887645	0.0350056
CCTCTAGGTATTTCCT-1	Cluster_3	0.804046	0.0602552
CCTGCATAGAAGGCTC-1	Cluster_6	0.922155	0.0470219
CCTGCATAGTTGCGAG-1	Cluster_3	0.901714	0.0292818
CCTGTTGCACCTCTGT-1	Cluster_3	0.851636	0.0313559
CCTGTTGGTTCCTACC-1	Cluster_0	0.879205	0.0394504
CCTGTTGTCGAGAGAC-1	Cluster_3	0.873388	0.0507997
CCTTCAGAGGAGGGTG-1	Cluster_5	0.83256	0.0261782
CCTTCAGAGTCTAGCT-1	Cluster_3	0.920625	0.0390288
CCTTCAGCACGGGCTT-1	Cluster_6	0.920974	0.0494064
CCTTCAGTCGTCCATC-1	Cluster_13	0.658081	0.025102
CCTTGTGAGAGGTGCT-1	Cluster_3	0.915739	0.0355063
CCTTGTGTCTCAAAGC-1	Cluster_6	0.856698	0.0513029
CCTTTGGTCAAGCCGC-1	Cluster_0	0.634352	0.0367353
CGAAGTTAGACAGCGT-1	Cluster_3	0.937506	0.030711
CGAAGTTAGGGAGGGT-1	Cluster_12	0.551092	0.0171353
CGAAGTTGTCGAAACG-1	Cluster_3	0.925733	0.0295208
CGAATTGGTTGTAGCT-1	Cluster_3	0.883725	0.0287469
CGACAGCAGAAGAGCA-1	Cluster_3	0.884113	0.0381866
CGACAGCCACGCAAAG-1	Cluster_3	0.947332	0.0439901
CGACAGCCATGACACT-1	Cluster_6	0.908082	0.0373982
CGACAGCTCAACACGT-1	Cluster_3	0.820379	0.0457513
CGAGAAGCAGCCCAGT-1	Cluster_3	0.946669	0.0390283
CGAGGAAGTGGCTGCT-1	Cluster_5	0.573849	0.041582
CGAGGCTAGGTCTACT-1	Cluster_3	0.905729	0.0299166
CGAGGCTAGGTGGTTG-1	Cluster_6	0.902142	0.0405488
CGAGTTAAGCGAACTG-1	Cluster_3	0.826078	0.0378172
CGATCGGGTACCCGCA-1	Cluster_11	0.807244	0.0285225
CGATCGGGTATCATGC-1	Cluster_6	0.942417	0.035013
CGATGCGAGCCTCCAG-1	Cluster_6	0.90837	0.0447285
CGATGCGCATATCTGG-1	Cluster_3	0.946738	0.0390492
CGATGCGCATCATGAC-1	Cluster_11	0.538923	0.0389185
CGATGCGGTCTGTAAC-1	Cluster_0	0.923179	0.044162
CGATGCGTCACAACCA-1	Cluster_3	0.875031	0.040665
CGATGGCAGCTCGCAC-1	Cluster_3	0.917308	0.037623
CGATGGCTCCTCGATC-1	Cluster_3	0.954773	0.0363515
CGCAGGTCAACGCCCA-1	Cluster_6	0.927553	0.0387783
CGCAGGTTCCCAAGTA-1	Cluster_6	0.939413	0.0449821
CGCATAAAGCACACAG-1	Cluster_3	0.791961	0.0342337
CGCATAAGTACGAGCA-1	Cluster_6	0.895647	0.0355031
CGCATGGCACTGAGTT-1	Cluster_3	0.874773	0.0304111
CGCATGGCATAGAGGC-1	Cluster_3	0.945165	0.0357512
CGCATGGTCGGCACTG-1	Cluster_5	0.935504	0.0412131
CGCCAGAAGTCTTCCC-1	Cluster_5	0.916275	0.0459935
CGCCAGATCGCAGATT-1	Cluster_5	0.916693	0.0333575
CGCCATTAGCAACTCT-1	Cluster_3	0.87309	0.0350577
CGCCATTTCGACCAAT-1	Cluster_5	0.932502	0.0393192
CGCCATTTCGCGTGCA-1	Cluster_0	0.928134	0.0299423
CGCGTGAAGAACAGGA-1	Cluster_3	0.616196	0.0361953
CGCGTGAAGCTACAAA-1	Cluster_13	0.85818	0.0364378
CGGAACCGTGAGCTCC-1	Cluster_3	0.934851	0.0253739
CGGAACCTCGTTGCCT-1	Cluster_3	0.892812	0.0489905
CGGAATTAGCAAACAT-1	Cluster_1	0.597599	0.039116
CGGAATTCACTATCGA-1	Cluster_0	0.852536	0.0415638
CGGCAGTTCCATACAG-1	Cluster_6	0.882169	0.0379421
CGGCAGTTCTCCTGTG-1	Cluster_5	0.822148	0.0302145
CGGGACTCATGAAGGC-1	Cluster_3	0.842966	0.059007
CGGGCATAGTACCCTA-1	Cluster_3	0.893112	0.0368696
CGGGCATTCGCCGAAC-1	Cluster_6	0.937358	0.0417936
CGGGTCATCACCGCTT-1	Cluster_0	0.75141	0.0288904
CGGGTGTCACTGAGGA-1	Cluster_6	0.921026	0.0448878
CGGGTGTTCAACACGT-1	Cluster_1	0.690042	0.0401556
CGGGTGTTCCGTGGGT-1	Cluster_6	0.8995	0.0390271
CGGTCAGAGCCTAGGA-1	Cluster_5	0.439771	0.0536669
CGGTCAGCAGCTCATA-1	Cluster_3	0.817126	0.0318828
CGGTCAGGTAGTGTGG-1	Cluster_5	0.757212	0.0207917
CGGTCAGGTGACAACG-1	Cluster_6	0.861987	0.0419382
CGGTCAGGTGGTCTCG-1	Cluster_9	0.768979	0.0247612
CGTAAGTGTTAGGCCC-1	Cluster_3	0.919917	0.0453507
CGTAAGTTCACCCATC-1	Cluster_6	0.930396	0.03361
CGTAAGTTCATAGCAC-1	Cluster_5	0.672951	0.0241157
CGTAATGGTTAGTCGT-1	Cluster_6	0.937773	0.0399259
CGTAATGTCCTATGGA-1	Cluster_5	0.776971	0.0600728
CGTAGTAAGTGCCCGT-1	Cluster_3	0.936848	0.0384916
CGTCCATAGAGTATAC-1	Cluster_6	0.950097	0.0412313
CGTCCATAGTCTTCGA-1	Cluster_5	0.858433	0.0322451
CGTGAATAGAGTGAAG-1	Cluster_5	0.872789	0.0298045
CGTGAATCAGGAATCG-1	Cluster_6	0.881943	0.0402881
CGTGATATCCCAAGTA-1	Cluster_3	0.900244	0.0315312
CGTGCTTGTAGTACGG-1	Cluster_6	0.880503	0.0321496
CGTGCTTGTCGAGCTC-1	Cluster_8	0.890085	0.040676
CGTGCTTTCACTTCTA-1	Cluster_3	0.827616	0.036957
CGTGTCTCACTATGTG-1	Cluster_6	0.868112	0.0420436
CGTGTCTCATCTTCGC-1	Cluster_8	0.91748	0.0446772
CGTTAGAAGAACAAGG-1	Cluster_5	0.811724	0.0506326
CGTTAGAAGCGTTAGG-1	Cluster_3	0.765714	0.0628303
CGTTAGAAGTACCCTA-1	Cluster_3	0.8671	0.0318368
CGTTAGACAATTGCCA-1	Cluster_3	0.866877	0.0506446
CGTTCTGTCGCATTAG-1	Cluster_3	0.923354	0.0815934
CGTTCTGTCGTAACAC-1	Cluster_6	0.917466	0.0457235
CGTTGGGCACAGCCAC-1	Cluster_3	0.932986	0.041376
CGTTGGGTCGACATTG-1	Cluster_6	0.835482	0.0636185
CGTTGGGTCGACCAAT-1	Cluster_3	0.933082	0.036737
CGTTGGGTCTGGGCAC-1	Cluster_0	0.81579	0.0560276
CTAACCCGTCAATCTG-1	Cluster_6	0.913173	0.0490565
CTAACTTGTGAATAAC-1	Cluster_15	0.788803	0.0247722
CTAAGTGGTAGATCGG-1	Cluster_6	0.888622	0.0350216
CTACAGAAGCTAATGA-1	Cluster_3	0.913672	0.0388258
CTACAGAAGGTCGAGT-1	Cluster_6	0.887611	0.0393827
CTACAGACAAACACCT-1	Cluster_6	0.8844	0.0495357
CTACAGACACGGTGCT-1	Cluster_1	0.451125	0.0392879
CTACAGAGTCTGTGCG-1	Cluster_3	0.851741	0.042471
CTACATTGTGACACAG-1	Cluster_5	0.840366	0.0365202
CTACCTGCACCAAAGG-1	Cluster_3	0.926696	0.0357167
CTACCTGGTATCACCA-1	Cluster_6	0.933207	0.0464832
CTACCTGGTCAGACGA-1	Cluster_2	0.800523	0.0406577
CTACGGGTCCCATAGA-1	Cluster_3	0.92639	0.0356158
CTACTATAGGGCGAAG-1	Cluster_3	0.889889	0.0316249
CTACTATGTACAAGCG-1	Cluster_3	0.905376	0.0269332
CTACTATGTGTGATGG-1	Cluster_2	0.878001	0.0534379
CTAGACACAAGACAAT-1	Cluster_2	0.887093	0.0375717
CTAGACATCGTAGCTA-1	Cluster_6	0.883783	0.0425417
CTAGACATCTCGCCTA-1	Cluster_6	0.938628	0.042534
CTAGGTAAGCGTATGG-1	Cluster_3	0.909078	0.0341968
CTAGGTACAGACGATG-1	Cluster_2	0.887735	0.0416728
CTAGGTATCGCGCCAA-1	Cluster_3	0.829554	0.0350678
CTAGGTATCTCGGTAA-1	Cluster_1	0.442452	0.0346463
CTATAGGCAAATGCGG-1	Cluster_8	0.887733	0.0318531
CTATAGGTCGCGTAGC-1	Cluster_3	0.882773	0.0336098
CTATCCGGTGCACGCT-1	Cluster_6	0.879916	0.0461689
CTATCCGGTTCGTGCG-1	Cluster_6	0.944954	0.0348218
CTATCTAGTTGCTAGT-1	Cluster_6	0.863185	0.0349747
CTCAACCCACAGCGCT-1	Cluster_3	0.955969	0.039648
CTCAACCGTTCGTACA-1	Cluster_6	0.912135	0.060279
CTCAACCTCATTCGTT-1	Cluster_3	0.897157	0.0457917
CTCAAGAGTCGAGCAA-1	Cluster_5	0.824919	0.0417512
CTCAAGATCATTCGTT-1	Cluster_5	0.762345	0.0381073
CTCAAGATCTACACTT-1	Cluster_3	0.91748	0.0372633
CTCACTGGTGACTGTT-1	Cluster_5	0.920964	0.0405961
CTCAGAAAGGTCATTC-1	Cluster_3	0.892029	0.0337845
CTCAGAAAGTTGGCGA-1	Cluster_6	0.89595	0.044802
CTCAGAACAGTCTCTC-1	Cluster_3	0.928608	0.0381496
CTCAGAAGTAGTCTGT-1	Cluster_3	0.879842	0.038968
CTCAGGGAGATGAAGG-1	Cluster_14	0.397665	0.0352336
CTCAGTCAGCTTCATG-1	Cluster_3	0.85505	0.0378703
CTCAGTCAGGATATGT-1	Cluster_6	0.939404	0.0431532
CTCAGTCCAGTCCCGA-1	Cluster_6	0.915279	0.0471608
CTCAGTCTCACTAGCA-1	Cluster_3	0.895096	0.039723
CTCATCGCAACGACAG-1	Cluster_12	0.465016	0.0179635
CTCATCGGTTTACCAG-1	Cluster_2	0.847225	0.039293
CTCATCGGTTTGGGTT-1	Cluster_0	0.91955	0.041372
CTCATGCAGGTTAAAC-1	Cluster_0	0.914421	0.040667
CTCATGCCATACACCA-1	Cluster_3	0.758189	0.0473173
CTCATGCGTCTTGTCC-1	Cluster_3	0.842763	0.0448767
CTCATTACAGTTGTCA-1	Cluster_3	0.900751	0.0370219
CTCATTAGTGAATATG-1	Cluster_3	0.909219	0.0387442
CTCATTAGTGGAAATT-1	Cluster_3	0.895027	0.0356215
CTCATTATCTGTCGTC-1	Cluster_6	0.868805	0.0406087
CTCCAACCACGGAAGT-1	Cluster_0	0.867475	0.0374224
CTCCACAAGCTACAAA-1	Cluster_3	0.903891	0.0437492
CTCCACAGTATTAAGG-1	Cluster_3	0.929128	0.0349092
CTCCACAGTCTAGGTT-1	Cluster_3	0.873288	0.0351649
CTCCACAGTGACAACG-1	Cluster_6	0.922399	0.0395977
CTCCATGCATGTGACT-1	Cluster_3	0.826647	0.0346422
CTCCATGCATTATGCG-1	Cluster_3	0.892592	0.0344969
CTCCCAAAGGTGCATG-1	Cluster_3	0.940564	0.04492
CTCCCAACAAGTGACG-1	Cluster_5	0.824725	0.0549291
CTCCCAATCGTTATCT-1	Cluster_3	0.821811	0.0383634
CTCCCTCCACATACTG-1	Cluster_2	0.856053	0.0299662
CTCCCTCTCTAGGCAT-1	Cluster_1	0.565738	0.0326643
CTCCGATAGATCCCGC-1	Cluster_3	0.935538	0.0460684
CTCCGATGTTTACGAC-1	Cluster_0	0.899742	0.0480836
CTCCTCCGTCCTGGTG-1	Cluster_5	0.952447	0.0498142
CTCCTCCTCAACTACG-1	Cluster_3	0.929259	0.0333721
CTCCTTTAGAATCGCG-1	Cluster_5	0.942554	0.0361269
CTCCTTTTCACCCTTG-1	Cluster_0	0.8177	0.0430138
CTCCTTTTCGCTATTT-1	Cluster_13	0.423415	0.0451784
CTCGAGGCAAAGGGCT-1	Cluster_3	0.894312	0.0286371
CTCGAGGCAAGGGTCA-1	Cluster_3	0.92398	0.0359083
CTCGAGGGTTCCAGGC-1	Cluster_3	0.853723	0.0327533
CTCGAGGTCCACTAGA-1	Cluster_0	0.836733	0.0381003
CTCTCGACAGCGTTGC-1	Cluster_3	0.736277	0.0543165
CTCTCGATCTCGTCGT-1	Cluster_11	0.762395	0.0358984
CTCTGGTAGAATCCCT-1	Cluster_0	0.88474	0.0338034
CTCTGGTAGTATGAGT-1	Cluster_3	0.84769	0.03655
CTGAATGCAATGCTCA-1	Cluster_0	0.831447	0.0526223
CTGAATGCATCAGCAT-1	Cluster_3	0.924075	0.0347921
CTGAATGGTAGTGTGG-1	Cluster_3	0.945316	0.0352395
CTGAGCGCACGGCCAT-1	Cluster_6	0.932442	0.0371307
CTGAGCGTCTAGTGTG-1	Cluster_5	0.76279	0.0421838
CTGAGGCAGCGCCGTT-1	Cluster_6	0.912573	0.0497359
CTGATCCAGGACGGAG-1	Cluster_6	0.911786	0.0370787
CTGATCCAGTGCAGGT-1	Cluster_6	0.819712	0.0417022
CTGATCCGTCTTACAG-1	Cluster_6	0.862892	0.0365537
CTGATCCGTGCCAAGA-1	Cluster_6	0.694906	0.0403945
CTGCATCAGTGGTCAG-1	Cluster_0	0.871195	0.0429418
CTGCATCCAGATACTC-1	Cluster_3	0.937469	0.0456418
CTGCATCCATGGACAG-1	Cluster_0	0.926686	0.040458
CTGCATCGTAGCGAGT-1	Cluster_8	0.786476	0.0364476
CTGCATCGTCCGGTCA-1	Cluster_5	0.700072	0.0331066
CTGCCATAGAGCCGTA-1	Cluster_3	0.898543	0.0289598
CTGCCATAGGCACCAA-1	Cluster_6	0.944409	0.0492257
CTGCCTAAGGCCCACT-1	Cluster_3	0.900849	0.0368814
CTGCCTACACAGAGCA-1	Cluster_3	0.885456	0.0340511
CTGCCTAGTTTGTTGG-1	Cluster_6	0.918224	0.0438805
CTGCGAGAGCAGAAAG-1	Cluster_1	0.437193	0.0342018
CTGCGAGCAACGATCT-1	Cluster_2	0.754636	0.0341193
CTGGCAGTCAAAGCCT-1	Cluster_6	0.896496	0.0373637
CTGGTCTCAGTAACAA-1	Cluster_0	0.906526	0.0383532
CTGGTCTCATATCTCT-1	Cluster_5	0.943494	0.0438628
CTGTACCGTAGATTGA-1	Cluster_3	0.949305	0.0384989
CTGTAGAGTAGTCTTG-1	Cluster_2	0.921194	0.0394645
CTGTATTAGCTAATGA-1	Cluster_3	0.793854	0.0364401
CTGTATTAGGAGTATT-1	Cluster_5	0.788958	0.0329187
CTGTCGTCAAACACCT-1	Cluster_0	0.429738	0.0539696
CTGTGAACAGTTGGTT-1	Cluster_6	0.947882	0.0365682
CTGTGAATCCTCACTG-1	Cluster_3	0.877334	0.0340782
CTGTGGGCACCGTGCA-1	Cluster_3	0.886283	0.0598486
CTGTGGGGTCAGCTTA-1	Cluster_0	0.836337	0.0362534
CTTACCGTCAGTCATG-1	Cluster_3	0.926977	0.0341471
CTTAGGACAGCAAGAC-1	Cluster_3	0.609355	0.0457078
CTTAGGATCAAGTCTG-1	Cluster_3	0.926695	0.0598329
CTTCAATCACACCTTC-1	Cluster_6	0.897359	0.0342629
CTTCCGACATATGCGT-1	Cluster_3	0.879721	0.0338945
CTTCCGAGTGCATTTG-1	Cluster_3	0.81634	0.0390997
CTTCCGATCAGAACCT-1	Cluster_3	0.899589	0.0326245
CTTCCGATCTGTCCCA-1	Cluster_3	0.953972	0.0360704
CTTCCTTTCGAGCTGC-1	Cluster_3	0.942745	0.038015
CTTCGGTCATCGGAGA-1	Cluster_6	0.844632	0.0397215
CTTCTAAGTTCTCAGA-1	Cluster_3	0.888408	0.0402865
CTTCTCTCATCAGCTA-1	Cluster_3	0.882205	0.0491567
CTTCTCTCATGTTTGG-1	Cluster_6	0.93125	0.0366524
CTTGAGAAGCACTTTG-1	Cluster_3	0.921623	0.0406555
CTTGAGAGTGGTTTGT-1	Cluster_3	0.919712	0.0335715
CTTTCAAAGTAGGATT-1	Cluster_6	0.914583	0.0442102
CTTTCAATCTTCACGC-1	Cluster_11	0.633963	0.0439234
CTTTCGGAGTCAACAA-1	Cluster_5	0.764072	0.0341956
CTTTCGGCATGTACGT-1	Cluster_3	0.896785	0.0386384
GAAACCTCAGACTGCC-1	Cluster_3	0.792304	0.0520704
GAAATGAAGGACACTG-1	Cluster_13	0.861054	0.0219023
GAAATGAAGTAGACAT-1	Cluster_0	0.834982	0.0449164
GAACACTAGGTTGGTG-1	Cluster_8	0.918637	0.0478405
GAACACTGTATCCTTT-1	Cluster_3	0.900416	0.0339158
GAACGTTCAACGATCT-1	Cluster_0	0.873865	0.0316736
GAACGTTGTGCCTATA-1	Cluster_3	0.853688	0.0334677
GAACGTTGTTAAGACA-1	Cluster_0	0.826656	0.0480966
GAACGTTGTTGGAGGT-1	Cluster_0	0.835563	0.0324601
GAACTGTGTTGGGAAC-1	Cluster_6	0.921988	0.0425779
GAAGAATAGCAATAAC-1	Cluster_6	0.929282	0.0477336
GAAGAATTCAAACGAA-1	Cluster_11	0.575447	0.0502536
GAAGCCCCAGCGGATA-1	Cluster_5	0.733521	0.0465833
GAAGCCCGTTCAGCTA-1	Cluster_3	0.867356	0.0455437
GAAGCCCTCCGAGCTG-1	Cluster_0	0.841724	0.0275576
GAAGCGAAGTCGTTAC-1	Cluster_0	0.920631	0.0414372
GAAGCGACAGTTAGGG-1	Cluster_5	0.797905	0.0520272
GAAGCGAGTCACTTCC-1	Cluster_3	0.900593	0.0569583
GAAGCGAGTCATCTAG-1	Cluster_0	0.942795	0.0401436
GAAGCGAGTCTGTGTA-1	Cluster_1	0.737449	0.0479333
GAAGCGATCTCGGGAC-1	Cluster_0	0.900672	0.0400861
GAAGCGATCTTCCAGC-1	Cluster_6	0.915122	0.0370344
GAAGGACCAGACTGCC-1	Cluster_5	0.906932	0.0376121
GAAGGACCAGCCGGTT-1	Cluster_2	0.910874	0.0478587
GAAGGACGTCCGGACT-1	Cluster_5	0.824381	0.0542559
GAAGGGTCAAATGAGT-1	Cluster_6	0.910122	0.0398615
GAAGTAATCCAGTTCC-1	Cluster_0	0.884547	0.0622656
GAATAGAAGCAGGTCA-1	Cluster_0	0.893604	0.0355721
GAATAGAAGGAGGCAG-1	Cluster_3	0.853565	0.044263
GAATAGACAGACCTAT-1	Cluster_6	0.781527	0.054717
GAATCACGTGTAGCAG-1	Cluster_3	0.830127	0.0438393
GAATCGTAGTAGCCAG-1	Cluster_3	0.897533	0.0419833
GAATCGTTCACAACCA-1	Cluster_6	0.873974	0.0400614
GAATCGTTCTAGACAC-1	Cluster_3	0.806501	0.0525384
GACAGCCAGTAAGCAT-1	Cluster_0	0.783989	0.0565513
GACAGCCGTTCCCACT-1	Cluster_6	0.817578	0.0638683
GACAGCCTCACGAACT-1	Cluster_3	0.894309	0.0276387
GACATCACAGCACGAA-1	Cluster_0	0.81361	0.0308269
GACATCATCGCACTCT-1	Cluster_3	0.791019	0.0309074
GACATCATCTGGACTA-1	Cluster_3	0.884077	0.0382298
GACCAATAGAAGCTCG-1	Cluster_3	0.818789	0.0354683
GACCCAGTCTGGAAGG-1	Cluster_3	0.935833	0.044017
GACCCTTAGGTCCGAA-1	Cluster_2	0.826369	0.036111
GACCCTTAGGTCGACA-1	Cluster_2	0.958192	0.0416672
GACCCTTTCACTACGA-1	Cluster_3	0.941997	0.0369622
GACCCTTTCGAGCCAC-1	Cluster_0	0.401475	0.0447403
GACCCTTTCGCACGAC-1	Cluster_1	0.603685	0.0322035
GACCGTGCAGAAGCTG-1	Cluster_3	0.938432	0.0348846
GACCGTGGTGTCTTAG-1	Cluster_3	0.937469	0.0461622
GACCGTGTCTTCTCAA-1	Cluster_9	0.7397	0.0218531
GACCTTCCACCTGCAG-1	Cluster_5	0.622501	0.024306
GACCTTCTCTAACGCA-1	Cluster_6	0.879499	0.0352638
GACGCTGGTCTACGAT-1	Cluster_11	0.892556	0.0411175
GACGCTGGTTTCGCTC-1	Cluster_0	0.869498	0.0399265
GACGTTAAGCCAAGGT-1	Cluster_3	0.880959	0.0313273
GACTATGTCCTCTGCA-1	Cluster_3	0.897905	0.0694865
GACTCAACACTCAAGT-1	Cluster_6	0.846827	0.0357304
GACTCAATCGGACCAC-1	Cluster_5	0.94855	0.0343004
GACTCAATCGTTGTGA-1	Cluster_6	0.898924	0.0379884
GACTCTCAGAAATCCA-1	Cluster_11	0.784394	0.0489231
GACTCTCAGGTGGGTT-1	Cluster_3	0.830426	0.0405394
GACTCTCCATCGCCTT-1	Cluster_5	0.9342	0.0400089
GACTCTCGTAGGGAGG-1	Cluster_0	0.484502	0.0426408
GACTCTCGTCCGAAAG-1	Cluster_1	0.681971	0.052466
GACTCTCGTGATAGAT-1	Cluster_2	0.700837	0.0426867
GACTCTCGTGGCCACT-1	Cluster_3	0.940483	0.039433
GACTGATAGCAACCAG-1	Cluster_3	0.89678	0.0378458
GACTGATCACCCATAA-1	Cluster_3	0.942377	0.0348651
GACTGATCAGTGTATC-1	Cluster_3	0.933864	0.0541077
GACTGATCAGTTTCAG-1	Cluster_8	0.721213	0.0280826
GACTTCCAGGCATCGA-1	Cluster_3	0.912456	0.0381285
GACTTCCCAGAGCCCT-1	Cluster_0	0.90403	0.057768
GACTTCCGTGAAGCTG-1	Cluster_3	0.842959	0.037011
GAGAAATAGGAAAGGT-1	Cluster_8	0.853463	0.0339688
GAGAAATAGTAGGCCA-1	Cluster_0	0.877641	0.0353818
GAGAAATGTGGACTGA-1	Cluster_0	0.878938	0.0549956
GAGAAATGTTACACAC-1	Cluster_5	0.85932	0.0328548
GAGACCCCAAGTATCC-1	Cluster_1	0.457337	0.0294082
GAGACTTAGCGTGCCT-1	Cluster_3	0.911061	0.0332839
GAGACTTCACAGTACT-1	Cluster_3	0.897009	0.0328793
GAGAGGTGTTGAGTCT-1	Cluster_6	0.908788	0.035722
GAGCCTGCACAGAGAC-1	Cluster_6	0.781571	0.0266835
GAGCCTGGTACGAGTG-1	Cluster_5	0.942991	0.0435837
GAGCCTGGTGTGCTTA-1	Cluster_3	0.903869	0.0353257
GAGCTGCAGTAAGACT-1	Cluster_3	0.911196	0.048096
GAGGCAACATACTTTC-1	Cluster_3	0.91701	0.0310349
GAGGCAAGTTACCTTT-1	Cluster_5	0.529309	0.0274881
GAGGCAAGTTCCCAAA-1	Cluster_3	0.895664	0.0320293
GAGGCCTAGTCGCGAA-1	Cluster_3	0.748375	0.0458772
GAGGCCTGTCATCGGC-1	Cluster_1	0.406525	0.0375667
GAGGCCTGTTCTTGCC-1	Cluster_3	0.82636	0.0366
GAGGGATGTGACTCGC-1	Cluster_5	0.766068	0.026654
GAGGGTAGTTCTCCAC-1	Cluster_3	0.902747	0.0348319
GAGTCTAGTGAGTTTC-1	Cluster_3	0.851194	0.0500714
GAGTCTAGTGGCACTC-1	Cluster_3	0.930623	0.0350884
GAGTCTATCGAACGCC-1	Cluster_6	0.959533	0.043059
GAGTGAGCAGGCGATA-1	Cluster_5	0.632095	0.033601
GAGTGAGGTAATGATG-1	Cluster_14	0.615297	0.0163718
GAGTGTTAGGGTCAAC-1	Cluster_14	0.759864	0.0220355
GAGTGTTGTCTCAAGT-1	Cluster_0	0.822746	0.0368956
GAGTTACTCGCGCTGA-1	Cluster_1	0.743366	0.0453664
GAGTTGTAGTTTGTCG-1	Cluster_3	0.849833	0.03641
GAGTTGTTCATATGGC-1	Cluster_0	0.892144	0.0382988
GAGTTGTTCATGCAGT-1	Cluster_11	0.808638	0.0326111
GAGTTTGAGCGACCCT-1	Cluster_6	0.945583	0.0385033
GAGTTTGAGCTGAGTG-1	Cluster_3	0.850664	0.02428
GAGTTTGCAGGATTCT-1	Cluster_0	0.886321	0.0359136
GATAGAAAGATCCAAA-1	Cluster_11	0.810698	0.0545966
GATAGAACAACAGAGC-1	Cluster_3	0.945731	0.0366349
GATAGCTTCACGAACT-1	Cluster_11	0.901347	0.0380451
GATCACAAGAACGCGT-1	Cluster_2	0.723722	0.0340538
GATCACAAGAGAGTTT-1	Cluster_2	0.889219	0.0349966
GATCACAAGGCCTAAG-1	Cluster_3	0.705448	0.0479942
GATCAGTAGGAACGTC-1	Cluster_7	0.734314	0.0371583
GATCAGTAGTCATGCT-1	Cluster_3	0.931698	0.0344024
GATCATGAGAGTCCGA-1	Cluster_6	0.922736	0.0451359
GATCATGTCTACCCAC-1	Cluster_6	0.919383	0.0446551
GATCCCTTCGCACGAC-1	Cluster_2	0.876374	0.0393283
GATCCCTTCTGTGCTC-1	Cluster_3	0.900772	0.0382216
GATCGTACAGCGACCT-1	Cluster_5	0.902457	0.0378708
GATCGTATCACCTACC-1	Cluster_6	0.891169	0.0357741
GATCGTATCTATCGGA-1	Cluster_3	0.737441	0.0584222
GATGACTCATCGTGCG-1	Cluster_3	0.890616	0.0281784
GATGACTGTAGCTGTT-1	Cluster_3	0.802531	0.0343362
GATGAGGAGCGTTAGG-1	Cluster_1	0.759962	0.0441592
GATGAGGCACTGCTTC-1	Cluster_5	0.879564	0.0414323
GATGAGGTCAGCGCAC-1	Cluster_3	0.866179	0.0366625
GATGATCCAGTATTCG-1	Cluster_3	0.843092	0.0481649
GATGCTAAGCACTCGC-1	Cluster_0	0.909437	0.0339865
GATGGAGAGTCACTCA-1	Cluster_3	0.91924	0.0368968
GATGGAGGTTCCGCAG-1	Cluster_3	0.912992	0.0343325
GATGGAGTCTCAAAGC-1	Cluster_0	0.90617	0.0481254
GATGGAGTCTTACACT-1	Cluster_3	0.938945	0.0375937
GATTCGATCCCAAGTA-1	Cluster_6	0.868283	0.0371264
GATTCTTAGTCTGCAT-1	Cluster_6	0.90546	0.0342431
GATTCTTAGTGAGGCT-1	Cluster_6	0.9174	0.0436359
GATTTCTCAATTCTCT-1	Cluster_3	0.918289	0.0538541
GCAACATTCTTGGTCC-1	Cluster_0	0.870275	0.0321804
GCAACCGAGCATCAGG-1	Cluster_5	0.894004	0.0430408
GCAACCGAGGACTAAT-1	Cluster_3	0.894453	0.0369935
GCACGGTCAGTTTCAG-1	Cluster_6	0.882733	0.052125
GCACGTGAGAATAGTC-1	Cluster_8	0.776594	0.0357985
GCACGTGGTAACCAGG-1	Cluster_3	0.87071	0.0357578
GCACTAATCTCGTTTA-1	Cluster_3	0.895532	0.0353312
GCAGCCAAGGGTAGCT-1	Cluster_8	0.293938	0.0426071
GCAGCCACAGCTGTTA-1	Cluster_3	0.878116	0.0296176
GCAGCCATCACCTACC-1	Cluster_3	0.904226	0.0417131
GCAGCCATCCCTATTA-1	Cluster_0	0.912416	0.0407126
GCAGCCATCTACGGTA-1	Cluster_3	0.872382	0.048717
GCAGCTGTCGGAAACG-1	Cluster_0	0.877044	0.0486867
GCAGTTAAGGCTGTAG-1	Cluster_2	0.951052	0.0381675
GCAGTTAAGTAGTCCT-1	Cluster_3	0.875471	0.0445448
GCAGTTATCCCTCAAC-1	Cluster_5	0.942933	0.0397233
GCATCGGGTGGTCTTA-1	Cluster_0	0.915641	0.0382761
GCATCGGTCGCCGAAC-1	Cluster_5	0.945613	0.0339351
GCATCTCGTGGCAACA-1	Cluster_3	0.713614	0.0520991
GCATGATTCTTTGCAT-1	Cluster_3	0.905331	0.0346815
GCATTAGCACCATTCC-1	Cluster_0	0.858658	0.0407437
GCATTAGCATGTTTGG-1	Cluster_3	0.943631	0.0332025
GCCAACGGTATACGGG-1	Cluster_3	0.807587	0.0330466
GCCAGCAAGCGTGCTC-1	Cluster_6	0.913	0.0389154
GCCAGCACAACATACC-1	Cluster_0	0.901858	0.0402695
GCCAGCAGTATTAAGG-1	Cluster_6	0.944006	0.0475381
GCCAGCAGTGCAATGG-1	Cluster_3	0.965837	0.052194
GCCAGCATCGCATAGT-1	Cluster_6	0.889371	0.0440234
GCCAGCATCGGCATAT-1	Cluster_6	0.914947	0.0356714
GCCAGGTGTAGACACG-1	Cluster_0	0.905186	0.0462007
GCCAGGTTCCGTGGCA-1	Cluster_6	0.880875	0.0406639
GCCAGGTTCTAAGCGT-1	Cluster_11	0.894761	0.0364401
GCCAGTGAGACGACTG-1	Cluster_3	0.837027	0.0349605
GCCAGTGAGAGCTGAC-1	Cluster_6	0.944823	0.0458769
GCCAGTGTCCGAAGGA-1	Cluster_11	0.873227	0.0401455
GCCATGGTCCACTTTA-1	Cluster_0	0.547674	0.037954
GCCATTCTCTTAGCTT-1	Cluster_3	0.898596	0.0377428
GCCCAGACAACAACAA-1	Cluster_2	0.948945	0.0417645
GCCCAGACAACCGGAA-1	Cluster_4	0.851279	0.0277842
GCCCAGACAGCCGTTG-1	Cluster_5	0.881131	0.0357103
GCCCGAATCCGGCAAC-1	Cluster_3	0.934977	0.0423046
GCCCGAATCCTCACCA-1	Cluster_3	0.903672	0.0389545
GCCGTGAAGACCAACG-1	Cluster_6	0.326344	0.0499907
GCCTGTTGTCCCAAAT-1	Cluster_11	0.699161	0.0543613
GCCTGTTTCCACATAG-1	Cluster_3	0.826845	0.0276261
GCCTGTTTCCATTGGA-1	Cluster_3	0.833626	0.0299791
GCGAGAAAGACCAACG-1	Cluster_3	0.911399	0.0381923
GCGAGAAGTCCCTGTT-1	Cluster_3	0.87291	0.0357033
GCGAGAATCATAGGCT-1	Cluster_5	0.926147	0.0321877
GCGGAAACAAATACGA-1	Cluster_3	0.872551	0.0395134
GCGGAAACACTAGGCC-1	Cluster_11	0.809833	0.0425136
GCGGAAATCGGAATGG-1	Cluster_0	0.895559	0.0406593
GCGGAAATCTGGAGAG-1	Cluster_3	0.920821	0.0373192
GCGGATCCATAGGCGA-1	Cluster_6	0.945901	0.0376141
GCGGATCGTAGGCTGA-1	Cluster_6	0.853785	0.045851
GCGGATCGTAGTTCCA-1	Cluster_3	0.898165	0.0399747
GCGGATCGTCACTCTC-1	Cluster_5	0.965291	0.0321347
GCGGATCGTGTCCCTT-1	Cluster_6	0.928032	0.0486544
GCGGATCGTGTTCGAT-1	Cluster_2	0.919526	0.040294
GCGTGCAAGTTGAAAC-1	Cluster_3	0.835317	0.0378314
GCGTGCAGTCTGCGCA-1	Cluster_0	0.813629	0.0333419
GCGTTTCAGATCCGAG-1	Cluster_3	0.90649	0.0332644
GCTACAACACTGTGTA-1	Cluster_6	0.891186	0.0385658
GCTACCTCAGCCTATA-1	Cluster_1	0.674132	0.0438696
GCTCAAAAGGGATCTG-1	Cluster_0	0.920361	0.0340635
GCTCAAAAGTGAGTGC-1	Cluster_3	0.856822	0.0379861
GCTCAAACATGTGTCA-1	Cluster_1	0.750157	0.0483654
GCTGAATTCGATTGGT-1	Cluster_5	0.913716	0.033349
GCTGCAGAGGAATGTT-1	Cluster_3	0.837461	0.0397753
GCTGCAGAGGCTAACG-1	Cluster_3	0.891445	0.0367942
GCTGCAGGTCAACCAT-1	Cluster_5	0.397434	0.0423896
GCTGCAGTCTCATGGA-1	Cluster_3	0.909664	0.0420643
GCTGGGTCATGGCCAC-1	Cluster_0	0.927009	0.0479697
GCTGGGTCATGTAACC-1	Cluster_3	0.946204	0.0498806
GCTGGGTTCGATAACC-1	Cluster_3	0.921217	0.0301338
GCTTCACAGTGGACGT-1	Cluster_6	0.889466	0.0439461
GCTTCACCAAGGTACG-1	Cluster_3	0.890249	0.0393921
GCTTCACGTTTGACAC-1	Cluster_6	0.755694	0.0344984
GCTTGGGTCGCATTGA-1	Cluster_3	0.888679	0.0379339
GCTTTCGAGGGAGGGT-1	Cluster_5	0.940842	0.0400732
GCTTTCGCAAGATTGA-1	Cluster_3	0.818775	0.0326783
GGAACCCGTATTCCGA-1	Cluster_3	0.951622	0.0388753
GGAAGTGGTACTCGTA-1	Cluster_6	0.931168	0.0402724
GGAAGTGGTGACATCT-1	Cluster_3	0.89059	0.0350906
GGAATCTAGTTCCGGC-1	Cluster_3	0.927328	0.0309275
GGAATCTTCAACTACG-1	Cluster_6	0.939742	0.0400193
GGAATGGCAAGAGTGC-1	Cluster_2	0.707895	0.0285011
GGAATGGGTGGCCACT-1	Cluster_5	0.882888	0.0382914
GGAATGGTCATCGCCT-1	Cluster_5	0.268059	0.0426514
GGAATGGTCCTTCACG-1	Cluster_3	0.926643	0.0281705
GGACGTCAGATCACTC-1	Cluster_5	0.958494	0.0396537
GGAGAACAGCAGCAGT-1	Cluster_3	0.84381	0.0337344
GGAGAACGTTCGAAGG-1	Cluster_3	0.940747	0.049981
GGAGAACTCGGAAGGT-1	Cluster_6	0.822796	0.0374833
GGAGATGGTAGGTTTC-1	Cluster_6	0.880789	0.044161
GGAGATGTCCGTGCGA-1	Cluster_3	0.939544	0.0315108
GGAGCAAGTTGGGAAC-1	Cluster_3	0.844656	0.0354026
GGAGCAATCGAGAGCA-1	Cluster_0	0.884421	0.041614
GGAGGTAAGCTGGAGT-1	Cluster_3	0.924175	0.0374978
GGAGGTAAGTTATGGA-1	Cluster_3	0.802223	0.038526
GGAGGTACACGTAGAG-1	Cluster_6	0.925095	0.0433759
GGAGGTATCATTTACC-1	Cluster_0	0.755477	0.0384776
GGATCTAAGTCAACAA-1	Cluster_3	0.807761	0.0546005
GGATCTACAAAGCGTG-1	Cluster_12	0.768115	0.0197606
GGATCTAGTACTCAAC-1	Cluster_6	0.927202	0.0412824
GGATGTTAGTACCCTA-1	Cluster_3	0.955462	0.033608
GGATGTTCAATAGGAT-1	Cluster_12	0.935303	0.0307919
GGCAGTCCACATAGCT-1	Cluster_6	0.921347	0.0455574
GGCAGTCCATCGGATT-1	Cluster_3	0.708727	0.0383889
GGCGTCAAGTCATTGC-1	Cluster_3	0.90835	0.0398018
GGCTGTGAGTTTCTTC-1	Cluster_3	0.914036	0.0450601
GGCTGTGGTTGCCGCA-1	Cluster_0	0.931298	0.0523309
GGCTTGGAGTAGGTTA-1	Cluster_6	0.901867	0.0452823
GGCTTGGCAGCATCTA-1	Cluster_3	0.931259	0.0360169
GGCTTTCCACCTTCCA-1	Cluster_8	0.896939	0.0538819
GGCTTTCCATCTCAAG-1	Cluster_0	0.864218	0.0366724
GGGAAGTAGAAACTAC-1	Cluster_3	0.922861	0.0370344
GGGACAAAGGTAGCAC-1	Cluster_2	0.825726	0.0328516
GGGACAATCACGTAGT-1	Cluster_0	0.848542	0.0355684
GGGACCTGTCCTCCTA-1	Cluster_0	0.896603	0.032386
GGGACCTGTGAGACGT-1	Cluster_6	0.907192	0.0451794
GGGACCTTCCCGTTGT-1	Cluster_6	0.943337	0.0389976
GGGACTCCATCCGATA-1	Cluster_5	0.921782	0.03266
GGGACTCTCGTAACTG-1	Cluster_5	0.750566	0.0507171
GGGAGATGTATGGAAT-1	Cluster_5	0.945394	0.036202
GGGAGATTCGTTCGCT-1	Cluster_3	0.944316	0.0382809
GGGAGTACAAGCCTGC-1	Cluster_6	0.905351	0.0323184
GGGAGTAGTCCCAAAT-1	Cluster_6	0.849583	0.0488457
GGGATCCGTCCTGAAT-1	Cluster_3	0.951526	0.041613
GGGATGATCATCCTGC-1	Cluster_0	0.81821	0.0357826
GGGATGATCTACACTT-1	Cluster_3	0.922139	0.0342977
GGGCGTTCAGACGGAT-1	Cluster_0	0.339782	0.0510317
GGGCGTTGTTAGAGTA-1	Cluster_0	0.823106	0.0508273
GGGCGTTTCTATCACT-1	Cluster_5	0.800642	0.0346572
GGGCTCAGTCCTGAAT-1	Cluster_0	0.859036	0.0359426
GGGTATTTCTACGGTA-1	Cluster_2	0.907119	0.0354992
GGGTCACGTCTGCATA-1	Cluster_6	0.908373	0.0313228
GGGTCACTCAGTCTTT-1	Cluster_3	0.881646	0.0361329
GGGTCTGAGTTTGAGA-1	Cluster_3	0.881295	0.0432857
GGGTGAATCTCTGACC-1	Cluster_3	0.944808	0.0404957
GGGTGTCCACCAGTAT-1	Cluster_6	0.873694	0.0355583
GGGTGTCTCGCCGAGT-1	Cluster_0	0.857139	0.03026
GGGTTTACACCAGCGT-1	Cluster_0	0.878316	0.0492055
GGGTTTAGTATTTCGG-1	Cluster_1	0.277272	0.043207
GGTAACTAGAACCGCA-1	Cluster_0	0.92419	0.0371901
GGTAACTGTTGCTCCT-1	Cluster_6	0.93125	0.0442084
GGTAACTTCTAGCCAA-1	Cluster_2	0.879352	0.0430384
GGTAATCCACCTCTGT-1	Cluster_6	0.950068	0.0378861
GGTAGAGAGTCCCAAT-1	Cluster_3	0.879603	0.0298561
GGTAGAGCAACGGTAG-1	Cluster_2	0.864667	0.0453491
GGTAGAGCAGCATGCC-1	Cluster_6	0.850089	0.0430719
GGTCACGCAGCGACAA-1	Cluster_5	0.881837	0.034348
GGTCACGGTCCATAGT-1	Cluster_6	0.867107	0.0368565
GGTCTGGTCTGTGCAA-1	Cluster_5	0.851106	0.0342761
GGTGAAGCACAAGTTC-1	Cluster_6	0.94624	0.0389802
GGTGAAGTCAAGAGTA-1	Cluster_5	0.820385	0.0404575
GGTGAAGTCACTAGCA-1	Cluster_5	0.93319	0.0367072
GGTGAAGTCTCGGTAA-1	Cluster_8	0.808119	0.0369083
GGTGATTGTCTGTAGT-1	Cluster_0	0.946599	0.0346379
GGTGATTGTGCATACT-1	Cluster_11	0.942029	0.0371111
GGTGGCTAGTTGCCTA-1	Cluster_3	0.942871	0.042889
GGTGGCTCAGGGATAC-1	Cluster_3	0.927948	0.0590297
GGTGGCTGTATACAGA-1	Cluster_3	0.931999	0.0329662
GGTGGCTGTGTCTCCT-1	Cluster_5	0.807733	0.0286912
GGTGTCGAGTCAACAA-1	Cluster_0	0.910118	0.0315115
GGTGTCGCAAGTATCC-1	Cluster_0	0.873094	0.0375577
GGTGTCGGTAGACGGT-1	Cluster_2	0.921691	0.0351725
GGTGTCGGTATTGAGA-1	Cluster_1	0.775791	0.0289974
GGTGTTAAGTAGGAAG-1	Cluster_3	0.89193	0.0281718
GGTTAACAGTCGAATA-1	Cluster_3	0.884873	0.0337277
GGTTAACCATGCAGGA-1	Cluster_0	0.361596	0.0497959
GGTTCTCAGCTGCGAA-1	Cluster_3	0.908575	0.0370004
GGTTCTCAGGAATTAC-1	Cluster_3	0.935075	0.0335475
GGTTCTCCACTTCATT-1	Cluster_5	0.923383	0.0372545
GGTTCTCGTTTGGGTT-1	Cluster_6	0.883622	0.057093
GGTTCTCTCTTCGGAA-1	Cluster_6	0.869981	0.0461448
GGTTGTAAGAAGGGAT-1	Cluster_3	0.895199	0.0396979
GGTTGTAAGTTCCATG-1	Cluster_5	0.917435	0.0350934
GGTTGTAGTAACATCC-1	Cluster_3	0.883487	0.038457
GGTTGTAGTCAAGCCC-1	Cluster_0	0.82425	0.0408861
GGTTGTATCCGTGTGG-1	Cluster_3	0.882767	0.0356243
GTAACCACAAGAGCTG-1	Cluster_3	0.860075	0.0329434
GTAACCATCTACGCGG-1	Cluster_9	0.840758	0.0229755
GTAATGCAGGCATGCA-1	Cluster_6	0.939572	0.0405798
GTAATGCAGTCTGGTT-1	Cluster_6	0.923796	0.0417419
GTAATGCGTACGGGAT-1	Cluster_6	0.796524	0.0336467
GTAATGCTCCCGATCT-1	Cluster_3	0.925404	0.0365834
GTACAACAGATCCCGC-1	Cluster_5	0.946881	0.037793
GTACAACAGGAGTACC-1	Cluster_6	0.926298	0.0501114
GTACAACCAGAGTCTT-1	Cluster_0	0.89091	0.0409323
GTACAGTTCCTTATAC-1	Cluster_11	0.756969	0.0370465
GTAGAAAGTCTCACAA-1	Cluster_7	0.86661	0.0411966
GTAGAGGCATCCGGCA-1	Cluster_2	0.892941	0.0429711
GTAGAGGGTCACTCGG-1	Cluster_6	0.390827	0.0421334
GTAGATCAGGCTTTCA-1	Cluster_0	0.901103	0.0454629
GTAGCTAAGCCTAGGA-1	Cluster_3	0.891659	0.034299
GTAGCTACACTGCGTG-1	Cluster_6	0.940976	0.041104
GTAGCTAGTTAGGGAC-1	Cluster_11	0.765065	0.0511731
GTAGGAGTCACCCTGT-1	Cluster_3	0.926607	0.0444498
GTAGGTTGTGGCCTCA-1	Cluster_0	0.930984	0.0336258
GTAGTACCAGGTGTTT-1	Cluster_6	0.801815	0.0408579
GTATTGGCAATAAGGT-1	Cluster_4	0.772496	0.0474319
GTATTGGTCGTCCATC-1	Cluster_6	0.888497	0.0396223
GTATTGGTCTTCGTAT-1	Cluster_3	0.910055	0.0361793
GTATTTCAGCGCACAA-1	Cluster_3	0.798346	0.0354427
GTATTTCAGGACTATA-1	Cluster_3	0.921962	0.0345844
GTATTTCCAAGAGATT-1	Cluster_3	0.885149	0.0328366
GTATTTCCAGGATCTT-1	Cluster_11	0.823542	0.0332108
GTATTTCCATGTGTCA-1	Cluster_0	0.832662	0.0463964
GTATTTCGTTGAAGTA-1	Cluster_3	0.884528	0.0441425
GTCAAACCAAAGGAGA-1	Cluster_6	0.958526	0.0379362
GTCAAACCAGACGGAT-1	Cluster_2	0.945543	0.0302332
GTCACGGAGTTTGCTG-1	Cluster_3	0.73299	0.0437055
GTCACGGCAACGCATT-1	Cluster_13	0.783373	0.0222294
GTCACGGGTGATCGTT-1	Cluster_3	0.875935	0.0356334
GTCACGGGTTTACGAC-1	Cluster_6	0.916195	0.046178
GTCACGGTCCCACAGG-1	Cluster_3	0.866138	0.0341189
GTCACGGTCGCAGTCG-1	Cluster_7	0.911086	0.0470188
GTCACTCAGGCCCACT-1	Cluster_3	0.933362	0.0437552
GTCACTCAGTCATCCA-1	Cluster_0	0.873396	0.0343757
GTCACTCGTAGCGAGT-1	Cluster_3	0.883779	0.0410483
GTCATCCCATCAGTCA-1	Cluster_2	0.857809	0.0458231
GTCATCCGTGGTACAG-1	Cluster_0	0.858922	0.0336371
GTCATGAAGCTCAGAG-1	Cluster_6	0.858074	0.0460853
GTCATGAGTACTGAGG-1	Cluster_2	0.883497	0.0406185
GTCATTTTCAATCGGT-1	Cluster_2	0.832867	0.0349417
GTCATTTTCACCTCAC-1	Cluster_6	0.919867	0.042885
GTCATTTTCGTTGCCT-1	Cluster_3	0.881573	0.0488556
GTCCACTTCCCTTCCC-1	Cluster_0	0.809679	0.0392116
GTCCTCACAAAGGCGT-1	Cluster_6	0.947484	0.0503056
GTCCTCACAGGTGGAT-1	Cluster_3	0.950919	0.046074
GTCGAATAGAGGATCC-1	Cluster_6	0.93172	0.042674
GTCGAATGTTTGTTCT-1	Cluster_1	0.675312	0.0408952
GTCGCGACATTAGGCT-1	Cluster_0	0.484054	0.0416981
GTCGTAAAGTTGCATC-1	Cluster_0	0.910186	0.0429885
GTCGTAATCCGGCAAC-1	Cluster_3	0.868506	0.0343147
GTCGTAATCGACGCTG-1	Cluster_0	0.845586	0.0386512
GTCGTTCAGTTGCGCC-1	Cluster_2	0.857291	0.035279
GTCTCACCATCACGGC-1	Cluster_3	0.833209	0.0356169
GTCTCACTCACAATGC-1	Cluster_6	0.517379	0.0258187
GTCTCACTCTGAGCAT-1	Cluster_3	0.921765	0.0390886
GTCTGTCCATATGGCT-1	Cluster_3	0.959734	0.0381459
GTGACGCAGAATGTTG-1	Cluster_3	0.880672	0.0384996
GTGACGCCAAACGAGC-1	Cluster_6	0.882321	0.0431254
GTGACGCTCATCTACT-1	Cluster_0	0.895842	0.0445476
GTGACGCTCCCAATAG-1	Cluster_6	0.938913	0.0441029
GTGACGCTCGCATAGT-1	Cluster_0	0.835577	0.0329066
GTGACGCTCGGAGCAA-1	Cluster_3	0.881989	0.0645353
GTGAGCCAGGTGCCTC-1	Cluster_0	0.921671	0.0391756
GTGAGGACAACCACAT-1	Cluster_0	0.909443	0.0492831
GTGAGTTAGTAACCTC-1	Cluster_3	0.90892	0.0465655
GTGAGTTGTATGCAAA-1	Cluster_0	0.843859	0.0431421
GTGAGTTGTCGAGCTC-1	Cluster_2	0.90177	0.0540138
GTGAGTTTCAAAGAAC-1	Cluster_3	0.923689	0.0380953
GTGATGTCATGAGTAA-1	Cluster_7	0.926973	0.0438303
GTGCACGCATTAGGCT-1	Cluster_3	0.932308	0.0333343
GTGCAGCAGAGATGCC-1	Cluster_3	0.713674	0.0478674
GTGCAGCAGCAGTAAT-1	Cluster_6	0.89696	0.0451106
GTGCAGCCACAGGATG-1	Cluster_3	0.893112	0.0374769
GTGCAGCGTAGAGACC-1	Cluster_0	0.894387	0.0392758
GTGCAGCTCACCGGGT-1	Cluster_6	0.884107	0.0526285
GTGCGTGAGGGTGGGA-1	Cluster_3	0.910629	0.0356004
GTGCTGGCAACGACAG-1	Cluster_2	0.95091	0.0664174
GTGCTGGCAGTAGAGC-1	Cluster_0	0.829992	0.0308769
GTGCTGGGTCTAGATC-1	Cluster_0	0.92624	0.0356822
GTGCTGGTCTGCTAGA-1	Cluster_2	0.881445	0.0496104
GTGGAAGAGACCTTTG-1	Cluster_6	0.890992	0.0360436
GTGGAAGTCAGACATC-1	Cluster_3	0.918233	0.0449958
GTGGAAGTCTTCCGTG-1	Cluster_7	0.847607	0.0549403
GTGGCGTAGAGCACTG-1	Cluster_6	0.85033	0.0316216
GTGGCGTAGATGCGAC-1	Cluster_3	0.895154	0.0465596
GTGGCGTCACTTTATC-1	Cluster_7	0.854392	0.0285926
GTGGGAACACTGCGTG-1	Cluster_3	0.942581	0.045374
GTGGGAATCACTGAAC-1	Cluster_0	0.877978	0.0378853
GTGGGAATCTGCGTCT-1	Cluster_13	0.641675	0.0215554
GTGGTTAAGCTCGTGC-1	Cluster_2	0.384048	0.0444648
GTGGTTATCTCATTTG-1	Cluster_3	0.919717	0.0472253
GTGTCCTCAGTCGCAC-1	Cluster_0	0.879263	0.0361518
GTGTCCTCATTGACTG-1	Cluster_5	0.695161	0.0342157
GTGTGATGTAGGATAT-1	Cluster_3	0.831197	0.033936
GTGTGATGTTCTCGCT-1	Cluster_6	0.937716	0.0369235
GTGTGGCCACAGTGTT-1	Cluster_3	0.936947	0.0322352
GTGTGGCGTCTGCGCA-1	Cluster_3	0.911813	0.0394318
GTGTGGCTCCATTGTT-1	Cluster_6	0.85122	0.0297638
GTGTTAGTCTTACGGA-1	Cluster_6	0.917395	0.0330667
GTGTTCCCATCGATCA-1	Cluster_6	0.905648	0.0383277
GTGTTCCTCAACCTCC-1	Cluster_6	0.902105	0.0417558
GTTACAGAGAAGCCTG-1	Cluster_3	0.925635	0.0440556
GTTACAGCACGTTCGG-1	Cluster_2	0.9346	0.0409815
GTTACAGGTCGAGCAA-1	Cluster_3	0.909466	0.0318017
GTTACAGTCCCATGGG-1	Cluster_0	0.858086	0.0359907
GTTACCCAGAGTATAC-1	Cluster_3	0.943598	0.0315712
GTTACCCCAAACGTGG-1	Cluster_2	0.862599	0.0244853
GTTAGACAGCATCCCG-1	Cluster_1	0.541859	0.0433561
GTTAGTGGTATTGACC-1	Cluster_5	0.880683	0.0491869
GTTAGTGTCCAGCCTT-1	Cluster_3	0.843721	0.0335716
GTTATGGAGCCTCTGG-1	Cluster_5	0.922112	0.0450988
GTTATGGAGGCACAAC-1	Cluster_6	0.868161	0.0373657
GTTCATTAGGCATTTC-1	Cluster_3	0.877851	0.0712367
GTTCATTTCATTGAGC-1	Cluster_6	0.932691	0.0410059
GTTCATTTCTAGAGCT-1	Cluster_3	0.910604	0.0400858
GTTCATTTCTCCTACG-1	Cluster_0	0.868655	0.0402992
GTTCATTTCTTACACT-1	Cluster_5	0.902498	0.0436662
GTTCCGTAGCGACAGT-1	Cluster_3	0.818491	0.0363898
GTTCCGTGTTTCAGAC-1	Cluster_5	0.913427	0.0417731
GTTCGCTTCGGCTGGT-1	Cluster_12	0.887034	0.0284446
GTTCTATGTCCAGCCA-1	Cluster_0	0.85527	0.0409562
GTTGAACAGATGCTGG-1	Cluster_3	0.907687	0.0390714
GTTGAACCACGAAGAC-1	Cluster_0	0.884558	0.042934
GTTGAACGTTGACTAC-1	Cluster_3	0.825426	0.0335886
GTTGAACTCGTCTACC-1	Cluster_4	0.709794	0.0348061
GTTGCGGAGAGAGAAC-1	Cluster_0	0.892581	0.0313704
GTTGCGGAGTTTGCTG-1	Cluster_13	0.885529	0.0426889
GTTGCGGCAAGCAGGT-1	Cluster_0	0.880166	0.0423501
GTTGTAGAGTCGCTAT-1	Cluster_11	0.799971	0.0389883
GTTGTAGGTACCATAC-1	Cluster_0	0.92426	0.041383
GTTGTAGTCTCGCAGG-1	Cluster_4	0.629972	0.0466863
GTTGTCCGTTCAGGTT-1	Cluster_3	0.838245	0.0367817
GTTGTCCGTTTACACG-1	Cluster_6	0.938918	0.0382908
GTTGTCCTCGACGCGT-1	Cluster_0	0.866652	0.0323537
GTTGTGACAAGCTGTT-1	Cluster_0	0.915358	0.0289725
GTTGTGATCCAAGCTA-1	Cluster_3	0.922198	0.0337567
GTTTGGAGTCCAATCA-1	Cluster_6	0.911188	0.038656
TAACACGGTCACCGCA-1	Cluster_3	0.931672	0.0437581
TAACACGGTCCTGTCT-1	Cluster_3	0.900218	0.0411012
TAACGACCAGTATGAA-1	Cluster_3	0.869356	0.0323575
TAACGACGTTTGGGAG-1	Cluster_3	0.874238	0.0556105
TAACTTCAGGCCCAAA-1	Cluster_0	0.863471	0.0549575
TAACTTCCATATCTGG-1	Cluster_0	0.87598	0.0350547
TAACTTCCATTGTACG-1	Cluster_3	0.806864	0.0526828
TAAGCACAGATTAGTG-1	Cluster_3	0.902226	0.0349683
TAAGCACCAATCTCGA-1	Cluster_5	0.931897	0.0381662
TAAGCACCAGATCCTA-1	Cluster_2	0.874985	0.0373676
TAAGCACGTCGCCACA-1	Cluster_5	0.911994	0.0374242
TAAGCCATCCACTGAA-1	Cluster_0	0.909165	0.0323767
TAAGCGTTCTCAAAGC-1	Cluster_3	0.955304	0.0362408
TAAGTCGAGAGCAGCT-1	Cluster_3	0.898165	0.0365013
TAAGTCGTCTGGTGCG-1	Cluster_6	0.867139	0.0451858
TAATTCCGTAGTGGCA-1	Cluster_3	0.876115	0.0397917
TAATTCCTCCATCAGA-1	Cluster_6	0.894981	0.0498481
TACAACGAGGCCATAG-1	Cluster_6	0.855921	0.0358981
TACAACGCACGTCGTG-1	Cluster_6	0.898982	0.0434072
TACACCCAGTGGTTCT-1	Cluster_3	0.893987	0.0294795
TACACCCGTCATGACT-1	Cluster_5	0.90438	0.039062
TACACCCTCGCGATCG-1	Cluster_0	0.872753	0.0349111
TACACCCTCGGCTATA-1	Cluster_13	0.883224	0.0259382
TACATTCGTCGCTTAA-1	Cluster_6	0.935792	0.0466925
TACCGGGTCGTCTACC-1	Cluster_6	0.891163	0.0486036
TACCTCGAGGGAGTTC-1	Cluster_3	0.7788	0.0578212
TACCTCGGTTAGGCCC-1	Cluster_6	0.873928	0.0368501
TACCTGCTCGAGTGAG-1	Cluster_6	0.928903	0.0458535
TACGCTCCAAAGGGTC-1	Cluster_6	0.890191	0.0377136
TACGCTCGTTTCAGAC-1	Cluster_6	0.902435	0.0500285
TACGGGCAGACCAGCA-1	Cluster_1	0.431185	0.0425363
TACGGGCAGCGCCGTT-1	Cluster_3	0.616081	0.0467518
TACGGGCTCTTAGCAG-1	Cluster_2	0.857563	0.063079
TACTGCCCACACTGGC-1	Cluster_0	0.853593	0.0449975
TACTGCCTCTGCATAG-1	Cluster_3	0.950248	0.0309552
TACTTCAAGGTGGGTT-1	Cluster_3	0.860373	0.0385181
TACTTCATCATTTGTC-1	Cluster_3	0.910797	0.0413162
TACTTGTAGATGAATC-1	Cluster_0	0.922258	0.0495362
TACTTGTAGGAGAATG-1	Cluster_3	0.843783	0.0469989
TACTTGTGTGCCCTTT-1	Cluster_0	0.834092	0.0531253
TAGACCACACAGTGTT-1	Cluster_3	0.940239	0.0523782
TAGACCACACTAGAGG-1	Cluster_8	0.918903	0.0458757
TAGACCACATGCACTA-1	Cluster_3	0.942441	0.0439645
TAGACCATCCGCACTT-1	Cluster_3	0.952046	0.0385144
TAGACCATCTTTGCAT-1	Cluster_3	0.907789	0.0460968
TAGACTGCAACGTATC-1	Cluster_5	0.952847	0.039245
TAGACTGGTTCTCCTG-1	Cluster_3	0.851442	0.0419851
TAGATCGAGCAACCAG-1	Cluster_8	0.850029	0.0336331
TAGCACAAGCATTTGC-1	Cluster_3	0.896374	0.0376286
TAGCACAAGTGGATAT-1	Cluster_0	0.859345	0.0276694
TAGCACAGTATCGTAC-1	Cluster_1	0.67939	0.0340644
TAGGAGGCAGCTTTGA-1	Cluster_3	0.888722	0.0460637
TAGGAGGTCCCTTCCC-1	Cluster_1	0.496795	0.0325558
TAGGAGGTCTGAGAAA-1	Cluster_5	0.797111	0.0439036
TAGGGTTAGCGCATCC-1	Cluster_5	0.872357	0.0366063
TAGGGTTAGTCTTCGA-1	Cluster_0	0.829436	0.040712
TAGGGTTTCGCGTCGA-1	Cluster_3	0.861151	0.0341025
TAGGTACAGGATACCG-1	Cluster_5	0.913724	0.0408878
TAGGTACCAGAGTTCT-1	Cluster_6	0.767858	0.0527917
TAGGTTGAGACTCAAA-1	Cluster_3	0.951178	0.0409339
TAGGTTGAGGTGCTGA-1	Cluster_3	0.932478	0.040967
TAGGTTGCAAGACAAT-1	Cluster_3	0.745125	0.0417249
TAGTGCACACAAAGCG-1	Cluster_0	0.664322	0.0334665
TAGTGCAGTTAGGCTT-1	Cluster_3	0.902732	0.0388552
TAGTGCATCCGATCGG-1	Cluster_0	0.942906	0.037908
TATACCTGTGGATGAC-1	Cluster_6	0.958874	0.0439242
TATACCTTCCTGTTAT-1	Cluster_3	0.930168	0.0333293
TATACCTTCTAGATCG-1	Cluster_6	0.88902	0.0405577
TATATCCCACAGTGTT-1	Cluster_5	0.948244	0.0436657
TATATCCTCCCATTTA-1	Cluster_3	0.892992	0.0323658
TATATCCTCTTGCAAG-1	Cluster_0	0.740248	0.0330447
TATCAGGAGCCGATCC-1	Cluster_3	0.907787	0.0383005
TATCAGGCATTAGGAA-1	Cluster_0	0.832584	0.0416779
TATCAGGGTTTGTTCT-1	Cluster_0	0.833994	0.038729
TATCAGGTCTTCGTGC-1	Cluster_6	0.933187	0.0514737
TATCGCCAGGTTCCGC-1	Cluster_3	0.910156	0.04189
TATCGCCGTGGAAATT-1	Cluster_3	0.867963	0.0402979
TATCTGTAGGAAGTGA-1	Cluster_14	0.684697	0.0247318
TATCTTGAGCATCTTG-1	Cluster_5	0.927574	0.0387872
TATCTTGGTACTTCCC-1	Cluster_3	0.944139	0.050589
TATCTTGGTGAGACCA-1	Cluster_0	0.824805	0.0435376
TATGTTCAGGGTACGT-1	Cluster_6	0.880536	0.0384513
TATTCCAGTTCGAACT-1	Cluster_3	0.931242	0.0372207
TATTCCATCCAAATGC-1	Cluster_3	0.906148	0.0339878
TATTGCTAGAGAGGGC-1	Cluster_3	0.882032	0.0394816
TATTGCTAGTTGCGCC-1	Cluster_0	0.889076	0.0320862
TATTGCTCACAAATAG-1	Cluster_5	0.969426	0.0400285
TATTGCTGTTCTCCTG-1	Cluster_6	0.923488	0.0445909
TATTGGGCACTTACAG-1	Cluster_14	0.585985	0.0570772
TATTGGGTCCCGTAAA-1	Cluster_6	0.901193	0.0421285
TATTTCGAGGCATCAG-1	Cluster_6	0.910239	0.0451981
TATTTCGAGGCGAACT-1	Cluster_2	0.886072	0.0379114
TCAAGACGTATCAGGG-1	Cluster_6	0.888238	0.0366055
TCAAGCAAGCTAAATG-1	Cluster_6	0.866404	0.0402451
TCAAGCAGTCACTCTC-1	Cluster_3	0.924853	0.0345545
TCAAGCATCGTTGTTT-1	Cluster_3	0.947434	0.038418
TCAAGCATCTGCGGAC-1	Cluster_3	0.815771	0.0381805
TCAAGTGTCTTACCAT-1	Cluster_3	0.943425	0.0462583
TCAATCTAGTACAACA-1	Cluster_3	0.96849	0.0375959
TCAATCTGTACAAGCG-1	Cluster_3	0.924984	0.02795
TCAATCTGTCTACGTA-1	Cluster_5	0.920541	0.039186
TCAATCTTCTGATTCT-1	Cluster_6	0.712738	0.0317782
TCAATTCTCGCTGATA-1	Cluster_5	0.768742	0.0576311
TCACAAGCACCCTAAA-1	Cluster_0	0.849654	0.032471
TCACAAGTCATGGATC-1	Cluster_3	0.809439	0.0304281
TCACAAGTCGACCTAA-1	Cluster_0	0.909016	0.0447791
TCACACCAGGCACTCC-1	Cluster_6	0.921791	0.040386
TCACACCCACGACGTC-1	Cluster_5	0.92697	0.0370239
TCACACCGTAGCTTAC-1	Cluster_3	0.778322	0.0397707
TCACATTGTTGGATCT-1	Cluster_3	0.868803	0.0613827
TCACGGGCAACGCATT-1	Cluster_6	0.901357	0.0561624
TCACTATAGCTGGTGA-1	Cluster_5	0.94279	0.0356499
TCACTATAGGGCGAGA-1	Cluster_6	0.913604	0.0332208
TCACTATCAAAGACTA-1	Cluster_3	0.383954	0.0489281
TCACTATGTAAGGCCA-1	Cluster_5	0.863845	0.0431312
TCACTCGCAACCAGAG-1	Cluster_5	0.968631	0.0315295
TCACTCGGTGCCTATA-1	Cluster_0	0.917792	0.0465764
TCAGCAAAGAATCGCG-1	Cluster_3	0.865511	0.0485713
TCAGCAAAGTAAATGC-1	Cluster_6	0.761597	0.0387734
TCAGCCTAGACGCAGT-1	Cluster_5	0.933238	0.0393408
TCAGCCTCAGGAAGTC-1	Cluster_6	0.433108	0.0490045
TCAGCCTTCAAGTCTG-1	Cluster_3	0.72876	0.048107
TCAGGGCCAAATCGTC-1	Cluster_0	0.870054	0.0382837
TCAGGGCGTCGCGTCA-1	Cluster_3	0.832932	0.0472292
TCAGGGCTCGACCTAA-1	Cluster_0	0.87715	0.0409535
TCAGTCCCAGAAGTTA-1	Cluster_0	0.885783	0.0419657
TCAGTCCTCGTAGCCG-1	Cluster_6	0.769821	0.0610559
TCAGTCCTCGTCAAAC-1	Cluster_6	0.924042	0.0378709
TCAGTGATCAGCGCAC-1	Cluster_6	0.883267	0.0307604
TCAGTTTAGACCTTTG-1	Cluster_3	0.853414	0.0351064
TCAGTTTGTCCTATAG-1	Cluster_3	0.842464	0.0397084
TCATACTAGTTGGGAC-1	Cluster_5	0.835034	0.0348612
TCATATCCATTGCCGG-1	Cluster_0	0.91748	0.0487402
TCATCCGAGGGAACAA-1	Cluster_6	0.694025	0.0316937
TCATCCGAGTGAATAC-1	Cluster_6	0.903278	0.0390109
TCATCCGCACCGCTGA-1	Cluster_3	0.943116	0.0509288
TCATCCGGTCACTAGT-1	Cluster_6	0.936257	0.0440041
TCATCCGGTCGAGCTC-1	Cluster_5	0.909146	0.0373773
TCATGAGAGAGAATCT-1	Cluster_3	0.796994	0.0391957
TCATGAGGTAAGATCA-1	Cluster_3	0.796909	0.0238174
TCATGAGTCACGTAGT-1	Cluster_8	0.570666	0.0485419
TCATGCCAGAGGCTGT-1	Cluster_3	0.873076	0.0412761
TCATGCCCAGAAACCG-1	Cluster_6	0.95011	0.0464783
TCATGCCCAGCTGTAT-1	Cluster_3	0.923792	0.0341515
TCATGCCCATTGGGAG-1	Cluster_0	0.703395	0.0453739
TCATGCCGTTCGGACC-1	Cluster_7	0.876346	0.041077
TCATGGAAGTCAGGGT-1	Cluster_3	0.871952	0.0468691
TCATGGAAGTGGCAGT-1	Cluster_3	0.905406	0.0380316
TCATGGATCGAAGTGG-1	Cluster_6	0.844256	0.0342599
TCATTACAGCGCCTAC-1	Cluster_6	0.90783	0.0447091
TCATTACGTTACCCTC-1	Cluster_3	0.934069	0.0443846
TCATTCAAGGGCTTCC-1	Cluster_6	0.904657	0.0476475
TCATTCAGTCCGGTGT-1	Cluster_3	0.906026	0.044262
TCATTCATCGTCAAAC-1	Cluster_3	0.949636	0.0366133
TCATTGTCACCAAAGG-1	Cluster_0	0.866815	0.03709
TCCACCACAACCCGCA-1	Cluster_3	0.839232	0.04277
TCCACGTAGTCACGAG-1	Cluster_3	0.918587	0.0305756
TCCACGTCAATAACCC-1	Cluster_0	0.874263	0.0406208
TCCACGTTCATTGCTT-1	Cluster_6	0.907734	0.0510749
TCCAGAACAGACTGCC-1	Cluster_3	0.898151	0.0333818
TCCATCGAGTAACCTC-1	Cluster_0	0.597142	0.0504179
TCCATCGAGTTCAACC-1	Cluster_6	0.909413	0.0486873
TCCATCGCAAGCGAAC-1	Cluster_8	0.488837	0.0276311
TCCATCGGTCTAGGCC-1	Cluster_3	0.869009	0.0340571
TCCATCGGTGCGCTCA-1	Cluster_2	0.848905	0.0601635
TCCATCGTCACCGACG-1	Cluster_3	0.939845	0.035629
TCCATCGTCGTTCTAT-1	Cluster_3	0.924254	0.0348156
TCCATGCAGTGGTTAA-1	Cluster_3	0.896688	0.0425413
TCCATGCGTAGTTACC-1	Cluster_0	0.900202	0.0342796
TCCATGCTCAGGGATG-1	Cluster_0	0.806715	0.0288016
TCCATGCTCATGCAGT-1	Cluster_11	0.90617	0.0494239
TCCCACATCGTGGACC-1	Cluster_6	0.937805	0.0412113
TCCCAGTCATAGCACT-1	Cluster_3	0.908437	0.0309509
TCCCATGAGTAGTCAA-1	Cluster_3	0.910497	0.0391053
TCCCATGAGTGAGCCA-1	Cluster_6	0.877666	0.036989
TCCCATGCAATTGTGC-1	Cluster_3	0.89817	0.0349209
TCCCATGCACGACAGA-1	Cluster_3	0.787309	0.0518728
TCCGGGAAGGGCAACT-1	Cluster_0	0.32816	0.0514441
TCCGGGAGTGTCCGGT-1	Cluster_3	0.916017	0.0345773
TCCTAATCAGAACGCA-1	Cluster_3	0.923513	0.037618
TCCTCCCAGAATCGTA-1	Cluster_2	0.920937	0.0402307
TCCTCGAGTAACGCGA-1	Cluster_3	0.913326	0.0470537
TCCTCGATCGAACCTA-1	Cluster_5	0.873135	0.0365039
TCCTCTTCACTTCAGA-1	Cluster_3	0.896831	0.0432939
TCCTTCTCACAACCGC-1	Cluster_3	0.929097	0.0390967
TCCTTCTCATCGTTCC-1	Cluster_3	0.884173	0.0532711
TCCTTCTGTCTTGAGT-1	Cluster_3	0.904049	0.0379937
TCCTTCTTCCTTATGT-1	Cluster_3	0.92144	0.0471476
TCGAACAAGTGAGGCT-1	Cluster_0	0.904049	0.0342127
TCGAACACAGGTGGAT-1	Cluster_2	0.90545	0.0378103
TCGAACAGTCTTGCTC-1	Cluster_3	0.804655	0.0409315
TCGAACATCATGTCAG-1	Cluster_3	0.860616	0.0364525
TCGAACATCTTGGAAC-1	Cluster_6	0.896092	0.0488492
TCGACCTTCCTGTACC-1	Cluster_3	0.919831	0.0526176
TCGACGGCAAACCATC-1	Cluster_0	0.703057	0.0527834
TCGACGGTCCTCTAGC-1	Cluster_2	0.886572	0.0325418
TCGACGGTCGACGAGA-1	Cluster_1	0.563941	0.0370463
TCGACGGTCTGATTCT-1	Cluster_0	0.936909	0.0427657
TCGATTTGTATCTTCT-1	Cluster_5	0.87958	0.0344595
TCGATTTGTTTGTTGG-1	Cluster_5	0.871999	0.0433502
TCGCAGGGTATGCTAC-1	Cluster_2	0.81094	0.0351839
TCGCTCAAGTTGTCAC-1	Cluster_3	0.909231	0.0356981
TCGCTCAGTCCTTTGC-1	Cluster_3	0.936481	0.0401577
TCGCTCATCAGTCCGG-1	Cluster_1	0.714848	0.0419089
TCGCTCATCATCACTT-1	Cluster_0	0.933896	0.0361982
TCGCTCATCGAGAACG-1	Cluster_2	0.891274	0.0396495
TCGCTCATCTGTGCGG-1	Cluster_1	0.536327	0.0470355
TCGCTTGCAACCCGCA-1	Cluster_3	0.773678	0.0295749
TCGGATATCGCGCCAA-1	Cluster_6	0.932724	0.0439783
TCGGGACCACCCTAGG-1	Cluster_6	0.896857	0.052232
TCGGGCAGTGCATGAG-1	Cluster_6	0.909675	0.0446216
TCGGGCAGTTCAAACC-1	Cluster_1	0.597417	0.0507871
TCGGTCTGTATCGAAA-1	Cluster_0	0.883457	0.0377073
TCGTAGAAGATGACAT-1	Cluster_4	0.839032	0.0385028
TCGTAGACAAGTAGTA-1	Cluster_4	0.763839	0.0336054
TCGTAGAGTATGGTAA-1	Cluster_5	0.684186	0.0274419
TCGTAGATCATTTGGG-1	Cluster_6	0.896401	0.0409937
TCGTAGATCTCGGCTT-1	Cluster_5	0.945912	0.0478708
TCGTCCACATAGCTGT-1	Cluster_3	0.83347	0.0476053
TCGTCCATCTGGGTCG-1	Cluster_6	0.932286	0.0373284
TCGTGCTAGGTAGTAT-1	Cluster_11	0.861891	0.0464706
TCGTGCTAGTTGCGAG-1	Cluster_3	0.844616	0.0386236
TCGTGGGAGCGTTCAT-1	Cluster_8	0.815457	0.0368689
TCTAACTCAACCGCTG-1	Cluster_0	0.808446	0.0347711
TCTACATAGAAAGCGA-1	Cluster_2	0.880408	0.0399872
TCTACATCAGAGATTA-1	Cluster_3	0.886762	0.0389681
TCTACATCATGCCATA-1	Cluster_6	0.928036	0.043614
TCTACATGTAAGAACT-1	Cluster_3	0.917646	0.0359948
TCTACATGTTCGAGCC-1	Cluster_0	0.244035	0.0408519
TCTACATTCACTACGA-1	Cluster_3	0.933359	0.0409959
TCTACATTCCGTACGG-1	Cluster_5	0.916818	0.0402807
TCTACCGGTAACGGTG-1	Cluster_5	0.815679	0.0493728
TCTACCGTCCGAGTGC-1	Cluster_3	0.920192	0.0409823
TCTATACTCTTCCCGA-1	Cluster_5	0.92684	0.0431011
TCTATCACAGCGCGTT-1	Cluster_3	0.881862	0.0313721
TCTCACGAGTCACTCA-1	Cluster_3	0.880778	0.044232
TCTCACGTCACTACGA-1	Cluster_6	0.884564	0.0376528
TCTCACGTCAGTGTTG-1	Cluster_3	0.909621	0.0343132
TCTCAGCAGATTACCC-1	Cluster_2	0.667985	0.0790716
TCTCAGCCAACACAAA-1	Cluster_2	0.94062	0.0369544
TCTCCGACACTCAAGT-1	Cluster_6	0.947821	0.0578682
TCTCCGATCAAGGACG-1	Cluster_3	0.869999	0.0347787
TCTCCGATCAGAATAG-1	Cluster_2	0.922313	0.0408541
TCTCTGGCAACCCTAA-1	Cluster_3	0.864683	0.0377255
TCTCTGGCACTTGTGA-1	Cluster_3	0.936571	0.0323075
TCTCTGGGTAGCGCTC-1	Cluster_3	0.935952	0.0283068
TCTCTGGTCTTGTGCC-1	Cluster_6	0.913943	0.0339668
TCTGCCAGTCGACTGC-1	Cluster_12	0.872977	0.029449
TCTGCCATCTTACACT-1	Cluster_0	0.903198	0.0421186
TCTGGCTCACAACGAG-1	Cluster_3	0.910661	0.0780233
TCTGGCTCAGTGCCTG-1	Cluster_6	0.893967	0.0250458
TCTGGCTTCGCCCAGA-1	Cluster_6	0.96134	0.0415898
TCTGTCGCAAATCCCA-1	Cluster_6	0.917979	0.040401
TCTGTCGCACTGAGGA-1	Cluster_5	0.933279	0.0430589
TCTGTCGGTCGTATTG-1	Cluster_6	0.880718	0.0324432
TCTGTCGTCCCATTCG-1	Cluster_6	0.937998	0.0336338
TCTGTCGTCCTTATCA-1	Cluster_5	0.913624	0.0306871
TCTTAGTAGGTTCCGC-1	Cluster_13	0.82888	0.0530612
TCTTAGTCACGTACTA-1	Cluster_3	0.870712	0.046723
TCTTCCTAGCCTCAAT-1	Cluster_6	0.76328	0.0388129
TCTTCCTAGTCTCGTA-1	Cluster_2	0.901611	0.0326968
TCTTGCGCAACCTATG-1	Cluster_6	0.933335	0.0497187
TCTTGCGCACAACGAG-1	Cluster_6	0.906814	0.0453215
TCTTTGAAGTGGCGAT-1	Cluster_7	0.619858	0.0397102
TGAACGTCAGGCGAAT-1	Cluster_6	0.935758	0.0371374
TGAACGTGTCATAGTC-1	Cluster_5	0.725846	0.0368358
TGAACGTTCATGCCCT-1	Cluster_6	0.917772	0.0399794
TGAATCGTCCGCACTT-1	Cluster_3	0.886626	0.0387163
TGACAGTCAAATACAG-1	Cluster_3	0.894276	0.0321341
TGACAGTTCCCGAATA-1	Cluster_3	0.944045	0.0484072
TGACCCTGTCACTCTC-1	Cluster_6	0.848688	0.0366603
TGACGCGCACTTGGGC-1	Cluster_3	0.885191	0.0526566
TGACGCGGTCATCTAG-1	Cluster_0	0.87139	0.0431744
TGACGCGGTCTGTGCG-1	Cluster_6	0.90309	0.0328363
TGAGACTCAAACACGG-1	Cluster_3	0.89356	0.0315865
TGAGACTCAAGTTCCA-1	Cluster_5	0.948098	0.0449869
TGAGCATAGGATTTAG-1	Cluster_3	0.924927	0.0332397
TGAGCATGTAGGTTTC-1	Cluster_2	0.861452	0.0407793
TGAGCATGTTAGTCGT-1	Cluster_3	0.902654	0.0362835
TGAGGAGGTGCGTGCT-1	Cluster_6	0.940854	0.0596759
TGAGGGAAGCATCAGG-1	Cluster_5	0.880657	0.0394119
TGAGGTTAGTTACTCG-1	Cluster_0	0.89551	0.043037
TGAGTCACAATCTAGC-1	Cluster_3	0.923798	0.0374422
TGAGTCACACGTACAT-1	Cluster_3	0.895735	0.0375603
TGAGTCAGTAGTCACT-1	Cluster_3	0.919348	0.0462742
TGATCAGAGAGTGGCT-1	Cluster_6	0.912947	0.0384067
TGATCTTAGGTAGTCG-1	Cluster_0	0.777071	0.0289133
TGATGCAGTTAGTTCG-1	Cluster_3	0.657248	0.0533668
TGATGGTAGAATTGTG-1	Cluster_3	0.777713	0.0326985
TGATGGTTCAGCTCTC-1	Cluster_5	0.968091	0.0372882
TGATTCTGTCAAAGTA-1	Cluster_3	0.913331	0.0326285
TGATTTCAGCTATCCA-1	Cluster_3	0.918592	0.0352651
TGATTTCAGGCCCGTT-1	Cluster_6	0.926446	0.0461326
TGATTTCGTTAGAGTA-1	Cluster_3	0.927326	0.031844
TGATTTCTCTAGACCA-1	Cluster_3	0.947928	0.0276778
TGATTTCTCTTTCTAG-1	Cluster_3	0.946162	0.0368107
TGCACGGCAAGATCCT-1	Cluster_0	0.861656	0.0399263
TGCACGGTCTGATGGT-1	Cluster_5	0.789605	0.0389745
TGCAGGCCAAACCACT-1	Cluster_6	0.940616	0.0381222
TGCAGTAAGCCGTTAT-1	Cluster_3	0.880296	0.0377083
TGCAGTATCCTGTACC-1	Cluster_3	0.927181	0.0308529
TGCATCCCATTGCCGG-1	Cluster_0	0.912944	0.0487972
TGCATGAAGCAATTAG-1	Cluster_3	0.936045	0.0396338
TGCATGACACTAACGT-1	Cluster_8	0.640885	0.039364
TGCATGACAGACCAAG-1	Cluster_15	0.353262	0.0411496
TGCCGAGGTACTCGAT-1	Cluster_3	0.945177	0.0343463
TGCGACGCACATTCTT-1	Cluster_6	0.904003	0.0527499
TGCGATAAGGATATAC-1	Cluster_3	0.891091	0.0265455
TGCGATACATGGGTTT-1	Cluster_0	0.849243	0.0428321
TGCGATAGTAATTGGA-1	Cluster_6	0.880664	0.040578
TGCGATATCATAAGGA-1	Cluster_5	0.87634	0.0373649
TGCGGCATCCGGCTTT-1	Cluster_6	0.529444	0.0504434
TGCGGGTAGCATCGAG-1	Cluster_6	0.910525	0.0391176
TGCGGGTAGCGCCCAT-1	Cluster_3	0.877703	0.0844672
TGCGGGTGTAGAATGT-1	Cluster_0	0.684216	0.0581088
TGCGGGTGTTCAGTAC-1	Cluster_2	0.899986	0.0366138
TGCTCCACATGAATAG-1	Cluster_5	0.727423	0.0363279
TGCTCCATCGCGTGAC-1	Cluster_6	0.925086	0.0363305
TGCTCGTAGACAAGCC-1	Cluster_14	0.817416	0.0349603
TGCTGAAGTCATCCGG-1	Cluster_3	0.947176	0.0366819
TGCTGAATCCGGACGT-1	Cluster_3	0.933804	0.0445448
TGCTTCGAGCAATAGT-1	Cluster_6	0.916411	0.037885
TGCTTCGCAGTTGTCA-1	Cluster_0	0.897435	0.0439144
TGCTTCGGTTCCGGTG-1	Cluster_6	0.875918	0.0405
TGCTTCGGTTGTAAAG-1	Cluster_3	0.892877	0.0524664
TGCTTGCTCTAAGAAG-1	Cluster_6	0.850968	0.0259296
TGCTTGCTCTACGCGG-1	Cluster_2	0.853288	0.0390165
TGCTTGCTCTTCGTGC-1	Cluster_6	0.893071	0.0386161
TGGAACTGTACGATGG-1	Cluster_3	0.845105	0.0371972
TGGAGAGCAGCTGCCA-1	Cluster_2	0.808745	0.0246142
TGGAGAGGTAGTACGG-1	Cluster_3	0.921985	0.0418874
TGGATGTGTTCCACGG-1	Cluster_3	0.946722	0.038395
TGGCGTGAGCAATTAG-1	Cluster_3	0.919185	0.0400832
TGGCGTGAGGGCTTCC-1	Cluster_2	0.923632	0.0391555
TGGCGTGCAGTTAAAG-1	Cluster_15	0.81755	0.0253542
TGGCGTGTCATCAGTG-1	Cluster_3	0.876005	0.0346775
TGGCGTGTCGTCTCAC-1	Cluster_3	0.8734	0.0364701
TGGCGTGTCTGCCTGT-1	Cluster_3	0.898724	0.0312634
TGGGAAGGTATGGTAA-1	Cluster_0	0.673244	0.0421373
TGGGAAGTCGGCTTCT-1	Cluster_5	0.861956	0.0422951
TGGGAGAAGGGACAGG-1	Cluster_6	0.924224	0.0491977
TGGGAGACAGCCGTTG-1	Cluster_1	0.772704	0.0523539
TGGGAGAGTCCGAAGA-1	Cluster_3	0.867483	0.0497354
TGGGATTAGACATGCG-1	Cluster_3	0.904706	0.0278108
TGGGATTAGCAACTTC-1	Cluster_3	0.843261	0.027211
TGGGATTCACAGCTGC-1	Cluster_0	0.928868	0.0380062
TGGGATTGTCTCACGG-1	Cluster_6	0.923475	0.0372007
TGGGCGTAGCGGTAGT-1	Cluster_5	0.905985	0.0339168
TGGGTTAAGGAAAGAC-1	Cluster_6	0.886013	0.0360415
TGGGTTAGTAACGGTG-1	Cluster_0	0.678791	0.0351195
TGGGTTAGTAGGCAAC-1	Cluster_3	0.908931	0.0358808
TGGGTTAGTTCCACGG-1	Cluster_5	0.95857	0.0275578
TGGGTTATCGAGAGAC-1	Cluster_3	0.482507	0.0304153
TGGTACACAATTGCTG-1	Cluster_0	0.857252	0.0383867
TGGTAGTGTAACGTTC-1	Cluster_5	0.56912	0.0306952
TGGTGATCATGGGTCC-1	Cluster_5	0.918337	0.0387847
TGTAACGCATCTTAGG-1	Cluster_3	0.91458	0.0358921
TGTAACGTCCAATCTT-1	Cluster_3	0.919228	0.0371742
TGTAACGTCCGAGATT-1	Cluster_8	0.917896	0.0393572
TGTAACGTCGAGAATA-1	Cluster_2	0.712014	0.0623859
TGTAAGCCACTAAACC-1	Cluster_13	0.724279	0.0239568
TGTAAGCGTCGGCACT-1	Cluster_0	0.759347	0.0392748
TGTAAGCGTCTGTCAA-1	Cluster_3	0.407352	0.0655523
TGTAAGCGTTATCTTC-1	Cluster_0	0.681328	0.0387168
TGTAAGCTCACACCGG-1	Cluster_3	0.914714	0.0370618
TGTAAGCTCTAGGCCG-1	Cluster_0	0.849191	0.0340884
TGTACAGGTCAGGTAG-1	Cluster_3	0.817308	0.0253114
TGTAGACAGAACAAGG-1	Cluster_5	0.920039	0.0428459
TGTAGACAGACCAACG-1	Cluster_2	0.903292	0.0391348
TGTAGACAGTGGTTCT-1	Cluster_9	0.471141	0.0187425
TGTAGACGTGAACTAA-1	Cluster_3	0.897091	0.0487483
TGTAGACGTGAGTGAC-1	Cluster_5	0.909421	0.0393495
TGTAGACGTTGCTAGT-1	Cluster_5	0.915329	0.0470983
TGTCAGAAGTGCCTCG-1	Cluster_3	0.93864	0.0355278
TGTCAGATCGACGTCG-1	Cluster_6	0.865683	0.0370692
TGTCCACAGAAGCCTG-1	Cluster_5	0.892524	0.0367648
TGTCCACCAAGCCATT-1	Cluster_3	0.93605	0.0490675
TGTCCCAAGACAAGCC-1	Cluster_3	0.850363	0.0474144
TGTCCCACATTGACTG-1	Cluster_0	0.93162	0.0432743
TGTCCCAGTCAAAGCG-1	Cluster_3	0.93651	0.0422023
TGTCCCAGTCGATTCA-1	Cluster_3	0.924019	0.0378093
TGTGAGTAGCCAAGCA-1	Cluster_17	0.911627	0.0359615
TGTGATGCAGACGATG-1	Cluster_3	0.938243	0.034779
TGTGATGCAGTTACCA-1	Cluster_0	0.871763	0.0655021
TGTGGCGGTGGCTGCT-1	Cluster_3	0.94029	0.0376837
TGTGGCGTCCTATTGT-1	Cluster_3	0.876333	0.0510945
TGTGTGATCAAAGGTA-1	Cluster_3	0.838358	0.0416708
TGTGTGATCGCCGAGT-1	Cluster_0	0.871025	0.0298263
TGTTACTCAATCGCAT-1	Cluster_6	0.859927	0.0612033
TGTTCATCAAGCTACT-1	Cluster_0	0.863795	0.0379026
TGTTCATCACAGTATC-1	Cluster_3	0.923161	0.0378335
TGTTCATGTGCCTATA-1	Cluster_0	0.88981	0.0324994
TGTTCATTCATACAGC-1	Cluster_6	0.724891	0.0624229
TGTTCATTCATAGACC-1	Cluster_5	0.919119	0.0375353
TGTTCATTCGCCTTGT-1	Cluster_5	0.651565	0.0308675
TGTTCCGAGCGCATCC-1	Cluster_3	0.897045	0.0359804
TGTTCCGCAACCGCTG-1	Cluster_3	0.894843	0.0428806
TGTTCTAGTACAGTAA-1	Cluster_2	0.869713	0.0299033
TGTTCTAGTGCCCACA-1	Cluster_3	0.860202	0.0308895
TGTTCTAGTGGACTAG-1	Cluster_1	0.844023	0.0574603
TGTTGGAAGCACACCC-1	Cluster_6	0.912754	0.053223
TGTTGGATCGGTGTTA-1	Cluster_5	0.927023	0.0406872
TGTTTGTAGGGCGAAG-1	Cluster_6	0.897094	0.0321667
TTAATCCGTAGCTGAG-1	Cluster_3	0.837287	0.0284609
TTAATCCGTCTTGGTA-1	Cluster_3	0.88405	0.0422502
TTAATCCTCATCGGGC-1	Cluster_5	0.253558	0.0547754
TTACAGGGTGCCTTCT-1	Cluster_3	0.756091	0.0365115
TTACCATGTTGTGGCC-1	Cluster_3	0.916904	0.0358879
TTACCATTCCTTATGT-1	Cluster_6	0.902711	0.0525081
TTACCGCTCTAGTGTG-1	Cluster_5	0.949201	0.0311745
TTACGCCAGCTTCGTA-1	Cluster_3	0.907064	0.0314799
TTACGCCCACATACTG-1	Cluster_3	0.957109	0.0371415
TTACTGTTCCAAGCCG-1	Cluster_8	0.93076	0.0379303
TTAGGCACATTACTCT-1	Cluster_3	0.940105	0.0441492
TTAGGCAGTTTAGAGA-1	Cluster_6	0.901815	0.049351
TTAGGCATCGTGCATA-1	Cluster_3	0.690265	0.0518761
TTAGGCATCTTCGGAA-1	Cluster_3	0.874271	0.0395558
TTAGTCTAGTAGCATA-1	Cluster_0	0.822656	0.0352189
TTAGTCTCAGTAGGAC-1	Cluster_3	0.918871	0.0347008
TTAGTCTGTACGTGAG-1	Cluster_3	0.938498	0.0314017
TTAGTCTTCGTGGGTC-1	Cluster_3	0.868272	0.0283687
TTATTGCAGGTAAAGG-1	Cluster_6	0.919001	0.0363664
TTATTGCCAGTCGCAC-1	Cluster_11	0.63683	0.0333017
TTATTGCTCATTGAGC-1	Cluster_3	0.844714	0.0384186
TTCACCGAGGACTATA-1	Cluster_3	0.871691	0.046844
TTCACCGAGTCATGGG-1	Cluster_3	0.853521	0.0333977
TTCACCGCAAGTTCGT-1	Cluster_2	0.872285	0.0412578
TTCACGCAGGTCACAG-1	Cluster_2	0.870022	0.036938
TTCACGCCACAAGCCC-1	Cluster_3	0.925624	0.0437343
TTCACGCCACTTGGCG-1	Cluster_6	0.901736	0.0414275
TTCAGGAAGTGTCATC-1	Cluster_0	0.91323	0.0436098
TTCAGGAAGTTACGGG-1	Cluster_3	0.93284	0.0311005
TTCAGGAGTTACCCAA-1	Cluster_3	0.877582	0.0316256
TTCAGGAGTTTACCAG-1	Cluster_3	0.904975	0.029691
TTCATGTAGAATAACC-1	Cluster_3	0.800798	0.0463109
TTCCAATTCCCATAGA-1	Cluster_2	0.897978	0.0366444
TTCCACGAGTCGTCTA-1	Cluster_6	0.934808	0.0436875
TTCCACGCAAGTGGCA-1	Cluster_14	0.745103	0.026824
TTCCACGCACTGAATC-1	Cluster_3	0.45333	0.0605816
TTCCACGCATTCTGTT-1	Cluster_3	0.936639	0.040122
TTCCGGTCATAACTCG-1	Cluster_3	0.950221	0.0376684
TTCCTCTGTCCACACG-1	Cluster_11	0.751392	0.0346086
TTCCTTCAGACTACCT-1	Cluster_3	0.867823	0.0402133
TTCCTTCAGTAAGAGG-1	Cluster_5	0.822346	0.0398389
TTCCTTCTCCAGCCTT-1	Cluster_0	0.856875	0.0402854
TTCGATTAGGAGAGTA-1	Cluster_2	0.904235	0.0445487
TTCGATTGTCACCACG-1	Cluster_3	0.821413	0.0443415
TTCGCTGTCGCAGATT-1	Cluster_3	0.634729	0.0467479
TTCGGTCCAGTTCTAG-1	Cluster_5	0.903395	0.0460001
TTCGGTCTCCGCTAGG-1	Cluster_9	0.822322	0.0213844
TTCGGTCTCGCTGTTC-1	Cluster_0	0.828947	0.0292162
TTCTAACGTGGAGGTT-1	Cluster_3	0.935089	0.0437347
TTCTAGTCAGCACCCA-1	Cluster_0	0.901898	0.0366389
TTCTAGTCAGGGACTA-1	Cluster_3	0.952091	0.038783
TTCTAGTGTCTACACA-1	Cluster_0	0.711455	0.0305326
TTCTAGTGTTAACAGA-1	Cluster_6	0.87352	0.0358824
TTCTAGTGTTAGTCGT-1	Cluster_3	0.88875	0.0354786
TTCTCTCCAATCGTCA-1	Cluster_6	0.88715	0.03723
TTCTCTCTCAACACCA-1	Cluster_0	0.922933	0.0371285
TTCTGTACATCATCCC-1	Cluster_3	0.81312	0.0543587
TTCTGTAGTTCTCCTG-1	Cluster_0	0.816042	0.0334833
TTCTTCCAGTCTCCTC-1	Cluster_3	0.937038	0.0369861
TTCTTCCCAGGTTACT-1	Cluster_6	0.810065	0.0423042
TTCTTGATCCTGCTAC-1	Cluster_3	0.923122	0.035221
TTGACCCAGCCTCAAT-1	Cluster_6	0.844316	0.0539832
TTGACCCAGGTGATCG-1	Cluster_6	0.757033	0.0376182
TTGACCCCAAACCATC-1	Cluster_6	0.940782	0.047707
TTGAGTGCACTATCGA-1	Cluster_3	0.913104	0.031929
TTGAGTGCAGCCCACA-1	Cluster_3	0.820679	0.0560844
TTGAGTGCATACTGAC-1	Cluster_5	0.887841	0.0377893
TTGAGTGTCACATCAG-1	Cluster_3	0.887271	0.0382009
TTGATGGAGATTAGTG-1	Cluster_3	0.947782	0.0510875
TTGATGGAGTCGGCAA-1	Cluster_3	0.735549	0.0425966
TTGATGGCAGCAATTC-1	Cluster_2	0.774827	0.0338155
TTGATGGGTACAGAAT-1	Cluster_3	0.894442	0.0396583
TTGATGGGTATCCCTC-1	Cluster_6	0.906498	0.0526217
TTGCATTGTTGTCCCT-1	Cluster_8	0.649962	0.0537351
TTGCCTGCAAACGTGG-1	Cluster_2	0.865497	0.0352498
TTGCCTGTCTGTGTGA-1	Cluster_3	0.871878	0.0413841
TTGCTGCAGGGAGTTC-1	Cluster_3	0.942672	0.0322148
TTGCTGCCATCGATAC-1	Cluster_6	0.931257	0.0462747
TTGCTGCTCACCCTTG-1	Cluster_3	0.762993	0.0361962
TTGCTGCTCAGCGGAA-1	Cluster_0	0.834286	0.0350503
TTGGATGAGTAGCATA-1	Cluster_3	0.919422	0.0416612
TTGGGATAGTCCCAAT-1	Cluster_0	0.898038	0.0433349
TTGGGATGTGCGCTCA-1	Cluster_3	0.875676	0.0338172
TTGGGATGTGTTCCAA-1	Cluster_3	0.869741	0.0377752
TTGGGCGCAACAAAGT-1	Cluster_3	0.900368	0.0417154
TTGGGCGTCGACCCAG-1	Cluster_12	0.760391	0.0249534
TTGGGTAAGAATTCAG-1	Cluster_6	0.960619	0.0427908
TTGGGTACAACATACC-1	Cluster_3	0.338355	0.0484614
TTGGGTAGTGAACTAA-1	Cluster_6	0.918215	0.0362375
TTGGGTATCGGCTGAC-1	Cluster_6	0.490436	0.0487207
TTGGTTTAGTTGCTCA-1	Cluster_6	0.914452	0.0449336
TTGTGTTTCCCGGTAG-1	Cluster_3	0.896614	0.0282112
TTGTGTTTCTTACGTT-1	Cluster_6	0.918711	0.0289384
TTGTTCACAGACGCTC-1	Cluster_3	0.935526	0.036713
TTGTTCAGTGAATTGA-1	Cluster_6	0.873576	0.0422531
TTGTTCATCGGCACTG-1	Cluster_3	0.906405	0.039782
TTGTTGTAGACGGATC-1	Cluster_6	0.825146	0.0385926
TTGTTGTAGAGCCTGA-1	Cluster_6	0.642034	0.033837
TTGTTGTTCGTGCAGC-1	Cluster_6	0.926114	0.0493881
TTGTTGTTCTAACGGT-1	Cluster_5	0.968079	0.0542955
TTGTTTGAGAGAGAAC-1	Cluster_6	0.91296	0.0503238
TTGTTTGCACTTGGGC-1	Cluster_3	0.920198	0.0447911
TTTACCAAGAAATTCG-1	Cluster_0	0.732107	0.0397982
TTTACCAAGACAACAT-1	Cluster_6	0.9255	0.0370649
TTTACCACAGCTGAGA-1	Cluster_3	0.890241	0.036449
TTTACCACAGTAACCT-1	Cluster_5	0.81922	0.0390906
TTTACCACAGTCAACT-1	Cluster_5	0.963835	0.0420996
TTTACCAGTCTGTGTA-1	Cluster_0	0.841593	0.0314981
TTTACCATCCACCTGT-1	Cluster_5	0.876516	0.0367021
TTTACGTCAAGACTGG-1	Cluster_5	0.764628	0.027579
TTTACGTTCGACGCTG-1	Cluster_5	0.942381	0.0307767
TTTACTGGTGCAGATG-1	Cluster_0	0.901292	0.0467939
TTTACTGTCACTACTT-1	Cluster_3	0.914439	0.0342018
TTTACTGTCATTTCGT-1	Cluster_1	0.719915	0.0533756
TTTAGTCAGTCTGGTT-1	Cluster_3	0.945648	0.0430025
TTTAGTCCAAGGGCAT-1	Cluster_11	0.850884	0.0283581
TTTAGTCCATGGACAG-1	Cluster_3	0.907821	0.0415352
TTTAGTCCATGTGCCG-1	Cluster_3	0.759544	0.0436378
TTTAGTCTCCACCCTA-1	Cluster_3	0.914657	0.0420951
TTTAGTCTCGAACCAT-1	Cluster_6	0.85474	0.0464482
TTTATGCAGCTATCTG-1	Cluster_6	0.933443	0.0364822
TTTATGCAGGGCAAGG-1	Cluster_3	0.899129	0.0414217
TTTCACACAACCCTCT-1	Cluster_6	0.894923	0.0548343
TTTCACAGTACGGCAA-1	Cluster_5	0.931546	0.0291095
TTTCACATCTGGTGCG-1	Cluster_0	0.823723	0.0331998
TTTCAGTAGTAGTCCT-1	Cluster_6	0.927647	0.040604
TTTCAGTGTTTGTTGG-1	Cluster_5	0.850808	0.0509411
TTTCAGTTCGAATGCT-1	Cluster_3	0.882143	0.0315196
TTTCCTCTCCGCAAAT-1	Cluster_0	0.873619	0.0588879
TTTCGATAGGATATAC-1	Cluster_3	0.879623	0.0332053
TTTCGATCACCCTAAA-1	Cluster_6	0.936486	0.0392552
TTTGACTCACATGTTG-1	Cluster_3	0.94315	0.0408282
TTTGATCGTGGAACAC-1	Cluster_3	0.942115	0.0383572
TTTGATCTCATGCTAG-1	Cluster_3	0.864663	0.0321026
TTTGGTTAGGACAAGA-1	Cluster_6	0.778724	0.0291388
TTTGGTTAGGATGCGT-1	Cluster_3	0.89874	0.0337
TTTGGTTCAATAGTAG-1	Cluster_3	0.916956	0.0358608
TTTGGTTCACACGGTC-1	Cluster_3	0.732067	0.0303561
TTTGGTTGTTGCGGCT-1	Cluster_3	0.903995	0.0387723
TTTGTTGCAAGTGATA-1	Cluster_2	0.745717	0.0286282
