# Supplementary material for: Resolving the lineage relationship between malignant cells and vascular cells in glioblastomas
Source: Protein Cell. 2022 May 18;14(2):105–22. doi: 10.1093/procel/pwac006 (PMC10019576; doi:10.1093/procel/pwac006)
Supplement: pwac006_suppl_Supplementary_Table_S3 [file pwac006_suppl_supplementary_table_s3.xlsx]

## Sheet: Group A cells
Barcode	Cluster	Correlation	cnv_score
AAAGTCCTCGTAACAC-1	Cluster_4	0.848048	0.04822
AACGAAATCGGAGTAG-1	Cluster_13	0.609591	0.0209506
AAGAACACACTGGACC-1	Cluster_6	0.89906	0.0465923
AAGGAATAGCGGGTAT-1	Cluster_4	0.820626	0.0518213
AATGAAGTCCCAACTC-1	Cluster_0	0.847647	0.0488685
AATGCCAGTAATGCGG-1	Cluster_6	0.873302	0.0432066
AATTTCCGTGAGACGT-1	Cluster_4	0.794188	0.0535513
ACAACCAGTGACCTGC-1	Cluster_0	0.822909	0.0504473
ACAGGGAAGATCGGTG-1	Cluster_13	0.518267	0.0155571
ACATCCCCAATATCCG-1	Cluster_4	0.843482	0.033628
ACGTAACAGCAATTCC-1	Cluster_0	0.717654	0.0504479
ACTTTCACATCGTGGC-1	Cluster_13	0.48564	0.0138975
AGAACAAAGTCCTACA-1	Cluster_5	0.881264	0.0415663
AGAACCTTCACCCTCA-1	Cluster_6	0.76557	0.0535726
AGATGAAAGCGATCGA-1	Cluster_13	0.729479	0.0242338
AGCCAATTCGCCATAA-1	Cluster_0	0.905237	0.0406488
AGCCACGAGGTACAGC-1	Cluster_5	0.88667	0.043907
AGCCACGCACTTCTCG-1	Cluster_6	0.920487	0.0534727
AGCCAGCCAGCGTTGC-1	Cluster_6	0.537469	0.0205967
AGCGATTCACGCAAAG-1	Cluster_0	0.901875	0.0413214
AGCGTATTCATGGAGG-1	Cluster_0	0.919939	0.043694
AGCGTCGGTATGACAA-1	Cluster_6	0.882775	0.0432894
AGCGTCGGTTTGTGGT-1	Cluster_4	0.865388	0.0553728
AGCGTCGTCGTTTACT-1	Cluster_5	0.574463	0.0395803
AGCTTCCCACGATTCA-1	Cluster_6	0.783077	0.0439859
AGGACGACAGGGAATC-1	Cluster_0	0.842718	0.0382427
AGGACTTTCGTGGAAG-1	Cluster_4	0.803504	0.0573359
AGGATAAGTGGCTGAA-1	Cluster_0	0.809059	0.0504031
AGGATCTCATACGCAT-1	Cluster_0	0.871255	0.0452281
AGGCATTCAGCTGAGA-1	Cluster_0	0.815063	0.040083
AGGCATTTCTGATTCT-1	Cluster_0	0.824124	0.0418409
AGGCTGCAGATGCGAC-1	Cluster_0	0.895455	0.0499785
AGGCTGCCATGAAGGC-1	Cluster_0	0.873776	0.0317139
AGGCTGCTCATGAAAG-1	Cluster_6	0.744411	0.0551242
AGGGAGTCATCCAATG-1	Cluster_0	0.72608	0.0321565
AGGGCCTTCTCTGCCA-1	Cluster_0	0.825275	0.0513287
AGGGTGATCACCTCAC-1	Cluster_0	0.869328	0.0451034
AGGGTGATCGCCGATG-1	Cluster_4	0.84859	0.0516318
AGGGTTTGTGTCGCTG-1	Cluster_0	0.650277	0.0257738
AGGTAGGCAGTGCGCT-1	Cluster_6	0.827355	0.0314127
AGGTCATAGTCTTCCC-1	Cluster_0	0.841457	0.0372983
AGGTCATCAAGAGTAT-1	Cluster_0	0.442251	0.035818
AGGTCATCACGTCGGT-1	Cluster_0	0.867047	0.0466495
AGGTCTACAATGAGCG-1	Cluster_1	0.432834	0.0641609
AGGTCTAGTTAAACCC-1	Cluster_5	0.668611	0.0337237
AGGTGTTGTATCCCTC-1	Cluster_4	0.839158	0.0518915
AGGTTACTCGGCTCTT-1	Cluster_0	0.912204	0.0436213
AGGTTACTCGTGTGAT-1	Cluster_0	0.502839	0.0255866
AGTAACCAGTGCACTT-1	Cluster_8	0.452875	0.0152248
AGTAACCCAACACTAC-1	Cluster_0	0.913356	0.0419771
AGTAACCGTACAGAGC-1	Cluster_0	0.885819	0.0400455
AGTAACCTCAGTCAGT-1	Cluster_6	0.892763	0.0567029
AGTACCAAGCTGCGAA-1	Cluster_6	0.811546	0.0598942
AGTACCAGTTGTAGCT-1	Cluster_5	0.890191	0.0415191
AGTACCATCGAAGAAT-1	Cluster_0	0.843953	0.0399255
AGTAGTCGTGCGGCTT-1	Cluster_6	0.903571	0.0515429
AGTCAACTCTCTTGCG-1	Cluster_4	0.817021	0.0479811
AGTCACACAGCTCCTT-1	Cluster_0	0.882486	0.0405135
AGTCACAGTCAGACTT-1	Cluster_6	0.861293	0.0581478
AGTCACATCTATCCAT-1	Cluster_6	0.887679	0.0413056
AGTCATGTCTCTGAGA-1	Cluster_0	0.850571	0.0468344
AGTCTCCGTGGCTACC-1	Cluster_0	0.916119	0.043688
AGTGACTGTGGTCTAT-1	Cluster_13	0.656999	0.0199412
AGTGCCGCAACTGCTA-1	Cluster_0	0.872752	0.045302
AGTGCCGCAGTCGCAC-1	Cluster_0	0.919044	0.0450668
AGTGCCGTCGTAACAC-1	Cluster_0	0.844865	0.0378447
AGTGCCGTCTTCCACG-1	Cluster_0	0.84147	0.0456575
AGTGTTGGTGTTAACC-1	Cluster_0	0.892756	0.0565693
AGTTCGAAGAGTGAAG-1	Cluster_0	0.886062	0.0377425
ATACCGATCCGTGGTG-1	Cluster_0	0.875129	0.0354159
ATACCTTAGCACTTTG-1	Cluster_0	0.852505	0.0398217
ATACCTTCAACAAGAT-1	Cluster_0	0.881123	0.0414712
ATACCTTTCAGCTTCC-1	Cluster_0	0.855083	0.0540031
ATACTTCTCGCAAGAG-1	Cluster_0	0.770974	0.0399522
ATACTTCTCGTCACCT-1	Cluster_0	0.930837	0.0472022
ATAGAGAAGACTTGTC-1	Cluster_0	0.652151	0.0231238
ATAGAGATCACAACCA-1	Cluster_6	0.885715	0.0474204
ATATCCTAGAAGCGGG-1	Cluster_0	0.835394	0.0355691
ATATCCTAGTAGGATT-1	Cluster_8	0.847716	0.0534156
ATCACGACATGTGGCC-1	Cluster_0	0.727715	0.0509159
ATCACGATCCGCGGAT-1	Cluster_2	0.603413	0.0232957
ATCACTTAGGTTATAG-1	Cluster_4	0.637818	0.0276552
ATCACTTCATATCTCT-1	Cluster_6	0.891126	0.0551251
ATCAGGTCACAGAGCA-1	Cluster_0	0.908589	0.0471102
ATCCACCTCGACCTAA-1	Cluster_6	0.861828	0.0572135
ATCCCTGCACAGGATG-1	Cluster_6	0.827966	0.0363424
ATCCGTCAGCGCTTCG-1	Cluster_0	0.855843	0.0551745
ATCCTATAGGTTGGAC-1	Cluster_6	0.856181	0.0397411
ATCGCCTAGGTACAAT-1	Cluster_0	0.72238	0.0387803
ATCGCCTGTCTTTCTA-1	Cluster_6	0.833245	0.0341603
ATCGGATGTGGTCTGC-1	Cluster_0	0.834613	0.0369575
ATGAAAGAGATCCTAC-1	Cluster_0	0.885871	0.0404487
ATGAAAGAGCATAGGC-1	Cluster_0	0.78114	0.0404113
ATGACCATCGGTGTAT-1	Cluster_0	0.849539	0.0392111
ATGAGGGGTACGATCT-1	Cluster_0	0.926303	0.0398496
ATGAGTCAGGAACGAA-1	Cluster_0	0.843952	0.03926
ATGAGTCCACGGGCTT-1	Cluster_6	0.882542	0.046726
ATGATCGAGTGTTGTC-1	Cluster_0	0.860651	0.0486868
ATGATCGCACAGTCGC-1	Cluster_6	0.879292	0.050668
ATGATCGCACTCCGGA-1	Cluster_13	0.716113	0.0282194
ATGATCGTCACGGTCG-1	Cluster_0	0.87658	0.0548485
ATGCATGGTGCTCTTC-1	Cluster_4	0.764139	0.0403008
ATGCCTCGTATCGTAC-1	Cluster_6	0.685014	0.026368
ATGCCTCGTCTTGAGT-1	Cluster_5	0.884285	0.0494407
ATGCCTCTCTACTCAT-1	Cluster_6	0.838495	0.058594
ATGGAGGGTTGCGGCT-1	Cluster_0	0.852493	0.0441598
ATGGAGGTCTTCCTAA-1	Cluster_16	0.65558	0.0253232
ATGGATCGTAACACGG-1	Cluster_0	0.851088	0.0390325
ATGGGAGCATTGCTTT-1	Cluster_6	0.909398	0.0485737
ATGGGAGGTATTTCTC-1	Cluster_0	0.908133	0.0377736
ATGGGAGTCCGCAACG-1	Cluster_0	0.812177	0.0359003
ATGGGAGTCGCGTGCA-1	Cluster_0	0.873697	0.049019
ATGGTTGGTGCGGTAA-1	Cluster_6	0.702211	0.0352148
ATGGTTGGTGTTTCTT-1	Cluster_4	0.778514	0.0554344
ATTACCTGTCGAATGG-1	Cluster_4	0.759672	0.0319948
ATTACTCAGGCGTTGA-1	Cluster_4	0.8093	0.0330866
ATTACTCAGTAGACCG-1	Cluster_6	0.856384	0.0441289
ATTACTCCAACTACGT-1	Cluster_0	0.874957	0.0503593
ATTATCCAGATCGGTG-1	Cluster_0	0.80205	0.0332304
ATTCACTCAAATCGTC-1	Cluster_0	0.779727	0.0410654
ATTCACTCATGGGAAC-1	Cluster_0	0.874086	0.0529738
ATTCACTGTATGTCAC-1	Cluster_0	0.83145	0.0429608
ATTCAGGGTGTTCATG-1	Cluster_4	0.814551	0.0507869
ATTCAGGTCATGCATG-1	Cluster_0	0.861777	0.0428013
ATTCATCAGGATGAGA-1	Cluster_6	0.900961	0.0414742
ATTCCATTCTAGTACG-1	Cluster_6	0.847368	0.0453289
ATTCCTAGTAGCCAGA-1	Cluster_1	0.571924	0.0450596
ATTCTTGGTTCCGTTC-1	Cluster_11	0.840401	0.0444336
ATTTACCCATCCTATT-1	Cluster_6	0.847334	0.0480772
ATTTCACAGGCCATAG-1	Cluster_6	0.905782	0.0452846
ATTTCACCAGCCATTA-1	Cluster_0	0.893733	0.0473168
ATTTCACGTCGCCACA-1	Cluster_0	0.856802	0.040906
ATTTCTGCATCGAAGG-1	Cluster_0	0.857692	0.0426571
CAAAGAAGTGCTGTCG-1	Cluster_0	0.773546	0.04109
CAACAGTAGATAGTCA-1	Cluster_0	0.818655	0.0390585
CAACCTCCACTGCTTC-1	Cluster_1	0.544051	0.0365508
CAACCTCTCAAGTGTC-1	Cluster_0	0.894658	0.0444473
CAACCTCTCGGAACTT-1	Cluster_0	0.872207	0.0460829
CAACGATCACCAAATC-1	Cluster_5	0.845461	0.0424732
CAACGGCAGATCGCCC-1	Cluster_4	0.810465	0.0462792
CAAGAGGGTGATTGGG-1	Cluster_4	0.76234	0.0384352
CAAGAGGGTGGCATCC-1	Cluster_13	0.75553	0.0275509
CAAGCTACACCTCGTT-1	Cluster_0	0.864666	0.0432868
CAAGCTAGTGTATCCA-1	Cluster_6	0.868491	0.0481228
CAAGGGATCGATACTG-1	Cluster_0	0.887423	0.0565424
CAATACGAGCCGTAAG-1	Cluster_0	0.824094	0.0390825
CAATACGAGTTATGGA-1	Cluster_5	0.885027	0.0504646
CAATTTCAGCGTCTCG-1	Cluster_6	0.918213	0.0498527
CAATTTCAGCTGTCCG-1	Cluster_0	0.868048	0.04152
CAATTTCCATGGTACT-1	Cluster_5	0.685655	0.0250585
CACAACACAGGTCCCA-1	Cluster_4	0.898722	0.0555739
CACACAAAGCCTCTTC-1	Cluster_6	0.858927	0.0587529
CACACAACACTTCAGA-1	Cluster_6	0.88523	0.0453755
CACATGACAAGACGAC-1	Cluster_6	0.89765	0.043574
CACATGACACAAACGG-1	Cluster_0	0.918398	0.0443787
CACATGACAGGGACTA-1	Cluster_0	0.823096	0.0364824
CACATGAGTGCATGAG-1	Cluster_6	0.862658	0.0459893
CACCAAACAGAGTCAG-1	Cluster_0	0.846309	0.0387933
CACCAAACATCCTATT-1	Cluster_0	0.829992	0.0393657
CACCAAATCATACAGC-1	Cluster_0	0.886393	0.0356506
CACCGTTCAGCGACAA-1	Cluster_0	0.875449	0.0423613
CACCGTTTCTTAGTTC-1	Cluster_0	0.885521	0.0446105
CACGAATCATTGACTG-1	Cluster_6	0.863831	0.0401195
CACGGGTGTAGACAGC-1	Cluster_5	0.870897	0.0509821
CACGTGGTCACTCGAA-1	Cluster_0	0.795295	0.0395914
CACGTGGTCAGGTAAA-1	Cluster_6	0.917389	0.050889
CACGTTCGTGGACTAG-1	Cluster_6	0.916845	0.0462238
CACGTTCGTTGAAGTA-1	Cluster_0	0.872593	0.040727
CACTGAACAGGCTATT-1	Cluster_4	0.847553	0.0502489
CACTGAAGTCGTTATG-1	Cluster_6	0.824939	0.0434887
CACTGGGCACTGGAAG-1	Cluster_5	0.859215	0.0417396
CACTGGGCAGACACAG-1	Cluster_0	0.910007	0.0396654
CACTGTCCACTGAGGA-1	Cluster_0	0.890751	0.0491961
CACTGTCTCTGATGGT-1	Cluster_0	0.860745	0.0393908
CACTTCGAGAAGCGGG-1	Cluster_0	0.895756	0.0471673
CACTTCGCACGGAAGT-1	Cluster_0	0.889941	0.0501258
CACTTCGCAGCCGTTG-1	Cluster_6	0.845297	0.042515
CAGATACCATGCAGGA-1	Cluster_0	0.897312	0.0459229
CAGATACGTCACCGAC-1	Cluster_13	0.610467	0.0181672
CAGATCACAACCACGC-1	Cluster_0	0.878636	0.0409838
CAGATTGCATGCCGAC-1	Cluster_0	0.910028	0.0546928
CAGATTGTCATTCATC-1	Cluster_0	0.845945	0.0353733
CAGATTGTCGCAACAT-1	Cluster_0	0.881064	0.0398853
CAGCAATCAACGTAAA-1	Cluster_5	0.885987	0.0411164
CAGCAATCATAACTCG-1	Cluster_0	0.883088	0.0341052
CAGCACGAGGTAGCAC-1	Cluster_0	0.885252	0.0520482
CAGCAGCTCCGGCAGT-1	Cluster_0	0.856991	0.0362882
CAGCAGCTCTGAATCG-1	Cluster_0	0.853184	0.0425317
CAGCCAGCAAATGCTC-1	Cluster_4	0.863314	0.0516084
CAGCCAGGTTTACTTC-1	Cluster_0	0.861554	0.0422096
CAGCGTGCATCCTTGC-1	Cluster_0	0.898953	0.0485384
CAGCGTGGTTGGATCT-1	Cluster_5	0.653745	0.0340896
CAGGCCATCATTATCC-1	Cluster_4	0.862709	0.0470957
CAGGCCATCGTTGCCT-1	Cluster_0	0.829769	0.04082
CAGGGCTGTTCCTACC-1	Cluster_0	0.837642	0.0440868
CAGTGCGAGTCCGCGT-1	Cluster_6	0.819269	0.0479962
CAGTGCGGTGTCCATA-1	Cluster_6	0.752991	0.0377859
CAGTGCGTCGGCTCTT-1	Cluster_4	0.817636	0.0515097
CAGTTAGCAGCTACAT-1	Cluster_6	0.855043	0.0394016
CAGTTAGGTGGCTGAA-1	Cluster_1	0.553697	0.0365306
CAGTTCCAGACCGTTT-1	Cluster_4	0.731374	0.0316179
CATAAGCCAGCGACAA-1	Cluster_3	0.823297	0.0441221
CATAAGCTCATACGAC-1	Cluster_0	0.875216	0.0469389
CATACCCAGCGAGTCA-1	Cluster_0	0.845911	0.0375283
CATCAAGCACTAGAGG-1	Cluster_0	0.808992	0.0482646
CATCGCTAGAGGCCAT-1	Cluster_0	0.883531	0.0410093
CATCGCTAGCAGCACA-1	Cluster_6	0.866867	0.0371543
CATCGCTAGGTAAACT-1	Cluster_6	0.893585	0.044233
CATCGCTCAAAGGTTA-1	Cluster_0	0.882973	0.0434077
CATCGGGGTCCGAAAG-1	Cluster_0	0.902435	0.0454091
CATCGTCGTGCCAAGA-1	Cluster_0	0.834719	0.0438438
CATGAGTAGGCACCAA-1	Cluster_0	0.804944	0.0417802
CATGAGTCAACCACAT-1	Cluster_6	0.923898	0.0490409
CATGAGTGTATCGCGC-1	Cluster_4	0.835154	0.0571515
CATGCAAGTTCGTAAC-1	Cluster_0	0.883596	0.0522426
CATGCGGCACAACGTT-1	Cluster_6	0.891187	0.044103
CATGCTCCAAGAGGCT-1	Cluster_6	0.891289	0.052637
CATGCTCCATCCAATG-1	Cluster_0	0.901147	0.0417378
CATGGATGTATCGTTG-1	Cluster_6	0.898753	0.0475373
CATGGATGTGCAGATG-1	Cluster_0	0.848944	0.0469814
CATGGTAGTCTAGTGT-1	Cluster_0	0.851657	0.0530247
CATTCATAGAGCTGCA-1	Cluster_11	0.816522	0.0495753
CATTCCGCAGTTCCAA-1	Cluster_4	0.848923	0.050229
CATTCCGGTATGGTTC-1	Cluster_0	0.894147	0.0401099
CATTCCGGTTCTCCAC-1	Cluster_0	0.873381	0.0401418
CATTCCGTCAGCTAGT-1	Cluster_0	0.891679	0.0443438
CATTGCCCACATTACG-1	Cluster_4	0.885231	0.0524309
CATTTCAAGTAGATCA-1	Cluster_0	0.875723	0.0428366
CATTTCAGTCGTCATA-1	Cluster_0	0.835015	0.0378233
CATTTCAGTGACTCTA-1	Cluster_0	0.860242	0.0548463
CCAATGACAACGGTAG-1	Cluster_6	0.899944	0.0515285
CCAATGACACACAGAG-1	Cluster_8	0.888977	0.0634955
CCAATGAGTGCGGTAA-1	Cluster_0	0.777438	0.041358
CCAATTTCAAGCTACT-1	Cluster_0	0.900358	0.0449129
CCAATTTCACACCGCA-1	Cluster_0	0.822343	0.0459059
CCACAAAGTGAACCGA-1	Cluster_0	0.886643	0.0509089
CCACAAATCGTAGCCG-1	Cluster_6	0.864346	0.0390274
CCACACTGTGAGTAGC-1	Cluster_0	0.883465	0.0410631
CCACACTTCGTGTTCC-1	Cluster_5	0.902618	0.0418281
CCACGAGTCATCCTGC-1	Cluster_6	0.814264	0.0521888
CCACGTTGTTCAAGGG-1	Cluster_0	0.877056	0.0450612
CCACTTGTCCGTGACG-1	Cluster_6	0.87495	0.0435929
CCACTTGTCTGCCTGT-1	Cluster_0	0.86763	0.042018
CCATAAGGTGTTTCTT-1	Cluster_0	0.867128	0.0395928
CCATAAGTCGGTCACG-1	Cluster_0	0.878989	0.046353
CCATCACAGGGATCGT-1	Cluster_4	0.845237	0.0485406
CCATCACCAATAGTAG-1	Cluster_0	0.907431	0.0454138
CCCAACTGTGAGCTCC-1	Cluster_0	0.847174	0.0425869
CCCATTGTCCTTATAC-1	Cluster_0	0.880894	0.0469414
CCCGAAGCACACGGTC-1	Cluster_6	0.821943	0.0436073
CCCGGAATCGATCCAA-1	Cluster_0	0.85287	0.0398383
CCCTAACAGGGAGGTG-1	Cluster_0	0.894203	0.0409228
CCCTAACTCGATTGAC-1	Cluster_4	0.879723	0.0653368
CCCTCAAGTTTGTGGT-1	Cluster_0	0.916335	0.0590336
CCCTCAATCCGTCAAA-1	Cluster_4	0.708011	0.0349968
CCCTCTCAGTGGCGAT-1	Cluster_5	0.819878	0.0463518
CCCTTAGGTACGTTCA-1	Cluster_5	0.799252	0.0580809
CCCTTAGGTAGGTCAG-1	Cluster_0	0.901184	0.0458282
CCGAACGTCGTGGCTG-1	Cluster_0	0.80986	0.0390682
CCGATCTAGGACAACC-1	Cluster_6	0.919589	0.0490662
CCGATGGAGCAGTAAT-1	Cluster_4	0.863202	0.0501467
CCGATGGCATCGGAAG-1	Cluster_0	0.769165	0.0426303
CCGATGGGTTGTGTAC-1	Cluster_3	0.884186	0.0402089
CCGCAAGGTGATGTAA-1	Cluster_6	0.889108	0.0443177
CCGGACATCCGCTTAC-1	Cluster_6	0.865327	0.04055
CCGGGTAGTCTTACTT-1	Cluster_0	0.823092	0.0357526
CCGGTAGCAATCGCGC-1	Cluster_6	0.758214	0.0472793
CCGGTGACAGATCCTA-1	Cluster_6	0.921524	0.0454103
CCGGTGAGTGTCTCCT-1	Cluster_0	0.863357	0.0389341
CCGGTGATCATTCATC-1	Cluster_5	0.634106	0.0218452
CCGTAGGCATCAGCTA-1	Cluster_6	0.900071	0.0480452
CCGTAGGCATTAAGCC-1	Cluster_0	0.84319	0.0495784
CCGTAGGTCATTCCTA-1	Cluster_0	0.844165	0.0366114
CCGTGAGCAGACGGAT-1	Cluster_0	0.897921	0.0503311
CCGTGAGCAGGTACGA-1	Cluster_0	0.840394	0.0531521
CCGTGAGTCTGCTAGA-1	Cluster_0	0.830892	0.0386095
CCGTTCACAATAGTGA-1	Cluster_0	0.871624	0.0493623
CCTAACCGTATTGAGA-1	Cluster_5	0.869419	0.0469184
CCTAACCGTCGCATTA-1	Cluster_0	0.884095	0.0447632
CCTAAGACAATCTCTT-1	Cluster_6	0.880991	0.0619016
CCTACGTAGTGAGTTA-1	Cluster_0	0.879594	0.0381373
CCTACGTTCGTGGAAG-1	Cluster_6	0.848157	0.0586588
CCTATCGCAGTGACCC-1	Cluster_6	0.839642	0.031464
CCTATCGGTCCGATCG-1	Cluster_6	0.89583	0.0441079
CCTATCGTCCAAGGGA-1	Cluster_0	0.852118	0.033838
CCTCAACAGTGACACG-1	Cluster_6	0.899897	0.056596
CCTCACAGTGAGGCAT-1	Cluster_1	0.593409	0.0302287
CCTCACATCGGAAGGT-1	Cluster_0	0.824276	0.0397011
CCTCAGTAGACCAAGC-1	Cluster_0	0.79245	0.0483447
CCTCAGTTCTCATAGG-1	Cluster_6	0.893492	0.0489711
CCTCCAATCTGTTCAT-1	Cluster_0	0.79996	0.0353171
CCTCTCCGTCACTTCC-1	Cluster_16	0.807719	0.0403935
CCTGCATCAGGCACAA-1	Cluster_0	0.827329	0.0403295
CCTGTTGAGCATGATA-1	Cluster_8	0.833968	0.0609071
CCTGTTGGTAGTCGGA-1	Cluster_0	0.860359	0.0419179
CCTTGTGTCATCACTT-1	Cluster_0	0.846942	0.0368849
CCTTTGGCACCCAAGC-1	Cluster_0	0.880653	0.0535459
CCTTTGGGTGTCCTAA-1	Cluster_0	0.883992	0.0411485
CCTTTGGTCGCTGACG-1	Cluster_0	0.817615	0.0360108
CGAAGGAAGACAGCTG-1	Cluster_0	0.905722	0.0517545
CGAAGGACACCCTTAC-1	Cluster_0	0.873046	0.047072
CGAAGTTAGGGTTTCT-1	Cluster_0	0.888035	0.0455261
CGAATTGCAGCCCAGT-1	Cluster_0	0.82508	0.0364661
CGAATTGTCGTCTCAC-1	Cluster_4	0.824676	0.0497007
CGAGGAACATGGAAGC-1	Cluster_13	0.604462	0.0221707
CGAGGAATCCCGTTCA-1	Cluster_0	0.797741	0.0369975
CGAGGAATCTTGGATG-1	Cluster_0	0.873654	0.0378824
CGAGGCTCATTACGGT-1	Cluster_0	0.879006	0.0469145
CGAGGCTTCAGCGTCG-1	Cluster_4	0.832322	0.0420829
CGAGTGCGTATTGGCT-1	Cluster_6	0.876234	0.0398286
CGAGTTACACGTATAC-1	Cluster_6	0.835515	0.0518206
CGAGTTAGTTGCGTAT-1	Cluster_0	0.877021	0.0450389
CGATCGGTCCCGATCT-1	Cluster_0	0.838819	0.033591
CGATGCGGTTGTGGCC-1	Cluster_6	0.914916	0.0517916
CGATGGCAGGTTGAGC-1	Cluster_6	0.791943	0.0409619
CGATGGCGTATCGTGT-1	Cluster_0	0.865002	0.0425443
CGCAGGTCATAACGGG-1	Cluster_5	0.900406	0.0553711
CGCAGGTGTCGGTGTC-1	Cluster_16	0.701885	0.0373067
CGCATAAAGGCTATCT-1	Cluster_0	0.86309	0.0403877
CGCCAGAAGGTAGGCT-1	Cluster_6	0.911087	0.0410786
CGCCAGAGTTGACTAC-1	Cluster_6	0.869987	0.0445886
CGCCATTGTGGTCTAT-1	Cluster_4	0.701098	0.0539479
CGCGTGAAGGTTGAGC-1	Cluster_0	0.934548	0.0447763
CGCGTGAGTTGCCGAC-1	Cluster_4	0.834056	0.0519555
CGGAACCCAGTGACCC-1	Cluster_6	0.813003	0.0480587
CGGAGAAGTAGGCAGT-1	Cluster_0	0.859699	0.0400409
CGGAGAATCTAAACGC-1	Cluster_6	0.900302	0.0489746
CGGCAGTAGGATTTAG-1	Cluster_0	0.866559	0.0349293
CGGCAGTAGGGACTGT-1	Cluster_0	0.823381	0.036176
CGGCAGTGTCCAGGTC-1	Cluster_0	0.810022	0.0398895
CGGGACTAGGCTCACC-1	Cluster_5	0.879262	0.0381124
CGGGACTGTGACAACG-1	Cluster_0	0.874199	0.0356822
CGGGACTGTTGCTGAT-1	Cluster_0	0.866148	0.0411064
CGGGCATAGCGATGGT-1	Cluster_11	0.83301	0.0356106
CGGGCATCAAAGGGTC-1	Cluster_0	0.749818	0.0301398
CGGGTCATCAACACCA-1	Cluster_5	0.770027	0.0386973
CGTAAGTAGGAAAGAC-1	Cluster_0	0.843351	0.0528772
CGTAAGTTCGGTCACG-1	Cluster_0	0.857111	0.0387271
CGTAGTAGTTATGTCG-1	Cluster_6	0.896628	0.0393204
CGTCCATAGGGTTGCA-1	Cluster_0	0.878383	0.0354623
CGTCCATGTCGTATTG-1	Cluster_4	0.811631	0.040739
CGTCCATTCCTCACCA-1	Cluster_6	0.777679	0.0704986
CGTTAGACACCATTCC-1	Cluster_3	0.821629	0.044658
CGTTAGAGTCCATAGT-1	Cluster_6	0.890281	0.0480763
CGTTAGATCACCCTCA-1	Cluster_0	0.723163	0.0465121
CGTTCTGGTGTACATC-1	Cluster_0	0.724987	0.0413007
CGTTGGGCAAAGGCTG-1	Cluster_0	0.89045	0.0410795
CGTTGGGGTCGATGCC-1	Cluster_1	0.581769	0.0328178
CTAACCCCAGCAAGAC-1	Cluster_6	0.834669	0.0508925
CTAACTTCAGGGACTA-1	Cluster_0	0.897898	0.0512963
CTAACTTTCTAGTGTG-1	Cluster_5	0.447746	0.014985
CTACCCAGTCACCACG-1	Cluster_0	0.862213	0.0408384
CTACGGGAGAACAAGG-1	Cluster_5	0.840495	0.0366982
CTACGGGAGTACTGTC-1	Cluster_6	0.902556	0.0467463
CTACGGGCAATTCTCT-1	Cluster_6	0.855764	0.0383883
CTACGGGCACCAGCCA-1	Cluster_0	0.902726	0.0501592
CTACGGGCACGCGTCA-1	Cluster_0	0.907838	0.0505768
CTACTATCATAGAGGC-1	Cluster_4	0.868893	0.0510614
CTACTATGTCATGCAT-1	Cluster_0	0.875101	0.0434813
CTACTATGTCCAAATC-1	Cluster_0	0.774002	0.0435622
CTACTATGTGTGTCGC-1	Cluster_6	0.871063	0.0421335
CTAGGTAAGGTGCAGT-1	Cluster_5	0.808856	0.0472154
CTATCCGCAAGAGGCT-1	Cluster_0	0.895196	0.046086
CTATCTACACACCGCA-1	Cluster_0	0.898731	0.0438129
CTCAACCCAGCAGAAC-1	Cluster_4	0.868571	0.0603887
CTCAACCTCAGACCCG-1	Cluster_0	0.834831	0.0401522
CTCACTGTCGGTAGGA-1	Cluster_0	0.84713	0.0364113
CTCAGAACAGGGTCTC-1	Cluster_0	0.879444	0.0492757
CTCAGAATCGACATCA-1	Cluster_6	0.87259	0.0467546
CTCAGGGCAAAGACGC-1	Cluster_0	0.857634	0.0409274
CTCAGTCGTAATGTGA-1	Cluster_0	0.839794	0.0394118
CTCAGTCGTGGAACCA-1	Cluster_0	0.85832	0.0365455
CTCATGCAGACTAGAT-1	Cluster_4	0.680148	0.023768
CTCATGCCATCGTTCC-1	Cluster_4	0.883435	0.0513353
CTCATGCTCACAGAGG-1	Cluster_0	0.861441	0.039619
CTCATTAGTCCAAGAG-1	Cluster_0	0.884959	0.0415597
CTCCATGGTATCAGGG-1	Cluster_0	0.913455	0.0477593
CTCCTCCGTAACACGG-1	Cluster_4	0.704954	0.0296887
CTCCTCCGTGGGTATG-1	Cluster_0	0.875269	0.0380312
CTCCTCCTCCTCACGT-1	Cluster_6	0.873197	0.0457427
CTCCTTTTCCTGCTAC-1	Cluster_0	0.90744	0.0550869
CTCGAGGAGAAGCGCT-1	Cluster_4	0.850425	0.0443001
CTCGAGGAGCATAGGC-1	Cluster_0	0.84899	0.0379967
CTCGAGGGTAGACAGC-1	Cluster_0	0.834958	0.0490919
CTCGAGGGTGGCACTC-1	Cluster_0	0.563714	0.0480122
CTCGAGGTCTTCGATT-1	Cluster_4	0.843262	0.0434288
CTCTCAGAGACAACAT-1	Cluster_4	0.809886	0.0487137
CTCTCAGCAGGTAGTG-1	Cluster_6	0.861229	0.050639
CTCTCAGGTCGTTGCG-1	Cluster_6	0.906955	0.0410677
CTCTCAGTCCCTAGGG-1	Cluster_0	0.848778	0.0494872
CTCTCGACACATACTG-1	Cluster_4	0.856282	0.04492
CTCTGGTCAGAGGCAT-1	Cluster_11	0.774646	0.0579497
CTCTGGTGTGTCCGGT-1	Cluster_0	0.811251	0.0475553
CTCTGGTTCATCCTAT-1	Cluster_0	0.864574	0.0495876
CTCTGGTTCTGCGATA-1	Cluster_0	0.84526	0.0393278
CTGAATGAGATACGAT-1	Cluster_0	0.81467	0.031151
CTGAATGAGCTGAGCA-1	Cluster_4	0.736012	0.0474766
CTGAATGGTAACACGG-1	Cluster_0	0.903431	0.0422532
CTGAATGTCCCAACTC-1	Cluster_0	0.873362	0.0355935
CTGAGCGGTGCATCTA-1	Cluster_0	0.894015	0.0479755
CTGAGGCTCACGACTA-1	Cluster_0	0.853461	0.0380684
CTGATCCCAGCGGATA-1	Cluster_0	0.875809	0.0366949
CTGATCCTCTCATTAC-1	Cluster_6	0.90696	0.053323
CTGCCATAGCCTAGGA-1	Cluster_0	0.878504	0.0463131
CTGCCTAAGAGTCAGC-1	Cluster_0	0.868941	0.0442398
CTGCCTAGTCACCGCA-1	Cluster_6	0.909063	0.0433792
CTGCGAGAGCCTATCA-1	Cluster_6	0.893021	0.0446516
CTGCGAGAGCGATGGT-1	Cluster_0	0.881914	0.0442218
CTGCGAGCAAGTCGTT-1	Cluster_0	0.887833	0.0429297
CTGCTCATCGCCAGAC-1	Cluster_0	0.886025	0.0454079
CTGGCAGCAGCACAGA-1	Cluster_0	0.849688	0.0414792
CTGGCAGGTTTCTATC-1	Cluster_0	0.864046	0.0522158
CTGGTCTAGAACTCCT-1	Cluster_0	0.90749	0.055332
CTGGTCTTCAAGCCCG-1	Cluster_6	0.887743	0.0436467
CTGGTCTTCCGCGATG-1	Cluster_0	0.826353	0.0458063
CTGGTCTTCGGTTCAA-1	Cluster_0	0.819954	0.0456267
CTGTACCTCGGAATGG-1	Cluster_6	0.868419	0.0456751
CTGTAGATCGCTGACG-1	Cluster_6	0.824218	0.0364115
CTGTCGTAGGCGAAGG-1	Cluster_0	0.841453	0.046516
CTTACCGCACGATTCA-1	Cluster_0	0.878807	0.0440126
CTTACCGGTAGACACG-1	Cluster_5	0.891697	0.0456754
CTTCCTTTCATCGGGC-1	Cluster_6	0.872113	0.0373418
CTTCTAATCCTTCTGG-1	Cluster_0	0.830623	0.0513491
CTTCTAATCGTCTAAG-1	Cluster_6	0.856968	0.0497616
CTTCTCTTCAGTGTTG-1	Cluster_6	0.836956	0.0456365
CTTTCAAAGACTAAGT-1	Cluster_0	0.834608	0.0431289
CTTTCAAAGCTTAAGA-1	Cluster_0	0.685481	0.0362096
CTTTCAAGTGTCGATT-1	Cluster_4	0.820049	0.0457261
GAAACCTAGACAAGCC-1	Cluster_6	0.735244	0.0403076
GAACACTTCATATGGC-1	Cluster_4	0.75721	0.0539642
GAACGTTGTTCCACAA-1	Cluster_0	0.844333	0.0504901
GAACTGTTCGTGGCGT-1	Cluster_0	0.90567	0.0610029
GAAGCCCAGTACTGGG-1	Cluster_0	0.767344	0.0284703
GAAGCCCCACACCTGG-1	Cluster_14	0.71795	0.0270917
GAAGCGAAGCATGAAT-1	Cluster_13	0.67659	0.0244422
GAAGCGACATAACGGG-1	Cluster_0	0.784092	0.0380183
GAAGGACTCGACCACG-1	Cluster_0	0.914407	0.0480501
GAAGTAACAGCGTGCT-1	Cluster_4	0.695361	0.0400895
GAAGTAACAGCTCCTT-1	Cluster_0	0.894127	0.0503258
GAATCACAGTAACGAT-1	Cluster_4	0.825037	0.0445262
GAATCGTAGTAAACAC-1	Cluster_0	0.895087	0.0484314
GAATCGTTCTCACTCG-1	Cluster_4	0.82569	0.0570338
GACAGCCCATCACGGC-1	Cluster_5	0.855599	0.0371695
GACATCAAGTCTTCCC-1	Cluster_6	0.716226	0.0297607
GACATCAGTCCGAAAG-1	Cluster_4	0.826607	0.0492241
GACATCATCACCTCAC-1	Cluster_0	0.898789	0.0445447
GACCCAGAGGTGCATG-1	Cluster_6	0.862062	0.0407755
GACCCAGGTTGACTAC-1	Cluster_6	0.829535	0.0523543
GACCCTTGTTATGTGC-1	Cluster_0	0.875748	0.0494428
GACCGTGGTGAGATAT-1	Cluster_3	0.855467	0.0490102
GACCTTCCACGACAGA-1	Cluster_0	0.849316	0.0485719
GACGCTGCAGACATCT-1	Cluster_6	0.925772	0.0455664
GACGTTAAGCTACTGT-1	Cluster_0	0.75042	0.0295543
GACGTTACAGTATTCG-1	Cluster_4	0.888599	0.049056
GACGTTATCCTACGGG-1	Cluster_13	0.638571	0.0262503
GACTCAAAGCCAAGGT-1	Cluster_0	0.9086	0.0451575
GACTCAACAAGGTCTT-1	Cluster_6	0.930509	0.0538492
GACTCAAGTTCGGTAT-1	Cluster_0	0.780931	0.0400679
GACTCAATCCGCGATG-1	Cluster_0	0.831735	0.0391294
GACTCTCCAATGCTCA-1	Cluster_0	0.892887	0.0463355
GACTCTCTCACATACG-1	Cluster_4	0.806714	0.0428788
GACTGATCAAGCACCC-1	Cluster_0	0.826695	0.0457001
GACTGATGTATCGCGC-1	Cluster_6	0.87677	0.0452956
GAGAAATCAGGCACTC-1	Cluster_4	0.751546	0.0550198
GAGAAATCATCATTGG-1	Cluster_1	0.683402	0.0511344
GAGAAATTCGCGGACT-1	Cluster_0	0.798997	0.0462156
GAGACCCAGACAGCTG-1	Cluster_0	0.865374	0.0433754
GAGACCCGTCCTGTTC-1	Cluster_0	0.844534	0.0385795
GAGAGGTAGAGGGTAA-1	Cluster_0	0.905345	0.0431833
GAGAGGTTCGTGACTA-1	Cluster_0	0.871023	0.0500823
GAGATGGAGGAAGTAG-1	Cluster_0	0.876042	0.0481856
GAGATGGGTCAAATCC-1	Cluster_0	0.866385	0.0418116
GAGCTGCGTCCGGATC-1	Cluster_0	0.802037	0.0336798
GAGCTGCGTGAGATAT-1	Cluster_4	0.78278	0.033294
GAGGCAACAGCTACAT-1	Cluster_6	0.899819	0.050018
GAGGGATAGTGCGCTC-1	Cluster_0	0.901796	0.0464409
GAGGGATTCAGTAGGG-1	Cluster_0	0.726263	0.0445324
GAGGGATTCCCTTTGG-1	Cluster_0	0.860683	0.0454261
GAGGGATTCTGACAGT-1	Cluster_0	0.903624	0.0423925
GAGGGTAAGCTTAGTC-1	Cluster_0	0.861838	0.0447468
GAGTCTAGTACGAGCA-1	Cluster_4	0.888485	0.0459416
GAGTGAGAGTGTACAA-1	Cluster_6	0.871741	0.0420791
GAGTGAGCAAGTGGAC-1	Cluster_0	0.822141	0.0378909
GAGTGAGGTGCAACGA-1	Cluster_0	0.840795	0.0371359
GAGTGAGGTTGGGCCT-1	Cluster_0	0.829234	0.039114
GAGTGAGTCAATCTCT-1	Cluster_0	0.878238	0.0444463
GAGTGTTAGCAGCACA-1	Cluster_0	0.784108	0.0292413
GAGTGTTAGCCTGTCG-1	Cluster_6	0.893735	0.0440185
GAGTTACGTTTGAACC-1	Cluster_0	0.862239	0.0395516
GATAGAAAGATCGCCC-1	Cluster_0	0.886055	0.0496194
GATAGCTGTATGGAGC-1	Cluster_13	0.747928	0.0226295
GATCACACAAGTGATA-1	Cluster_4	0.785368	0.0379196
GATCCCTAGAAACCCG-1	Cluster_0	0.894752	0.0502969
GATCCCTCAAGATCCT-1	Cluster_0	0.879487	0.0348829
GATCGTAGTGACTATC-1	Cluster_0	0.875009	0.0459906
GATGAGGAGCTCCACG-1	Cluster_6	0.880245	0.0516241
GATGAGGGTACGGGAT-1	Cluster_0	0.835337	0.042452
GATGAGGTCGTAGTGT-1	Cluster_5	0.899991	0.046238
GATGATCAGCGAGTAC-1	Cluster_4	0.893529	0.0552883
GATGATCGTGTTAGCT-1	Cluster_0	0.819276	0.0415391
GATGCTAAGAAGTCTA-1	Cluster_0	0.809237	0.0357385
GATGGAGAGCAACAGC-1	Cluster_0	0.855019	0.0380308
GATGGAGTCAGCATTG-1	Cluster_0	0.849585	0.0451846
GATGTTGAGGTCTTTG-1	Cluster_0	0.840125	0.0515273
GATGTTGAGGTTAGTA-1	Cluster_5	0.846602	0.0404508
GATTCGAAGTGTTGTC-1	Cluster_4	0.865113	0.0512463
GATTCTTAGGACACTG-1	Cluster_0	0.895883	0.0369024
GATTCTTAGGGTGAGG-1	Cluster_0	0.794752	0.036263
GATTGGTGTGAGCGAT-1	Cluster_14	0.825722	0.0483241
GATTGGTTCGTTAGAC-1	Cluster_6	0.892026	0.0488881
GATTTCTCACAAGCTT-1	Cluster_4	0.849676	0.0406445
GATTTCTGTGAGTAGC-1	Cluster_6	0.919864	0.0481983
GATTTCTTCCCAACTC-1	Cluster_0	0.775694	0.0418607
GCAACATTCAAGTCTG-1	Cluster_0	0.857285	0.0360932
GCAACCGCAGCCTATA-1	Cluster_6	0.838446	0.041645
GCAACCGGTTTGTTGG-1	Cluster_0	0.849113	0.0378173
GCACGGTAGAGCCATG-1	Cluster_4	0.848683	0.0538085
GCACGGTGTATCTCTT-1	Cluster_6	0.905351	0.04673
GCACGTGGTACCTAAC-1	Cluster_0	0.880756	0.0350312
GCAGCCAGTAACCCTA-1	Cluster_0	0.852915	0.0332397
GCAGCCAGTGCGAGTA-1	Cluster_6	0.872946	0.0429251
GCATCGGCAGCAGTCC-1	Cluster_0	0.877744	0.0424049
GCATCGGCATGGGTCC-1	Cluster_0	0.899881	0.0540904
GCCAGTGTCGACGTCG-1	Cluster_6	0.930103	0.047232
GCCATGGGTCGAGTGA-1	Cluster_6	0.781353	0.0667072
GCCATGGTCGAGATGG-1	Cluster_0	0.838493	0.0453705
GCCATTCGTTGGGTAG-1	Cluster_0	0.822891	0.0446422
GCCATTCTCATCGACA-1	Cluster_6	0.852979	0.0556126
GCCCGAAGTCATCTAG-1	Cluster_0	0.775593	0.0276974
GCCGATGAGGATGGCT-1	Cluster_6	0.887556	0.0503104
GCCGTGAGTCTGTGTA-1	Cluster_0	0.820034	0.036975
GCCGTGATCCTGGGAC-1	Cluster_4	0.822971	0.0521174
GCGAGAAAGGTGCCAA-1	Cluster_0	0.890849	0.0443962
GCGATCGCATCTTTCA-1	Cluster_0	0.844989	0.0425691
GCGGAAAGTCGACGCT-1	Cluster_0	0.857733	0.0432479
GCGGAAATCTGCGGCA-1	Cluster_0	0.907627	0.0450352
GCGGATCCACCAGTAT-1	Cluster_0	0.910879	0.0419316
GCGTGCAAGGTTCACT-1	Cluster_0	0.89297	0.0429564
GCGTGCATCGTAACCA-1	Cluster_6	0.912197	0.0450566
GCGTTTCTCTCAACGA-1	Cluster_0	0.875855	0.0343137
GCTACCTCAGAAGTTA-1	Cluster_6	0.829808	0.0445677
GCTCAAAAGACTCCGC-1	Cluster_0	0.868188	0.0460321
GCTCAAAAGTGGACGT-1	Cluster_5	0.82299	0.0283171
GCTGCAGCACTTGACA-1	Cluster_0	0.876677	0.0413129
GCTGGGTCAGACTGCC-1	Cluster_0	0.905245	0.056427
GCTTGGGTCAGCTTGA-1	Cluster_8	0.800162	0.0645965
GCTTTCGAGCTTCTAG-1	Cluster_0	0.764245	0.041989
GCTTTCGTCGCTCATC-1	Cluster_0	0.697721	0.0304173
GGAATGGTCCTGGGTG-1	Cluster_0	0.835245	0.0438437
GGAGAACTCAATCCGA-1	Cluster_6	0.914063	0.0483076
GGAGAACTCATTCCTA-1	Cluster_0	0.744835	0.0431141
GGAGAACTCTGCCTGT-1	Cluster_0	0.877585	0.0465744
GGAGAACTCTGCGGGT-1	Cluster_0	0.908563	0.0474542
GGAGATGGTGTGAATA-1	Cluster_0	0.876417	0.0393104
GGAGCAATCGGTCGGT-1	Cluster_0	0.866183	0.050378
GGAGGTAAGGTAACTA-1	Cluster_0	0.798112	0.0323715
GGATCTACAGCAGATG-1	Cluster_0	0.876512	0.0345016
GGCACGTCACACACGC-1	Cluster_0	0.839016	0.0431176
GGCACGTTCAATCCAG-1	Cluster_0	0.869608	0.041663
GGCTGTGAGAGGTATT-1	Cluster_0	0.878498	0.0377699
GGCTGTGTCACTGCTC-1	Cluster_5	0.884576	0.0426355
GGGAAGTAGCCTCACG-1	Cluster_6	0.898633	0.0482179
GGGAAGTAGGTGCCTC-1	Cluster_0	0.663095	0.0305968
GGGAAGTCACATATGC-1	Cluster_0	0.869227	0.0453786
GGGACAAGTGCAAGAC-1	Cluster_4	0.657885	0.024731
GGGACCTCATACATCG-1	Cluster_5	0.886291	0.0531956
GGGACCTCATGTGCTA-1	Cluster_0	0.868364	0.0426271
GGGACCTGTTCTCGTC-1	Cluster_0	0.809276	0.0373644
GGGAGATTCATCAGTG-1	Cluster_1	0.560234	0.0205105
GGGAGTATCAAAGAAC-1	Cluster_0	0.760588	0.0323206
GGGAGTATCACAAGAA-1	Cluster_0	0.833955	0.0365444
GGGATGACAGTATACC-1	Cluster_4	0.752126	0.0262255
GGGTCACAGGAAGTGA-1	Cluster_6	0.867612	0.0491666
GGGTCACAGTATGAGT-1	Cluster_0	0.824646	0.0431976
GGGTCACCATACAGAA-1	Cluster_4	0.855629	0.056359
GGGTCTGTCCCGTTGT-1	Cluster_4	0.746896	0.0338823
GGGTTTAAGCTCATAC-1	Cluster_6	0.880684	0.0410252
GGGTTTACATATACCG-1	Cluster_0	0.887418	0.044464
GGTAACTGTGCATGTT-1	Cluster_0	0.784898	0.0407075
GGTAGAGTCATGAAAG-1	Cluster_0	0.86969	0.0504713
GGTCACGAGACATAAC-1	Cluster_0	0.882913	0.0417934
GGTGAAGAGGCTTAGG-1	Cluster_6	0.901791	0.0384135
GGTGAAGAGTTTCAGC-1	Cluster_0	0.870346	0.0391417
GGTGAAGCAGTTTCAG-1	Cluster_0	0.868058	0.0337876
GGTGAAGCATTCTCTA-1	Cluster_4	0.89558	0.0542248
GGTGATTCAGCTTCCT-1	Cluster_6	0.865447	0.04737
GGTGATTGTCGGCCTA-1	Cluster_0	0.884198	0.0413703
GGTGATTTCACCTACC-1	Cluster_0	0.877277	0.0458628
GGTGTTAGTAGTGTGG-1	Cluster_0	0.88221	0.0407221
GGTGTTAGTGAATGTA-1	Cluster_6	0.897293	0.0485741
GGTGTTATCCGTGTCT-1	Cluster_4	0.875222	0.050944
GGTTAACTCGATGGAG-1	Cluster_0	0.922349	0.0480015
GGTTCTCTCATCACAG-1	Cluster_0	0.870258	0.0452539
GGTTGTAGTGGCTTAT-1	Cluster_0	0.82499	0.0372371
GTAACACAGCTACTGT-1	Cluster_0	0.781005	0.0397172
GTAACACAGGCACCAA-1	Cluster_4	0.881682	0.0457989
GTAACACTCTGGGCCA-1	Cluster_0	0.775175	0.0506505
GTAACCAAGTCATAGA-1	Cluster_0	0.828473	0.0376124
GTAACCACAGCGGTTC-1	Cluster_0	0.906516	0.0425224
GTAACCAGTGGCTACC-1	Cluster_5	0.901639	0.0419484
GTAAGTCTCTCGACGG-1	Cluster_11	0.788368	0.0310048
GTAATCGCATGACACT-1	Cluster_0	0.849628	0.0459256
GTAGAGGAGACTGGGT-1	Cluster_8	0.733445	0.0459168
GTAGAGGAGAGCTGCA-1	Cluster_0	0.833898	0.0349747
GTAGATCAGGCATGGT-1	Cluster_0	0.854476	0.0368151
GTAGATCCAAAGCTCT-1	Cluster_0	0.91169	0.0461871
GTAGGTTCAAGTATCC-1	Cluster_0	0.877525	0.0536371
GTAGGTTGTCCACTCT-1	Cluster_0	0.905003	0.0531163
GTAGTACAGATTGAGT-1	Cluster_0	0.870644	0.0460887
GTATTGGAGAAGATCT-1	Cluster_0	0.852007	0.0480496
GTATTGGCACCTTCCA-1	Cluster_6	0.842147	0.0502695
GTATTTCGTATTTCGG-1	Cluster_0	0.854391	0.0498739
GTCAAACGTCGCTCGA-1	Cluster_5	0.773981	0.0335377
GTCAAACGTCGGTGAA-1	Cluster_4	0.881174	0.0494589
GTCAGCGCACATTGTG-1	Cluster_5	0.81295	0.040502
GTCAGCGGTGACCTGC-1	Cluster_6	0.873551	0.0407112
GTCAGCGGTTCGTGCG-1	Cluster_0	0.87708	0.0417692
GTCAGCGTCGCGATCG-1	Cluster_0	0.864663	0.0470079
GTCATCCTCCTCTCGA-1	Cluster_0	0.881653	0.0553994
GTCATGAAGGCTTAAA-1	Cluster_0	0.782187	0.0482857
GTCATGATCTACGCAA-1	Cluster_4	0.685415	0.0337419
GTCATTTCATGGGTCC-1	Cluster_0	0.875368	0.0402842
GTCCACTTCCTTATGT-1	Cluster_4	0.832512	0.0487461
GTCCTCACAACATACC-1	Cluster_4	0.887092	0.0537362
GTCCTCACAGCCCACA-1	Cluster_4	0.859337	0.0483746
GTCGAATGTAGCTCGC-1	Cluster_6	0.874338	0.0366112
GTCGAATTCCTAACAG-1	Cluster_6	0.863612	0.0393887
GTCGCGAAGCAAGTCG-1	Cluster_0	0.900141	0.0483634
GTCGTTCCACAATGTC-1	Cluster_13	0.759786	0.0322505
GTCGTTCGTGGCAACA-1	Cluster_6	0.859002	0.0424724
GTCTAGATCCCGTTGT-1	Cluster_0	0.900734	0.042352
GTCTGTCAGAGTCGAC-1	Cluster_6	0.898722	0.0553551
GTCTGTCAGCCTGTGC-1	Cluster_4	0.760366	0.0357889
GTCTGTCAGGTCGTAG-1	Cluster_0	0.790489	0.0455381
GTCTTTAGTGAGACCA-1	Cluster_6	0.884987	0.0437554
GTGACGCGTCATACCA-1	Cluster_6	0.891499	0.0466692
GTGACGCTCAAATGAG-1	Cluster_0	0.58182	0.0185823
GTGAGCCAGTCTGGAG-1	Cluster_0	0.913018	0.0390054
GTGAGGACAGAGTGAC-1	Cluster_0	0.869085	0.0369751
GTGAGTTAGCCATGCC-1	Cluster_6	0.831968	0.0400458
GTGATGTAGAAGAGCA-1	Cluster_13	0.544813	0.0173787
GTGATGTTCTCCATAT-1	Cluster_0	0.775525	0.0456029
GTGCTGGCATTGACTG-1	Cluster_6	0.866756	0.0541999
GTGCTTCCATGGGCAA-1	Cluster_4	0.623488	0.0282037
GTGCTTCGTCATGGCC-1	Cluster_0	0.823223	0.0503138
GTGGAAGAGATAACGT-1	Cluster_8	0.791866	0.0264554
GTGGAAGGTGCCTTTC-1	Cluster_0	0.719425	0.0329427
GTGGAGACACGCGCTA-1	Cluster_6	0.915853	0.0550325
GTGGCGTAGGCACTCC-1	Cluster_0	0.719648	0.0291818
GTGGCGTCAGCGTATT-1	Cluster_0	0.893732	0.0436065
GTGGCGTCAGCTGCCA-1	Cluster_4	0.832194	0.0357155
GTGGCGTTCCGACGGT-1	Cluster_6	0.924563	0.0438574
GTGGGAACAATGTCTG-1	Cluster_0	0.809638	0.0350316
GTGGGAACATAGAATG-1	Cluster_4	0.834	0.0403933
GTGGGAAGTGCATCTA-1	Cluster_4	0.744671	0.0431503
GTGGTTATCGATAACC-1	Cluster_0	0.805663	0.0413745
GTGTCCTCAAATGCTC-1	Cluster_0	0.874846	0.0431504
GTGTGGCCATCAGCAT-1	Cluster_4	0.778169	0.0448204
GTGTTAGTCATTGAGC-1	Cluster_6	0.809348	0.0429968
GTGTTCCGTCACGCTG-1	Cluster_6	0.888629	0.052244
GTTACAGGTTGTGTAC-1	Cluster_4	0.853899	0.0456334
GTTACCCGTACGTAGG-1	Cluster_6	0.870422	0.0488883
GTTACGACATGCCGGT-1	Cluster_6	0.919146	0.0567829
GTTAGACTCGCCAACG-1	Cluster_6	0.889057	0.0519734
GTTAGACTCGGCCCAA-1	Cluster_5	0.846442	0.032659
GTTAGTGGTAGTATAG-1	Cluster_0	0.842915	0.0394381
GTTATGGGTTAGAGAT-1	Cluster_0	0.801054	0.0381159
GTTCCGTGTCATTGCA-1	Cluster_6	0.816668	0.0429071
GTTCGCTCAGGACTTT-1	Cluster_0	0.862228	0.0366458
GTTGAACTCAACGAGG-1	Cluster_6	0.918152	0.0445229
GTTGCGGCAGCATACT-1	Cluster_6	0.853328	0.0450607
GTTGCTCCAGTGGCTC-1	Cluster_0	0.919307	0.0452096
GTTGCTCGTACCATAC-1	Cluster_0	0.827356	0.0396028
GTTGTCCAGGTACCTT-1	Cluster_0	0.811575	0.0403468
GTTGTGAGTGAGTAAT-1	Cluster_3	0.822066	0.0633534
GTTGTGATCAATCAGC-1	Cluster_0	0.816743	0.0337561
GTTTACTAGGCTAAAT-1	Cluster_6	0.901772	0.0444816
TAACACGAGGACTATA-1	Cluster_4	0.791578	0.0403096
TAACTTCTCAGCGCGT-1	Cluster_0	0.909835	0.0424162
TAACTTCTCAGGCGAA-1	Cluster_0	0.880295	0.036331
TAAGCACAGGGCAGGA-1	Cluster_4	0.892173	0.054578
TAAGCCAAGTATGGAT-1	Cluster_0	0.878773	0.0397047
TAAGCCATCTTGTGCC-1	Cluster_0	0.87784	0.0474108
TAAGCGTAGAGTCAAT-1	Cluster_6	0.862297	0.041605
TAAGTCGGTACGGCAA-1	Cluster_0	0.9009	0.0367385
TACAACGAGCCATTTG-1	Cluster_0	0.827807	0.0372134
TACAGGTAGGTTCTTG-1	Cluster_6	0.860831	0.040162
TACAGGTCAGCAGTGA-1	Cluster_0	0.878233	0.0344313
TACAGGTGTGGACTGA-1	Cluster_0	0.66176	0.0490661
TACCCGTTCGACGCTG-1	Cluster_0	0.882516	0.0397771
TACCGGGAGTGGTTAA-1	Cluster_0	0.862437	0.0384118
TACCGGGTCTGTTCAT-1	Cluster_0	0.871899	0.0452191
TACCTCGTCTAAGCGT-1	Cluster_4	0.803238	0.0413037
TACCTGCCAGCAGGAT-1	Cluster_0	0.893792	0.0481495
TACGGGCGTTGACTAC-1	Cluster_0	0.878246	0.0427803
TACGGGCGTTTGATCG-1	Cluster_0	0.713497	0.0355319
TACGGTAAGCTGTTCA-1	Cluster_4	0.759758	0.0252341
TACGGTACATCCTTCG-1	Cluster_6	0.865189	0.050293
TACGGTACATTCGGGC-1	Cluster_0	0.885673	0.052239
TACTGCCAGCATCGAG-1	Cluster_0	0.876457	0.0352944
TACTGCCCAGCACCCA-1	Cluster_1	0.59542	0.0281494
TACTTCAAGGTTCATC-1	Cluster_0	0.812798	0.0401676
TAGACCAAGCGGATCA-1	Cluster_6	0.919268	0.0444736
TAGACTGCACCTGTCT-1	Cluster_0	0.841338	0.0435496
TAGAGTCCAAGAGGCT-1	Cluster_0	0.890282	0.0434174
TAGAGTCCACGCTGCA-1	Cluster_0	0.931312	0.0580073
TAGAGTCGTAGGTACG-1	Cluster_0	0.814767	0.0421503
TAGCACAAGATTAGTG-1	T_cell	0.668138	0.0165701
TAGCACACACGACCTG-1	Cluster_0	0.920002	0.0450424
TAGCACATCGTCCTCA-1	Cluster_0	0.786712	0.0362284
TAGGAGGAGCAGAAAG-1	Cluster_0	0.794048	0.0340875
TAGGAGGCATCATCCC-1	Cluster_6	0.842621	0.0451699
TAGGTACGTTGGGATG-1	Cluster_0	0.856801	0.0356073
TAGGTACTCACCCATC-1	Cluster_0	0.805375	0.0405925
TAGTGCACAACTGTGT-1	Cluster_0	0.871913	0.0470719
TATACCTCACAGTGAG-1	Cluster_0	0.862479	0.0449323
TATACCTTCTCAGGCG-1	Cluster_0	0.876616	0.0412623
TATATCCCACTCAGAT-1	Cluster_6	0.87975	0.0408165
TATCCTACAGCGAGTA-1	Cluster_0	0.893962	0.041116
TATCGCCCACGTACAT-1	Cluster_1	0.397698	0.0280848
TATCTGTGTTGGGTAG-1	Cluster_6	0.883303	0.0448004
TATCTGTTCAACCCGG-1	Cluster_0	0.866902	0.0459117
TATCTTGAGGGCAGGA-1	Cluster_6	0.866386	0.0380632
TATCTTGCACTGGAAG-1	Cluster_6	0.851258	0.0428628
TATTCCAAGACCAGAC-1	Cluster_4	0.743562	0.0323436
TATTCCATCATGAGTC-1	Cluster_0	0.899313	0.0473728
TATTGCTCAAAGACTA-1	Cluster_0	0.841597	0.0479173
TATTGCTCAGGTATGG-1	Cluster_0	0.754051	0.0303764
TATTGCTGTACAGAGC-1	Cluster_6	0.75826	0.0466023
TATTGCTGTGGTCTTA-1	Cluster_0	0.87004	0.0487428
TATTGCTTCATGAAAG-1	Cluster_4	0.852716	0.0472846
TATTTCGTCGGTCATA-1	Cluster_0	0.867338	0.0461334
TCAAGCATCCGACAGC-1	Cluster_0	0.864762	0.0423955
TCAAGTGTCTGCTAGA-1	Cluster_0	0.855564	0.0541363
TCAATCTAGCTTTGTG-1	Cluster_0	0.880588	0.0448429
TCAATTCCACGAGGTA-1	Cluster_4	0.837162	0.0610007
TCACAAGGTCGATTTG-1	Cluster_13	0.738729	0.0295011
TCACAAGGTGGCCTCA-1	Cluster_0	0.897223	0.0434093
TCACACCAGAGGATCC-1	Cluster_3	0.857501	0.0393477
TCACACCGTACAAGCG-1	Cluster_6	0.710052	0.03191
TCACACCGTGATGTAA-1	Cluster_0	0.861292	0.0420263
TCACATTCATCTGGGC-1	Cluster_0	0.805926	0.0307304
TCACATTGTTCCAGGC-1	Cluster_6	0.902548	0.0532465
TCACATTGTTCGGCGT-1	Cluster_6	0.909671	0.0429226
TCACGGGCAGTTAAAG-1	Cluster_0	0.740983	0.0508804
TCACGGGGTGGATTTC-1	Cluster_5	0.710626	0.0513271
TCACGGGTCCTTCTAA-1	Cluster_0	0.597697	0.0341059
TCACTATGTGAATTGA-1	Cluster_4	0.898765	0.0601079
TCACTCGTCTGATGGT-1	Cluster_4	0.785901	0.0500975
TCAGCCTCAATTGTGC-1	Cluster_6	0.826282	0.0359747
TCAGCCTCAGTACTAC-1	Cluster_6	0.907918	0.0445819
TCAGGGCCAGGTTCCG-1	Cluster_0	0.890365	0.0471072
TCAGTGAAGACTTCCA-1	Cluster_0	0.830598	0.0435052
TCAGTGAGTCTGGTTA-1	Cluster_0	0.833111	0.051007
TCAGTTTAGTGGATAT-1	Cluster_0	0.886228	0.0493099
TCATACTCAGGTTCAT-1	Cluster_0	0.908042	0.037962
TCATATCCAAGACCTT-1	Cluster_0	0.898788	0.0445498
TCATCATTCAGTCCGG-1	Cluster_6	0.918574	0.0517646
TCATCATTCGTGAGAG-1	Cluster_6	0.795536	0.0375038
TCATCATTCTTCACGC-1	Cluster_1	0.523835	0.0315636
TCATCCGTCTGGGATT-1	Cluster_6	0.894081	0.0429965
TCATGAGTCGCCGAAC-1	Cluster_0	0.883182	0.03876
TCATGCCGTCGTTCAA-1	Cluster_5	0.881353	0.0399779
TCATGGAAGATGATTG-1	Cluster_5	0.89329	0.0384028
TCATGGAGTGCATTTG-1	Cluster_0	0.859371	0.050887
TCATGTTAGGCCCACT-1	Cluster_4	0.788581	0.0343356
TCATGTTTCGTGTCAA-1	Cluster_6	0.878056	0.0352445
TCATTCACAAACCGGA-1	Cluster_0	0.872874	0.0398969
TCATTCACACGGAAGT-1	Cluster_6	0.869718	0.0411034
TCATTGTAGCACTAAA-1	Cluster_0	0.828725	0.0467024
TCATTTGCAGTGTGGA-1	Cluster_0	0.917895	0.0355241
TCCACGTCACCCAATA-1	Cluster_0	0.7813	0.0439457
TCCAGAAGTTGTCATG-1	Cluster_6	0.897516	0.0439432
TCCATGCTCAAAGAAC-1	Cluster_6	0.887573	0.0427686
TCCCACACATGTTCGA-1	Cluster_0	0.903663	0.0473633
TCCCACATCGACATCA-1	Cluster_0	0.80836	0.0448493
TCCCATGAGGCTCACC-1	Cluster_6	0.922375	0.0399864
TCCCATGGTGGACTAG-1	Cluster_0	0.843788	0.0365867
TCCCATGTCCCAGGCA-1	Cluster_13	0.724418	0.0296104
TCCGATCCATACCGTA-1	Cluster_6	0.853717	0.0378981
TCCGGGACATGGTGGA-1	Cluster_0	0.903869	0.0493808
TCCGGGATCTCCACTG-1	Cluster_0	0.830016	0.0332639
TCCGTGTGTGTAAACA-1	Cluster_0	0.897415	0.036818
TCCTTCTTCTGGACTA-1	Cluster_4	0.759734	0.0393153
TCCTTTCCACGGATCC-1	Cluster_6	0.87229	0.0482445
TCGAACATCATCGCAA-1	Cluster_6	0.856136	0.0420779
TCGAACATCTTTCAGT-1	Cluster_0	0.814031	0.0360758
TCGACGGCATTGTAGC-1	Cluster_0	0.893711	0.0535849
TCGACGGGTCCTCCTA-1	Cluster_0	0.710103	0.0485593
TCGATTTCAAACTAGA-1	Cluster_0	0.9035	0.0472144
TCGATTTTCTCTGCTG-1	Cluster_4	0.877662	0.0498416
TCGCAGGAGTCTTCGA-1	Cluster_0	0.67203	0.0303527
TCGCTCACAAGATTGA-1	Cluster_4	0.887161	0.0489325
TCGCTTGGTTATGGTC-1	Cluster_4	0.804108	0.0517987
TCGGATAAGTCCCTAA-1	Cluster_0	0.869221	0.0510357
TCGGGCAAGATGTAGT-1	Cluster_6	0.911417	0.0392559
TCGGGTGAGTCATAGA-1	Cluster_4	0.785688	0.0415438
TCGGTCTCAAACCATC-1	Cluster_6	0.905113	0.0478769
TCGGTCTTCCCTGGTT-1	Cluster_0	0.870755	0.0429338
TCGTCCACAGGCACAA-1	Cluster_0	0.827135	0.0432886
TCGTCCAGTCTACATG-1	Cluster_0	0.864949	0.03558
TCGTGCTAGGATGCGT-1	Cluster_0	0.803566	0.0417947
TCGTGCTCAACCGGAA-1	Cluster_0	0.811547	0.0486808
TCGTGCTCAGCACGAA-1	Cluster_6	0.863981	0.0442442
TCTATACTCCAGCCTT-1	Cluster_0	0.888733	0.0457141
TCTATCAAGTTCCGTA-1	Cluster_0	0.834352	0.0441604
TCTCACGTCACGATCA-1	Cluster_6	0.902337	0.0471537
TCTCCGACAATGCAAA-1	Cluster_4	0.845112	0.0626951
TCTCTGGGTGGCAGAT-1	Cluster_0	0.845691	0.045582
TCTCTGGTCTTGATTC-1	Cluster_0	0.860241	0.0496571
TCTGCCAAGCCAAGTG-1	Cluster_0	0.880749	0.0372918
TCTGCCATCCTCCACA-1	Cluster_0	0.881305	0.0476622
TCTGGCTCACCAGTAT-1	Cluster_0	0.839265	0.0333764
TCTTGCGAGTAGTCCT-1	Cluster_0	0.847261	0.0500186
TGAACGTTCAGGAGAC-1	Cluster_4	0.795078	0.0351946
TGAATCGAGCAACTTC-1	Cluster_8	0.775816	0.0587408
TGAATCGAGTCATGGG-1	Cluster_6	0.848062	0.0479012
TGAATCGAGTGTACAA-1	Cluster_0	0.834347	0.034222
TGAATCGTCGCCAGAC-1	Cluster_0	0.911478	0.046322
TGAATGCAGAATCGCG-1	Cluster_0	0.647945	0.0365787
TGAATGCTCCATTGCC-1	Cluster_0	0.728076	0.0318544
TGACCCTGTTCTAACG-1	Cluster_0	0.890906	0.0433777
TGACGCGCATACAGGG-1	Cluster_0	0.891518	0.0414832
TGACTCCAGCGCCCAT-1	Cluster_0	0.904566	0.0448584
TGACTCCCAACTGGTT-1	Cluster_0	0.837837	0.0398279
TGAGACTAGTATTGCC-1	Cluster_6	0.798059	0.0513985
TGAGACTGTTGTCCCT-1	Cluster_0	0.914757	0.0414718
TGAGCATTCCCATGGG-1	Cluster_5	0.88489	0.0501254
TGAGCGCCAGATTTCG-1	Cluster_0	0.718279	0.0330558
TGAGGAGGTGAGATTA-1	Cluster_5	0.813818	0.0403164
TGAGGAGGTTGCTGAT-1	Cluster_0	0.773121	0.0252904
TGAGGGAAGTGTACAA-1	Cluster_6	0.861265	0.0378184
TGAGGTTAGGACATCG-1	Cluster_6	0.781923	0.0360857
TGAGTCACACCCTAGG-1	Cluster_0	0.870538	0.0443133
TGAGTCACATGGCCAC-1	Cluster_0	0.830634	0.0429698
TGATCTTAGAAGTCTA-1	Cluster_0	0.886151	0.0510749
TGATCTTGTATCTCTT-1	Cluster_6	0.868923	0.047772
TGATCTTTCTAGGCAT-1	Cluster_6	0.859151	0.0453774
TGATCTTTCTCGAGTA-1	Cluster_0	0.854239	0.0432287
TGATGCACAACATACC-1	Cluster_0	0.872346	0.0366088
TGATGGTCACCATATG-1	Cluster_0	0.878872	0.038858
TGATGGTGTTTACTTC-1	Cluster_0	0.843556	0.0360995
TGATTCTAGTGTAGAT-1	Cluster_5	0.834352	0.0385462
TGATTTCCACCTGCAG-1	Cluster_6	0.905594	0.0454941
TGATTTCTCAATCCGA-1	Cluster_0	0.781501	0.0328099
TGCACGGAGTATGGAT-1	Cluster_0	0.876369	0.0508605
TGCACGGTCTACGCGG-1	Cluster_0	0.837197	0.0352545
TGCAGATTCTCGTGGG-1	Cluster_6	0.875804	0.0527234
TGCAGGCAGTCTGTAC-1	Cluster_0	0.759438	0.0392227
TGCAGGCGTAACGTTC-1	Cluster_6	0.903387	0.0395518
TGCAGTATCCAATGCA-1	Cluster_6	0.898184	0.0519353
TGCATGATCTAAGCCA-1	Cluster_4	0.850791	0.0596685
TGCCGAGGTCCCTGTT-1	Cluster_5	0.910803	0.0431572
TGCCGAGTCGCATGAT-1	Cluster_13	0.617207	0.0211858
TGCCGAGTCGTAATGC-1	Cluster_6	0.632032	0.0227476
TGCGACGCACCACATA-1	Cluster_5	0.893362	0.0429907
TGCGATAAGCTCGACC-1	Cluster_6	0.887958	0.0506125
TGCGATAAGGGAGGAC-1	Cluster_0	0.892723	0.0426105
TGCGATAGTTCAAAGA-1	Cluster_6	0.882109	0.0417681
TGCGGCAGTAATCAGA-1	Cluster_0	0.890589	0.055817
TGCGGGTTCAATCCGA-1	Cluster_4	0.874527	0.0492532
TGCGGGTTCATGCCAA-1	Cluster_6	0.855337	0.035872
TGCTCGTGTACCCACG-1	Cluster_6	0.875715	0.0487567
TGCTGAAAGCTGAAGC-1	Cluster_0	0.792089	0.0456263
TGCTGAAGTACAAACA-1	Cluster_0	0.859448	0.0446573
TGCTGAATCGGAGTGA-1	Cluster_0	0.878877	0.0444178
TGCTTCGAGGTTCTAC-1	Cluster_8	0.852422	0.0523913
TGCTTGCCACCTGCAG-1	Cluster_6	0.929224	0.0444866
TGCTTGCGTGTCATTG-1	Cluster_0	0.827193	0.043871
TGGAACTGTTACGATC-1	Cluster_0	0.773188	0.0326785
TGGAACTGTTCTCCTG-1	Cluster_0	0.806658	0.0365495
TGGAACTTCGGCACTG-1	Cluster_0	0.849895	0.0443628
TGGATGTCACAAGTGG-1	Cluster_0	0.873404	0.0406657
TGGATGTTCATCTACT-1	Cluster_6	0.891847	0.0470543
TGGCGTGAGCTTTCTT-1	Cluster_0	0.829065	0.0439714
TGGCGTGGTATTTCGG-1	Cluster_6	0.902263	0.0467381
TGGGAAGTCCTGGTCT-1	Cluster_0	0.869982	0.0387905
TGGGAGACAAGCACAG-1	Cluster_2	0.816057	0.0444261
TGGGATTAGTCGCCAC-1	Cluster_0	0.890937	0.0415466
TGGGCGTAGAACGCGT-1	Cluster_0	0.861042	0.0558185
TGGGCTGAGTTCAACC-1	Cluster_0	0.869913	0.042326
TGGGCTGCAGTCCGTG-1	Cluster_0	0.843267	0.035378
TGGGTTAAGTCTGTAC-1	Cluster_4	0.853082	0.0505163
TGGGTTAAGTGATAAC-1	Cluster_4	0.798984	0.0401532
TGGGTTAAGTTGGCGA-1	Cluster_0	0.715235	0.0445591
TGGGTTACATCCTGTC-1	Cluster_0	0.913748	0.0484506
TGGTGATCACACAGCC-1	Cluster_6	0.643051	0.0339466
TGGTGATGTAAGATAC-1	Cluster_6	0.846322	0.0625939
TGGTTAGAGTGATAAC-1	Cluster_0	0.873859	0.0458903
TGTAACGGTCCGTACG-1	Cluster_0	0.856296	0.0398294
TGTAAGCGTGCACAAG-1	Cluster_1	0.606818	0.0280292
TGTAAGCTCACCTCAC-1	Cluster_0	0.837601	0.037914
TGTACAGCAACACAAA-1	Cluster_9	0.538099	0.0259975
TGTACAGTCGTCTAAG-1	Cluster_0	0.686035	0.0387453
TGTAGACGTCACGCTG-1	Cluster_6	0.750457	0.0374715
TGTCAGACAAAGCACG-1	Cluster_0	0.871047	0.0489491
TGTCAGATCTCCAAGA-1	Cluster_0	0.850907	0.0508934
TGTCCCATCTGGACCG-1	Cluster_0	0.82039	0.0441256
TGTCCTGAGAGAGTGA-1	Cluster_0	0.814386	0.0485128
TGTCCTGCAATTAGGA-1	Cluster_0	0.832513	0.0345713
TGTCCTGCACCGGTCA-1	Cluster_5	0.896357	0.0399559
TGTCCTGTCTAAGCGT-1	Cluster_0	0.843689	0.0433092
TGTGGCGAGATGACAT-1	Cluster_5	0.720167	0.0431958
TGTGGCGAGCCACTCG-1	Cluster_6	0.870609	0.0379464
TGTGGCGCACGCTATA-1	Cluster_0	0.787462	0.0348994
TGTGGCGGTAGATGTA-1	Cluster_0	0.706107	0.0356433
TGTGTGAAGCCGCACT-1	Cluster_6	0.844133	0.0384686
TGTTACTAGTACAGCG-1	Cluster_0	0.856055	0.0437987
TGTTCATTCGGAAACG-1	Cluster_6	0.867856	0.0425321
TGTTCTATCAGTGCGC-1	Cluster_0	0.919063	0.0470183
TGTTGAGAGATTGTGA-1	Cluster_1	0.865537	0.0372738
TGTTGAGGTGTGTCCG-1	Cluster_0	0.89877	0.0404372
TGTTGAGTCCTTGGAA-1	Cluster_0	0.85336	0.0469171
TGTTGAGTCTATCCAT-1	Cluster_0	0.902515	0.0503596
TGTTGGATCTACACTT-1	Cluster_0	0.879743	0.0395387
TGTTTGTTCTCATTGT-1	Cluster_0	0.840534	0.0480932
TTAATCCCAGCCGTTG-1	Cluster_0	0.880183	0.0505269
TTAATCCTCCTCCACA-1	Cluster_0	0.733882	0.0477229
TTACAGGGTGGCATCC-1	Cluster_6	0.891623	0.0416092
TTACCGCAGATGCTTC-1	Cluster_0	0.888756	0.0411628
TTACCGCCACTATCCC-1	Cluster_0	0.89167	0.0518552
TTACCGCTCCGCTAGG-1	Cluster_0	0.813137	0.0360961
TTACGCCGTGACTAAA-1	Cluster_8	0.841696	0.0419092
TTACGTTAGCTAGATA-1	Cluster_6	0.845331	0.0372019
TTACGTTGTACGTAGG-1	Cluster_0	0.824239	0.0394756
TTACGTTTCCAAGCAT-1	Cluster_5	0.867587	0.0410106
TTACTGTCAGAGAGGG-1	Cluster_11	0.841498	0.0389358
TTAGGCACAAAGGCGT-1	Cluster_4	0.784672	0.0349494
TTAGGCACAATCTGCA-1	Cluster_0	0.904109	0.0379433
TTAGGGTGTATCCCTC-1	Cluster_6	0.884842	0.0512467
TTAGTCTAGCTGACCC-1	Cluster_6	0.867354	0.0534043
TTAGTCTCAAACCATC-1	Cluster_0	0.904824	0.0506978
TTAGTCTCATATGCGT-1	Cluster_0	0.885623	0.0398335
TTATTGCAGATCGCTT-1	Cluster_4	0.856037	0.0646561
TTATTGCGTGAACCGA-1	Cluster_0	0.736306	0.0499668
TTCAATCTCAGTCCGG-1	Cluster_0	0.807249	0.0390742
TTCACGCGTGAACTAA-1	Cluster_0	0.846982	0.0433021
TTCAGGATCCTTCTTC-1	Cluster_13	0.537057	0.0211033
TTCATGTCACCTGCGA-1	Cluster_6	0.493906	0.0387426
TTCCACGCACAGTCCG-1	Cluster_6	0.887534	0.0431654
TTCCACGGTTTGGAGG-1	Cluster_0	0.846017	0.0379649
TTCCGGTAGCATCCCG-1	Cluster_14	0.575904	0.0243181
TTCCTAAAGTAGAGTT-1	Cluster_6	0.907807	0.0535168
TTCCTAATCCGAACGC-1	Cluster_5	0.847668	0.0564619
TTCCTCTAGAGTCAAT-1	Cluster_0	0.837925	0.0495129
TTCCTCTAGGATGCGT-1	Cluster_0	0.881445	0.0439306
TTCCTCTAGGCTTAGG-1	Cluster_0	0.839075	0.0387233
TTCCTCTGTCTCCCTA-1	Cluster_4	0.815383	0.0532797
TTCCTTCCACGGCTAC-1	Cluster_0	0.790591	0.0458874
TTCCTTCGTATACCTG-1	Cluster_0	0.804305	0.0393242
TTCGCTGTCGGACTGC-1	Cluster_0	0.875627	0.0407475
TTCGGTCTCCACTGGG-1	Cluster_0	0.895623	0.0564057
TTCGGTCTCCTCTCGA-1	Cluster_0	0.872284	0.0424882
TTCTAACAGTACGTCT-1	Cluster_0	0.856657	0.0596485
TTCTAACGTCTTACTT-1	Cluster_0	0.825989	0.0412851
TTCTAACTCTTGTTAC-1	Cluster_0	0.915628	0.0465128
TTCTCTCCAAGTGTCT-1	Cluster_6	0.849619	0.0474582
TTCTCTCGTAGTCTGT-1	Cluster_0	0.927595	0.0501431
TTCTTCCCACGCTGCA-1	Cluster_0	0.888828	0.0512281
TTCTTCCCAGCGGTTC-1	Cluster_0	0.877476	0.0461554
TTCTTCCGTTTACACG-1	Cluster_0	0.892789	0.0449413
TTCTTGAAGTGGCAGT-1	Cluster_0	0.842271	0.037579
TTCTTGAGTACGACAG-1	Cluster_0	0.868582	0.0377995
TTCTTGATCCACACCT-1	Cluster_0	0.869866	0.0601969
TTCTTGATCCCGTTGT-1	Cluster_16	0.738168	0.0410342
TTCTTGATCGAATCCA-1	Cluster_3	0.706503	0.024441
TTGAACGTCCAAGCCG-1	Cluster_0	0.889401	0.0425498
TTGACCCGTGCCGAAA-1	Cluster_0	0.820097	0.0434271
TTGACCCGTGGTTCTA-1	Cluster_0	0.929214	0.0416199
TTGAGTGAGGCTTAGG-1	Cluster_6	0.831306	0.0375722
TTGAGTGGTCATCTAG-1	Cluster_0	0.82895	0.0424602
TTGCCTGTCCACAGGC-1	Cluster_6	0.849238	0.0420713
TTGCGTCCAACTTGGT-1	Cluster_0	0.838581	0.0448581
TTGCGTCCACAGAGAC-1	Cluster_4	0.867057	0.0478193
TTGCGTCCACTGGCGT-1	Cluster_4	0.889095	0.0558733
TTGGATGAGCAATTAG-1	Cluster_0	0.866075	0.0396806
TTGGATGAGTCGTTAC-1	Cluster_0	0.860025	0.0380971
TTGGATGGTTCTCAGA-1	Cluster_0	0.939155	0.0504125
TTGGATGTCAGTCATG-1	Cluster_6	0.881683	0.0512691
TTGGGATCACTTGACA-1	Cluster_0	0.866663	0.0365657
TTGGGATGTAATTAGG-1	Cluster_6	0.907948	0.0466073
TTGGGCGAGGAACATT-1	Cluster_6	0.874302	0.0398612
TTGGGCGGTAGTACGG-1	Cluster_6	0.885567	0.0539789
TTGGGTAAGGCTAGCA-1	Cluster_4	0.878523	0.0524927
TTGGGTAGTCGCACAC-1	Cluster_0	0.888838	0.0559695
TTGGGTAGTTTGGAGG-1	Cluster_0	0.872047	0.034574
TTGGTTTCACTCAAGT-1	Cluster_0	0.913128	0.0438145
TTGTGTTAGTTGAAGT-1	Cluster_6	0.881828	0.0402168
TTGTTCAAGCATTGTC-1	Cluster_0	0.754632	0.0351069
TTGTTCACACCTGATA-1	Cluster_4	0.869594	0.0473849
TTGTTCATCGAGCTGC-1	Cluster_0	0.878783	0.0367089
TTGTTGTGTGTTTGCA-1	Cluster_0	0.88764	0.0439168
TTGTTTGGTACGTGAG-1	Cluster_6	0.851346	0.041751
TTGTTTGGTCAGACGA-1	Cluster_0	0.866668	0.0473364
TTTACCAGTGGGACAT-1	Cluster_6	0.895594	0.0414703
TTTACCAGTTGTGCAT-1	Cluster_0	0.873549	0.0410662
TTTACCATCCGATGCG-1	Cluster_6	0.902158	0.0415286
TTTACGTAGTTACGTC-1	Cluster_0	0.854486	0.0416045
TTTACGTCAAAGCTAA-1	Cluster_0	0.905608	0.0412911
TTTACGTGTTCTAAGC-1	Cluster_6	0.81451	0.0456672
TTTACTGGTGGCTCTG-1	Cluster_0	0.824939	0.0442666
TTTAGTCCAAGTGCAG-1	Cluster_0	0.895763	0.0462854
TTTAGTCGTAGGGTAC-1	Cluster_0	0.891465	0.0425641
TTTAGTCTCTCGCAGG-1	Cluster_4	0.882648	0.0477641
TTTATGCGTGTTCGAT-1	Cluster_6	0.913536	0.0437719
TTTCAGTGTCGGCCTA-1	Cluster_0	0.87179	0.0406347
TTTCATGAGCAGGGAG-1	Cluster_6	0.859478	0.0493248
TTTCATGAGTCTAGAA-1	Cluster_6	0.878988	0.0448902
TTTCCTCTCCTGTAGA-1	Cluster_6	0.888607	0.0781553
TTTGACTCATGGAGAC-1	Cluster_0	0.877379	0.051706
TTTGACTGTATCACCA-1	Cluster_0	0.892081	0.0431091
TTTGGAGCAAGAGGTC-1	Cluster_8	0.73214	0.0356135
TTTGGAGTCGTAGGAG-1	Cluster_0	0.695814	0.0416482
TTTGGTTCAAGAATGT-1	Cluster_0	0.862042	0.0509327

## Sheet: Group B cells
Barcode	Cluster	Correlation	cnv_score
AAACGAAAGCTTAAGA-1	Cluster_0	0.732469	0.0329485
AAAGAACAGCGTATGG-1	Cluster_5	0.849414	0.0362262
AAAGAACAGTCAGCCC-1	Cluster_0	0.877052	0.0418553
AAAGAACTCGAGCACC-1	Cluster_4	0.721205	0.0338986
AAAGGATCAGGGTCTC-1	Cluster_9	0.451817	0.0211483
AAAGTGACATGTCGTA-1	Cluster_0	0.812432	0.031763
AACAACCAGACCGCCT-1	Cluster_6	0.804073	0.0379221
AACAAGATCTTTCGAT-1	Cluster_6	0.829139	0.0371047
AACCACACAGAGTGTG-1	Cluster_0	0.801291	0.0419037
AACCTGAAGATGCTTC-1	Cluster_6	0.735933	0.0521757
AACCTGAGTCACTAGT-1	Cluster_0	0.649964	0.0400072
AACCTTTAGGGCAACT-1	Cluster_4	0.556024	0.0227668
AAGACTCTCTGAGAGG-1	Cluster_0	0.880621	0.0513209
AAGATAGTCTACTGAG-1	Cluster_5	0.65318	0.0566762
AAGGAATTCCTTCTAA-1	Cluster_4	0.869962	0.0340142
AAGTCGTCAGGTTCCG-1	Cluster_0	0.660093	0.0291216
AAGTGAACAGGTGGAT-1	Cluster_4	0.591219	0.0388108
AAGTGAATCCGGACGT-1	Cluster_0	0.514546	0.0471566
AATCACGGTTTCTATC-1	Cluster_4	0.824879	0.0350307
AATCGACGTTTCGTTT-1	Cluster_4	0.652537	0.0668482
AATGAAGTCCCTTTGG-1	Cluster_6	0.868523	0.0356846
AATGCCATCCCTAGGG-1	Cluster_8	0.558964	0.0443021
ACACTGAAGCGTATGG-1	Cluster_6	0.8262	0.0411405
ACAGGGATCTGTACAG-1	Cluster_6	0.876479	0.0380691
ACATGCAGTGCCGTTG-1	Cluster_0	0.707609	0.0322837
ACATTTCCAGGATGAC-1	Cluster_13	0.722171	0.0215659
ACCATTTAGAGACAAG-1	Cluster_5	0.784361	0.0454932
ACCCTCATCTAGCAAC-1	Cluster_2	0.675008	0.0353487
ACCGTTCCAATGAAAC-1	Cluster_6	0.50243	0.0290248
ACCGTTCGTGTTACTG-1	Cluster_6	0.839071	0.0451531
ACCTACCGTGCCTTCT-1	Cluster_4	0.781259	0.0275413
ACGATGTAGCGAATGC-1	Cluster_4	0.659886	0.0585362
ACGGAAGGTCCTTTGC-1	Cluster_13	0.601485	0.024635
ACGGGTCCAGTATGAA-1	Cluster_6	0.90055	0.0441829
ACGGGTCGTCCAAATC-1	Cluster_5	0.905946	0.0388353
ACGTACACAACGGCTC-1	Cluster_8	0.748929	0.0346479
ACGTACAGTGGTCTTA-1	Cluster_6	0.854537	0.0263744
ACGTCCTCAGTTCTAG-1	Cluster_6	0.826469	0.0464275
ACTATGGTCGGCTATA-1	Cluster_6	0.511713	0.0387861
ACTATTCTCATACAGC-1	Cluster_13	0.424943	0.0156934
ACTGCAACACTGGCCA-1	Cluster_0	0.682421	0.0360012
ACTGCAAGTATGAGAT-1	Cluster_4	0.57883	0.0257285
ACTGTCCTCGTAACCA-1	Cluster_0	0.845564	0.0418325
ACTTATCAGCTGAAGC-1	Cluster_6	0.913147	0.0502774
ACTTATCGTATCTTCT-1	Cluster_0	0.821035	0.0374433
ACTTCGCTCGAGCCTG-1	Cluster_0	0.621411	0.019733
ACTTTCAAGCGGACAT-1	Cluster_4	0.453708	0.0247639
ACTTTGTTCAGGAAGC-1	Cluster_6	0.903752	0.0348466
AGACCATAGCACTCTA-1	Cluster_13	0.580935	0.0237312
AGAGAATGTGACAGCA-1	Cluster_6	0.771791	0.0304875
AGAGCAGCACCAAATC-1	Cluster_6	0.732468	0.0331474
AGATAGACAACACACT-1	Cluster_8	0.544568	0.0212114
AGCCAATTCCTCCACA-1	Cluster_11	0.670213	0.0321147
AGCCAATTCTATACTC-1	Cluster_0	0.770453	0.0407251
AGCCAGCAGATTGGGC-1	Cluster_6	0.835744	0.0387035
AGCCAGCAGTGCACCC-1	Cluster_0	0.773824	0.0402589
AGCCAGCCATGCGGTC-1	Cluster_6	0.871444	0.040214
AGCCAGCGTAGCGTTT-1	Cluster_6	0.849712	0.0353086
AGCCAGCGTGCCCAGT-1	Cluster_11	0.703898	0.0383091
AGCCAGCTCCGTTGAA-1	Cluster_11	0.79517	0.0383693
AGCGATTTCACGGACC-1	Cluster_0	0.798028	0.0457793
AGCGATTTCTAAACGC-1	Cluster_6	0.879757	0.0333855
AGCGCCAGTCACAGTT-1	Cluster_0	0.68295	0.0303454
AGCGCCATCGCATTGA-1	Cluster_0	0.79447	0.0338207
AGCGCTGAGAGAGCCT-1	Cluster_0	0.555804	0.0317225
AGCGCTGAGGGTATAT-1	Cluster_0	0.714459	0.0374862
AGCGCTGTCCGGGACT-1	Cluster_0	0.767069	0.040776
AGCGCTGTCTCCCAAC-1	Cluster_6	0.885859	0.0388814
AGCGCTGTCTGCATGA-1	Cluster_0	0.843522	0.0383904
AGCGTATTCGCCGTGA-1	Cluster_8	0.667226	0.033457
AGCGTCGCATCACCAA-1	Cluster_7	0.519817	0.0375178
AGCGTCGGTACTGTTG-1	Cluster_0	0.739352	0.0358426
AGCGTCGGTGGATTTC-1	Cluster_0	0.802234	0.0457493
AGCTACAAGTCAAGCG-1	Cluster_3	0.705791	0.032011
AGCTACACAAAGACGC-1	Cluster_8	0.832736	0.0377041
AGCTACACATCCTATT-1	Cluster_0	0.843941	0.03732
AGCTACAGTCGACGCT-1	Cluster_6	0.90873	0.0374075
AGCTACATCGGACTTA-1	Cluster_7	0.373435	0.0435576
AGCTCAACAAGTGGAC-1	Cluster_0	0.663153	0.0325664
AGCTCAACAGAGGCAT-1	Cluster_6	0.856472	0.0469656
AGCTCAACATCGAAGG-1	Cluster_0	0.879463	0.0412836
AGCTCAAGTACCTAGT-1	Cluster_4	0.613671	0.0331885
AGCTCAATCAAGAATG-1	Cluster_0	0.827524	0.0404367
AGCTTCCCAGTCAACT-1	Cluster_6	0.894885	0.0372112
AGCTTCCGTATCGAGG-1	Cluster_6	0.911149	0.0366347
AGCTTCCGTTTCCAAG-1	Cluster_0	0.814415	0.043498
AGGAAATAGCACGATG-1	Cluster_0	0.842039	0.0508295
AGGAAATGTCTACGAT-1	Cluster_0	0.733359	0.033044
AGGAAATGTGTATCCA-1	Cluster_0	0.861627	0.0393869
AGGAAATTCATTCTTG-1	Cluster_1	0.723806	0.0304446
AGGAATACAAATCAAG-1	Cluster_6	0.880314	0.0333095
AGGAATAGTGGATCGA-1	Cluster_6	0.822433	0.0424324
AGGACGAAGCTAATGA-1	Cluster_0	0.752309	0.0385124
AGGACGACAGGCACAA-1	Cluster_0	0.795503	0.0418747
AGGACGATCAACTGAC-1	Cluster_0	0.779337	0.0473702
AGGACGATCTAGCAAC-1	Cluster_0	0.688493	0.0568397
AGGACTTAGAAGTCCG-1	Cluster_0	0.780658	0.03749
AGGACTTAGCATGAAT-1	Cluster_0	0.852216	0.0441457
AGGACTTAGCATTTCG-1	Cluster_0	0.866519	0.033097
AGGACTTGTGACTATC-1	Cluster_3	0.725396	0.0486678
AGGACTTTCCATAGAC-1	Cluster_0	0.8624	0.041557
AGGACTTTCGAATCCA-1	Cluster_0	0.577702	0.0266279
AGGACTTTCGTGCATA-1	Cluster_0	0.687909	0.0397695
AGGACTTTCTTTGCGC-1	Cluster_6	0.884072	0.0380672
AGGAGGTAGTGCCGAA-1	Cluster_4	0.777336	0.0480054
AGGATAAAGCATGATA-1	Cluster_0	0.765392	0.0425933
AGGATAAAGCCTATTG-1	Cluster_2	0.470452	0.0266369
AGGATAACAATAGAGT-1	Cluster_8	0.590377	0.0367458
AGGATAAGTTGTCCCT-1	Cluster_0	0.716481	0.0385601
AGGATCTAGTAACGAT-1	Cluster_0	0.874408	0.0353182
AGGATCTCAGCAGTAG-1	Cluster_6	0.795481	0.0320385
AGGATCTTCAAGTGTC-1	Cluster_0	0.871182	0.0363562
AGGATCTTCACTACGA-1	Cluster_6	0.88064	0.0336934
AGGATCTTCGCACGGT-1	Cluster_0	0.79325	0.0472978
AGGCATTGTGCGAGTA-1	Cluster_0	0.684813	0.0351327
AGGCCACAGGGTAATT-1	Cluster_0	0.835942	0.042
AGGCCACAGTGATTCC-1	Cluster_0	0.814708	0.0420454
AGGCCACGTACTGACT-1	Cluster_5	0.817623	0.0348921
AGGCCACGTCAAGCGA-1	Cluster_0	0.832106	0.0387249
AGGCCACGTGGAAGTC-1	Cluster_6	0.871193	0.0368279
AGGCTGCGTAGCGTCC-1	Cluster_0	0.923207	0.0400805
AGGCTGCGTCACTACA-1	Cluster_5	0.720847	0.0501026
AGGCTGCTCAGCTGAT-1	Cluster_4	0.81284	0.030697
AGGGAGTAGAAGCCTG-1	Cluster_0	0.808882	0.0440736
AGGGAGTAGGAACATT-1	Cluster_0	0.740504	0.0318373
AGGGAGTAGTTCGGTT-1	Cluster_6	0.837248	0.0382196
AGGGAGTGTCTAGATC-1	Cluster_0	0.729311	0.0396831
AGGGAGTGTGTTGCCG-1	Cluster_0	0.736213	0.0357934
AGGGCCTAGCGAAACC-1	Cluster_4	0.765178	0.0411016
AGGGCCTGTCGTTTCC-1	Cluster_0	0.818729	0.0519804
AGGGCTCAGGAACGAA-1	Cluster_6	0.871214	0.0341702
AGGGCTCCAAATCAGA-1	Cluster_0	0.800764	0.0414097
AGGGCTCCACTCAAGT-1	Cluster_6	0.840875	0.0441846
AGGGCTCGTTCAGCGC-1	Cluster_0	0.697585	0.0232504
AGGGCTCGTTTACGTG-1	Cluster_0	0.776357	0.0404062
AGGGTCCCATCCTGTC-1	Cluster_0	0.88195	0.0411466
AGGGTCCGTACTAACC-1	Cluster_0	0.843997	0.0357088
AGGGTCCGTCAGGTAG-1	Cluster_0	0.861357	0.045234
AGGGTCCGTTAGGAGC-1	Cluster_6	0.713894	0.0351434
AGGGTCCGTTCAATCG-1	Cluster_7	0.210719	0.0422801
AGGGTGAAGATACATG-1	Cluster_6	0.844808	0.0400398
AGGGTGAAGCAAGTGC-1	Cluster_0	0.860757	0.0342247
AGGGTGAAGGGCGAGA-1	Cluster_0	0.799922	0.0364273
AGGGTGAAGGTTGACG-1	Cluster_0	0.789224	0.0551154
AGGGTGAAGTCTAGAA-1	Cluster_6	0.877045	0.0404254
AGGGTGACACAGAGAC-1	Cluster_6	0.870858	0.0327677
AGGGTTTCACGGGTAA-1	Cluster_0	0.802765	0.0395636
AGGGTTTCAGACAAGC-1	Cluster_0	0.886839	0.0368612
AGGGTTTGTACCGCGT-1	Cluster_4	0.777923	0.0385363
AGGGTTTGTGTTGATC-1	Cluster_6	0.720087	0.0446771
AGGGTTTTCCCTTCCC-1	Cluster_14	0.654069	0.0377238
AGGGTTTTCGTAGAGG-1	Cluster_0	0.710525	0.0382703
AGGTAGGAGAACCCGA-1	Cluster_4	0.759269	0.0330786
AGGTAGGAGAATTGCA-1	Cluster_0	0.869197	0.0339794
AGGTAGGGTCCACAGC-1	Cluster_6	0.866856	0.0320676
AGGTCATCAGTAGTGG-1	Cluster_0	0.80324	0.0424925
AGGTCATTCTGGAGAG-1	Cluster_6	0.893452	0.0342545
AGGTCTAAGAATGTTG-1	Cluster_0	0.835446	0.0788627
AGGTCTAGTGCACAAG-1	Cluster_0	0.867515	0.0365579
AGGTCTAGTTCAGTAC-1	Cluster_0	0.811702	0.0374783
AGGTCTAGTTGCGGAA-1	Cluster_6	0.814233	0.0331848
AGGTGTTAGATGTTGA-1	Cluster_0	0.824439	0.0367082
AGGTGTTAGTATCTGC-1	Cluster_0	0.859924	0.0308054
AGGTGTTCACCAGGTC-1	Cluster_0	0.491665	0.029938
AGGTGTTGTACGTGTT-1	Cluster_0	0.851142	0.0436023
AGGTGTTGTCCGTACG-1	Cluster_0	0.794634	0.0370898
AGGTTACCACCCAAGC-1	Cluster_6	0.77011	0.0377031
AGGTTACCACGTAGAG-1	Cluster_6	0.872637	0.0362979
AGGTTGTAGTGGTGAC-1	Cluster_0	0.893688	0.0406411
AGGTTGTGTCTACATG-1	Cluster_6	0.858158	0.0376114
AGTAACCAGGTCACTT-1	Cluster_0	0.830586	0.0460397
AGTAACCGTACAGTCT-1	Cluster_0	0.749821	0.0320294
AGTAACCGTCAACCTA-1	Cluster_6	0.81613	0.0472186
AGTAACCGTGACTGTT-1	Cluster_0	0.770497	0.0396988
AGTAACCTCAGCCTTC-1	Cluster_0	0.877546	0.0458745
AGTACCAAGACAGCTG-1	Cluster_0	0.874557	0.0460021
AGTACCAAGTTCCTGA-1	Cluster_6	0.823692	0.0347679
AGTACCACATTGTAGC-1	Cluster_0	0.868691	0.037187
AGTACCATCCGTACGG-1	Cluster_6	0.86967	0.0359848
AGTACTGAGACGCCCT-1	Cluster_6	0.781636	0.0444497
AGTACTGAGCTCTGTA-1	Cluster_6	0.906886	0.0349453
AGTACTGGTGCGACAA-1	Cluster_3	0.558429	0.0187077
AGTAGCTAGTTCGGTT-1	Cluster_1	0.519944	0.0360452
AGTAGCTCAGAGTCTT-1	Cluster_0	0.485618	0.045023
AGTAGCTCAGGTACGA-1	Cluster_6	0.712559	0.0509558
AGTAGCTTCGGTCACG-1	Cluster_6	0.799352	0.0565548
AGTAGTCAGCGCTGCT-1	Cluster_0	0.780551	0.0428662
AGTAGTCCACGTCGTG-1	Cluster_6	0.816866	0.0423664
AGTAGTCGTCACATTG-1	Cluster_6	0.732943	0.0511096
AGTAGTCGTCATGACT-1	Cluster_6	0.8542	0.0343253
AGTAGTCTCAGATTGC-1	Cluster_6	0.841236	0.0397471
AGTAGTCTCCAATCTT-1	Cluster_0	0.814483	0.0342661
AGTAGTCTCGATTGGT-1	Cluster_12	0.292141	0.015773
AGTAGTCTCTGGTTGA-1	Cluster_0	0.752157	0.0386078
AGTCAACAGAGTTGAT-1	Cluster_0	0.878202	0.0477526
AGTCAACAGCCGTAAG-1	Cluster_6	0.878649	0.0493435
AGTCAACGTCCGGATC-1	Cluster_8	0.811328	0.0352982
AGTCAACGTCGCAACC-1	Cluster_6	0.85173	0.0339677
AGTCACACAGAGAAAG-1	Cluster_4	0.844252	0.0365955
AGTCACAGTCTGTGGC-1	Cluster_0	0.814348	0.0343631
AGTCACAGTGTTACTG-1	Cluster_6	0.815066	0.0297503
AGTCACATCTAACGGT-1	Cluster_0	0.870288	0.0436639
AGTCATGAGCCTCTTC-1	Cluster_0	0.832785	0.0300959
AGTCATGCAATCCTAG-1	Cluster_6	0.870169	0.0368279
AGTCTCCAGGAACGTC-1	Cluster_0	0.76233	0.0519474
AGTCTCCAGTCGCCAC-1	Cluster_6	0.841104	0.040885
AGTCTCCAGTGATTCC-1	Cluster_0	0.803868	0.0391216
AGTCTCCCAATTGAGA-1	Cluster_0	0.442309	0.0282642
AGTCTCCGTATTTCGG-1	Cluster_3	0.809766	0.0355374
AGTCTCCGTTCCGCTT-1	Cluster_0	0.453572	0.0278957
AGTCTCCTCCCTCTCC-1	Cluster_0	0.878402	0.0556918
AGTGACTAGACGCCAA-1	Cluster_8	0.861701	0.0462905
AGTGACTAGACTAGAT-1	Cluster_0	0.835197	0.0386818
AGTGACTAGGGACCAT-1	Cluster_11	0.771747	0.0349023
AGTGACTTCTTCCTAA-1	Cluster_0	0.849138	0.0401593
AGTGATCGTCCGTTTC-1	Cluster_0	0.870523	0.0377773
AGTGCCGAGACAGTCG-1	Cluster_4	0.833996	0.0396121
AGTGTTGCAAGTGGCA-1	Cluster_0	0.852249	0.0523581
AGTGTTGCATTGGATC-1	Cluster_6	0.87963	0.0385276
AGTGTTGGTAGCACGA-1	Cluster_5	0.553726	0.0257352
AGTGTTGTCGCTACAA-1	Cluster_6	0.895507	0.0376107
AGTGTTGTCTGAGCAT-1	Cluster_0	0.847025	0.034809
AGTGTTGTCTTGTTAC-1	Cluster_4	0.655922	0.0252727
AGTTAGCCACTTCCTG-1	Cluster_3	0.402426	0.037031
AGTTAGCCATTCGGGC-1	Cluster_0	0.907984	0.0380947
AGTTCCCAGAGGTATT-1	Cluster_4	0.87325	0.0503825
AGTTCCCAGGTTGGTG-1	Cluster_0	0.835182	0.0565274
AGTTCCCGTATAGGGC-1	Cluster_0	0.76002	0.0322392
AGTTCCCGTCTTACAG-1	Cluster_6	0.796193	0.0333061
AGTTCGAAGACGACGT-1	Cluster_0	0.681073	0.0524886
AGTTCGACACCTGCTT-1	Cluster_0	0.878135	0.0378648
AGTTCGATCAATGTCG-1	Cluster_6	0.834141	0.0474199
AGTTCGATCTTTGATC-1	Cluster_0	0.788238	0.0376786
ATACCGACATCCAATG-1	Cluster_3	0.596359	0.0982896
ATACCGAGTTATGGTC-1	Cluster_0	0.842427	0.036474
ATACCTTAGAGCCGAT-1	Cluster_0	0.885421	0.0348877
ATACCTTAGTGGTGAC-1	Cluster_0	0.844937	0.0399199
ATACCTTGTCTAGATC-1	Cluster_6	0.645073	0.0436198
ATACCTTGTTTGCCGG-1	Cluster_5	0.375519	0.0331017
ATACCTTTCCGTGTGG-1	Cluster_0	0.884991	0.0300565
ATACCTTTCCTTGGAA-1	Cluster_6	0.863521	0.0377569
ATACTTCCAGTGCGCT-1	Cluster_4	0.872005	0.0370491
ATACTTCGTATACGGG-1	Cluster_0	0.724106	0.0389257
ATAGACCGTCGTTCAA-1	Cluster_0	0.886151	0.0362489
ATAGACCGTTACACAC-1	Cluster_0	0.665582	0.0490833
ATAGACCTCACCCTCA-1	Cluster_4	0.579597	0.0335818
ATAGAGATCGCGTGAC-1	Cluster_0	0.883659	0.0350573
ATAGGCTAGCGAAACC-1	Cluster_6	0.85708	0.0441638
ATAGGCTAGCTCCATA-1	Cluster_0	0.78856	0.0442021
ATAGGCTCAGCGGTTC-1	Cluster_6	0.803143	0.0361797
ATAGGCTGTCGAAACG-1	Cluster_0	0.840549	0.047019
ATATCCTCAAGGCTTT-1	Cluster_4	0.858914	0.0355564
ATATCCTGTAAGGAGA-1	Cluster_0	0.898849	0.0422529
ATATCCTTCCCTCTTT-1	Cluster_6	0.871388	0.0435691
ATCACAGAGATACGAT-1	Cluster_0	0.80217	0.0444668
ATCACAGAGTGTAGAT-1	Cluster_6	0.826878	0.0464975
ATCACAGTCCACAAGT-1	Cluster_0	0.82682	0.0423449
ATCACAGTCCTACACC-1	Cluster_0	0.827419	0.0370136
ATCACGACAGACATCT-1	Cluster_4	0.742099	0.0478897
ATCACTTCAATCTCTT-1	Cluster_0	0.843761	0.0377006
ATCACTTCAGCATTGT-1	Cluster_0	0.880403	0.0440319
ATCACTTGTCTGCAAT-1	Cluster_0	0.550856	0.0200447
ATCACTTGTCTGTGCG-1	Cluster_0	0.855119	0.0357725
ATCACTTGTGGTCTCG-1	Cluster_2	0.702146	0.0389213
ATCACTTGTGTTCGTA-1	Cluster_6	0.897995	0.0491445
ATCACTTTCTCTTCAA-1	Cluster_0	0.718367	0.0430402
ATCAGGTAGATTCGCT-1	Cluster_3	0.261441	0.0397887
ATCAGGTAGCTGGCTC-1	Cluster_0	0.654369	0.0580335
ATCAGGTCACATTACG-1	Cluster_6	0.899966	0.0370489
ATCAGGTCACGGCTAC-1	Cluster_4	0.736752	0.0353122
ATCAGGTCATAATCGC-1	Cluster_0	0.823704	0.0376931
ATCAGGTGTGTCTTCC-1	Cluster_6	0.870704	0.0352329
ATCATTCAGACATATG-1	Cluster_4	0.579414	0.043892
ATCATTCAGTATGATG-1	Cluster_6	0.887629	0.0498848
ATCATTCCAATGGCCC-1	Cluster_4	0.677885	0.0459182
ATCATTCCACTCCGGA-1	Cluster_0	0.847465	0.039252
ATCATTCTCGCAGATT-1	Cluster_6	0.884373	0.0340666
ATCATTCTCTTTGATC-1	Cluster_0	0.792498	0.041549
ATCCACCAGGCTCCCA-1	Cluster_0	0.877203	0.0410537
ATCCACCAGGGCAATC-1	Cluster_0	0.776077	0.0411207
ATCCACCAGTGGACTG-1	Cluster_5	0.444141	0.0331481
ATCCACCTCACGATCA-1	Cluster_4	0.764549	0.0425827
ATCCATTAGTGGAAGA-1	Cluster_4	0.691595	0.0420135
ATCCATTTCCCAACTC-1	Cluster_6	0.862401	0.0362425
ATCCATTTCGACCATA-1	Cluster_6	0.78679	0.0537996
ATCCCTGAGCCAGTAG-1	Cluster_6	0.896447	0.0440583
ATCCCTGGTACACGTT-1	Cluster_0	0.808445	0.0396732
ATCCCTGGTTCGTACA-1	Cluster_8	0.848521	0.047939
ATCCGTCCAGAGTGAC-1	Cluster_4	0.804323	0.0315436
ATCCGTCGTAGAATGT-1	Cluster_0	0.809592	0.0400489
ATCCGTCGTATGAGAT-1	Cluster_0	0.878158	0.038826
ATCCTATCACTTGTGA-1	Cluster_0	0.550186	0.0391075
ATCCTATGTGAAGCGT-1	Cluster_0	0.839686	0.0414638
ATCCTATGTTCCTTGC-1	Cluster_4	0.732374	0.0417281
ATCCTATTCCCTCAAC-1	Cluster_6	0.65087	0.0491609
ATCGATGCAATATCCG-1	Cluster_0	0.848606	0.044097
ATCGATGCACGTACAT-1	Cluster_4	0.80959	0.0362325
ATCGATGCATTCCTAT-1	Cluster_0	0.399331	0.0469799
ATCGATGGTTAAAGTG-1	Cluster_0	0.812142	0.0332528
ATCGATGTCACCTCGT-1	Cluster_4	0.397749	0.0348902
ATCGATGTCGTCACCT-1	Cluster_0	0.806303	0.0381274
ATCGCCTAGACTAAGT-1	Cluster_0	0.801401	0.0364576
ATCGCCTAGGACGCAT-1	Cluster_0	0.897874	0.0384205
ATCGCCTCAGCTGTGC-1	Cluster_6	0.865806	0.0373679
ATCGCCTCATAAGCGG-1	Cluster_0	0.82878	0.0335414
ATCGGATCAACACGAG-1	Cluster_4	0.480119	0.0356894
ATCGGCGAGCAGCCCT-1	Cluster_0	0.793945	0.0313582
ATCGGCGAGGAGAGGC-1	Cluster_6	0.800035	0.0391818
ATCGGCGCACGAGGAT-1	Cluster_4	0.672439	0.0427964
ATCGGCGCATGTCGTA-1	Cluster_6	0.84754	0.044669
ATCGTAGAGAACTTCC-1	Cluster_0	0.812844	0.0408634
ATCGTAGCAGGTTCAT-1	Cluster_6	0.921721	0.037853
ATCGTAGGTCCACAGC-1	Cluster_0	0.65096	0.0319616
ATCGTCCAGGTATCTC-1	Cluster_5	0.782248	0.0340642
ATCGTCCCATGACGGA-1	Cluster_0	0.863086	0.0369228
ATCGTCCGTCACTCTC-1	Cluster_0	0.906857	0.0420517
ATCGTGAGTCATCGGC-1	Cluster_6	0.822045	0.0300327
ATCTCTAAGCGAAACC-1	Cluster_6	0.54236	0.0344726
ATCTCTAAGTAGACCG-1	Cluster_4	0.863987	0.0410442
ATCTCTACAGGTCAAG-1	Cluster_11	0.65627	0.0319464
ATCTCTAGTTAGGCTT-1	Cluster_5	0.69435	0.0316005
ATCTCTATCAGTCATG-1	Cluster_0	0.738205	0.0406609
ATCTCTATCCATAGAC-1	Cluster_4	0.499398	0.0333617
ATCTTCAAGCGCCTAC-1	Cluster_6	0.790058	0.0477068
ATCTTCAAGGTCACTT-1	Cluster_4	0.748152	0.0324393
ATCTTCACAAATTGCC-1	Cluster_8	0.624057	0.0439402
ATCTTCACAATTCGTG-1	Cluster_0	0.903595	0.0407408
ATCTTCACAATTGAAG-1	Cluster_4	0.807806	0.031362
ATGAAAGGTCGCGTCA-1	Cluster_0	0.830671	0.04055
ATGAAAGGTCGTACAT-1	Cluster_0	0.878128	0.0366387
ATGAAAGGTGGGTCAA-1	Cluster_0	0.678488	0.0405077
ATGAAAGTCGATCCAA-1	Cluster_0	0.741902	0.0397678
ATGAAAGTCGGAATGG-1	Cluster_0	0.846063	0.045592
ATGACCAAGCTGTACT-1	Cluster_0	0.611541	0.0251056
ATGACCAAGGCTCCCA-1	Cluster_6	0.859052	0.0299327
ATGACCACAACCACAT-1	Cluster_0	0.820821	0.0380899
ATGACCAGTCTCAAGT-1	Cluster_0	0.866427	0.0406617
ATGAGGGCAAGCCTGC-1	Cluster_6	0.701177	0.0407464
ATGAGGGTCACCTGTC-1	Cluster_0	0.865842	0.0373132
ATGAGGGTCGGTGAAG-1	Cluster_6	0.837884	0.031137
ATGAGTCAGCACTGGA-1	Cluster_6	0.825974	0.030041
ATGAGTCAGGCCACCT-1	Cluster_0	0.887839	0.0423195
ATGAGTCGTTAGCGGA-1	Cluster_6	0.877446	0.0322075
ATGAGTCTCAAAGAAC-1	Cluster_0	0.679649	0.0441063
ATGAGTCTCACAAGAA-1	Cluster_0	0.762645	0.0317539
ATGAGTCTCTGCGATA-1	Cluster_0	0.559397	0.0359976
ATGATCGAGATCCCGC-1	Cluster_0	0.746269	0.0456041
ATGATCGGTATACAGA-1	Cluster_4	0.606409	0.0316764
ATGCATGCATAAGATG-1	Cluster_8	0.642094	0.0359716
ATGCCTCCACTCCGGA-1	Cluster_0	0.901555	0.0406293
ATGCCTCCAGAGCCCT-1	Cluster_0	0.792036	0.0409533
ATGCCTCGTGACCTGC-1	Cluster_8	0.841186	0.0423184
ATGCCTCTCATTTGTC-1	Cluster_0	0.874527	0.0539362
ATGCCTCTCGGCCAAC-1	Cluster_15	0.651331	0.0219337
ATGCGATAGCTTACGT-1	Cluster_0	0.817764	0.0375206
ATGCGATAGTGATAGT-1	Cluster_0	0.684307	0.0237132
ATGCGATCAAGGTTGG-1	Cluster_0	0.82791	0.0424356
ATGGAGGCACTGCGAC-1	Cluster_6	0.899039	0.0361945
ATGGAGGGTGCATCTA-1	Cluster_0	0.729306	0.0349367
ATGGAGGGTGGCTGAA-1	Cluster_4	0.765782	0.0433289
ATGGAGGTCTCTAAGG-1	Cluster_6	0.859435	0.0353635
ATGGATCCACTTACAG-1	Cluster_6	0.824786	0.0457385
ATGGATCCATCGATAC-1	Cluster_0	0.883261	0.0416903
ATGGGAGAGGAAGTGA-1	Cluster_0	0.835381	0.0444661
ATGGGAGAGGTATAGT-1	Cluster_0	0.71731	0.037634
ATGGGAGAGTGCGCTC-1	Cluster_4	0.60562	0.0496304
ATGGGAGCAAGATGGC-1	Cluster_4	0.865406	0.0326982
ATGGGAGCATGTGACT-1	Cluster_6	0.771245	0.0372884
ATGGGAGGTAGACTGG-1	Cluster_0	0.850248	0.0387226
ATGGGAGGTTGCCGCA-1	Cluster_4	0.838629	0.0444274
ATGGGAGGTTTGGGAG-1	Cluster_6	0.85568	0.0429349
ATGGGTTCACTAAACC-1	Cluster_0	0.830927	0.0362555
ATGGGTTCATCGGTTA-1	Cluster_6	0.855178	0.0380405
ATGGGTTGTTGCGAAG-1	Cluster_0	0.723931	0.0474876
ATGGGTTTCCATGATG-1	Cluster_0	0.804794	0.0460804
ATGGTTGAGGTCTACT-1	Cluster_0	0.866948	0.0390736
ATGGTTGCACCCTGAG-1	Cluster_6	0.757274	0.0425978
ATGGTTGCAGGATTCT-1	Cluster_5	0.826601	0.0389753
ATGGTTGCATTCGGGC-1	Cluster_6	0.723758	0.0393254
ATGGTTGGTACAACGG-1	Cluster_0	0.744666	0.0326226
ATGTCCCAGGCACTCC-1	Cluster_0	0.732447	0.0466724
ATGTCCCCACACCGAC-1	Cluster_6	0.829891	0.0372229
ATGTCTTAGCTGTGCC-1	Cluster_6	0.863262	0.0444409
ATGTCTTAGTACCCTA-1	Cluster_6	0.425096	0.0424204
ATGTCTTAGTTTCGGT-1	Cluster_4	0.590539	0.0291756
ATGTCTTGTCGTCGGT-1	Cluster_0	0.827856	0.0378329
ATGTCTTTCAAGCCTA-1	Cluster_6	0.82769	0.0403842
ATTACCTCACCCTGAG-1	Cluster_6	0.823958	0.0341301
ATTACCTCAGGCTACC-1	Cluster_5	0.560899	0.0501327
ATTACCTGTCTGTGTA-1	Cluster_0	0.828486	0.0358494
ATTACTCCAAGCTCTA-1	Cluster_4	0.740105	0.05131
ATTACTCCACCCTTAC-1	Cluster_4	0.422462	0.0309926
ATTACTCCACGACAGA-1	Cluster_3	0.601462	0.0471795
ATTACTCCACGTACAT-1	Cluster_0	0.716326	0.035206
ATTATCCGTGCATGAG-1	Cluster_8	0.860803	0.0497865
ATTATCCGTGGAACCA-1	Cluster_0	0.723146	0.0357833
ATTATCCTCAAATAGG-1	Cluster_9	0.354023	0.0224072
ATTCACTAGCCTTTGA-1	Cluster_0	0.790204	0.0353587
ATTCACTAGTAGTCCT-1	Cluster_0	0.84544	0.0454615
ATTCACTCACGCTTAA-1	Cluster_7	0.466356	0.0346803
ATTCACTCAGAGATGC-1	Cluster_6	0.853746	0.0362314
ATTCACTCATAGAGGC-1	Cluster_0	0.831738	0.0381022
ATTCACTCATCCGAGC-1	Cluster_0	0.82915	0.0334357
ATTCACTGTGCAACGA-1	Cluster_0	0.796675	0.0424347
ATTCAGGCAGGTGTTT-1	Cluster_0	0.871562	0.0538979
ATTCAGGCATGGACAG-1	Cluster_3	0.559891	0.0332255
ATTCAGGGTGATTGGG-1	Cluster_0	0.754153	0.0318735
ATTCAGGTCATTACTC-1	Cluster_0	0.853615	0.0379307
ATTCAGGTCTTCTGGC-1	Cluster_6	0.83967	0.0305362
ATTCATCGTCAGTCCG-1	Cluster_6	0.539542	0.0273059
ATTCCATGTGCAGGAT-1	Cluster_6	0.818446	0.0598844
ATTCCATTCCGATAGT-1	Cluster_0	0.675652	0.0547174
ATTCCCGGTACTCCGG-1	Cluster_6	0.874215	0.0328638
ATTCCTACAATTCGTG-1	Cluster_0	0.804011	0.0411201
ATTCCTAGTCTAATCG-1	Cluster_6	0.85033	0.032677
ATTCCTATCTGGGTCG-1	Cluster_0	0.895984	0.0369996
ATTCGTTAGTGATTCC-1	Cluster_0	0.846294	0.0428189
ATTCGTTGTCCTGGGT-1	Cluster_6	0.874112	0.0372913
ATTCGTTTCCTCTGCA-1	Cluster_4	0.804676	0.035764
ATTCTTGAGATTGTGA-1	Cluster_5	0.788391	0.0379184
ATTCTTGAGCATTGTC-1	Cluster_8	0.840237	0.0510443
ATTCTTGCAAATGGCG-1	Cluster_0	0.854867	0.0335063
ATTCTTGCACCTTCGT-1	Cluster_4	0.607393	0.0408798
ATTCTTGGTCGCGTTG-1	Cluster_6	0.864754	0.0439484
ATTCTTGGTCTTGCGG-1	Cluster_4	0.53095	0.0358187
ATTCTTGGTGTGGACA-1	Cluster_13	0.133325	0.0300196
ATTCTTGTCTCCATAT-1	Cluster_0	0.728165	0.0374792
ATTGGGTAGACTCATC-1	Cluster_4	0.710007	0.048637
ATTGGGTAGTTACGTC-1	Cluster_0	0.901236	0.0372615
ATTGGGTCAGCGTGCT-1	Cluster_6	0.740188	0.041946
ATTGGGTGTAGTGTGG-1	Cluster_0	0.6232	0.0361729
ATTGGGTTCCATTTGT-1	Cluster_14	0.522055	0.0165203
ATTGTTCAGTGGTTAA-1	Cluster_0	0.840376	0.0470612
ATTGTTCGTGCTCCGA-1	Cluster_0	0.871204	0.0374522
ATTGTTCGTTGCATGT-1	Cluster_6	0.911191	0.0360698
ATTGTTCGTTTACCAG-1	Cluster_5	0.498561	0.0444739
ATTTACCAGGAATCGC-1	Cluster_0	0.861435	0.0450693
ATTTACCCAAGGGCAT-1	Cluster_0	0.744837	0.0337377
ATTTACCCAGCTGAGA-1	Cluster_0	0.822277	0.0500349
ATTTACCGTTGGGAAC-1	Cluster_0	0.893673	0.0339887
ATTTACCTCGCTGTCT-1	Cluster_6	0.847825	0.0434337
ATTTCACAGGCTATCT-1	Cluster_4	0.763763	0.0326903
ATTTCACCAGCCTATA-1	Cluster_0	0.917173	0.0399884
ATTTCACCATGACGGA-1	Cluster_0	0.849671	0.0366862
ATTTCACGTTACGATC-1	Cluster_0	0.845418	0.0355496
ATTTCACTCTGCGATA-1	Cluster_6	0.881391	0.0468601
ATTTCTGCACCTGAAT-1	Cluster_0	0.904088	0.049095
ATTTCTGCATCTGCGG-1	Cluster_0	0.78437	0.0429312
ATTTCTGGTATTTCCT-1	Cluster_0	0.838149	0.0378436
ATTTCTGTCCATTTGT-1	Cluster_0	0.839282	0.0484814
ATTTCTGTCGCTGTCT-1	Cluster_0	0.78805	0.0354651
CAAAGAAAGAAGCGCT-1	Cluster_13	0.611923	0.0170975
CAAAGAATCGGTCACG-1	Cluster_6	0.817848	0.0377484
CAACAGTGTAATTAGG-1	Cluster_0	0.87538	0.0485065
CAACAGTGTGACATCT-1	Cluster_0	0.896548	0.0380509
CAACAGTTCATCAGTG-1	Cluster_6	0.856458	0.0424636
CAACCAAAGACTTCCA-1	Cluster_4	0.80653	0.0381462
CAACCAAGTAGCCAGA-1	Cluster_5	0.86022	0.0408373
CAACCAAGTCAAATCC-1	Cluster_6	0.836166	0.0343578
CAACCAAGTCTCTCTG-1	Cluster_6	0.856775	0.038761
CAACCAAGTGCGGCTT-1	Cluster_0	0.726431	0.0410914
CAACCTCAGCGGACAT-1	Cluster_0	0.840516	0.0376308
CAACCTCAGTAGTCAA-1	Cluster_0	0.818247	0.0419446
CAACCTCGTGACTCTA-1	Cluster_0	0.797289	0.0389708
CAACGATAGACTAAGT-1	Cluster_5	0.795257	0.0344194
CAACGATCAAAGCAAT-1	Cluster_8	0.844734	0.0520847
CAACGATCAAGGGTCA-1	Cluster_1	0.81484	0.0417477
CAACGATGTCGCGTCA-1	Cluster_0	0.504167	0.028028
CAACGATTCGGATAAA-1	Cluster_6	0.811043	0.0414821
CAACGGCAGGGTGAAA-1	Cluster_0	0.78274	0.0398537
CAACGGCAGGTAGTAT-1	Cluster_6	0.878848	0.0373736
CAACGGCCACGTAACT-1	Cluster_5	0.815926	0.0309884
CAACGGCCATGGGCAA-1	Cluster_0	0.892622	0.0496075
CAACGGCGTAGCGCTC-1	Cluster_0	0.880162	0.0360585
CAACGGCTCCAACCAA-1	Cluster_13	0.493499	0.0160004
CAAGACTCAATCCTAG-1	Cluster_0	0.812271	0.0415954
CAAGACTCACCGTCGA-1	Cluster_7	0.464085	0.0412978
CAAGACTGTCGGTGTC-1	Cluster_6	0.870669	0.0336454
CAAGAGGAGATGCTAA-1	Cluster_4	0.744346	0.0381522
CAAGAGGAGCATCCTA-1	Cluster_11	0.75313	0.0351454
CAAGAGGAGCTGTGCC-1	Cluster_6	0.850916	0.0352164
CAAGAGGAGGCTCCCA-1	Cluster_7	0.660434	0.0387271
CAAGAGGAGTGCCAGA-1	Cluster_0	0.66775	0.0560204
CAAGAGGTCGCGTGCA-1	Cluster_0	0.84238	0.0413226
CAAGCTAAGGTGGCTA-1	Cluster_4	0.778258	0.0310467
CAAGCTACAACTGTGT-1	Cluster_0	0.891802	0.0400669
CAAGCTACAATCCAGT-1	Cluster_0	0.862452	0.0454695
CAAGCTACATCGGATT-1	Cluster_4	0.550196	0.024679
CAAGCTAGTCCTGGGT-1	Cluster_6	0.874868	0.0492788
CAAGCTAGTCGCCTAG-1	Cluster_6	0.880255	0.0345153
CAAGCTAGTGGATACG-1	Cluster_0	0.780694	0.0511383
CAAGGGAAGAGTGAAG-1	Cluster_6	0.830057	0.0389725
CAAGGGACAAGGGTCA-1	Cluster_6	0.885146	0.0415122
CAAGGGACACAATGCT-1	Cluster_0	0.886061	0.0366196
CAAGGGACATTACGGT-1	Cluster_6	0.892641	0.0336477
CAATACGCAACGGCCT-1	Cluster_6	0.686823	0.0377809
CAATACGGTCCGTACG-1	Cluster_0	0.841831	0.0376858
CAATCGAAGGCCGCTT-1	Cluster_5	0.587751	0.0374778
CAATCGAAGGGCTGAT-1	Cluster_6	0.865566	0.0341716
CAATCGAAGGGTTAAT-1	Cluster_0	0.802798	0.0331164
CAATCGAAGTATAGAC-1	Cluster_0	0.831538	0.0334758
CAATCGATCAACGTGT-1	Cluster_6	0.847504	0.0485188
CAATCGATCGGCCTTT-1	Cluster_1	0.417832	0.0343906
CAATGACGTTCTCGCT-1	Cluster_8	0.594935	0.0362085
CAATGACTCGTCCATC-1	Cluster_4	0.786034	0.0363781
CAATGACTCTGCATGA-1	Cluster_4	0.345472	0.036002
CAATTTCAGTACTGTC-1	Cluster_4	0.68294	0.0343478
CAATTTCCAGTCGTTA-1	Cluster_0	0.720762	0.0382212
CAATTTCTCCGGCAAC-1	Cluster_4	0.738928	0.031801
CACAACACACAAGTGG-1	Cluster_0	0.799699	0.031645
CACAACAGTACGTAGG-1	Cluster_4	0.567315	0.0535888
CACAACAGTCCAAAGG-1	Cluster_0	0.800222	0.0388011
CACAACATCCAATCTT-1	Cluster_0	0.786476	0.0331405
CACACAAAGAAACTAC-1	Cluster_0	0.754839	0.0346471
CACACAACAGCCTTCT-1	Cluster_0	0.728421	0.0408134
CACACAAGTTGTCCCT-1	Cluster_0	0.900407	0.0400811
CACAGATAGCAGCACA-1	Cluster_6	0.872325	0.0333451
CACAGATCATCCTCAC-1	Cluster_6	0.843725	0.0415532
CACAGATGTCTCTCTG-1	Cluster_0	0.672661	0.0275913
CACAGATTCGATACAC-1	Cluster_0	0.696098	0.035599
CACAGGCAGCCTAGGA-1	Cluster_0	0.840782	0.0411454
CACAGGCCACAGCATT-1	Cluster_5	0.566734	0.0400892
CACAGGCCATCCGTGG-1	Cluster_0	0.873614	0.0483139
CACAGGCCATGAATCC-1	Cluster_6	0.851119	0.0381406
CACAGGCGTTGAGTCT-1	Cluster_0	0.887092	0.0386702
CACATGAAGTTAGTAG-1	Cluster_3	0.766006	0.0399529
CACATGAGTAGCTTGT-1	Cluster_4	0.843775	0.0323958
CACATGAGTTAAGGAT-1	Cluster_0	0.818587	0.0415124
CACCAAAGTTAGAAGT-1	Cluster_0	0.904102	0.0449302
CACCAAAGTTTGGGAG-1	Cluster_4	0.642324	0.0530591
CACCAAATCTTCGTGC-1	Cluster_0	0.773204	0.0354312
CACCGTTGTGGTGATG-1	Cluster_6	0.876426	0.0331344
CACGAATAGGTTGACG-1	Cluster_0	0.88429	0.0483063
CACGAATGTAATGTGA-1	Cluster_0	0.603659	0.0405418
CACGAATTCCGTGGTG-1	Cluster_0	0.821145	0.0427173
CACGGGTAGGGTACGT-1	Cluster_0	0.692616	0.0342978
CACGGGTCATGGAATA-1	Cluster_0	0.908699	0.0486919
CACGGGTGTTTCGATG-1	Cluster_8	0.656187	0.0393072
CACGGGTTCCTGTACC-1	Cluster_0	0.797103	0.041261
CACGTGGAGCTATCTG-1	Cluster_0	0.806748	0.0417657
CACGTGGAGCTGAGTG-1	Cluster_0	0.792723	0.0361947
CACGTGGAGGTAGACC-1	Cluster_6	0.597908	0.0471317
CACGTGGCAGGAGGTT-1	Cluster_0	0.755364	0.0365543
CACGTGGGTACGCTAT-1	Cluster_0	0.862616	0.0336929
CACGTGGGTGTCCAAT-1	Cluster_4	0.823667	0.0450771
CACGTGGTCACCTGGG-1	Cluster_3	0.268922	0.0667503
CACGTTCCATTGACAC-1	Cluster_6	0.761727	0.0291303
CACGTTCTCGATTGAC-1	Cluster_0	0.798002	0.034077
CACTAAGCATCTTAGG-1	Cluster_6	0.893982	0.0367791
CACTAAGGTCAAGGCA-1	Cluster_0	0.793158	0.0395314
CACTAAGGTCATAAAG-1	Cluster_0	0.865356	0.0392729
CACTGAAGTATGTCAC-1	Cluster_0	0.766831	0.0511593
CACTGAATCCATCTGC-1	Cluster_3	0.79618	0.0388285
CACTGGGTCGGAGTAG-1	Cluster_6	0.649216	0.0288252
CACTGGGTCTGGCTGG-1	Cluster_6	0.883501	0.0405178
CACTGTCAGCGATGGT-1	Cluster_0	0.869276	0.0405592
CACTGTCCATATGGCT-1	Cluster_7	0.684343	0.0432162
CACTTCGAGGGAGAAT-1	Cluster_0	0.870332	0.0410321
CACTTCGAGTGCTCGC-1	Cluster_0	0.822117	0.0390731
CACTTCGCAGACACCC-1	Cluster_6	0.881477	0.0375482
CACTTCGCAGGTCCCA-1	Cluster_0	0.864222	0.0399415
CAGAGCCCAGTAGTGG-1	Cluster_6	0.890938	0.043888
CAGAGCCCATTGACTG-1	Cluster_0	0.895828	0.0403612
CAGAGCCGTACCAGAG-1	Cluster_0	0.841304	0.0338587
CAGAGCCGTATACCTG-1	Cluster_6	0.848789	0.0379934
CAGAGCCGTTATCTTC-1	Cluster_6	0.554103	0.0286393
CAGATACCATGAAGGC-1	Cluster_0	0.855803	0.0355148
CAGATACGTCGGTGTC-1	Cluster_1	0.403737	0.030364
CAGATACTCCAACCAA-1	Cluster_4	0.804996	0.0437833
CAGATACTCGCTATTT-1	Cluster_6	0.889123	0.0415665
CAGATCAAGCTCCACG-1	Cluster_0	0.855144	0.042611
CAGATCAAGTGTACAA-1	Cluster_6	0.894621	0.0432328
CAGATCAGTTGCGAAG-1	Cluster_6	0.582956	0.0493025
CAGATCATCCCTTGTG-1	Cluster_0	0.697897	0.0462618
CAGATCATCCGATCTC-1	Cluster_0	0.813903	0.0394489
CAGATTGCAAATGGTA-1	Cluster_4	0.795357	0.0362159
CAGATTGCAGCAGTCC-1	Cluster_8	0.662646	0.0454138
CAGCAATAGCTTTCCC-1	Cluster_5	0.860591	0.0398132
CAGCAATAGGTTAGTA-1	Cluster_4	0.784425	0.040091
CAGCAATGTTCGGTAT-1	Cluster_0	0.822948	0.0339327
CAGCAATTCTGCGGGT-1	Cluster_1	0.236018	0.0332397
CAGCACGAGCTGTACT-1	Cluster_0	0.818538	0.037736
CAGCACGCAAAGGAGA-1	Cluster_0	0.862975	0.0439542
CAGCACGTCCATTCAT-1	Cluster_4	0.764644	0.0329089
CAGCCAGAGTTCCTGA-1	Cluster_4	0.549808	0.0348849
CAGCCAGTCAGCATTG-1	Cluster_0	0.824311	0.0464694
CAGCCAGTCGGTCGAC-1	Cluster_0	0.682345	0.0324081
CAGCGTGCAAACCGGA-1	Cluster_0	0.854965	0.0303658
CAGCGTGCACCCTAAA-1	Cluster_0	0.884715	0.0355518
CAGCGTGTCATCGGGC-1	Cluster_6	0.83542	0.0402951
CAGCGTGTCTTACGGA-1	Cluster_13	0.666628	0.0197192
CAGGCCAAGCGATCGA-1	Cluster_0	0.874455	0.0385508
CAGGCCAAGTCGAAAT-1	Cluster_0	0.900476	0.0466062
CAGGCCAGTTTCGTGA-1	Cluster_0	0.798851	0.0304563
CAGGCCATCCGCAAAT-1	Cluster_3	0.592326	0.0323004
CAGGCCATCTTAGGAC-1	Cluster_6	0.886764	0.0408446
CAGGGCTCATCGTGGC-1	Cluster_6	0.760243	0.0560341
CAGGTATAGGTCCTGC-1	Cluster_0	0.662489	0.0373989
CAGGTATCATGAAGGC-1	Cluster_6	0.807582	0.0387635
CAGGTATGTACTGACT-1	Cluster_0	0.765598	0.0346801
CAGGTATGTCCAATCA-1	Cluster_6	0.807669	0.0389359
CAGGTATTCACGATAC-1	Cluster_6	0.830296	0.0463695
CAGTGCGAGGCAGCTA-1	Cluster_0	0.797069	0.0511941
CAGTGCGCATACCGTA-1	Cluster_0	0.891856	0.0425624
CAGTGCGGTTGCGGAA-1	Cluster_6	0.859006	0.0382092
CAGTGCGTCGGTGAAG-1	Cluster_6	0.792064	0.0372332
CAGTGCGTCGTTATCT-1	Cluster_0	0.725478	0.0416148
CAGTGCGTCTCAATCT-1	Cluster_6	0.905724	0.048332
CAGTTAGAGCTAATCC-1	Cluster_0	0.734333	0.0333345
CAGTTAGCACCAGTTA-1	Cluster_0	0.784618	0.0413677
CAGTTAGGTCACGCTG-1	Cluster_0	0.835029	0.0350882
CAGTTAGGTCTACATG-1	Cluster_0	0.536093	0.0348067
CAGTTCCAGCTATCCA-1	Cluster_6	0.790441	0.0493066
CAGTTCCAGGGCATGT-1	Cluster_0	0.862946	0.0402898
CAGTTCCTCATTGGTG-1	Cluster_0	0.867744	0.0356957
CATAAGCAGGTGCCTC-1	Cluster_6	0.831494	0.0391677
CATAAGCGTGAGCGAT-1	Cluster_5	0.706409	0.0378597
CATAAGCTCCGGTTCT-1	Cluster_6	0.880206	0.0402931
CATACAGAGGTTGGAC-1	Cluster_0	0.667915	0.0347261
CATACAGCACGTCGTG-1	Cluster_6	0.721519	0.0419462
CATACAGGTATTAAGG-1	Cluster_0	0.896808	0.0466549
CATACAGTCGGATTAC-1	Cluster_8	0.82614	0.0371404
CATACCCAGTTGTCGT-1	Cluster_6	0.827175	0.0405081
CATACCCGTAAGATCA-1	Cluster_0	0.79223	0.0437366
CATACCCTCCGATGCG-1	Cluster_6	0.827719	0.0458549
CATACTTCAGCTCGGT-1	Cluster_0	0.818334	0.036607
CATACTTGTCAGTTTG-1	Cluster_4	0.484106	0.0308198
CATACTTGTGTGTGGA-1	Cluster_0	0.851175	0.0371712
CATACTTTCCAAATGC-1	Cluster_3	0.287923	0.0425461
CATACTTTCCCTCGTA-1	Cluster_6	0.85759	0.0355157
CATAGACAGACGCAGT-1	Cluster_0	0.492089	0.0450282
CATAGACAGGTTGACG-1	Cluster_6	0.791691	0.0371407
CATAGACCACGTCTCT-1	Cluster_0	0.811993	0.0391703
CATAGACTCCTTCACG-1	Cluster_6	0.814521	0.0296647
CATCAAGAGAATTTGG-1	Cluster_0	0.832581	0.0346575
CATCAAGCAAAGGCAC-1	Cluster_4	0.60476	0.0335156
CATCAAGCATTCTGTT-1	Cluster_0	0.876947	0.0417958
CATCAAGTCCGCACGA-1	Cluster_6	0.870389	0.0381159
CATCCACAGCAGTCTT-1	Cluster_0	0.822615	0.0412624
CATCCACAGGCCTAAG-1	Cluster_0	0.825711	0.0370657
CATCCACGTCGCATGC-1	Cluster_0	0.787553	0.0401097
CATCCCACAACTCATG-1	Cluster_4	0.775922	0.0408551
CATCCCACAAGGTACG-1	Cluster_6	0.881445	0.0334577
CATCCCAGTTGCTCAA-1	Cluster_4	0.868428	0.0450642
CATCCCATCTCTCTAA-1	Cluster_4	0.861767	0.0411031
CATCCGTAGGGTTGCA-1	Cluster_4	0.489838	0.0210283
CATCCGTGTCGTTGGC-1	Cluster_0	0.760429	0.0451869
CATCCGTGTGTTCCAA-1	Cluster_4	0.819961	0.0363847
CATCCGTTCAGTAGGG-1	Cluster_0	0.776389	0.0353083
CATCGCTAGACGAGCT-1	Cluster_0	0.773213	0.0346175
CATCGCTCATATGGCT-1	Cluster_8	0.724371	0.0356081
CATCGCTGTAGCGCTC-1	Cluster_0	0.793296	0.0451057
CATCGCTTCTCCAAGA-1	Cluster_0	0.844413	0.042802
CATCGCTTCTCGAACA-1	Cluster_4	0.807934	0.0394061
CATCGGGGTGCCCAGT-1	Cluster_0	0.870547	0.0399003
CATCGGGTCCGTCCTA-1	Cluster_0	0.819932	0.0369161
CATCGTCAGACATGCG-1	Cluster_5	0.267485	0.0410602
CATGAGTAGATCCCGC-1	Cluster_0	0.825878	0.0348581
CATGAGTCAATTGTGC-1	Cluster_0	0.791653	0.0392618
CATGAGTGTGATCATC-1	Cluster_0	0.888735	0.0386942
CATGAGTGTGGGACAT-1	Cluster_0	0.847744	0.0449979
CATGAGTTCCGGCAGT-1	Cluster_6	0.877445	0.0498016
CATGAGTTCGGAACTT-1	Cluster_1	0.569561	0.0301434
CATGCAAAGGCATGGT-1	Cluster_0	0.79502	0.0365633
CATGCAAAGTACCGGA-1	Cluster_6	0.890179	0.0474887
CATGCAACACAAAGTA-1	Cluster_6	0.733158	0.0381342
CATGCAACACGCTGCA-1	Cluster_6	0.878821	0.0399878
CATGCAATCACTGTCC-1	Cluster_0	0.870933	0.043184
CATGCCTAGCTGAGCA-1	Cluster_6	0.812607	0.0341632
CATGCCTAGGAATTAC-1	Cluster_0	0.873083	0.0395366
CATGCCTGTTAAGCAA-1	Cluster_4	0.867022	0.0367776
CATGCGGCACAAGCCC-1	Cluster_6	0.887151	0.0399941
CATGCGGCATTAGGCT-1	Cluster_0	0.873966	0.042585
CATGCTCAGACAAGCC-1	Cluster_6	0.884069	0.0386587
CATGCTCCACAGAGCA-1	Cluster_0	0.72175	0.0415752
CATGCTCGTCAGTCGC-1	Cluster_0	0.850094	0.0408423
CATGGATAGTGATGGC-1	Cluster_0	0.858213	0.0360723
CATGGATTCTCGTGAA-1	Cluster_4	0.818199	0.0364076
CATTCATCAAGGCGTA-1	Cluster_0	0.822073	0.0431745
CATTCATCACCAGCTG-1	Cluster_0	0.841422	0.0478284
CATTCATCAGCCGTTG-1	Cluster_4	0.776907	0.0340469
CATTCATGTCTGGTTA-1	Cluster_6	0.881713	0.0392273
CATTCATGTGTAGTGG-1	Cluster_6	0.863988	0.0366752
CATTCATTCACTAGCA-1	Cluster_0	0.877144	0.0377908
CATTCCGGTCACTGAT-1	Cluster_0	0.826582	0.0417684
CATTCCGGTGGTTTAC-1	Cluster_6	0.897694	0.0398356
CATTCCGTCAACACCA-1	Cluster_4	0.761115	0.0441161
CATTCTAAGCGTCTCG-1	Cluster_5	0.467299	0.0567679
CATTGAGCAAGAGTAT-1	Cluster_0	0.898414	0.039042
CATTGAGCAGACCAGA-1	Cluster_6	0.838697	0.0362081
CATTGAGGTACGACAG-1	Cluster_6	0.880066	0.0306767
CATTGAGGTGACTAAA-1	Cluster_6	0.86994	0.0342314
CATTGAGTCTAGCAAC-1	Cluster_4	0.578013	0.0387316
CATTGAGTCTGCCCTA-1	Cluster_5	0.785891	0.0345863
CATTGCCGTTGGCTAT-1	Cluster_0	0.840331	0.033718
CATTGCCTCAGCCTTC-1	Cluster_1	0.597684	0.0457431
CATTGTTAGAGAGTTT-1	Cluster_0	0.804863	0.039792
CATTGTTAGCCATTTG-1	Cluster_4	0.855309	0.0423453
CATTGTTCACGCACCA-1	Cluster_8	0.583989	0.0388095
CATTGTTCAGCAGACA-1	Cluster_0	0.802575	0.0344522
CATTGTTGTAGCACGA-1	Cluster_6	0.51191	0.0354255
CATTGTTTCGAGAAAT-1	Cluster_11	0.753564	0.0408256
CATTTCAAGCCAGACA-1	Cluster_0	0.835384	0.0421481
CATTTCAAGGCGTCCT-1	Cluster_6	0.879376	0.0310305
CCAAGCGAGGACTATA-1	Cluster_0	0.778685	0.0357693
CCAAGCGCACCCTTAC-1	Cluster_6	0.874041	0.0434555
CCAAGCGCATGAATAG-1	Cluster_4	0.762329	0.0393578
CCAAGCGGTATGGAAT-1	Cluster_4	0.779904	0.0382281
CCAAGCGTCTTCGCTG-1	Cluster_6	0.865759	0.0336281
CCAATGAAGTTCCTGA-1	Cluster_3	0.795028	0.0450129
CCAATGAAGTTTGTCG-1	Cluster_0	0.781338	0.0448775
CCAATGACAAACCACT-1	Cluster_1	0.564963	0.0183953
CCAATTTAGACGAAGA-1	Cluster_6	0.851788	0.0384525
CCAATTTCAACAAGTA-1	Cluster_6	0.635748	0.0315015
CCAATTTCAGACCTGC-1	Cluster_6	0.867538	0.0376228
CCAATTTTCACTTTGT-1	Cluster_6	0.84996	0.0396872
CCAATTTTCGCCGAAC-1	Cluster_0	0.829059	0.0459855
CCACAAACACAGCATT-1	Cluster_0	0.742788	0.0349834
CCACAAAGTACGAAAT-1	Cluster_0	0.802361	0.0411661
CCACAAAGTGTGGTCC-1	Cluster_0	0.496435	0.0335378
CCACAAATCGGTCATA-1	Cluster_6	0.411683	0.0337176
CCACAAATCGTTCGCT-1	Cluster_0	0.795993	0.0360562
CCACAAATCTGCGGAC-1	Cluster_0	0.806967	0.0451587
CCACACTAGCACTCCG-1	Cluster_4	0.546548	0.0358252
CCACACTAGCCTAACT-1	Cluster_5	0.840811	0.038456
CCACACTGTGAACCGA-1	Cluster_6	0.79283	0.0329445
CCACCATAGGATCATA-1	Cluster_0	0.873746	0.0409777
CCACCATAGGGCAGAG-1	Cluster_6	0.808195	0.0486351
CCACCATGTTCTCTCG-1	Cluster_5	0.828662	0.0414139
CCACGAGAGGTCCCGT-1	Cluster_6	0.887996	0.0480032
CCACGAGGTGCACATT-1	Cluster_0	0.810018	0.0387508
CCACGAGTCATGAGTC-1	Cluster_0	0.582988	0.0304438
CCACGAGTCCGCACTT-1	Cluster_0	0.807927	0.0417118
CCACGAGTCGTTCCCA-1	Cluster_8	0.453871	0.0344967
CCACGTTAGGCACAAC-1	Cluster_4	0.766925	0.044187
CCACGTTTCAGCTTCC-1	Cluster_3	0.361667	0.0490646
CCACTTGAGAGACAAG-1	Cluster_0	0.836532	0.0396393
CCACTTGGTCACCGAC-1	Cluster_0	0.854014	0.0351341
CCACTTGGTCCTTTGC-1	Cluster_0	0.820984	0.0332316
CCACTTGTCATTGTTC-1	Cluster_8	0.497855	0.0452758
CCATAAGAGATGATTG-1	Cluster_6	0.805935	0.0491996
CCATAAGGTTCAGTAC-1	Cluster_6	0.816784	0.0369466
CCATAAGTCGTAGCTA-1	Cluster_0	0.786585	0.0355905
CCATAAGTCTGAGATC-1	Cluster_0	0.783315	0.0342503
CCATCACAGGAGAATG-1	Cluster_13	0.733102	0.0261706
CCATCACCAGGCAATG-1	Cluster_4	0.677986	0.0425261
CCATCACGTTATTCCT-1	Cluster_4	0.693553	0.0311363
CCCAACTAGTCAGCGA-1	Cluster_4	0.677436	0.0342823
CCCAACTAGTTGCATC-1	Cluster_0	0.617612	0.0387332
CCCAACTCAGAACGCA-1	Cluster_0	0.870981	0.0395487
CCCAACTCAGGAGGAG-1	Cluster_6	0.833478	0.0381408
CCCAACTGTATCGCGC-1	Cluster_4	0.543319	0.0406774
CCCAACTTCCCAATAG-1	Cluster_0	0.831894	0.0416574
CCCATTGGTAGCGTTT-1	Cluster_0	0.866176	0.0362766
CCCATTGGTATGAAGT-1	Cluster_6	0.860876	0.0405442
CCCATTGGTGGCTACC-1	Cluster_0	0.859182	0.0500216
CCCATTGTCACCTCGT-1	Cluster_0	0.758168	0.0360516
CCCGAAGAGAGTCAAT-1	Cluster_6	0.868968	0.0416427
CCCGAAGAGTTTGAGA-1	Cluster_0	0.81287	0.0405122
CCCGAAGCACCTGCTT-1	Cluster_0	0.854346	0.0521886
CCCGAAGCAGAGCGTA-1	Cluster_0	0.838204	0.0395773
CCCGAAGCATCTATCT-1	Cluster_0	0.855249	0.0362891
CCCGAAGTCCGCAGTG-1	Cluster_16	0.806622	0.0437471
CCCGGAACAGAACTTC-1	Cluster_0	0.851238	0.036509
CCCGGAACAGGCATGA-1	Cluster_6	0.838677	0.0301843
CCCGGAAGTAAGTCAA-1	Cluster_8	0.536625	0.0242844
CCCTAACTCTTGCAGA-1	Cluster_4	0.770802	0.0382222
CCCTCAAAGAAACCCG-1	Cluster_6	0.620751	0.037223
CCCTCAAAGAGAGGTA-1	Cluster_6	0.904893	0.0372622
CCCTCAAAGCGGATCA-1	Cluster_3	0.561635	0.048394
CCCTCAACAAACCATC-1	Cluster_0	0.831498	0.033577
CCCTCAACAACTGATC-1	Cluster_0	0.910412	0.0450939
CCCTCAACACCGTCTT-1	Cluster_6	0.873115	0.0368657
CCCTCAACACGAGGAT-1	Cluster_6	0.873357	0.0391152
CCCTCAACACTACCCT-1	Cluster_0	0.858278	0.0405776
CCCTCTCCAAAGGGTC-1	Cluster_0	0.780775	0.0454645
CCCTCTCGTAGCGCCT-1	Cluster_0	0.861467	0.0411834
CCCTGATAGTCGCTAT-1	Cluster_0	0.809796	0.0516468
CCCTGATCATGACAAA-1	Cluster_0	0.859542	0.0373966
CCCTGATTCTTCGCTG-1	Cluster_6	0.878781	0.0391568
CCCTTAGGTGTCATGT-1	Cluster_4	0.806545	0.0377566
CCCTTAGGTTACGTAC-1	Cluster_0	0.788756	0.038424
CCCTTAGTCCATTGTT-1	Cluster_6	0.915938	0.040066
CCGAACGCACAGACGA-1	Cluster_0	0.857245	0.033458
CCGAACGCACCCATAA-1	Cluster_0	0.906242	0.0396714
CCGAACGGTGCTTCAA-1	Cluster_3	0.518178	0.0488585
CCGAACGTCCATGAGT-1	Cluster_0	0.784688	0.0323503
CCGATCTAGCAACCAG-1	Cluster_6	0.853933	0.0424905
CCGATCTTCATTGTTC-1	Cluster_4	0.817999	0.0325864
CCGATCTTCGACGAGA-1	Cluster_8	0.327147	0.0429066
CCGATGGAGACCTTTG-1	Cluster_0	0.814267	0.0310957
CCGATGGGTTCTCCTG-1	Cluster_0	0.820401	0.047403
CCGATGGGTTCTCGCT-1	Cluster_5	0.567579	0.0424732
CCGCAAGCACAGTATC-1	Cluster_5	0.859333	0.0369333
CCGCAAGGTGATACTC-1	Cluster_0	0.754271	0.0338671
CCGCAAGGTGATGGCA-1	Cluster_0	0.817994	0.0434702
CCGCAAGTCCATTGTT-1	Cluster_6	0.866196	0.0363776
CCGCAAGTCTGCCCTA-1	Cluster_0	0.805212	0.0526498
CCGGACAAGATACTGA-1	Cluster_0	0.829038	0.0356282
CCGGACAAGGCTCACC-1	Cluster_6	0.867479	0.0322989
CCGGACATCACATACG-1	Cluster_0	0.888836	0.0424984
CCGGGTAAGGCACTCC-1	Cluster_5	0.689029	0.0481758
CCGGGTAAGGTCCTGC-1	Cluster_6	0.887214	0.0351099
CCGGGTAAGTCTCGTA-1	Cluster_6	0.875263	0.0364944
CCGGGTAGTCGTTATG-1	Cluster_6	0.850957	0.0376262
CCGGGTATCACAATGC-1	Cluster_12	0.333603	0.016293
CCGGGTATCATGAGTC-1	Cluster_0	0.832742	0.0409103
CCGGTAGCATAACAGA-1	Cluster_6	0.872617	0.0392624
CCGGTGACAGCCCACA-1	Cluster_0	0.766588	0.041043
CCGGTGAGTATGGTAA-1	Cluster_0	0.754125	0.0373042
CCGGTGAGTTCTCCCA-1	Cluster_11	0.364985	0.0339714
CCGGTGATCAGAATAG-1	Cluster_0	0.822447	0.0394656
CCGGTGATCATCTATC-1	Cluster_3	0.710914	0.0311421
CCGGTGATCCAGCACG-1	Cluster_0	0.852034	0.0376232
CCGTAGGCATATACCG-1	Cluster_6	0.897893	0.0479822
CCGTAGGGTTGTTGCA-1	Cluster_0	0.770914	0.043013
CCGTAGGTCCTGGGTG-1	Cluster_0	0.854117	0.039387
CCGTGAGAGACCACGA-1	Cluster_6	0.920438	0.0405756
CCGTGAGAGGTCATAA-1	Cluster_13	0.346399	0.0168026
CCGTGAGAGTTGTACC-1	Cluster_0	0.796886	0.0432251
CCGTGAGGTCGGTGAA-1	Cluster_0	0.85749	0.0456378
CCGTGAGTCCCGTAAA-1	Cluster_6	0.840514	0.0401041
CCGTTCACAACAGCTT-1	Cluster_6	0.841331	0.0565734
CCGTTCATCGGTATGT-1	Cluster_6	0.836159	0.0390447
CCTAACCAGACATATG-1	Cluster_0	0.857557	0.034101
CCTAACCCACTGGCCA-1	Cluster_0	0.687789	0.0400315
CCTAACCGTCTACAAC-1	Cluster_13	0.82929	0.0337872
CCTAACCTCCTGTACC-1	Cluster_0	0.843285	0.0418088
CCTAAGAAGAAAGCGA-1	Cluster_11	0.602951	0.0631079
CCTAAGAGTCGTATGT-1	Cluster_4	0.755344	0.0436599
CCTAAGATCCAGCTCT-1	Cluster_0	0.91656	0.0399835
CCTACGTCATGACTTG-1	Cluster_6	0.869021	0.037991
CCTACGTTCCATTTCA-1	Cluster_6	0.84471	0.0342481
CCTACGTTCGGCTTGG-1	Cluster_6	0.880853	0.031714
CCTACGTTCGTGTTCC-1	Cluster_11	0.607617	0.042677
CCTATCGAGGAGGGTG-1	Cluster_5	0.671026	0.0393431
CCTATCGCAGAGACTG-1	Cluster_6	0.907024	0.0414925
CCTATCGCATGAGGGT-1	Cluster_3	0.678103	0.0330352
CCTCAACAGCTGGTGA-1	Cluster_6	0.830023	0.035197
CCTCAACCAATGACCT-1	Cluster_0	0.876727	0.0414357
CCTCAACGTACAAGCG-1	Cluster_3	0.822372	0.0341678
CCTCAACGTGAGCCAA-1	Cluster_15	0.361323	0.0089877
CCTCAACGTTCAAAGA-1	Cluster_6	0.839321	0.0348771
CCTCACACAGTACTAC-1	Cluster_6	0.892638	0.0390411
CCTCACAGTATGGTTC-1	Cluster_0	0.723736	0.0407474
CCTCAGTAGGAAGTCC-1	Cluster_0	0.835177	0.043201
CCTCAGTCACGTCTCT-1	Cluster_2	0.58626	0.0325408
CCTCAGTCATCCGTGG-1	Cluster_0	0.752186	0.0343555
CCTCAGTCATGAAGCG-1	Cluster_6	0.85142	0.0334274
CCTCAGTGTCCCGTGA-1	Cluster_0	0.732801	0.0372809
CCTCATGAGGCTAACG-1	Cluster_0	0.873077	0.0373436
CCTCATGAGTCGCTAT-1	Cluster_6	0.883083	0.0408476
CCTCATGCAAATCGGG-1	Cluster_6	0.810103	0.0321724
CCTCATGCACGAGGAT-1	Cluster_0	0.775281	0.0370442
CCTCATGGTTAAGGGC-1	Cluster_6	0.866428	0.0486913
CCTCATGTCCGATAAC-1	Cluster_5	0.568992	0.0369018
CCTCCAAAGACTGGGT-1	Cluster_0	0.85753	0.043825
CCTCCAAGTCGCGTTG-1	Cluster_8	0.780426	0.0384396
CCTCCTCAGGCGTTAG-1	Cluster_0	0.74922	0.0427778
CCTCCTCCAAGCGAGT-1	Cluster_0	0.810112	0.0468628
CCTCCTCCAGCTCGGT-1	Cluster_8	0.805149	0.0449833
CCTCCTCCATACATCG-1	Cluster_3	0.853534	0.0403471
CCTCCTCGTAACGTTC-1	Cluster_6	0.858855	0.0436463
CCTCTAGCATTCGATG-1	Cluster_0	0.834944	0.0320305
CCTCTCCCAAACCATC-1	Cluster_0	0.57468	0.0306977
CCTCTCCCAATCCTAG-1	Cluster_4	0.79206	0.0369008
CCTGCATTCACTCACC-1	Cluster_5	0.548711	0.0341884
CCTGTTGAGACCAAAT-1	Cluster_6	0.879857	0.0335261
CCTGTTGAGGGTAATT-1	Cluster_0	0.790898	0.0359957
CCTGTTGTCGACGAGA-1	Cluster_11	0.797805	0.0327209
CCTGTTGTCGCTTTAT-1	Cluster_3	0.538143	0.0317687
CCTGTTGTCTCGACCT-1	Cluster_6	0.911369	0.0427558
CCTTCAGAGGTATAGT-1	Cluster_8	0.705083	0.0399562
CCTTCAGTCCAACACA-1	Cluster_0	0.571943	0.0370268
CCTTGTGCAACCAACT-1	Cluster_4	0.840338	0.0366972
CCTTTGGAGAAATTCG-1	Cluster_0	0.893839	0.0424923
CCTTTGGGTAAGCGGT-1	Cluster_6	0.8295	0.0502833
CCTTTGGGTATGACAA-1	Cluster_0	0.808623	0.0512779
CGAAGGAAGTAGGGTC-1	Cluster_0	0.832204	0.0457623
CGAAGGACAATTAGGA-1	Cluster_0	0.636785	0.0382049
CGAAGGACACCTCGTT-1	Cluster_6	0.86618	0.0363617
CGAAGGATCCCTGTTG-1	Cluster_0	0.828107	0.0442407
CGAAGTTCATCGCCTT-1	Cluster_6	0.846086	0.0364931
CGAAGTTGTTGGGACA-1	Cluster_0	0.800211	0.039885
CGAATTGAGAGGTCAC-1	Cluster_0	0.77488	0.0560117
CGAATTGAGATGAAGG-1	Cluster_8	0.598687	0.0372691
CGAATTGTCGATTCCC-1	Cluster_0	0.678089	0.0483896
CGACAGCAGTCATACC-1	Cluster_0	0.804714	0.0305982
CGACAGCCAACTTGCA-1	Cluster_0	0.362938	0.0515907
CGACAGCCATGACTTG-1	Cluster_1	0.152592	0.0254536
CGACAGCGTCTCAGGC-1	Cluster_0	0.881385	0.0365555
CGAGAAGAGAATCGCG-1	Cluster_0	0.784825	0.0334513
CGAGAAGTCCCTTCCC-1	Cluster_16	0.802238	0.047105
CGAGGAACAACACAAA-1	Cluster_0	0.866438	0.039959
CGAGGAAGTCGTGGAA-1	Cluster_0	0.81019	0.0379509
CGAGGCTGTGTTCAGT-1	Cluster_0	0.871612	0.0344632
CGAGGCTTCCGTACGG-1	Cluster_0	0.82297	0.0328568
CGAGGCTTCTAGCCTC-1	Cluster_0	0.625425	0.0414022
CGAGTGCAGGATTCCT-1	Cluster_0	0.859431	0.0349653
CGAGTGCCACCAGTAT-1	Cluster_0	0.737826	0.0371626
CGAGTGCGTCATCAGT-1	Cluster_6	0.893698	0.0370707
CGAGTGCGTTGGGAAC-1	Cluster_0	0.82113	0.0338487
CGAGTGCTCCTAGAGT-1	Cluster_6	0.903574	0.0353999
CGAGTTAAGCAGCCCT-1	Cluster_6	0.726546	0.0423623
CGAGTTAAGTATGGAT-1	Cluster_6	0.878128	0.0324931
CGAGTTACAAGAATAC-1	Cluster_6	0.909066	0.0404424
CGAGTTAGTTCCAGGC-1	Cluster_6	0.829246	0.0464232
CGAGTTATCCTCACCA-1	Cluster_6	0.865086	0.0399805
CGAGTTATCGACGACC-1	Cluster_0	0.861398	0.0500893
CGATCGGAGGCTAACG-1	Cluster_3	0.802744	0.0381136
CGATCGGGTGGCCCAT-1	Cluster_3	0.68208	0.0227026
CGATCGGTCACGACTA-1	Cluster_6	0.865018	0.0438552
CGATGCGCAAATGAAC-1	Cluster_0	0.875922	0.0337264
CGATGCGCAACAGCCC-1	Cluster_6	0.882534	0.0483868
CGATGCGCAAGAGCTG-1	Cluster_6	0.889959	0.0385044
CGATGCGTCCCTCATG-1	Cluster_8	0.865857	0.0404515
CGATGCGTCCTCACGT-1	Cluster_6	0.888267	0.0422835
CGATGGCCACGAAGAC-1	Cluster_0	0.896352	0.0452385
CGATGGCCACTCTGCT-1	Cluster_6	0.83889	0.0364977
CGATGGCCAGGCCCTA-1	Cluster_0	0.86331	0.0410257
CGATGGCGTATGCAAA-1	Cluster_6	0.844308	0.0344529
CGATGGCGTCGGTGAA-1	Cluster_6	0.825106	0.0434073
CGCAGGTAGACGCCCT-1	Cluster_0	0.881144	0.0505186
CGCAGGTGTCTGTCCT-1	Cluster_0	0.840211	0.0431192
CGCAGGTGTTATCTGG-1	Cluster_0	0.815991	0.0411863
CGCAGGTGTTCCGCTT-1	Cluster_4	0.827029	0.045631
CGCAGGTTCGATGCAT-1	Cluster_0	0.882834	0.048325
CGCAGGTTCTCGAACA-1	Cluster_3	0.747498	0.0299541
CGCATAACAACAACAA-1	Cluster_0	0.846812	0.0405277
CGCATAACAATTTCGG-1	Cluster_6	0.89985	0.0328034
CGCATAAGTCGCATTA-1	Cluster_0	0.843126	0.0357494
CGCATAATCTGTAACG-1	Cluster_0	0.804017	0.0352266
CGCATGGAGCTTACGT-1	Cluster_6	0.828743	0.036044
CGCATGGAGTAACCTC-1	Cluster_0	0.76717	0.0420702
CGCATGGAGTGCCCGT-1	Cluster_4	0.828008	0.0312209
CGCATGGGTCTTACAG-1	Cluster_1	0.460843	0.03931
CGCATGGGTGCGTGCT-1	Cluster_0	0.852633	0.0413171
CGCATGGTCTTGATTC-1	Cluster_0	0.830715	0.0369576
CGCCAGAAGCAACCAG-1	Cluster_0	0.862477	0.0413107
CGCCAGACATCCAATG-1	Cluster_6	0.897314	0.0486594
CGCCATTCAGCATGCC-1	Cluster_6	0.85821	0.0380339
CGCGTGAGTCATGCAT-1	Cluster_4	0.800564	0.0344177
CGCGTGAGTCGTGATT-1	Cluster_0	0.857281	0.0402813
CGCGTGATCGCGTAGC-1	Cluster_0	0.856108	0.0376622
CGGAACCTCGCAGTTA-1	Cluster_6	0.844751	0.0362796
CGGAATTAGTGCAAAT-1	Cluster_0	0.806199	0.0363916
CGGAATTCACCATATG-1	Cluster_5	0.758471	0.0432128
CGGAATTGTCGAACGA-1	Cluster_0	0.860873	0.0343538
CGGAATTGTGGCTGAA-1	Cluster_0	0.819383	0.0450319
CGGAATTTCCGATAGT-1	Cluster_0	0.839378	0.0403408
CGGACACGTGTTGAGG-1	Cluster_0	0.418333	0.046481
CGGACACGTTCCTACC-1	Cluster_0	0.824356	0.0365301
CGGACACTCGCAGTCG-1	Cluster_6	0.704254	0.0323253
CGGAGAAAGTACGAGC-1	Cluster_6	0.901642	0.0354706
CGGAGAACACATTGTG-1	Cluster_6	0.852949	0.0422072
CGGAGAACATAGCTGT-1	Cluster_6	0.80082	0.0299621
CGGCAGTAGAGACAAG-1	Cluster_0	0.824644	0.0424795
CGGCAGTGTCACGTGC-1	Cluster_0	0.85049	0.034525
CGGGACTAGAGGTCAC-1	Cluster_0	0.810326	0.0447173
CGGGACTTCCAAATGC-1	Cluster_0	0.768376	0.0385714
CGGGACTTCCTAGCGG-1	Cluster_0	0.768599	0.0391002
CGGGACTTCGAAGAAT-1	Cluster_0	0.904255	0.036844
CGGGCATCATCGGCCA-1	Cluster_0	0.893885	0.041263
CGGGCATTCAGAGTGG-1	Cluster_0	0.777477	0.0395959
CGGGTCACACGTAACT-1	Cluster_6	0.859155	0.0357407
CGGGTCAGTTACCTTT-1	Cluster_0	0.748426	0.0413038
CGGGTGTAGGGAGGCA-1	Cluster_6	0.90329	0.0476394
CGGGTGTCAGTCGCTG-1	Cluster_8	0.598523	0.0512812
CGGTCAGGTCACGTGC-1	Cluster_4	0.675909	0.0466987
CGGTCAGTCGGTTGTA-1	Cluster_1	0.432794	0.0361949
CGTAAGTCACCCTAGG-1	Cluster_6	0.89469	0.038825
CGTAAGTTCATCGCCT-1	Cluster_0	0.848391	0.0414015
CGTAATGGTGATACTC-1	Cluster_0	0.85447	0.0397387
CGTAATGGTTTCACTT-1	Cluster_6	0.847026	0.0330506
CGTAATGTCTTCTGTA-1	Cluster_0	0.803401	0.0437115
CGTAGTAAGGGAGAAT-1	Cluster_8	0.672304	0.0339442
CGTAGTAGTCTAATCG-1	Cluster_0	0.802811	0.0358534
CGTAGTATCACCTTAT-1	Cluster_0	0.838188	0.0418438
CGTCAAAGTCTCACGG-1	Cluster_0	0.790246	0.032644
CGTCAAAGTTAAGACA-1	Cluster_0	0.849605	0.0410822
CGTCAAATCGGCGATC-1	Cluster_6	0.816062	0.0354293
CGTCAAATCGGTGTAT-1	Cluster_6	0.860383	0.0493971
CGTCCATCAGCTTTCC-1	Cluster_4	0.557469	0.0418602
CGTCCATTCTTGGGCG-1	Cluster_0	0.504364	0.027463
CGTGAATAGGTAATCA-1	Cluster_0	0.835551	0.0430781
CGTGATAAGTTCTACG-1	Cluster_0	0.869011	0.0361985
CGTGATACATGGACAG-1	Cluster_0	0.781886	0.0443813
CGTGATAGTACCGGCT-1	Cluster_0	0.81669	0.0398371
CGTGATAGTCGATTAC-1	Cluster_0	0.788605	0.0370267
CGTGATAGTCTGTAAC-1	Cluster_0	0.801491	0.0477565
CGTGATATCCTACCAC-1	Cluster_6	0.884291	0.0389162
CGTGCTTAGCTATCTG-1	Cluster_6	0.897472	0.0351662
CGTGCTTCAACCCTCT-1	Cluster_0	0.815899	0.0395988
CGTGCTTGTCGTGGAA-1	Cluster_6	0.835319	0.0480382
CGTGTCTAGACCGTTT-1	Cluster_6	0.880752	0.045139
CGTGTCTCACTTCATT-1	Cluster_6	0.8487	0.0415916
CGTGTCTTCGTGACTA-1	Cluster_6	0.834482	0.0359762
CGTTAGAGTGTATTCG-1	Cluster_8	0.885078	0.0443265
CGTTAGATCCTGTAGA-1	Cluster_0	0.779473	0.0347798
CGTTCTGGTTCAAGTC-1	Cluster_13	0.536572	0.0257184
CGTTGGGAGATGACAT-1	Cluster_4	0.821224	0.0387044
CGTTGGGCAGCAGTCC-1	Cluster_0	0.804577	0.0383616
CGTTGGGTCTGGACCG-1	Cluster_0	0.837796	0.037708
CTAACCCAGTGGCGAT-1	Cluster_0	0.720052	0.0364509
CTAACCCGTAGCGAGT-1	Cluster_4	0.635365	0.0377343
CTAACCCGTAGGCAAC-1	Cluster_4	0.365087	0.0316897
CTAACCCTCATCTACT-1	Cluster_0	0.82014	0.0381458
CTAACTTGTAAGATTG-1	Cluster_0	0.871911	0.0390501
CTAAGTGAGTGCTACT-1	Cluster_6	0.826192	0.0302548
CTAAGTGGTACAGCGA-1	Cluster_8	0.572819	0.04415
CTAAGTGGTCACATTG-1	Cluster_0	0.894448	0.0393249
CTAAGTGGTTTCTATC-1	Cluster_6	0.841705	0.0430937
CTACAGACAGAGCCCT-1	Cluster_6	0.862101	0.0393362
CTACAGACATTGACAC-1	Cluster_6	0.887356	0.0423379
CTACAGATCACTACGA-1	Cluster_3	0.517535	0.0296103
CTACATTCAGTCGGAA-1	Cluster_0	0.779924	0.0420477
CTACATTGTCGGTGTC-1	Cluster_0	0.773181	0.0396951
CTACATTTCACCTGGG-1	Cluster_0	0.800793	0.0347664
CTACCCAAGATACAGT-1	Cluster_4	0.846325	0.0378419
CTACCCACAACGTTAC-1	Cluster_0	0.814528	0.0402085
CTACCCACAGGTAGTG-1	Cluster_0	0.779684	0.0465424
CTACCCATCACCGCTT-1	Cluster_0	0.673581	0.0392609
CTACCCATCGCGTAGC-1	Cluster_0	0.831831	0.034324
CTACCCATCTGTCTCG-1	Cluster_0	0.761295	0.0393801
CTACCTGAGACTACCT-1	Cluster_6	0.881997	0.0356661
CTACCTGAGCACCTGC-1	Cluster_6	0.85071	0.0305761
CTACCTGAGCATCAGG-1	Cluster_6	0.83909	0.0444373
CTACCTGCAGCGTTTA-1	Cluster_0	0.827597	0.0418716
CTACGGGAGCACCTGC-1	Cluster_6	0.888457	0.0343551
CTACGGGAGGTTTGAA-1	Cluster_0	0.87732	0.0397314
CTACGGGTCAATCAGC-1	Cluster_6	0.754879	0.0319765
CTACTATAGGGACACT-1	Cluster_0	0.870309	0.0414882
CTACTATCAAAGCGTG-1	Cluster_6	0.883132	0.0496023
CTACTATCAACAACAA-1	Cluster_6	0.826102	0.0270841
CTACTATGTAGCACGA-1	Cluster_0	0.839443	0.0564515
CTACTATTCCACTGAA-1	Cluster_0	0.779482	0.0376134
CTACTATTCGGCCAAC-1	Cluster_6	0.842733	0.0311881
CTAGACACACCGTGCA-1	Cluster_5	0.836133	0.0305396
CTAGACAGTAGAGTTA-1	Cluster_14	0.661611	0.024122
CTAGACAGTGCGTGCT-1	Cluster_6	0.889016	0.0362617
CTAGACAGTTACCTGA-1	Cluster_6	0.337174	0.0433444
CTAGACATCCCGTGAG-1	Cluster_0	0.415277	0.0304363
CTAGGTAAGCGATTCT-1	Cluster_0	0.724728	0.0410891
CTAGGTAAGTGTCATC-1	Cluster_6	0.832605	0.0355968
CTAGGTACATACACCA-1	Cluster_0	0.67629	0.0451761
CTAGGTAGTCCCTCAT-1	Cluster_4	0.749687	0.0352392
CTAGGTAGTCTTGAGT-1	Cluster_0	0.60411	0.0542625
CTAGGTATCACCGGGT-1	Cluster_0	0.891618	0.0401247
CTATAGGGTCTAACTG-1	Cluster_6	0.820818	0.0383394
CTATAGGGTCTTACAG-1	Cluster_6	0.772912	0.0307784
CTATAGGTCGCCGAGT-1	Cluster_6	0.883804	0.0389028
CTATAGGTCTTTCCGG-1	Cluster_12	0.343004	0.0243936
CTATCCGAGATGAAGG-1	Cluster_0	0.905692	0.0418457
CTATCCGAGTATGACA-1	Cluster_4	0.433528	0.0292797
CTATCCGCATCCCGTT-1	Cluster_0	0.638532	0.033237
CTATCCGGTAGACGGT-1	Cluster_6	0.787749	0.0300976
CTATCCGTCTGAGGCC-1	Cluster_8	0.794212	0.0394746
CTATCTAAGATTGATG-1	Cluster_0	0.804882	0.045109
CTATCTAAGGGAACAA-1	Cluster_0	0.657411	0.0378618
CTATCTAGTGCGGTAA-1	Cluster_6	0.89185	0.0367248
CTATCTATCAAGGAGC-1	Cluster_4	0.684713	0.035277
CTATCTATCTGTGCGG-1	Cluster_0	0.417245	0.0220815
CTCAAGAAGCGGCTCT-1	Cluster_6	0.881627	0.0403624
CTCAAGACACACGGAA-1	Cluster_0	0.919844	0.046329
CTCAAGAGTGAGCAGT-1	Cluster_0	0.609359	0.0445321
CTCAAGATCGAGAACG-1	Cluster_6	0.874083	0.0379667
CTCAAGATCTACGGTA-1	Cluster_6	0.871623	0.043765
CTCAAGATCTTGGATG-1	Cluster_6	0.555682	0.0229956
CTCAATTCAGGCATTT-1	Cluster_6	0.841612	0.0318967
CTCACTGAGCGCACAA-1	Cluster_4	0.663784	0.0277284
CTCACTGCAACAAGTA-1	Cluster_8	0.674649	0.0538094
CTCACTGCATAGAAAC-1	Cluster_4	0.472174	0.0362037
CTCACTGGTCAACGCC-1	Cluster_0	0.779796	0.0433987
CTCACTGTCAAGAGTA-1	Cluster_8	0.850114	0.0417837
CTCAGAAAGGTATAGT-1	Cluster_6	0.901313	0.0422541
CTCAGAACAAACCATC-1	Cluster_3	0.284761	0.05547
CTCAGAACACCAGCTG-1	Cluster_0	0.588717	0.0373625
CTCAGAAGTGACACAG-1	Cluster_0	0.837475	0.0549766
CTCAGGGAGGTCACTT-1	Cluster_0	0.833635	0.0370953
CTCAGGGGTAACCCTA-1	Cluster_0	0.794325	0.047543
CTCAGGGGTAGCTTAC-1	Cluster_6	0.850533	0.0546084
CTCAGGGTCCGACATA-1	Cluster_0	0.851554	0.0388932
CTCAGTCTCACCCTCA-1	Cluster_0	0.77331	0.0538592
CTCAGTCTCCGGCTTT-1	Cluster_0	0.858115	0.0354614
CTCAGTCTCGCATAGT-1	Cluster_6	0.892482	0.0395492
CTCATCGCACAAGCCC-1	Cluster_6	0.797805	0.0300743
CTCATCGTCGGTCGGT-1	Cluster_0	0.757566	0.039728
CTCATGCAGGCTTCCG-1	Cluster_4	0.631561	0.0473516
CTCATGCCATAGCACT-1	Cluster_7	0.346877	0.0351909
CTCATGCCATTGAAAG-1	Cluster_6	0.827428	0.0348142
CTCATGCGTCACTGAT-1	Cluster_2	0.733813	0.0504939
CTCATGCTCGTTAGTG-1	Cluster_0	0.566314	0.0403098
CTCATTAGTCGCCACA-1	Cluster_6	0.834871	0.0476924
CTCCAACAGCAAACAT-1	Cluster_0	0.87708	0.0426393
CTCCAACAGCTCGGCT-1	Cluster_0	0.851659	0.0380875
CTCCAACAGTAAGCAT-1	Cluster_0	0.771793	0.0388004
CTCCAACGTAACGGTG-1	Cluster_4	0.454704	0.0305429
CTCCAACGTAAGGTCG-1	Cluster_6	0.901824	0.0495405
CTCCAACTCAGCATTG-1	Cluster_4	0.64675	0.0513094
CTCCACACAACGACAG-1	Cluster_0	0.837731	0.0323598
CTCCACATCACCATGA-1	Cluster_0	0.843619	0.0378436
CTCCATGGTTAATCGC-1	Cluster_6	0.747473	0.0320211
CTCCCAAAGTCCGCGT-1	Cluster_4	0.490613	0.0500739
CTCCCAACAGAGGTTG-1	Cluster_6	0.834826	0.0372595
CTCCCAATCCTACTGC-1	Cluster_0	0.867483	0.0388592
CTCCCTCTCATCGCCT-1	Cluster_6	0.864938	0.0435098
CTCCGATAGCGACAGT-1	Cluster_4	0.706586	0.0402329
CTCCGATAGTAGGCCA-1	Cluster_0	0.830147	0.0511989
CTCCGATGTCGTACAT-1	Cluster_11	0.262042	0.0479621
CTCCTCCAGTTCAACC-1	Cluster_0	0.673531	0.0356618
CTCCTCCCAGGCCCTA-1	Cluster_0	0.823328	0.045968
CTCCTCCCATGACGAG-1	Cluster_6	0.92205	0.0415212
CTCCTCCGTAGGTCAG-1	Cluster_6	0.879069	0.0405151
CTCCTCCTCCCTTCCC-1	Cluster_6	0.863092	0.0418535
CTCCTTTAGGAAACGA-1	Cluster_0	0.829298	0.0414619
CTCCTTTGTTGCACGC-1	Cluster_0	0.858008	0.0449756
CTCGAGGAGTGATGGC-1	Cluster_0	0.838233	0.0356164
CTCGAGGCAGATACCT-1	Cluster_2	0.531694	0.0222729
CTCGAGGGTCGAGCAA-1	Cluster_4	0.799786	0.035211
CTCGAGGGTTGTTTGG-1	Cluster_0	0.859907	0.0434341
CTCGAGGTCGGTGAAG-1	Cluster_8	0.794098	0.0424121
CTCTCAGAGCCAAGCA-1	Cluster_4	0.605491	0.0404736
CTCTCAGTCACAACCA-1	Cluster_0	0.808817	0.0401348
CTCTCGAAGATGACCG-1	Cluster_0	0.838845	0.0392912
CTCTCGACACCCAAGC-1	Cluster_6	0.89863	0.0383971
CTCTCGACACGGATCC-1	Cluster_4	0.581351	0.0357389
CTCTGGTCACAGACGA-1	Cluster_6	0.792328	0.0348557
CTCTGGTCAGGACTAG-1	Cluster_0	0.788048	0.0381325
CTGAATGAGCGAATGC-1	Cluster_5	0.409822	0.0295892
CTGAATGAGGTGCAGT-1	Cluster_0	0.787639	0.0428501
CTGAATGCAGTGTATC-1	Cluster_0	0.858341	0.0399014
CTGAATGTCACCCATC-1	Cluster_6	0.914198	0.0455176
CTGAGCGCAAATCCCA-1	Cluster_0	0.802554	0.0324272
CTGAGCGCATATAGCC-1	Cluster_4	0.70408	0.0497644
CTGAGCGGTGATTCTG-1	Cluster_0	0.842631	0.0447869
CTGAGCGTCCGATGCG-1	Cluster_0	0.591259	0.0480683
CTGAGGCCAGTCCCGA-1	Cluster_3	0.626091	0.0347483
CTGAGGCGTAGGAAAG-1	Cluster_0	0.857526	0.0512464
CTGAGGCGTGAGTCAG-1	Cluster_6	0.849303	0.0355998
CTGATCCCAATGGCCC-1	Cluster_6	0.676961	0.0330316
CTGATCCCAGGTGTTT-1	Cluster_3	0.711045	0.0404382
CTGATCCCAGGTTCGC-1	Cluster_6	0.860861	0.0339895
CTGATCCGTAAGATTG-1	Cluster_0	0.763854	0.0377346
CTGATCCGTCATAGTC-1	Cluster_6	0.821509	0.0498803
CTGATCCGTTATTCCT-1	Cluster_0	0.858168	0.0321703
CTGATCCTCAAAGAAC-1	Cluster_0	0.817935	0.0363095
CTGATCCTCACTTGGA-1	Cluster_3	0.83299	0.0491695
CTGATCCTCTCGTCGT-1	Cluster_0	0.868134	0.0385974
CTGCAGGCAGGACTAG-1	Cluster_11	0.436144	0.0369453
CTGCAGGTCACACCGG-1	Cluster_0	0.899875	0.0442548
CTGCAGGTCCATAGGT-1	Cluster_7	0.650962	0.036996
CTGCAGGTCTGCTCTG-1	Cluster_0	0.849855	0.042046
CTGCATCTCAAATGCC-1	Cluster_8	0.810896	0.0417699
CTGCATCTCCGTGGCA-1	Cluster_6	0.6772	0.0331948
CTGCATCTCCGTTGGG-1	Cluster_0	0.554002	0.0356028
CTGCATCTCTCTCCGA-1	Cluster_6	0.880498	0.0357181
CTGCCATCAAATGGTA-1	Cluster_0	0.67687	0.0514044
CTGCCATCAGGCATGA-1	Cluster_0	0.781886	0.0383417
CTGCCATGTAACCAGG-1	Cluster_6	0.821975	0.0374128
CTGCCTAAGCTTAGTC-1	Cluster_6	0.726488	0.0457884
CTGCCTAAGGTTACCT-1	Cluster_6	0.799276	0.0458507
CTGCCTAGTAGAGATT-1	Cluster_0	0.853389	0.0398382
CTGCCTAGTTATGTCG-1	Cluster_13	0.452975	0.0261769
CTGCCTATCGATCCAA-1	Cluster_6	0.882979	0.0349311
CTGCCTATCGTTGCCT-1	Cluster_0	0.497393	0.0580024
CTGCCTATCTCATGGA-1	Cluster_6	0.918168	0.0489369
CTGCGAGAGACGAAGA-1	Cluster_0	0.749164	0.0367929
CTGCGAGAGCGACTGA-1	Cluster_15	0.653737	0.0248172
CTGCGAGCAAACACGG-1	Cluster_0	0.853713	0.0375497
CTGCGAGCAGAGATGC-1	Cluster_0	0.523057	0.0323836
CTGCGAGGTCTGCAAT-1	Cluster_6	0.700613	0.0309533
CTGCGAGGTTATGGTC-1	Cluster_0	0.811495	0.033972
CTGCTCAGTGTTAAAG-1	Cluster_0	0.68207	0.0494541
CTGCTCAGTGTTGACT-1	Cluster_0	0.834509	0.0326016
CTGCTCAGTTATTCCT-1	Cluster_0	0.803011	0.0519879
CTGCTCATCGTTACCC-1	Cluster_2	0.40186	0.0197558
CTGGACGAGCAAGTCG-1	Cluster_0	0.683017	0.0376075
CTGGACGCATACGCAT-1	Cluster_0	0.823215	0.0475491
CTGGACGGTATCGCTA-1	Cluster_0	0.896014	0.0391743
CTGGACGGTGCGTGCT-1	Cluster_6	0.863923	0.0396489
CTGGCAGAGTAGGGTC-1	Cluster_6	0.914979	0.0391975
CTGGCAGAGTCACGAG-1	Cluster_4	0.531953	0.0301683
CTGGCAGAGTCATGAA-1	Cluster_0	0.844758	0.0349069
CTGGCAGGTACGTTCA-1	Cluster_6	0.771435	0.0578894
CTGGCAGGTGCAACGA-1	Cluster_0	0.81477	0.0380207
CTGGTCTAGTAAACAC-1	Cluster_8	0.333127	0.0453212
CTGGTCTCACGTAGTT-1	Cluster_0	0.83675	0.0404899
CTGGTCTCACTTACAG-1	Cluster_0	0.578129	0.0350822
CTGGTCTCAGAGTGTG-1	Cluster_6	0.879588	0.0346808
CTGTACCAGAGCTTTC-1	Cluster_3	0.6465	0.0336079
CTGTACCGTTGCTTGA-1	Cluster_4	0.83325	0.0365194
CTGTACCTCATCTACT-1	Cluster_0	0.813768	0.0411883
CTGTAGAAGGACGGAG-1	Cluster_0	0.867587	0.0374455
CTGTAGATCAGCTGTA-1	Cluster_0	0.803679	0.0324663
CTGTAGATCGACCATA-1	Cluster_6	0.843658	0.0440132
CTGTAGATCGTCCTCA-1	Cluster_0	0.885725	0.0368365
CTGTATTAGCATACTC-1	Cluster_0	0.880687	0.04401
CTGTATTGTTGGGAAC-1	Cluster_0	0.576274	0.0502812
CTGTCGTAGAGGTCGT-1	Cluster_0	0.868366	0.0443874
CTGTCGTAGGCATGCA-1	Cluster_0	0.863589	0.0428775
CTGTCGTCATCGCCTT-1	Cluster_0	0.799643	0.0455445
CTGTCGTGTCCCTCAT-1	Cluster_6	0.904779	0.0380794
CTGTGAACACCGAATT-1	Cluster_5	0.831716	0.0283337
CTGTGAAGTGGCATCC-1	Cluster_0	0.736796	0.0400939
CTGTGAAGTTGAGAGC-1	Cluster_6	0.836883	0.0344975
CTGTGAATCTAGACAC-1	Cluster_0	0.760482	0.0362099
CTGTGGGAGATTACCC-1	Cluster_0	0.528122	0.0232837
CTGTGGGCAGTCAGAG-1	Cluster_6	0.906338	0.038151
CTTACCGCAAGAGGCT-1	Cluster_0	0.841229	0.0368836
CTTACCGCAGTGTATC-1	Cluster_0	0.869364	0.0361745
CTTACCGGTGATATAG-1	Cluster_4	0.78156	0.0439113
CTTACCGTCGGACTTA-1	Cluster_0	0.881304	0.0406265
CTTACCGTCTCACTCG-1	Cluster_0	0.887515	0.0537916
CTTACCGTCTGGGAGA-1	Cluster_0	0.848296	0.0395328
CTTAGGAAGAACCGCA-1	Cluster_4	0.483693	0.0322626
CTTAGGACACCGAATT-1	Cluster_6	0.849531	0.0342665
CTTAGGATCCAACTAG-1	Cluster_0	0.695535	0.0336218
CTTAGGATCCCAAGTA-1	Cluster_4	0.651085	0.0463961
CTTCAATAGCTGCCAC-1	Cluster_0	0.722148	0.0364402
CTTCAATCACTTGTGA-1	Cluster_0	0.544458	0.0487848
CTTCAATGTAACACCT-1	Cluster_6	0.810839	0.0382038
CTTCAATGTAGGTGCA-1	Cluster_6	0.871232	0.0316731
CTTCAATGTGCCTTTC-1	Cluster_11	0.448805	0.0308178
CTTCAATTCACCTGTC-1	Cluster_0	0.889213	0.0397087
CTTCCGACATAACGGG-1	Cluster_0	0.854138	0.0445848
CTTCCGAGTGCCTTCT-1	Cluster_6	0.891714	0.0419064
CTTCCGAGTGTTGACT-1	Cluster_0	0.891858	0.0456281
CTTCCGAGTTGGACTT-1	Cluster_4	0.794503	0.0304069
CTTCCGAGTTTACTGG-1	Cluster_0	0.379079	0.0168239
CTTCCGATCATCGCAA-1	Cluster_0	0.862412	0.0493072
CTTCCGATCTCATTAC-1	Cluster_0	0.865461	0.0524266
CTTCCTTCATCACCAA-1	Cluster_0	0.732148	0.0351152
CTTCCTTCATGGCCAC-1	Cluster_0	0.695045	0.0549141
CTTCCTTTCCCTGGTT-1	Cluster_6	0.882538	0.0445353
CTTCCTTTCCGTGGGT-1	Cluster_16	0.809194	0.0301704
CTTCCTTTCGCAGAGA-1	Cluster_6	0.479172	0.0361501
CTTCGGTAGAGTTGCG-1	Cluster_0	0.828031	0.0339465
CTTCGGTCACGACGTC-1	Cluster_13	0.554385	0.023946
CTTCGGTGTGCTAGCC-1	Cluster_0	0.678428	0.0432195
CTTCGGTGTTTGTTGG-1	Cluster_0	0.788859	0.0414456
CTTCTAAAGAAATGGG-1	Cluster_0	0.805599	0.0316069
CTTCTAACACCCTATC-1	Cluster_0	0.87073	0.0364103
CTTCTAATCGCTCTAC-1	Cluster_0	0.812261	0.047104
CTTCTCTAGCAATTAG-1	Cluster_0	0.846094	0.0344556
CTTCTCTGTCTGGTTA-1	Cluster_12	0.411894	0.0158858
CTTCTCTGTGTCGATT-1	Cluster_0	0.796852	0.0412305
CTTCTCTTCTAGATCG-1	Cluster_6	0.872328	0.0335829
CTTGAGACACACCGCA-1	Cluster_0	0.712078	0.046948
CTTGAGACACGACTAT-1	Cluster_0	0.765381	0.0422908
CTTGAGAGTTCTCGCT-1	Cluster_0	0.711169	0.0604233
CTTGAGATCTCAACCC-1	Cluster_0	0.827918	0.0449463
CTTGATTAGCGCCCAT-1	Cluster_3	0.743173	0.035711
CTTGATTAGGCACTCC-1	Cluster_6	0.819112	0.0420895
CTTGATTCAGGTCAAG-1	Cluster_0	0.819462	0.0306856
CTTGATTCATCATCCC-1	Cluster_0	0.872604	0.0427716
CTTGATTGTAGCGTCC-1	Cluster_0	0.428076	0.0399959
CTTGATTTCGAACGGA-1	Cluster_0	0.76022	0.0596495
CTTGATTTCGCCGATG-1	Cluster_6	0.858096	0.0430985
CTTTCAAGTGTCATCA-1	Cluster_5	0.621262	0.0214004
CTTTCAATCGACCTAA-1	Cluster_0	0.834201	0.0375979
CTTTCAATCTTTCAGT-1	Cluster_6	0.861948	0.0359617
CTTTCGGAGAAGCTCG-1	Cluster_6	0.687995	0.0221525
CTTTCGGGTAGCTCGC-1	Cluster_6	0.874239	0.0410308
CTTTCGGGTATCGTAC-1	Cluster_0	0.817721	0.033018
GAAACCTAGTGGACGT-1	Cluster_11	0.694683	0.0322977
GAAACCTGTCGTTATG-1	Cluster_6	0.843894	0.0475264
GAAACCTTCCAACTGA-1	Cluster_0	0.778122	0.0340956
GAAACCTTCCTTCAGC-1	Cluster_6	0.882366	0.0395812
GAACACTAGAGAGGGC-1	Cluster_0	0.875005	0.0442288
GAACACTCACGTAGTT-1	Cluster_0	0.855751	0.0382738
GAACACTCAGTCTCTC-1	Cluster_1	0.232499	0.0324886
GAACACTGTCCAGTTA-1	Cluster_0	0.85126	0.0423752
GAACACTTCAGCAATC-1	Cluster_0	0.87481	0.0475535
GAACACTTCGGTCAGC-1	Cluster_0	0.838138	0.0360996
GAACACTTCTGGGCCA-1	Cluster_0	0.897664	0.0401532
GAACGTTAGACTAAGT-1	Cluster_0	0.417849	0.0512291
GAACGTTAGTGGCGAT-1	Cluster_5	0.743154	0.0320133
GAACGTTCATCATCTT-1	Cluster_11	0.726005	0.0373399
GAACGTTGTCCCTAAA-1	Cluster_0	0.848195	0.0410747
GAACTGTAGGATGAGA-1	Cluster_4	0.641147	0.0397079
GAACTGTAGGTTGAGC-1	Cluster_0	0.807712	0.0472248
GAACTGTGTGTCCATA-1	Cluster_0	0.802375	0.0410392
GAACTGTGTTGCATGT-1	Cluster_6	0.847107	0.0325161
GAAGAATCAGAGTAAT-1	Cluster_0	0.850166	0.038584
GAAGAATCAGGTTCCG-1	Cluster_6	0.820506	0.0450525
GAAGAATGTGGCCACT-1	Cluster_6	0.777017	0.0407657
GAAGAATGTTGCATCA-1	Cluster_4	0.882633	0.0415601
GAAGAATTCCACCCTA-1	Cluster_0	0.797946	0.0363365
GAAGAATTCCTTATGT-1	Cluster_8	0.836522	0.0368764
GAAGCCCAGTAGTCCT-1	Cluster_5	0.635575	0.0325706
GAAGCCCCAGAACTAA-1	Cluster_0	0.607454	0.0246119
GAAGCCCTCGGCTGGT-1	Cluster_6	0.785155	0.033838
GAAGCGAGTGCTGCAC-1	Cluster_0	0.721197	0.0488982
GAAGGACAGAAAGCGA-1	Cluster_0	0.889758	0.0385734
GAAGGACGTTTCAGAC-1	Cluster_6	0.703371	0.0388241
GAAGGACTCAAGCCGC-1	Cluster_6	0.844483	0.0351671
GAAGGACTCCACTTTA-1	Cluster_8	0.275656	0.027236
GAAGGACTCTCTCTTC-1	Cluster_8	0.382682	0.0380999
GAAGGGTAGGTTCATC-1	Cluster_6	0.627112	0.0351477
GAAGGGTCAACACAAA-1	Cluster_6	0.890184	0.0384137
GAAGGGTCATGGAAGC-1	Cluster_0	0.822152	0.0358855
GAAGGGTGTACGTACT-1	Cluster_0	0.876427	0.0334588
GAAGGGTGTATCGTAC-1	Cluster_0	0.810571	0.0347296
GAAGGGTGTCTACTGA-1	Cluster_6	0.802672	0.0615609
GAAGGGTGTTGTGGAG-1	Cluster_6	0.873397	0.0491385
GAAGGGTTCAGTGATC-1	Cluster_6	0.868753	0.0304501
GAAGGGTTCCATTGCC-1	Cluster_6	0.888912	0.0322867
GAAGGGTTCGGACAAG-1	Cluster_0	0.626476	0.0327637
GAAGGGTTCTTCGTGC-1	Cluster_0	0.835691	0.0324374
GAAGTAAAGAAGATCT-1	Cluster_8	0.494044	0.0433271
GAAGTAAAGCTCTGTA-1	Cluster_0	0.818489	0.0378512
GAAGTAAAGCTGACAG-1	Cluster_0	0.808477	0.0403084
GAAGTAACAAAGGCTG-1	Cluster_8	0.573696	0.0200843
GAAGTAAGTTTACTTC-1	Cluster_6	0.840423	0.0350096
GAAGTAATCTGCGAGC-1	Cluster_0	0.833446	0.0322903
GAATAGACATCCTTCG-1	Cluster_0	0.740477	0.0363798
GAATCACAGCACTCTA-1	Cluster_0	0.593678	0.0296983
GAATCACCATGTTCAG-1	Cluster_0	0.799667	0.040954
GAATCACCATTGAAAG-1	Cluster_6	0.869888	0.0344853
GAATCACGTATGCTTG-1	Cluster_0	0.843453	0.0452104
GAATCACTCTAGCCTC-1	Cluster_6	0.818748	0.0316933
GAATCGTTCAGCCCAG-1	Cluster_6	0.86811	0.034961
GAATCGTTCCATTGTT-1	Cluster_0	0.766854	0.0390519
GACACGCCATTGAGCT-1	Cluster_4	0.731978	0.0344884
GACACGCTCCATTCAT-1	Cluster_0	0.893709	0.0411173
GACAGCCAGCTAATGA-1	Cluster_4	0.775561	0.0422923
GACAGCCAGGTTACCT-1	Cluster_0	0.820394	0.040105
GACAGCCGTGGAACAC-1	Cluster_6	0.666712	0.0383515
GACAGCCGTGGATGAC-1	Cluster_0	0.354192	0.0250387
GACATCAGTCTCGCGA-1	Cluster_0	0.854426	0.0420084
GACCAATTCTAGCCTC-1	Cluster_0	0.797707	0.0359467
GACCAATTCTGAGATC-1	Cluster_0	0.875174	0.0326855
GACCCAGAGGCATCAG-1	Cluster_6	0.835187	0.0282766
GACCCAGAGGTTGAGC-1	Cluster_6	0.6616	0.0353989
GACCCAGAGTCAGCGA-1	Cluster_0	0.758568	0.0367604
GACCCAGGTAGCACGA-1	Cluster_6	0.778768	0.0392638
GACCCAGGTTGTTTGG-1	Cluster_6	0.865259	0.0356323
GACCCTTAGTCCGCCA-1	Cluster_13	0.696	0.0267409
GACCCTTCATGTCAGT-1	Cluster_6	0.822736	0.0463825
GACCCTTTCTCCAATT-1	Cluster_0	0.912129	0.0394679
GACCGTGAGCGCCCAT-1	Cluster_0	0.813309	0.049504
GACCGTGTCATCGCAA-1	Cluster_0	0.821387	0.0299251
GACCTTCTCTAGCATG-1	Cluster_5	0.375604	0.0287368
GACGCTGCATCCTGTC-1	Cluster_6	0.856656	0.0412763
GACGCTGTCCATTTAC-1	Cluster_0	0.847944	0.0466491
GACGTTATCACTCGAA-1	Cluster_5	0.740526	0.0316281
GACGTTATCCACATAG-1	Cluster_0	0.826583	0.0475428
GACGTTATCTTCGATT-1	Cluster_0	0.854128	0.0377813
GACTATGAGCCTCAAT-1	Cluster_6	0.715041	0.0325983
GACTATGAGTTAACAG-1	Cluster_0	0.659753	0.0424194
GACTCAAAGAAGTCAT-1	Cluster_8	0.750321	0.0211514
GACTCAACAAACTAGA-1	Cluster_4	0.767962	0.0372238
GACTCAACACCTCTAC-1	Cluster_0	0.839496	0.0546144
GACTCAAGTCTCCCTA-1	Cluster_1	0.379302	0.0304061
GACTCAATCAGTCTTT-1	Cluster_6	0.538254	0.0396313
GACTCAATCCCGAGTG-1	Cluster_8	0.446575	0.0323952
GACTCTCCAAGACCTT-1	Cluster_0	0.916455	0.0472402
GACTCTCGTCAATCTG-1	Cluster_0	0.871598	0.0396209
GACTCTCGTTCTCACC-1	Cluster_8	0.621241	0.0372423
GACTGATCAGAGCTAG-1	Cluster_6	0.840884	0.045863
GACTGATGTATTTCTC-1	Cluster_0	0.76235	0.0550371
GACTTCCAGCATTGTC-1	Cluster_6	0.876153	0.0394837
GACTTCCAGCTAAACA-1	Cluster_0	0.8591	0.0406032
GACTTCCCAGTCTCTC-1	Cluster_3	0.428653	0.0175264
GACTTCCGTACGGGAT-1	Cluster_0	0.888555	0.0353489
GAGAAATCAAAGTGTA-1	Cluster_0	0.885352	0.0374076
GAGAAATCACGACGAA-1	Cluster_5	0.32959	0.0300523
GAGAAATCAGTCGGTC-1	Cluster_0	0.823396	0.0391859
GAGAAATCATCGTGGC-1	Cluster_4	0.534523	0.0359579
GAGAAATGTTGGGTTT-1	Cluster_6	0.893249	0.0348704
GAGAAATTCAGCTTGA-1	Cluster_8	0.40937	0.0286805
GAGACCCAGCCAGTAG-1	Cluster_0	0.79131	0.0468608
GAGACCCCAGACCTAT-1	Cluster_13	0.356885	0.0202799
GAGACCCCAGAGAATT-1	Cluster_0	0.760595	0.041834
GAGACCCCATGAAAGT-1	Cluster_0	0.853742	0.0337817
GAGACCCTCATTGAGC-1	Cluster_0	0.785976	0.0383892
GAGACTTAGGAACGTC-1	Cluster_8	0.821445	0.0337709
GAGACTTAGGCTGTAG-1	Cluster_4	0.834252	0.0271851
GAGACTTCAGCGGTCT-1	Cluster_4	0.906773	0.0391131
GAGACTTTCGCTATTT-1	Cluster_0	0.838873	0.0424467
GAGAGGTAGGAAAGGT-1	Cluster_6	0.787264	0.0379702
GAGAGGTTCGTTCCTG-1	Cluster_0	0.725851	0.0517735
GAGATGGAGATGATTG-1	Cluster_0	0.825876	0.0355851
GAGATGGAGCCTTCTC-1	Cluster_0	0.794447	0.041225
GAGATGGCAACGCATT-1	Cluster_6	0.889938	0.0412172
GAGATGGCAAGTTGGG-1	Cluster_5	0.687292	0.0307564
GAGATGGCACGATTCA-1	Cluster_0	0.725849	0.0471536
GAGATGGCAGAGTGTG-1	Cluster_0	0.888104	0.0465565
GAGATGGCAGCCCAGT-1	Cluster_8	0.540113	0.0302109
GAGATGGGTCCAGCAC-1	Cluster_0	0.869958	0.0408997
GAGCCTGCATCCGGCA-1	Cluster_0	0.787632	0.0375197
GAGCCTGTCGCCTATC-1	Cluster_7	0.499245	0.0318279
GAGCCTGTCTCGTCAC-1	Cluster_8	0.851183	0.0388603
GAGCTGCAGTAAGCAT-1	Cluster_0	0.812042	0.0339918
GAGCTGCGTGGAAGTC-1	Cluster_6	0.897914	0.0356543
GAGGCAAGTACAGAAT-1	Cluster_1	0.486906	0.0323953
GAGGCAAGTCGGCCTA-1	Cluster_6	0.642827	0.0301893
GAGGCAATCAAGAAAC-1	Cluster_0	0.907412	0.0466085
GAGGCAATCACGATAC-1	Cluster_4	0.847739	0.0347088
GAGGCCTAGGTTCATC-1	Cluster_0	0.832639	0.0388437
GAGGCCTAGTCATCGT-1	Cluster_0	0.527061	0.0338383
GAGGCCTCAAGTGACG-1	Cluster_0	0.810961	0.0392389
GAGGCCTGTACCCGAC-1	Cluster_0	0.562736	0.0502886
GAGGCCTGTTTCGCTC-1	Cluster_0	0.773213	0.0374431
GAGGGATGTCTCGCGA-1	Cluster_5	0.760181	0.0346592
GAGGGATGTTCAAAGA-1	Cluster_0	0.796169	0.0421747
GAGGGATGTTGTTGTG-1	Cluster_0	0.538617	0.0302833
GAGGGATTCCCTCTTT-1	Cluster_0	0.782665	0.0454759
GAGGGTAAGACGTCCC-1	Cluster_0	0.630973	0.0397067
GAGGGTAAGCATTTGC-1	Cluster_0	0.866094	0.036849
GAGGGTAAGCCGTTAT-1	Cluster_4	0.610862	0.0474752
GAGGGTAAGGCTTTCA-1	Cluster_0	0.819782	0.0389452
GAGTCATAGCTTGTTG-1	Cluster_4	0.596725	0.050857
GAGTCATAGGTAGGCT-1	Cluster_13	0.581239	0.023366
GAGTCATGTCTCGCGA-1	Cluster_0	0.709555	0.0343338
GAGTCATGTGTCATGT-1	Cluster_13	0.362705	0.0185307
GAGTCTAGTAGAGATT-1	Cluster_0	0.684827	0.0331869
GAGTCTAGTGGCAGAT-1	Cluster_0	0.424116	0.0385635
GAGTCTATCTGTGCAA-1	Cluster_0	0.645555	0.03446
GAGTGAGAGCATGCAG-1	Cluster_0	0.496573	0.0503744
GAGTGAGAGGGAGTGG-1	Cluster_6	0.826336	0.0323347
GAGTGAGAGTTCACTG-1	Cluster_0	0.833708	0.0367945
GAGTGAGCAGTTAGAA-1	Cluster_6	0.877589	0.030457
GAGTGAGGTAGTCGTT-1	Cluster_2	0.282644	0.0241936
GAGTGAGGTTCTTGCC-1	Cluster_0	0.825193	0.0302297
GAGTGTTAGTATGACA-1	Cluster_4	0.298254	0.0424497
GAGTGTTCAGTAACGG-1	Cluster_6	0.88461	0.0356855
GAGTGTTTCGAACCAT-1	Cluster_0	0.878113	0.0356952
GAGTGTTTCGTCCTCA-1	Cluster_0	0.824659	0.0373505
GAGTGTTTCTACTCAT-1	Cluster_0	0.646309	0.0427475
GAGTTACTCCTTTAGT-1	Cluster_0	0.883533	0.0375656
GAGTTGTCACTACGGC-1	Cluster_0	0.878163	0.0364379
GAGTTTGCAACGTATC-1	Cluster_0	0.852689	0.0394244
GAGTTTGCAGAGACTG-1	Cluster_0	0.898686	0.0342433
GAGTTTGGTAACAAGT-1	Cluster_6	0.83237	0.037364
GAGTTTGGTCTCTCCA-1	Cluster_0	0.879357	0.0478021
GATAGAAGTAGAAACT-1	Cluster_0	0.719828	0.0476871
GATAGAAGTATGGTTC-1	Cluster_0	0.774876	0.0447426
GATAGAATCAGGTAAA-1	Cluster_4	0.853818	0.0339658
GATAGAATCGTTGTAG-1	Cluster_6	0.666417	0.0476942
GATCACAGTACGAAAT-1	Cluster_0	0.622693	0.0479257
GATCACAGTTAGAAGT-1	Cluster_5	0.691201	0.0390367
GATCACATCATTCGTT-1	Cluster_0	0.741892	0.0364044
GATCACATCGACGCTG-1	Cluster_0	0.909292	0.041768
GATCAGTGTATTGAGA-1	Cluster_0	0.78003	0.032836
GATCAGTGTTCCAAAC-1	Cluster_2	0.496048	0.0283074
GATCATGGTGCCCTTT-1	Cluster_0	0.858283	0.0417245
GATCATGTCCGACATA-1	Cluster_0	0.760894	0.0405603
GATCATGTCTATGCCC-1	Cluster_6	0.876752	0.0320428
GATCCCTAGCAGCCCT-1	Cluster_6	0.912682	0.0341169
GATCCCTAGTAAGGGA-1	Cluster_0	0.788877	0.0572903
GATCCCTCAACGACTT-1	Cluster_0	0.893861	0.0424559
GATCCCTCAGTTTCAG-1	Cluster_0	0.843875	0.0399262
GATCCCTGTATCACCA-1	Cluster_0	0.724652	0.0369127
GATCCCTGTCTAACTG-1	Cluster_6	0.844748	0.0478063
GATCCCTGTTGGAGGT-1	Cluster_0	0.77084	0.0413591
GATCCCTGTTTCGCTC-1	T_cell	0.847879	0.0332734
GATCCCTGTTTCTTAC-1	Cluster_0	0.892072	0.0411194
GATCGTAAGATAGGGA-1	Cluster_0	0.889203	0.0362523
GATCGTAAGCAATTCC-1	Cluster_4	0.781382	0.0341685
GATCGTAGTCTTGTCC-1	Cluster_6	0.871421	0.0321069
GATCGTAGTGGACCAA-1	Cluster_6	0.845075	0.0437024
GATGACTCAAATGCGG-1	Cluster_0	0.832404	0.0469765
GATGACTCAGCGCTTG-1	Cluster_0	0.880914	0.0394153
GATGACTGTAGCGTCC-1	Cluster_0	0.734197	0.0435325
GATGACTGTTTCGCTC-1	Cluster_0	0.886161	0.043912
GATGACTTCCGCGATG-1	Cluster_6	0.850308	0.0436156
GATGAGGCACAAATGA-1	Cluster_6	0.878217	0.0364597
GATGATCTCTCTGACC-1	Cluster_5	0.779259	0.0291548
GATGCTAAGGATGAGA-1	Cluster_6	0.689086	0.0233808
GATGCTACAGCGATTT-1	Cluster_0	0.860283	0.0439432
GATGCTACATGCAGCC-1	Cluster_6	0.902229	0.0427355
GATGCTAGTTCTGAGT-1	Cluster_0	0.839728	0.0368442
GATGCTATCTCACGAA-1	Cluster_0	0.86908	0.0386038
GATGGAGAGTGATGGC-1	Cluster_0	0.648552	0.0281967
GATGGAGGTGTGAATA-1	Cluster_0	0.696001	0.0297153
GATGTTGAGACTAAGT-1	Cluster_4	0.848791	0.0426375
GATGTTGAGCGTTCAT-1	Cluster_0	0.862719	0.0386911
GATGTTGCAATCTAGC-1	Cluster_6	0.713371	0.0526643
GATGTTGCATCGGAGA-1	Cluster_4	0.74564	0.0299626
GATGTTGGTGTAAATG-1	Cluster_0	0.80532	0.0403793
GATGTTGTCTGAGAAA-1	Cluster_8	0.827984	0.033876
GATTCGAAGGGTAATT-1	Cluster_0	0.85385	0.0503843
GATTCGACAAACCGGA-1	Cluster_0	0.901655	0.0469904
GATTCGACAAGAGTGC-1	Cluster_0	0.655405	0.0369542
GATTCGACACCTATCC-1	Cluster_6	0.850159	0.048856
GATTCGACACGCCACA-1	Cluster_5	0.828986	0.039244
GATTGGTAGACTGGGT-1	Cluster_0	0.793624	0.0407914
GATTGGTAGCACGGAT-1	Cluster_11	0.273912	0.0543232
GATTGGTCATGGAGAC-1	Cluster_0	0.7297	0.0418122
GATTGGTGTCCTACGG-1	Cluster_6	0.887396	0.042072
GATTGGTTCGGTCAGC-1	Cluster_0	0.759131	0.0387242
GATTTCTAGGGAGTGG-1	Cluster_0	0.671285	0.0463101
GATTTCTCAATGACCT-1	Cluster_0	0.843564	0.0440753
GATTTCTCACCCTGAG-1	Cluster_0	0.889756	0.0426493
GATTTCTGTACTGAGG-1	Cluster_3	0.561722	0.0304274
GATTTCTTCGTGCTCT-1	Cluster_0	0.749342	0.0356363
GCAACATAGAGAGCAA-1	Cluster_0	0.359367	0.0250154
GCAACATAGGGACTGT-1	Cluster_3	0.754988	0.0413672
GCAACATAGTAGGAAG-1	Cluster_6	0.854132	0.0292518
GCAACATAGTTCCGGC-1	Cluster_0	0.853164	0.0447196
GCAACATCAGGGAATC-1	Cluster_0	0.854897	0.0372397
GCAACATGTCGAATTC-1	Cluster_5	0.706236	0.0317095
GCAACATGTCTACTGA-1	Cluster_6	0.801711	0.038007
GCAACCGCAGTTAAAG-1	Cluster_0	0.887979	0.0436074
GCAACCGGTAACGCGA-1	Cluster_0	0.77322	0.0521842
GCAACCGGTACGATGG-1	Cluster_0	0.833139	0.0433364
GCACATAGTAGTCACT-1	Cluster_5	0.83186	0.037691
GCACATAGTGTTACAC-1	Cluster_6	0.823261	0.0372353
GCACATAGTTCGTAAC-1	Cluster_0	0.91285	0.0415811
GCACATATCCCGAACG-1	Cluster_0	0.825451	0.0543249
GCACATATCGGAGTAG-1	Cluster_0	0.673598	0.0265665
GCACATATCTGTCTCG-1	Cluster_0	0.563996	0.0426287
GCACGGTGTCAAATCC-1	Cluster_0	0.878896	0.0353997
GCACGGTGTCTAGTGT-1	Cluster_0	0.827929	0.0324066
GCACGGTGTGAGCGAT-1	Cluster_0	0.889475	0.0455363
GCACGGTTCGGCATAT-1	Cluster_0	0.713368	0.0463728
GCACGTGCATGGAATA-1	Cluster_0	0.838553	0.0413438
GCACGTGGTCTCTCAC-1	Cluster_0	0.859764	0.0451141
GCACGTGTCATCAGTG-1	Cluster_8	0.698425	0.0408891
GCACGTGTCGCTGATA-1	Cluster_0	0.767721	0.0373532
GCACTAACAGTATACC-1	Cluster_0	0.856198	0.0439476
GCACTAAGTTATCCAG-1	Cluster_6	0.875089	0.0381819
GCACTAAGTTGATCGT-1	Cluster_0	0.795788	0.0450418
GCAGCCAAGAGCCATG-1	Cluster_0	0.795453	0.0311433
GCAGCCAAGAGCTGCA-1	Cluster_0	0.694943	0.040212
GCAGCCACATGAGGGT-1	Cluster_0	0.816325	0.0336555
GCAGCCAGTTACAGCT-1	Cluster_6	0.865478	0.0369104
GCAGCCATCTGGACCG-1	Cluster_6	0.870475	0.0338964
GCAGCTGAGCAGTAAT-1	Cluster_1	0.564787	0.0367109
GCAGCTGAGCGTTCAT-1	Cluster_6	0.896825	0.0412375
GCAGCTGCAATTCGTG-1	Cluster_0	0.904017	0.0368348
GCAGCTGCACTGAGGA-1	Cluster_0	0.721777	0.0388037
GCAGGCTCAAAGAGTT-1	Cluster_4	0.859632	0.0426991
GCAGGCTCAGTTCTAG-1	Cluster_6	0.865446	0.0329804
GCAGGCTGTACCAATC-1	Cluster_0	0.886706	0.0372956
GCAGGCTTCGCTAATG-1	Cluster_0	0.849854	0.0430553
GCAGTTAAGAGCACTG-1	Cluster_6	0.681433	0.0535326
GCAGTTAAGTGCACTT-1	Cluster_0	0.800207	0.0341896
GCAGTTAAGTGGTCAG-1	Cluster_0	0.60637	0.0340186
GCAGTTACAGGACTTT-1	Cluster_0	0.878087	0.046249
GCAGTTACAGTAGTGG-1	Cluster_0	0.872136	0.0361929
GCAGTTAGTGCATGTT-1	Cluster_6	0.909296	0.0365945
GCATCGGCAACCACGC-1	Cluster_6	0.865707	0.0379976
GCATCGGCACGACGTC-1	Cluster_4	0.915771	0.0393021
GCATCGGGTCGAGCTC-1	Cluster_0	0.832024	0.0353603
GCATCGGGTGAGATCG-1	Cluster_0	0.63627	0.0233689
GCATCGGGTTTACACG-1	Cluster_6	0.667299	0.0338315
GCATCGGTCTTAGCTT-1	Cluster_0	0.808468	0.029141
GCATCTCAGAGCCGAT-1	Cluster_8	0.708294	0.037354
GCATCTCAGCTGCGAA-1	Cluster_0	0.853404	0.0444224
GCATCTCCAGGTCTCG-1	Cluster_5	0.707301	0.0482963
GCATCTCCATCGAGCC-1	Cluster_0	0.872094	0.0360713
GCATCTCGTCAGACGA-1	Cluster_0	0.871792	0.0377505
GCATCTCGTGATGAAT-1	Cluster_5	0.768113	0.0417103
GCATCTCTCGGAGCAA-1	Cluster_0	0.804382	0.0415403
GCATCTCTCTAAACGC-1	Cluster_5	0.594852	0.0296761
GCATGATAGGTAGTAT-1	Cluster_4	0.771757	0.0368247
GCATTAGAGTAGGCCA-1	Cluster_0	0.864271	0.0346662
GCATTAGAGTTGCGCC-1	Cluster_0	0.416068	0.0584593
GCATTAGTCGCCCAGA-1	Cluster_0	0.864227	0.0443829
GCCAACGCAAGACTGG-1	Cluster_6	0.665389	0.0431365
GCCAACGCATAGCACT-1	Cluster_6	0.910551	0.0362266
GCCAACGCATTAGGCT-1	Cluster_0	0.831078	0.0462246
GCCAACGGTGAGGATC-1	Cluster_5	0.833659	0.0341088
GCCAACGGTGGCTAGA-1	Cluster_13	0.5565	0.0238748
GCCAGCACAGAGTTCT-1	Cluster_0	0.669345	0.0272406
GCCAGCACATGACTTG-1	Cluster_4	0.398487	0.044013
GCCAGCAGTCAGTCCG-1	Cluster_0	0.771808	0.0293506
GCCAGCATCTAGCAAC-1	Cluster_3	0.442071	0.0521003
GCCAGGTAGTATGAGT-1	Cluster_0	0.838446	0.0311947
GCCAGGTCAATTGCCA-1	Cluster_4	0.861039	0.0460976
GCCAGGTCATAGACTC-1	Cluster_6	0.869802	0.0326489
GCCAGGTCATCGCTCT-1	Cluster_0	0.675873	0.0384427
GCCAGGTGTACGTGAG-1	Cluster_0	0.861809	0.035668
GCCAGGTTCCGGTAAT-1	Cluster_0	0.839193	0.0382753
GCCAGTGAGCATCCTA-1	Cluster_0	0.830741	0.0394661
GCCAGTGCACTGATTG-1	Cluster_6	0.855326	0.0341861
GCCAGTGTCGCACGAC-1	Cluster_6	0.883017	0.0395381
GCCATGGCAATTTCTC-1	Cluster_6	0.859808	0.0435368
GCCATGGCAGGTCCCA-1	Cluster_0	0.771625	0.031251
GCCCAGAGTCAAAGTA-1	Cluster_0	0.858787	0.0475561
GCCCAGAGTTGCATAC-1	Cluster_0	0.871717	0.0429891
GCCCGAAAGCTTCTAG-1	Cluster_0	0.837207	0.0412726
GCCCGAACAAATCGGG-1	Cluster_6	0.788643	0.0375446
GCCCGAACAAGTCATC-1	Cluster_0	0.625026	0.0321708
GCCGATGAGAGGCGGA-1	Cluster_0	0.838562	0.0366507
GCCGATGCAAAGCAAT-1	Cluster_6	0.837952	0.0396984
GCCGATGCACCACTGG-1	Cluster_0	0.882471	0.0329203
GCCGATGGTCTTGAAC-1	Cluster_4	0.618832	0.0514885
GCCGTGACAAAGCTAA-1	Cluster_0	0.810187	0.0406196
GCCGTGACAACGGGTA-1	Cluster_6	0.862865	0.0467102
GCCGTGAGTATCGTTG-1	Cluster_5	0.839624	0.0409639
GCCGTGAGTTAGCTAC-1	Cluster_4	0.518273	0.0419843
GCCGTGATCCCTAGGG-1	Cluster_0	0.759111	0.0422076
GCCGTGATCGTAGGAG-1	Cluster_0	0.849975	0.0377884
GCCTGTTAGACAACTA-1	Cluster_3	0.751871	0.0322287
GCCTGTTCACTCATAG-1	Cluster_4	0.765822	0.0395216
GCCTGTTCATCCTTCG-1	Cluster_0	0.921181	0.0449667
GCCTGTTGTACGACTT-1	Cluster_0	0.876547	0.0384075
GCCTGTTGTAGATTAG-1	Cluster_0	0.628089	0.0321572
GCCTGTTTCCCTAGGG-1	Cluster_6	0.8357	0.0359314
GCCTGTTTCTACTGCC-1	Cluster_8	0.443011	0.0401889
GCGAGAAAGATCGGTG-1	Cluster_3	0.290701	0.035348
GCGAGAAAGCGACTAG-1	Cluster_0	0.84244	0.0384765
GCGAGAAAGTTAGTGA-1	Cluster_0	0.901751	0.0387471
GCGAGAACATATAGCC-1	Cluster_6	0.726972	0.0329185
GCGATCGAGGCTCCCA-1	Cluster_0	0.916493	0.0440038
GCGATCGCACAAATCC-1	Cluster_0	0.886297	0.0417213
GCGATCGGTATAGCTC-1	Cluster_6	0.839559	0.0347556
GCGATCGTCAATCGGT-1	Cluster_6	0.851369	0.0344507
GCGATCGTCGCTCCTA-1	Cluster_0	0.821809	0.0413727
GCGGAAAAGGGACTGT-1	Cluster_6	0.836116	0.0413012
GCGGAAACAGAGATTA-1	Cluster_0	0.719446	0.0356211
GCGGAAATCAAGAGTA-1	Cluster_13	0.373763	0.0274924
GCGGATCGTGCATCTA-1	Cluster_6	0.847477	0.0352954
GCGTGCAAGGCGTTGA-1	Cluster_0	0.892086	0.038433
GCGTGCAAGTGAGTTA-1	Cluster_0	0.876686	0.0363541
GCGTGCAGTTATGTGC-1	Cluster_6	0.872594	0.0358025
GCGTTTCAGGGAGTGG-1	Cluster_6	0.879823	0.036835
GCGTTTCAGGTTGAGC-1	Cluster_0	0.79806	0.0401904
GCGTTTCCATTCATCT-1	Cluster_0	0.795817	0.0386653
GCGTTTCTCATTACCT-1	Cluster_0	0.707258	0.026326
GCGTTTCTCGCATGAT-1	Cluster_6	0.879429	0.0379618
GCTACAAAGCTAGTTC-1	Cluster_0	0.837533	0.0394603
GCTACAAAGTTGAAGT-1	Cluster_3	0.528105	0.0204661
GCTACAACATGACAGG-1	Cluster_0	0.630769	0.0352483
GCTACAAGTAATTGGA-1	Cluster_6	0.790712	0.0482305
GCTACAAGTAGCTGAG-1	Cluster_5	0.61558	0.0345896
GCTACAATCCCTTTGG-1	Cluster_6	0.813769	0.0389019
GCTACAATCTCGCGTT-1	Cluster_7	0.305713	0.0369392
GCTACCTCATCCTATT-1	Cluster_0	0.89481	0.0338388
GCTACCTGTCCTACGG-1	Cluster_0	0.783927	0.0460787
GCTACCTGTGATTCAC-1	Cluster_6	0.919181	0.0458679
GCTACCTGTGGCTCTG-1	Cluster_0	0.713637	0.0349484
GCTACCTTCTATACGG-1	Cluster_0	0.49574	0.036673
GCTCAAAAGTGGTTCT-1	Cluster_4	0.667939	0.035982
GCTCAAACACATAGCT-1	Cluster_8	0.562197	0.037274
GCTCAAACAGTCGGTC-1	Cluster_6	0.873812	0.0294304
GCTCAAAGTTCCGCTT-1	Cluster_0	0.851956	0.0442928
GCTCAAATCCTCTAGC-1	Cluster_0	0.605774	0.0498286
GCTCAAATCTCAATCT-1	Cluster_8	0.86202	0.035152
GCTGAATAGATCCCAT-1	Cluster_9	0.579228	0.0289419
GCTGAATCAGATTAAG-1	Cluster_6	0.793694	0.036087
GCTGAATGTCCATACA-1	Cluster_6	0.844802	0.0338685
GCTGCAGAGACTCCGC-1	Cluster_0	0.841648	0.0345123
GCTGCAGAGGACTGGT-1	Cluster_0	0.702715	0.0388682
GCTGCAGCACCGTGGT-1	Cluster_0	0.838693	0.0330763
GCTGCAGCATGATCTG-1	Cluster_0	0.868638	0.0408461
GCTGCAGGTACGCTAT-1	Cluster_6	0.927046	0.0423953
GCTGCAGGTATACCTG-1	Cluster_0	0.831155	0.0317408
GCTGCAGGTGTCATGT-1	Cluster_0	0.781085	0.0291368
GCTGGGTCATGTGCTA-1	Cluster_0	0.799581	0.0477487
GCTTCACCAGAATGTA-1	Cluster_6	0.854834	0.0339256
GCTTCACCAGCTGAGA-1	Cluster_0	0.764592	0.0417355
GCTTCACGTGGATCGA-1	Cluster_0	0.533593	0.0458833
GCTTCACTCCATCAGA-1	Cluster_15	0.37573	0.0185656
GCTTGGGAGATGGTCG-1	Cluster_13	0.749796	0.0337097
GCTTGGGCACACGGTC-1	Cluster_7	0.298214	0.0432394
GCTTGGGGTCTATGAC-1	Cluster_6	0.892123	0.0356221
GCTTTCGAGTTGTACC-1	Cluster_6	0.86036	0.0376433
GGAACCCAGGTTCATC-1	Cluster_6	0.868956	0.0309411
GGAACCCAGTAGCAAT-1	Cluster_0	0.843066	0.0389217
GGAACCCCACATTCTT-1	Cluster_6	0.906742	0.0350772
GGAACCCTCATCACCC-1	Cluster_0	0.826658	0.0399505
GGAAGTGAGCGTGCTC-1	Cluster_0	0.789305	0.0414135
GGAAGTGGTCAGGAGT-1	Cluster_6	0.875287	0.0356239
GGAAGTGTCCAGCACG-1	Cluster_0	0.863291	0.0324387
GGAAGTGTCCATGCAA-1	Cluster_6	0.833607	0.0325605
GGAATCTAGAACGTGC-1	Cluster_0	0.82134	0.0360063
GGAATCTAGGCATGGT-1	Cluster_6	0.919419	0.0346312
GGAATCTCAACTGAAA-1	Cluster_0	0.797902	0.0482648
GGAATCTCATACCATG-1	Cluster_8	0.51549	0.0263419
GGAATCTGTAACTGCT-1	Cluster_5	0.812499	0.0470222
GGAATCTGTCAGGTGA-1	Cluster_1	0.591646	0.0303572
GGAATGGAGAGCATTA-1	Cluster_0	0.881666	0.0407291
GGAATGGTCGCAGTTA-1	Cluster_0	0.727671	0.031177
GGACGTCCAACTGCCG-1	Cluster_5	0.769235	0.0343109
GGACGTCGTCAAATCC-1	Cluster_0	0.867077	0.0345264
GGACGTCTCCTCAGGG-1	Cluster_0	0.847069	0.0368294
GGAGAACAGGTAAGAG-1	Cluster_11	0.696548	0.0401206
GGAGAACGTCACGCTG-1	Cluster_6	0.876631	0.0384478
GGAGAACTCATACGAC-1	Cluster_0	0.843459	0.0388568
GGAGAACTCGCTCTAC-1	Cluster_5	0.827739	0.0273606
GGAGATGCAAATACAG-1	Cluster_0	0.657651	0.0352924
GGAGCAAAGATTACCC-1	Cluster_0	0.61399	0.0401418
GGAGCAAAGCCAAGCA-1	Cluster_11	0.654359	0.0357556
GGAGCAAAGTTGGAAT-1	Cluster_3	0.740247	0.0298462
GGAGCAAGTGTATACC-1	Cluster_8	0.783706	0.0387415
GGAGCAATCTACGCAA-1	Cluster_0	0.857936	0.0319734
GGAGGATTCGCACGAC-1	Cluster_0	0.876034	0.0446741
GGAGGTATCGGAACTT-1	Cluster_0	0.881199	0.0356108
GGATCTAAGTCCCGGT-1	Cluster_8	0.682376	0.0395041
GGATCTACAATGAGCG-1	Cluster_6	0.819619	0.0362109
GGATCTATCGTTCGCT-1	Cluster_3	0.8372	0.0415972
GGATGTTAGTTCATGC-1	Cluster_6	0.848217	0.0474437
GGATGTTCATGACTTG-1	Cluster_12	0.560079	0.0278304
GGATGTTTCTAGTTCT-1	Cluster_0	0.720482	0.0457015
GGCAGTCCACGACCTG-1	Cluster_0	0.770035	0.0367839
GGCAGTCGTGACACGA-1	Cluster_4	0.748558	0.0378496
GGCAGTCTCTTACGTT-1	Cluster_6	0.896872	0.0384879
GGCGTCAAGACTGTTC-1	Cluster_8	0.413377	0.0378585
GGCGTCAAGCCTCTGG-1	Cluster_0	0.726623	0.0399718
GGCGTCACATGCTGCG-1	Cluster_6	0.867345	0.0361313
GGCGTCATCATTGAGC-1	Cluster_0	0.874218	0.0358076
GGCTGTGGTACTTGTG-1	Cluster_0	0.887692	0.0444187
GGCTGTGGTGCCTGAC-1	Cluster_0	0.812015	0.0381641
GGCTGTGTCCTGATAG-1	Cluster_6	0.79374	0.0358385
GGCTGTGTCTGGTGGC-1	Cluster_0	0.862197	0.0458481
GGCTGTGTCTTCCAGC-1	Cluster_0	0.84959	0.0515382
GGCTTGGGTGCGTCGT-1	Cluster_0	0.807339	0.0370657
GGCTTGGGTGGTCCCA-1	Cluster_6	0.899553	0.0365815
GGCTTGGTCACACCGG-1	Cluster_5	0.774114	0.0332539
GGCTTGGTCCTGGGTG-1	Cluster_0	0.493403	0.0392311
GGCTTTCAGGTGCCAA-1	Cluster_6	0.868661	0.0458613
GGCTTTCCAGTGTGGA-1	Cluster_0	0.649237	0.0479823
GGCTTTCGTGATACTC-1	Cluster_11	0.534674	0.026716
GGCTTTCGTTCACCGG-1	Cluster_6	0.85945	0.0410987
GGCTTTCTCCACACCT-1	Cluster_1	0.538817	0.0323027
GGGAAGTAGCTGAGTG-1	Cluster_6	0.890833	0.0373592
GGGAAGTCAACTTGGT-1	Cluster_6	0.86058	0.0350246
GGGAAGTGTGGAGAAA-1	Cluster_6	0.873669	0.0430536
GGGAAGTGTTCGGTCG-1	Cluster_7	0.610703	0.0402055
GGGAAGTTCACGTCCT-1	Cluster_6	0.835079	0.0328929
GGGAAGTTCCATTGCC-1	Cluster_0	0.782275	0.0407487
GGGACAAAGACGGTTG-1	Cluster_0	0.632436	0.0337329
GGGACAAGTCTCTCAC-1	Cluster_4	0.753756	0.0358772
GGGACCTAGACCACGA-1	Cluster_5	0.650986	0.052325
GGGACCTAGATGCTAA-1	Cluster_0	0.908986	0.0441401
GGGACCTAGCATTTCG-1	Cluster_4	0.622083	0.0399783
GGGACCTAGTAACCGG-1	Cluster_6	0.901297	0.048523
GGGACCTCATCGCTGG-1	Cluster_5	0.643175	0.033817
GGGACCTTCAAAGGAT-1	Cluster_0	0.420039	0.0189701
GGGACTCAGACCCGCT-1	Cluster_0	0.778319	0.0422504
GGGACTCCAAGCGATG-1	Cluster_6	0.564834	0.0430925
GGGACTCCATGAGAAT-1	Cluster_0	0.816911	0.0463678
GGGACTCGTCACCCTT-1	Cluster_0	0.879445	0.0329074
GGGACTCGTCCGATCG-1	Cluster_0	0.775768	0.0364701
GGGACTCGTGGCGCTT-1	Cluster_0	0.85542	0.0466288
GGGAGATAGACCAGCA-1	Cluster_6	0.762745	0.0309937
GGGAGATAGCAACAGC-1	Cluster_0	0.86327	0.0448064
GGGAGATTCGACATTG-1	Cluster_0	0.790205	0.047529
GGGAGATTCTCCTGCA-1	Cluster_0	0.862475	0.0430112
GGGAGTAAGCAAGCCA-1	Cluster_5	0.790917	0.0405515
GGGAGTACACTTGAAC-1	Cluster_6	0.860203	0.031291
GGGAGTACATGGATCT-1	Cluster_0	0.804393	0.0408623
GGGAGTAGTCTTGAGT-1	Cluster_0	0.872569	0.0496599
GGGAGTATCTCCACTG-1	Cluster_1	0.603048	0.0320935
GGGATCCAGCTGTGCC-1	Cluster_0	0.893049	0.0486868
GGGATCCGTCGAAGCA-1	Cluster_0	0.841544	0.0351758
GGGATCCTCGCTGACG-1	Cluster_6	0.550219	0.0307526
GGGATGAAGCACTTTG-1	Cluster_0	0.716487	0.0342533
GGGATGAAGTGGTTCT-1	Cluster_6	0.824352	0.0355802
GGGCCATCAGCGATTT-1	Cluster_6	0.886303	0.0418867
GGGCCATGTAGTGGCA-1	Cluster_14	0.688925	0.037933
GGGCCATGTCGTCAGC-1	Cluster_6	0.83454	0.0429524
GGGCCATGTCGTCGGT-1	Cluster_6	0.821264	0.0309136
GGGCCATGTTCAAGGG-1	Cluster_4	0.464039	0.0281471
GGGCCATGTTCTCGTC-1	Cluster_0	0.837875	0.043836
GGGCCATGTTGTGCAT-1	Cluster_13	0.374969	0.0189614
GGGCCATTCTATTTCG-1	Cluster_6	0.874682	0.043532
GGGCGTTAGGCGACAT-1	Cluster_0	0.809051	0.0376917
GGGCGTTAGGCTCAAG-1	Cluster_0	0.814181	0.0357806
GGGCGTTAGTCCTGTA-1	Cluster_6	0.840754	0.0319927
GGGCGTTAGTGGCAGT-1	Cluster_3	0.348922	0.0432596
GGGCGTTCACAAATGA-1	Cluster_0	0.896262	0.0403648
GGGCGTTCATTGACCA-1	Cluster_13	0.367322	0.0301174
GGGCGTTGTCAAAGCG-1	Cluster_0	0.899144	0.0393352
GGGCGTTGTTGCTTGA-1	Cluster_8	0.441522	0.0313958
GGGCGTTTCGGACAAG-1	Cluster_0	0.791394	0.0327995
GGGCTACAGCATTTCG-1	Cluster_6	0.866778	0.0360945
GGGCTACAGTTACGGG-1	Cluster_6	0.572878	0.0473716
GGGCTACCAATGAACA-1	Cluster_0	0.797734	0.0364655
GGGCTACGTATGAGAT-1	Cluster_0	0.856415	0.0407256
GGGCTACGTGTTTACG-1	Cluster_6	0.856973	0.0399248
GGGCTACTCAGCTGAT-1	Cluster_0	0.832573	0.0337357
GGGCTCAAGAGAGTGA-1	Cluster_0	0.84999	0.0446897
GGGCTCAAGAGTTCGG-1	Cluster_0	0.810667	0.0333242
GGGCTCACACAACCGC-1	Cluster_12	0.332461	0.0127438
GGGCTCACAGAGGCTA-1	Cluster_6	0.841257	0.0359622
GGGCTCACATAATGAG-1	Cluster_8	0.774535	0.0350312
GGGCTCAGTAGCTTAC-1	Cluster_0	0.838047	0.0440877
GGGTAGAAGAGTTGAT-1	Cluster_8	0.852427	0.0432265
GGGTAGACATGTCAGT-1	Cluster_0	0.879238	0.0419522
GGGTAGACATTGTAGC-1	Cluster_5	0.758957	0.0244041
GGGTAGAGTCAGTCGC-1	Cluster_7	0.512433	0.0327105
GGGTAGAGTCATAACC-1	Cluster_0	0.832038	0.029343
GGGTAGATCGCCATAA-1	Cluster_6	0.908155	0.0363117
GGGTATTAGATTACCC-1	Cluster_0	0.917931	0.0403804
GGGTATTCAGAGCGTA-1	Cluster_0	0.82588	0.0371162
GGGTATTGTACAATAG-1	Cluster_4	0.878916	0.0405702
GGGTATTGTAGCTGTT-1	Cluster_0	0.848585	0.0412048
GGGTATTGTGCCTTCT-1	Cluster_8	0.663172	0.0504335
GGGTATTTCGAGTACT-1	Cluster_0	0.85691	0.0358021
GGGTATTTCTAGCCAA-1	Cluster_0	0.856496	0.0388469
GGGTCACAGGTACTGG-1	Cluster_0	0.8505	0.0329275
GGGTCACCACAAGGTG-1	Cluster_6	0.918326	0.0412442
GGGTCTGTCGTGGGAA-1	Cluster_0	0.873007	0.0393837
GGGTGAAAGCGAGAAA-1	Cluster_0	0.866646	0.0507302
GGGTGAAGTCACCGAC-1	Cluster_0	0.861571	0.0448636
GGGTGAATCTTTCGAT-1	Cluster_5	0.647773	0.0432753
GGGTGTCCAACATACC-1	Cluster_8	0.863129	0.0447941
GGGTGTCCAAGTGACG-1	Cluster_6	0.878474	0.0294385
GGGTGTCGTCGCAGTC-1	Cluster_0	0.75202	0.042317
GGGTGTCTCAAGTGGG-1	Cluster_13	0.363619	0.0186081
GGGTTATGTAGCTTGT-1	Cluster_6	0.860996	0.0433098
GGGTTATGTGGTATGG-1	Cluster_0	0.58396	0.0394843
GGGTTATTCCTCAGAA-1	Cluster_6	0.864258	0.0365578
GGGTTATTCTGAGCAT-1	Cluster_0	0.90742	0.0341244
GGGTTATTCTTAGGAC-1	Cluster_16	0.744218	0.0425115
GGGTTTAGTATCATGC-1	Cluster_8	0.84963	0.044731
GGGTTTAGTGGCCTCA-1	Cluster_4	0.667952	0.0476518
GGGTTTAGTGTGTCCG-1	Cluster_4	0.749027	0.0330205
GGGTTTATCCCATACC-1	Cluster_0	0.861077	0.0442774
GGGTTTATCGGTGAAG-1	Cluster_0	0.855692	0.0426446
GGGTTTATCGGTGTAT-1	Cluster_0	0.883907	0.0363288
GGTAACTAGCTCGACC-1	Cluster_8	0.785209	0.0377838
GGTAACTGTGTACGCC-1	Cluster_8	0.855925	0.0375768
GGTAGAGCAACTGCCG-1	Cluster_6	0.446471	0.0315303
GGTAGAGGTCAGTCTA-1	Cluster_0	0.794763	0.044061
GGTAGAGGTCTCTCCA-1	Cluster_8	0.473256	0.0376259
GGTAGAGGTTTGAACC-1	Cluster_6	0.778981	0.0507514
GGTAGAGTCAGTCTTT-1	Cluster_0	0.808221	0.0405492
GGTAGAGTCGACGTCG-1	Cluster_5	0.669452	0.0329463
GGTCACGAGAAGGTAG-1	Cluster_3	0.515389	0.0462864
GGTCACGAGGTAGTCG-1	Cluster_0	0.841296	0.0381814
GGTCACGCAACTGCCG-1	Cluster_3	0.733917	0.0270679
GGTCACGCAGAAATTG-1	Cluster_14	0.649083	0.0423198
GGTCACGGTAGAGACC-1	Cluster_13	0.386697	0.0284079
GGTCACGGTGAGTAGC-1	Cluster_0	0.826284	0.0423791
GGTCACGGTGGACCTC-1	Cluster_0	0.622007	0.0300592
GGTCACGGTTTCGTAG-1	Cluster_0	0.829523	0.0344392
GGTCACGTCGGAAACG-1	Cluster_0	0.869214	0.0378004
GGTCTGGGTGGATCAG-1	Cluster_6	0.873214	0.0325942
GGTCTGGTCGCTGACG-1	Cluster_0	0.86671	0.0456292
GGTGAAGAGTTAGTAG-1	Cluster_6	0.826262	0.0302281
GGTGAAGCAGGCTTGC-1	Cluster_6	0.855107	0.0338391
GGTGAAGGTGAATAAC-1	Cluster_6	0.751785	0.0323546
GGTGAAGGTGTTTGCA-1	Cluster_6	0.887637	0.0367098
GGTGATTAGATGGTCG-1	Cluster_0	0.8557	0.0365486
GGTGATTAGGTCGTGA-1	Cluster_6	0.805475	0.0350976
GGTGATTGTTACACTG-1	Cluster_0	0.866727	0.0375264
GGTGATTTCAGCCTCT-1	Cluster_0	0.907302	0.0405722
GGTGATTTCGGAATGG-1	Cluster_5	0.860174	0.0336478
GGTGGCTAGCACCGTC-1	Cluster_0	0.772344	0.0476753
GGTGGCTCAAGACCTT-1	Cluster_0	0.840266	0.0374774
GGTGGCTGTCTTCAAG-1	Cluster_6	0.571559	0.0369636
GGTGTCGAGACTTCCA-1	Cluster_0	0.540471	0.0323448
GGTGTCGTCACTGCTC-1	Cluster_6	0.877301	0.0477468
GGTGTTAAGGCCCAAA-1	Cluster_3	0.702835	0.0362804
GGTGTTACATCAGCTA-1	Cluster_0	0.772755	0.0349203
GGTGTTACATCGAACT-1	Cluster_0	0.806779	0.0389245
GGTGTTATCCCATGGG-1	Cluster_0	0.820365	0.0366089
GGTTAACAGCTGTACT-1	Cluster_6	0.826919	0.0467374
GGTTAACCACTAGGTT-1	Cluster_0	0.714204	0.0310666
GGTTAACCATAGAAAC-1	Cluster_8	0.245265	0.040226
GGTTAACGTTCACGAT-1	Cluster_6	0.878047	0.0352464
GGTTCTCAGACTCTAC-1	Cluster_0	0.831324	0.0378907
GGTTCTCAGTGCCAGA-1	Cluster_17	0.267186	0.0262999
GGTTCTCCATCTGTTT-1	Cluster_0	0.281247	0.0335738
GGTTCTCGTGGAGGTT-1	Cluster_0	0.890223	0.0358988
GGTTGTAAGTGAGTTA-1	Cluster_0	0.85176	0.0363281
GGTTGTAGTGACTGTT-1	Cluster_11	0.704098	0.0289359
GGTTGTATCGATACAC-1	Cluster_6	0.766842	0.0282145
GGTTGTATCGTTCTCG-1	Cluster_6	0.791816	0.0302117
GTAACACCAAGACTGG-1	Cluster_4	0.57184	0.0203283
GTAACACCACTGGAAG-1	Cluster_18	0.72432	0.0217484
GTAACACCACTTGACA-1	Cluster_0	0.891374	0.0320184
GTAACACCAGGCTCTG-1	Cluster_0	0.832444	0.0390841
GTAACACGTAGATTGA-1	Cluster_4	0.353135	0.0250194
GTAACACGTAGGAAAG-1	Cluster_4	0.757255	0.0387615
GTAACACGTGCAATGG-1	Cluster_6	0.873963	0.0371008
GTAACACTCGTTCTAT-1	Cluster_0	0.875503	0.04292
GTAACCAAGGGTTAGC-1	Cluster_6	0.834964	0.0328195
GTAAGTCAGATTAGAC-1	Cluster_0	0.816476	0.042083
GTAAGTCCAAACCGGA-1	Cluster_0	0.509215	0.030218
GTAAGTCGTCACTCGG-1	Cluster_4	0.832802	0.0459514
GTAAGTCTCTGAGCAT-1	Cluster_6	0.87703	0.0376694
GTAATCGAGAGAGCAA-1	Cluster_5	0.82947	0.0273813
GTAATCGAGGTCGTGA-1	Cluster_0	0.679591	0.0402742
GTAATCGCAAAGGCTG-1	Cluster_1	0.374962	0.0239585
GTAATCGTCGTCAACA-1	Cluster_6	0.825351	0.0297788
GTAATGCCACACGGTC-1	Cluster_6	0.862593	0.0358842
GTAATGCCAGCACGAA-1	Cluster_0	0.855877	0.0383718
GTAATGCGTAACTGCT-1	Cluster_6	0.890858	0.044477
GTAATGCGTTTGTGGT-1	Cluster_6	0.887728	0.0404904
GTAATGCTCCATTGGA-1	Cluster_6	0.88835	0.0355245
GTACAACGTGCAGTGA-1	Cluster_6	0.866135	0.0363336
GTACAACTCCGCACGA-1	Cluster_0	0.805263	0.0326792
GTACAGTCAAACCACT-1	Cluster_4	0.828135	0.0423168
GTACAGTGTAATGCGG-1	Cluster_6	0.854676	0.0320892
GTACAGTGTCGCGGTT-1	Cluster_4	0.740583	0.0502643
GTACAGTGTTGGCCTG-1	Cluster_0	0.787029	0.0272021
GTACAGTTCAACTGAC-1	Cluster_4	0.733997	0.0272363
GTACAGTTCATACAGC-1	Cluster_0	0.836655	0.0507812
GTAGAAAAGCCAACCC-1	Cluster_6	0.837915	0.0303317
GTAGAAAAGGGATCTG-1	Cluster_1	0.693111	0.0332292
GTAGAAAGTCCGGTCA-1	Cluster_6	0.796325	0.0323992
GTAGAGGGTTGTGGCC-1	Cluster_0	0.84124	0.0341464
GTAGAGGTCGTCAGAT-1	Cluster_4	0.877304	0.0404756
GTAGAGGTCGTTCCCA-1	Cluster_1	0.515075	0.0355206
GTAGATCAGTGACCTT-1	Cluster_4	0.598815	0.0444628
GTAGATCCACCGTGCA-1	Cluster_4	0.723431	0.0351564
GTAGATCCAGGGATAC-1	Cluster_0	0.765931	0.0487456
GTAGATCTCTCTCCGA-1	Cluster_6	0.856191	0.029041
GTAGATCTCTGACGCG-1	Cluster_2	0.447248	0.0366302
GTAGCTAAGTTCCGGC-1	Cluster_0	0.796923	0.038977
GTAGCTAGTTATAGAG-1	Cluster_6	0.715995	0.04388
GTAGCTAGTTGTGCAT-1	Cluster_6	0.911527	0.0352727
GTAGGAGAGAAGCCTG-1	Cluster_0	0.81604	0.0398321
GTAGGAGAGTCTGTAC-1	Cluster_8	0.20398	0.054048
GTAGGAGCACGACGTC-1	Cluster_0	0.65285	0.0407141
GTAGGAGCATGATAGA-1	Cluster_0	0.901069	0.0366505
GTAGGAGTCTAGCAAC-1	Cluster_0	0.854839	0.0359536
GTAGGTTAGCATAGGC-1	Cluster_6	0.87259	0.0319176
GTAGGTTCATCCGGTG-1	Cluster_6	0.812278	0.0381513
GTAGGTTGTCCAAGAG-1	Cluster_4	0.643693	0.0519251
GTAGGTTTCCACAAGT-1	Cluster_6	0.858653	0.0314767
GTAGTACAGTGCTACT-1	Cluster_0	0.736094	0.0377959
GTAGTACCAATCTCGA-1	Cluster_0	0.890068	0.0380045
GTAGTACCAGTCAGCC-1	Cluster_0	0.87442	0.0373642
GTAGTACTCATGCATG-1	Cluster_3	0.837632	0.0347045
GTAGTACTCCGATCTC-1	Cluster_5	0.858857	0.0354252
GTAGTACTCTATTGTC-1	Cluster_0	0.631404	0.0355489
GTATTGGAGCGTACAG-1	Cluster_0	0.831016	0.0363437
GTATTGGCATGAGGGT-1	Cluster_5	0.585705	0.0496759
GTATTTCCAAAGACTA-1	Cluster_0	0.656315	0.0334047
GTATTTCCAAATACAG-1	Cluster_6	0.856425	0.0396631
GTATTTCCACCAAAGG-1	Cluster_0	0.46288	0.0286345
GTATTTCTCCTACGAA-1	Cluster_6	0.81731	0.0351329
GTCAAACAGCAAACAT-1	Cluster_0	0.750224	0.040725
GTCAAGTAGATGCCGA-1	Cluster_3	0.53882	0.0284977
GTCAAGTCATCAGCTA-1	Cluster_5	0.752048	0.0239854
GTCAAGTCATCCAATG-1	Cluster_6	0.883859	0.0389636
GTCACGGGTAGTACGG-1	Cluster_0	0.87552	0.0414999
GTCACGGGTTAGGGTG-1	Cluster_5	0.412154	0.0190545
GTCACTCCAATAGAGT-1	Cluster_4	0.876824	0.0373662
GTCACTCTCGTTCCCA-1	Cluster_0	0.800707	0.0402451
GTCAGCGCACCAGTTA-1	Cluster_5	0.770753	0.0398552
GTCAGCGCAGTCTACA-1	Cluster_0	0.787476	0.0356509
GTCAGCGGTAGTACGG-1	Cluster_0	0.838986	0.0332571
GTCAGCGTCTCGACGG-1	Cluster_6	0.855766	0.0325616
GTCAGCGTCTGTTCAT-1	Cluster_0	0.854447	0.0376391
GTCATCCAGCGACATG-1	Cluster_4	0.745882	0.0341894
GTCATGAAGCCTCGTG-1	Cluster_6	0.853822	0.0349711
GTCATGAAGGGTACAC-1	Cluster_0	0.753079	0.0353005
GTCATGACATTGCAAC-1	Cluster_6	0.892481	0.0399252
GTCATGATCGATACTG-1	Cluster_0	0.796414	0.0457758
GTCATTTAGGTGGGTT-1	Cluster_6	0.715006	0.027625
GTCATTTCAGAGCGTA-1	Cluster_6	0.876751	0.0430916
GTCATTTCAGGCTTGC-1	Cluster_0	0.777928	0.0497968
GTCATTTGTAGCACAG-1	Cluster_6	0.849152	0.0353297
GTCATTTTCACCCTGT-1	Cluster_0	0.889119	0.0337052
GTCATTTTCCCATAGA-1	Cluster_6	0.897978	0.0371771
GTCATTTTCCCGGTAG-1	Cluster_3	0.578394	0.0293794
GTCCACTGTGAGCTCC-1	Cluster_0	0.789153	0.0401749
GTCCACTGTTCAAGTC-1	Cluster_0	0.778854	0.0353604
GTCCACTTCTACTCAT-1	Cluster_0	0.828915	0.0530593
GTCCCATAGAGCTTTC-1	Cluster_6	0.71525	0.0388817
GTCCCATCAGTGTATC-1	Cluster_14	0.555386	0.0207912
GTCCCATTCATGAGGG-1	Cluster_6	0.865761	0.0353742
GTCCCATTCCGCATAA-1	Cluster_8	0.433996	0.0494922
GTCCCATTCGGCAGTC-1	Cluster_0	0.874835	0.0434012
GTCCTCAAGTTCTCTT-1	Cluster_6	0.490012	0.0587634
GTCCTCACACTTTAGG-1	Cluster_0	0.644717	0.0638272
GTCCTCAGTCGCCTAG-1	Cluster_0	0.802909	0.0376791
GTCCTCATCATCCTGC-1	Cluster_6	0.733788	0.0439982
GTCGAATGTAGTCGTT-1	Cluster_0	0.871503	0.0454041
GTCGAATTCCTATTTG-1	Cluster_6	0.836273	0.0378327
GTCGCGAGTATTCTCT-1	Cluster_0	0.527077	0.0421324
GTCGCGAGTGTATCCA-1	Cluster_0	0.713413	0.0345669
GTCGCGATCACCATCC-1	Cluster_0	0.807284	0.044788
GTCGCGATCATACGGT-1	Cluster_6	0.865878	0.0339331
GTCGTAAAGCCACTCG-1	Cluster_4	0.718684	0.0297954
GTCGTAACAACTAGAA-1	Cluster_0	0.705715	0.0435157
GTCGTAACACTAGGCC-1	Cluster_6	0.722719	0.0491939
GTCGTAACATGGGAAC-1	Cluster_6	0.859863	0.0374617
GTCGTAAGTCTTACTT-1	Cluster_6	0.834697	0.0427844
GTCGTAATCGCCAGTG-1	Cluster_0	0.850082	0.0411694
GTCGTAATCTGCCCTA-1	Cluster_0	0.543743	0.0382321
GTCGTTCAGTATAGAC-1	Cluster_0	0.697812	0.0381443
GTCGTTCAGTCCCGAC-1	Cluster_6	0.718429	0.0532755
GTCGTTCCAAACTCTG-1	Cluster_6	0.822781	0.0319824
GTCGTTCTCAAACGAA-1	Cluster_0	0.767622	0.0272072
GTCTACCGTCATCGGC-1	Cluster_4	0.744803	0.037383
GTCTAGAAGAACCGCA-1	Cluster_6	0.865947	0.0395006
GTCTAGAAGGAAACGA-1	Cluster_6	0.895464	0.0425835
GTCTAGACAGATGCGA-1	Cluster_6	0.803974	0.0404152
GTCTAGAGTCACCCTT-1	Cluster_6	0.819874	0.0414283
GTCTAGAGTGTTCGAT-1	Cluster_0	0.881666	0.0391303
GTCTAGATCATAGCAC-1	Cluster_0	0.794565	0.0458342
GTCTAGATCTACACAG-1	Cluster_0	0.831534	0.0386719
GTCTCACGTAGCACGA-1	Cluster_6	0.818671	0.0293727
GTCTCACGTATTAAGG-1	Cluster_6	0.901378	0.0371774
GTCTCACTCATAGAGA-1	Cluster_6	0.857925	0.0353356
GTCTCACTCGCTAGCG-1	Cluster_0	0.804525	0.0481755
GTCTGTCCACCCAATA-1	Cluster_0	0.866984	0.035828
GTCTGTCGTACAAGCG-1	Cluster_2	0.700683	0.043519
GTCTTTAGTGGCATCC-1	Cluster_0	0.764215	0.0445832
[truncated: 1,155 more rows]

## Sheet: Group C cells
Barcode	Cluster	Correlation	cnv_score
AACAACCAGCGACCCT-1	Cluster_4	0.677158	0.0348024
AACGAAAAGCTCAGAG-1	Cluster_4	0.414262	0.0226159
AATCGTGGTATACCTG-1	Cluster_11	0.511533	0.0399731
AATGGAAAGGTTCCAT-1	Cluster_4	0.461853	0.0323717
ACAGGGATCCATCTGC-1	Cluster_4	0.522503	0.0304303
ACGCACGGTTTCCAAG-1	Cluster_4	0.610312	0.0350526
ACTACGAAGAGCCGAT-1	Cluster_4	0.625049	0.0391564
ACTATCTCACCGGCTA-1	Cluster_4	0.435223	0.0448675
AGAACAATCGTGTCAA-1	Cluster_4	0.406175	0.0314372
AGATCGTGTACTAACC-1	Cluster_4	0.498746	0.0308772
AGCCACGGTACGTGTT-1	Cluster_4	0.495008	0.0345547
AGCCAGCAGGGACCAT-1	Cluster_5	0.754256	0.0397726
AGCGCCACACGAGGAT-1	Cluster_5	0.667839	0.0382343
AGCGCCATCAAGGTGG-1	Cluster_4	0.707517	0.0274538
AGCGCTGCAGCGTATT-1	Cluster_4	0.568541	0.0373945
AGCGCTGGTTAGGCCC-1	Cluster_4	0.198473	0.0350943
AGCGTATTCGGCTGTG-1	Cluster_1	0.176735	0.0392388
AGCTACAGTCGTACAT-1	Cluster_2	0.371156	0.0234616
AGCTACAGTGGCCACT-1	Cluster_4	0.241421	0.0415156
AGCTCAAAGACGAAGA-1	Cluster_2	0.524855	0.0364468
AGCTTCCTCTCATTTG-1	Cluster_2	0.584335	0.0455624
AGGAAATGTACCAATC-1	Cluster_3	0.489099	0.0406656
AGGAATAAGCCACAAG-1	Cluster_2	0.217116	0.0344036
AGGAATATCAGGTGTT-1	Cluster_4	0.335224	0.0340289
AGGACGAAGAACTCCT-1	Cluster_4	0.436526	0.0454521
AGGACGAAGGCAATGC-1	Cluster_2	0.475003	0.0406205
AGGACGAGTCACTTAG-1	Cluster_2	0.403099	0.0398704
AGGACTTAGAGCAGAA-1	Cluster_2	0.274432	0.0458068
AGGATAAGTCTGTAAC-1	Cluster_4	0.686786	0.0312986
AGGATCTTCATCGCCT-1	Cluster_2	0.640503	0.040668
AGGATCTTCCTTTAGT-1	Cluster_4	0.637403	0.0264781
AGGCATTTCGTAGGGA-1	Cluster_4	0.294886	0.0478656
AGGGCCTGTATCCTTT-1	Cluster_14	0.474961	0.0727872
AGGGCCTGTCTTCTAT-1	Cluster_3	0.581575	0.0385957
AGGGCTCAGATTTGCC-1	Cluster_4	0.141669	0.0380851
AGGGCTCCAGCGCGTT-1	Cluster_5	0.442188	0.0412903
AGGGTCCGTAGGAGGG-1	Cluster_4	0.683952	0.0329599
AGGTAGGAGCAACAGC-1	Cluster_4	0.740794	0.0299532
AGGTGTTAGATTGGGC-1	Cluster_2	0.418561	0.0436653
AGGTTACTCCACTGGG-1	Cluster_4	0.828761	0.0343466
AGTAGCTAGCGTATGG-1	Cluster_2	0.607743	0.0345871
AGTAGTCAGCTAGAGC-1	Cluster_4	0.535238	0.034548
AGTAGTCCATACCACA-1	Cluster_4	0.200505	0.0314212
AGTAGTCGTCTGCGCA-1	Cluster_2	0.618312	0.0321121
AGTAGTCGTGCAAGAC-1	Cluster_2	0.315109	0.0225697
AGTAGTCGTGGTTTGT-1	Cluster_4	0.259596	0.0398049
AGTAGTCTCAGGTGTT-1	Cluster_4	0.690005	0.0334505
AGTCAACAGTGAACAT-1	Cluster_2	0.468004	0.045067
AGTCAACTCGAGCCAC-1	Cluster_3	0.214989	0.0263057
AGTCATGTCGCCATAA-1	Cluster_4	0.189255	0.0393051
AGTCATGTCGCGTGAC-1	Cluster_4	0.483369	0.0361405
AGTCTCCAGCGCCTTG-1	Cluster_6	0.491554	0.0385871
AGTCTCCCATTAGGAA-1	Cluster_2	0.493666	0.0351253
AGTGATCTCCCATACC-1	Cluster_3	0.494731	0.0300534
AGTGTTGTCGCCTTTG-1	Cluster_2	0.707366	0.0331753
AGTTCCCAGGACGCTA-1	Cluster_2	0.843426	0.0311072
AGTTCGACATGATAGA-1	Cluster_8	0.479566	0.0302955
ATACCTTGTCGTTGGC-1	Cluster_4	0.686372	0.0436765
ATAGGCTAGCGCTTCG-1	Cluster_4	0.214834	0.0385373
ATCACAGGTTACAGCT-1	Cluster_5	0.427713	0.0409063
ATCACAGTCGTGGAAG-1	Cluster_4	0.00571674	0.0407182
ATCACTTAGAGCCGAT-1	Cluster_4	0.192175	0.0381613
ATCAGGTTCTGACCCT-1	Cluster_4	0.58452	0.0437615
ATCATTCAGACTACCT-1	Cluster_2	0.421387	0.0302204
ATCATTCGTCAACCAT-1	Cluster_8	0.172983	0.0259461
ATCATTCGTCACAGTT-1	Cluster_4	0.678247	0.0411131
ATCCATTAGCGCAATG-1	Cluster_4	0.223293	0.0215916
ATCCCTGGTGGTCAAG-1	Cluster_2	0.642126	0.0349872
ATCCGTCCAAATCCCA-1	Cluster_5	0.526898	0.0309536
ATCCTATAGCACCAGA-1	Cluster_4	0.0693748	0.0291109
ATCGCCTGTAGTTAGA-1	Cluster_4	0.175989	0.0437667
ATCGGCGCAGAGAGGG-1	Cluster_5	0.432436	0.0298542
ATCGGCGGTTGCGTAT-1	Cluster_2	0.450881	0.030041
ATCGGCGTCCGATCTC-1	Cluster_11	0.830019	0.0386461
ATCGTAGCATTCTCCG-1	Cluster_3	0.342529	0.0418639
ATCGTGAGTGTGGTCC-1	Cluster_8	0.335984	0.0262748
ATCTCTAAGAGTCTTC-1	Cluster_4	0.867536	0.0446232
ATCTTCAAGGTATAGT-1	Cluster_4	0.638361	0.0338908
ATCTTCATCCTCGATC-1	Cluster_2	0.593041	0.0411033
ATGAAAGAGGACAAGA-1	Cluster_2	0.341771	0.0350692
ATGAAAGAGGCGAACT-1	Cluster_11	0.451022	0.0322528
ATGAAAGAGGGTCAAC-1	Cluster_8	0.662752	0.0296648
ATGAAAGCATAACCCA-1	Cluster_2	0.47408	0.0370114
ATGACCATCACTGATG-1	Cluster_2	0.430293	0.0372056
ATGAGGGCATTGCAAC-1	Cluster_1	0.393953	0.019351
ATGAGGGGTATCACCA-1	Cluster_4	0.604972	0.0401601
ATGAGTCGTAGGCTCC-1	Cluster_11	0.444172	0.0401729
ATGCGATGTCGGTGTC-1	Cluster_4	0.414914	0.03411
ATGCGATTCGCAGATT-1	Cluster_2	0.678766	0.04131
ATGGAGGCACGGATCC-1	Cluster_4	0.389875	0.0457552
ATGGGAGCATGTAACC-1	Cluster_4	0.61128	0.0346516
ATGGGAGTCTCCATAT-1	Cluster_4	0.579267	0.0389575
ATGGGTTAGTCCCAAT-1	Cluster_4	0.583992	0.0417294
ATGGGTTCATACCATG-1	Cluster_4	0.642792	0.0373414
ATGGGTTGTCACCACG-1	Cluster_4	0.255331	0.0252192
ATGGTTGGTGCTTATG-1	Cluster_2	0.316284	0.0389958
ATGGTTGGTTGGATCT-1	Cluster_2	0.675464	0.0347893
ATGTCCCAGGTCATAA-1	Cluster_4	0.450452	0.0333197
ATGTCCCAGTTCATCG-1	Cluster_4	0.444829	0.0373735
ATGTCCCCACTCCGAG-1	Cluster_2	0.442779	0.0320405
ATGTCCCCAGACACAG-1	Cluster_11	0.367207	0.040261
ATGTCTTAGCACTCAT-1	Cluster_2	0.462726	0.0391014
ATGTCTTAGGTGCTGA-1	Cluster_5	0.501073	0.0343523
ATGTCTTGTGGATCGA-1	Cluster_2	0.556403	0.0293724
ATTACTCCAAACCATC-1	Cluster_3	0.313197	0.0362651
ATTATCCGTTACACTG-1	Cluster_3	0.121538	0.0270543
ATTCACTAGCAGGTCA-1	Cluster_4	0.673693	0.0320258
ATTCAGGAGGGTTAGC-1	Cluster_4	0.345215	0.0304642
ATTCAGGGTGCAGGAT-1	Cluster_3	0.406993	0.0339991
ATTCATCGTACACTCA-1	Cluster_2	0.732848	0.0335772
ATTCATCGTGCGAACA-1	Cluster_4	0.012435	0.0307576
ATTCCATTCCGTACGG-1	Cluster_4	0.678903	0.0328731
ATTCCCGCATGTTTGG-1	Cluster_4	0.656204	0.0316365
ATTCCCGGTATCGATC-1	Cluster_2	0.575837	0.0398839
ATTCGTTCAAAGGGTC-1	Cluster_4	0.700669	0.0282568
ATTCGTTGTTGCGGAA-1	Cluster_5	0.53133	0.0315226
ATTCTACAGATACTGA-1	Cluster_2	0.645181	0.0389506
ATTCTACAGTTTGCTG-1	Cluster_4	0.541782	0.0279423
ATTCTACTCCACCTCA-1	Cluster_2	0.695222	0.053389
ATTGGGTCAGCGACCT-1	Cluster_2	0.49462	0.0359068
ATTGGGTGTTTCAGAC-1	Cluster_2	0.593564	0.0374341
ATTGGGTTCGTTCCCA-1	Cluster_4	0.406607	0.0340397
ATTGTTCCACATGAAA-1	Cluster_4	0.0371241	0.0356517
ATTTACCAGATTGCGG-1	Cluster_2	0.380431	0.0301173
ATTTCACTCGGCTGGT-1	Cluster_2	0.494175	0.0324965
ATTTCTGGTACAAGTA-1	Cluster_4	0.342053	0.0331223
ATTTCTGTCAATGCAC-1	Cluster_5	0.254085	0.0468397
CAACAACGTGTCCTAA-1	Cluster_4	0.479902	0.0340519
CAACAGTCACGGATCC-1	Cluster_2	0.75035	0.0346907
CAACAGTCAGCTGTAT-1	Cluster_0	0.605201	0.0435695
CAACAGTGTCACTCGG-1	Cluster_4	0.510296	0.0327165
CAACCTCGTGCCTTCT-1	Cluster_5	0.710844	0.0339722
CAACGATAGGGATCTG-1	Cluster_2	0.746834	0.0294686
CAACGATGTACTCCCT-1	Cluster_2	0.710809	0.0415635
CAACGATGTATGTCTG-1	Cluster_2	0.379698	0.0338425
CAACGATGTGTCACAT-1	Cluster_2	0.737765	0.040684
CAAGACTGTACGGTTT-1	Cluster_4	0.606844	0.0360749
CAAGAGGAGGGATCTG-1	Cluster_2	0.104162	0.0357474
CAAGGGATCTACACTT-1	Cluster_4	0.687467	0.0391406
CAATCGATCGTGGCTG-1	Cluster_2	0.332387	0.0268588
CAATTTCCATCAACCA-1	Cluster_2	0.531341	0.042798
CAATTTCTCACCCTGT-1	Cluster_6	0.679425	0.0437882
CACAACACACTGGCGT-1	Cluster_6	0.335114	0.0423834
CACACAAAGTCATACC-1	Cluster_11	0.225522	0.0381053
CACAGATAGATCGGTG-1	Cluster_6	0.728732	0.0434776
CACAGATGTAAGCTCT-1	Cluster_5	0.228472	0.0339194
CACAGATTCCCTCTCC-1	Cluster_4	0.497922	0.03933
CACAGGCGTGAGCGAT-1	Cluster_2	0.637711	0.0251773
CACCAAAGTGACCGTC-1	Cluster_2	0.410621	0.0422252
CACCGTTGTTTCGACA-1	Cluster_3	0.578114	0.0248476
CACTGAATCCGCAGTG-1	Cluster_4	0.360515	0.0352536
CACTGGGAGAGGTTAT-1	Cluster_11	0.0422431	0.0311973
CACTGTCAGGTAAGGA-1	Cluster_2	0.142467	0.0319654
CACTGTCCATCATCCC-1	Cluster_5	0.615496	0.0444887
CACTTCGGTATCCTTT-1	Cluster_4	0.202802	0.0313089
CACTTCGTCGCCTAGG-1	Cluster_2	0.620798	0.0295223
CAGAGCCAGACAGCGT-1	Cluster_2	0.626723	0.0363142
CAGATACAGCGGTAAC-1	Cluster_2	0.386112	0.0333791
CAGATACGTGGACCTC-1	Cluster_3	0.130298	0.0307094
CAGATCAGTAGGTAGC-1	Cluster_2	0.428376	0.0320356
CAGCAATCAAGGCAAC-1	Cluster_1	0.281509	0.0182067
CAGCAGCGTCCTTGTC-1	Cluster_4	0.686531	0.0461128
CAGCAGCTCTTACCAT-1	Cluster_4	0.584983	0.0416897
CAGCCAGAGCCGATTT-1	Cluster_11	0.654239	0.0345977
CAGCGTGGTCAACATC-1	Cluster_11	0.430257	0.0371502
CAGGGCTAGGAACGAA-1	Cluster_4	0.385434	0.0338399
CAGGGCTGTGGTTTGT-1	Cluster_2	0.340709	0.040526
CAGGGCTGTTCTAACG-1	Cluster_2	0.561541	0.0364535
CAGGTATTCGTAGCCG-1	Cluster_3	0.313871	0.0329132
CAGTTCCTCAAATGAG-1	Cluster_4	0.59195	0.0239208
CATACCCTCCTAGAGT-1	Cluster_11	-0.0646588	0.0370753
CATACTTTCCGCATAA-1	Cluster_2	0.658588	0.0340563
CATAGACAGATGAAGG-1	Cluster_2	0.160408	0.0329555
CATAGACGTCGCAACC-1	Cluster_4	0.690023	0.0391721
CATCAAGTCTATCGGA-1	Cluster_2	0.373439	0.0290774
CATCGCTCAACACACT-1	Cluster_4	0.226788	0.0306375
CATCGCTCAGATACTC-1	Cluster_4	0.702721	0.0408027
CATCGGGTCCACAGCG-1	Cluster_2	0.160599	0.0357709
CATCGTCGTATTCCTT-1	Cluster_2	0.563837	0.035361
CATCGTCGTTGTGTAC-1	Cluster_2	0.445414	0.0449874
CATGAGTGTTAGGAGC-1	Cluster_4	0.618169	0.0381557
CATGCCTCAATGCAAA-1	Cluster_2	0.192654	0.035722
CATGCTCAGGCGTCCT-1	Cluster_2	0.396332	0.0408251
CATGGATAGACGCAGT-1	Cluster_11	0.639192	0.0445002
CATGGATGTAGGACCA-1	Cluster_4	0.574452	0.0378081
CATGGTAGTTTACTGG-1	Cluster_3	0.344575	0.0297563
CATTCATAGCGCCATC-1	Cluster_11	0.628575	0.0414898
CATTCATCATCGTGCG-1	Cluster_4	0.557388	0.0299951
CATTCATTCCACTGGG-1	Cluster_4	0.475225	0.0348412
CATTCCGAGAGGACTC-1	Cluster_4	0.568638	0.0319097
CATTCCGGTACCGTGC-1	Cluster_4	0.506379	0.0363576
CATTCTATCGAATCCA-1	Cluster_4	0.588639	0.0377577
CATTGTTGTCAAATCC-1	Cluster_2	0.372125	0.0402604
CCAAGCGAGCTAAGTA-1	Cluster_4	0.0150418	0.0399944
CCAATGAGTGCAACGA-1	Cluster_8	0.463838	0.0599991
CCAATTTCACTCCGGA-1	Cluster_4	0.812367	0.034117
CCACAAATCCGAGCTG-1	Cluster_11	0.507647	0.0330002
CCACGTTGTGAACGGT-1	Cluster_4	0.545556	0.0388006
CCACGTTTCCACTTTA-1	Cluster_2	0.571511	0.0399684
CCACGTTTCTCAACCC-1	Cluster_2	0.632718	0.0356058
CCACTTGGTCCGGACT-1	Cluster_2	0.237464	0.033338
CCACTTGTCAAACTGC-1	Cluster_11	0.516985	0.037504
CCATAAGTCTTAAGGC-1	Cluster_2	0.341582	0.0401778
CCATCACAGCCTAACT-1	Cluster_2	0.549935	0.0259776
CCCAACTAGAAACTAC-1	Cluster_4	0.318277	0.0321258
CCCAACTGTCTCAGAT-1	Cluster_2	0.682034	0.0284359
CCCAACTGTTGCTTGA-1	Cluster_4	0.459936	0.0410659
CCCATTGCAGATCACT-1	Cluster_4	0.561722	0.0267496
CCCATTGGTGACAGCA-1	Cluster_4	0.37136	0.0283555
CCCGGAAAGCGTGTTT-1	Cluster_2	0.404823	0.0373693
CCCGGAAGTATCACCA-1	Cluster_2	0.426251	0.029706
CCCTAACGTAAGGCCA-1	Cluster_11	0.348304	0.037558
CCCTAACGTCTAGGCC-1	Cluster_2	0.64842	0.0288637
CCCTCTCTCAAGAGTA-1	Cluster_4	0.320436	0.0339878
CCCTCTCTCGATACGT-1	Cluster_4	0.489177	0.0187907
CCCTCTCTCTCCTGTG-1	Cluster_2	0.37788	0.0412439
CCCTGATGTCACTCTC-1	Cluster_4	0.3361	0.0471453
CCCTGATTCAAGCCAT-1	Cluster_4	0.422723	0.0390574
CCCTTAGTCTACGCAA-1	Cluster_2	0.589388	0.0347541
CCCTTAGTCTCTGCCA-1	Cluster_4	0.590542	0.0282761
CCGAACGAGGGATCTG-1	Cluster_4	0.386115	0.0269319
CCGAACGGTTCTTGCC-1	Cluster_4	0.707451	0.035316
CCGAACGTCACTTGGA-1	Cluster_4	-0.145264	0.0559376
CCGCAAGAGCCAACCC-1	Cluster_3	0.2727	0.0511851
CCGCAAGAGGAAAGTG-1	Cluster_4	0.558171	0.0352937
CCGGGTACATTGACAC-1	Cluster_4	0.361238	0.0337475
CCGGGTAGTTCTGAGT-1	Cluster_2	-0.0344144	0.0415538
CCGGGTATCATGTCAG-1	Cluster_3	0.532688	0.0296573
CCGGGTATCCTGATAG-1	Cluster_6	0.319623	0.0359135
CCGGTAGTCTAGACCA-1	Cluster_4	0.390824	0.0310241
CCGTTCAAGCAGCGAT-1	Cluster_4	0.522709	0.0270614
CCTCACATCCGCGAGT-1	Cluster_2	0.530116	0.0378502
CCTCAGTAGTGTTCAC-1	Cluster_2	0.343842	0.0370796
CCTCAGTGTCGTATTG-1	Cluster_2	0.677314	0.0436459
CCTCATGTCAGACCCG-1	Cluster_4	0.667754	0.035676
CCTCATGTCGTCGATA-1	Cluster_4	0.72708	0.0397507
CCTCCAACACCTATCC-1	Cluster_4	0.589973	0.038345
CCTCTAGGTTGAGAGC-1	Cluster_4	0.590464	0.0336758
CCTCTCCAGATGAACT-1	Cluster_6	0.678475	0.0421549
CCTCTCCAGGCAGCTA-1	Cluster_4	0.700795	0.0369023
CCTCTCCGTAGGATAT-1	Cluster_11	0.489865	0.0339224
CCTCTCCGTTTGCAGT-1	Cluster_4	0.292357	0.0334592
CCTGCATCAGAACTAA-1	Cluster_14	0.398047	0.0300036
CCTGCATTCGACCTAA-1	Cluster_2	0.383572	0.0335429
CCTGCATTCTCCATAT-1	Cluster_11	0.71686	0.0368982
CCTGTTGCATGTCAGT-1	Cluster_4	0.701688	0.0463986
CCTTCAGTCCAACCAA-1	Cluster_2	0.450821	0.039352
CCTTTGGAGGCCCGTT-1	Cluster_2	0.615525	0.0286115
CGAAGGACAAGTAGTA-1	Cluster_4	0.618384	0.0295964
CGAAGGACAGACTGCC-1	Cluster_2	0.497863	0.0328025
CGAAGGAGTCGAGCTC-1	Cluster_4	0.402447	0.0240066
CGAAGGATCCGGCTTT-1	Cluster_2	0.34806	0.0417332
CGAATTGAGAAAGTCT-1	Cluster_11	0.0392079	0.0346589
CGACAGCCAAGCAATA-1	Cluster_4	0.376377	0.0368415
CGACAGCCACTGCATA-1	Cluster_2	0.423833	0.0379724
CGAGAAGCAGCTATAC-1	Cluster_2	0.441836	0.0364671
CGAGGAATCCAGCCTT-1	Cluster_2	0.150701	0.030043
CGAGGCTCAAATGCTC-1	Cluster_4	0.764993	0.0463158
CGAGGCTCATAGATGA-1	Cluster_2	0.484115	0.0360853
CGAGGCTGTAGTGTGG-1	Cluster_2	0.484864	0.0364429
CGAGTGCTCCTCAGAA-1	Cluster_2	0.687168	0.0407922
CGAGTTAAGACCTTTG-1	Cluster_2	0.546784	0.0353572
CGAGTTAAGTAAGACT-1	Cluster_2	0.52739	0.0349564
CGATCGGTCGTACCTC-1	Cluster_6	0.260634	0.0376812
CGATGCGCACCACTGG-1	Cluster_2	0.334481	0.0417747
CGATGGCAGCTGACAG-1	Cluster_2	0.48932	0.0379564
CGATGGCTCATCCCGT-1	Cluster_4	0.0479716	0.0275662
CGCAGGTAGACTAGAT-1	Cluster_4	0.614583	0.0267572
CGCAGGTAGCGTTAGG-1	Cluster_11	0.620958	0.0370354
CGCAGGTCAAATGCGG-1	Cluster_2	0.632288	0.0406518
CGCAGGTCACAATGTC-1	Cluster_6	0.453998	0.038397
CGCATAAGTAGAAACT-1	Cluster_3	0.431574	0.0335857
CGCATGGAGTGCACTT-1	Cluster_4	0.157796	0.0367411
CGCATGGTCGCATGAT-1	Cluster_2	0.40124	0.0295567
CGCATGGTCTAGTGTG-1	Cluster_4	0.767144	0.0382746
CGCCAGAAGCTGTTCA-1	Cluster_2	0.342535	0.035452
CGCCATTAGAATAGTC-1	Cluster_4	0.38688	0.0408399
CGCCATTCATAATGCC-1	Cluster_2	0.410775	0.0372219
CGCCATTGTACACGTT-1	Cluster_3	0.703575	0.0369591
CGCCATTTCCACGTCT-1	Cluster_2	0.480297	0.0344079
CGCCATTTCTGAATGC-1	Cluster_2	0.651174	0.0335758
CGCGTGACAAAGTATG-1	Cluster_2	0.572005	0.0289064
CGCGTGAGTTTCCATT-1	Cluster_4	0.341482	0.0308681
CGCGTGATCGAACCTA-1	Cluster_2	0.336829	0.0406624
CGGAACCTCGCGATCG-1	Cluster_4	0.100973	0.0386931
CGGAATTTCTTACGTT-1	Cluster_3	0.301928	0.027159
CGGACACCACCTTCGT-1	Cluster_2	0.510242	0.0300624
CGGCAGTAGTCGAATA-1	Cluster_2	0.172182	0.0406834
CGGCAGTTCCCGGTAG-1	Cluster_2	0.545757	0.0302644
CGGGACTAGAGTAACT-1	Cluster_3	0.457626	0.0312836
CGGGACTCACGACAGA-1	Cluster_4	0.738671	0.0307589
CGGGACTCATTGGGAG-1	Cluster_4	0.208447	0.0268612
CGGGCATGTTCGGCTG-1	Cluster_5	0.477496	0.0382583
CGGGTCACAACGAGGT-1	Cluster_4	0.436167	0.0300151
CGGGTCACACTTACAG-1	Cluster_2	0.347162	0.0326023
CGGGTCAGTGCTTCAA-1	Cluster_4	0.547431	0.0324447
CGGGTGTCACTATCCC-1	Cluster_2	0.391896	0.0319548
CGGTCAGCACCATATG-1	Cluster_13	0.627463	0.0231524
CGTAAGTGTAAGAACT-1	Cluster_2	0.193814	0.0399631
CGTAATGAGTCAGAGC-1	Cluster_11	0.332231	0.041632
CGTAGTAGTCAGGTGA-1	Cluster_4	0.315437	0.0374968
CGTAGTATCCGACATA-1	Cluster_4	0.374806	0.0347474
CGTCAAAGTCGTGCCA-1	Cluster_6	0.536494	0.0337521
CGTCCATCAACTAGAA-1	Cluster_2	0.467983	0.0362051
CGTGAATGTTTATGCG-1	Cluster_2	0.222169	0.034317
CGTGATACATTCATCT-1	Cluster_5	0.610699	0.034877
CGTGCTTCAGCGTACC-1	Cluster_5	0.575985	0.0289806
CGTGTCTTCATCGTAG-1	Cluster_4	0.250321	0.0471789
CGTTAGAAGCGGTAAC-1	Cluster_8	-0.00171357	0.0284432
CGTTAGAAGCTGTGCC-1	Cluster_7	0.33339	0.0336091
CGTTAGAGTCCGCAGT-1	Cluster_4	0.399149	0.036144
CGTTAGAGTGGCTGAA-1	Cluster_3	0.503464	0.0272798
CGTTGGGAGTACAACA-1	Cluster_2	0.188787	0.0337878
CGTTGGGCAATGAAAC-1	Cluster_4	0.325121	0.0400793
CGTTGGGCACTGGATT-1	Cluster_3	0.222294	0.0288828
CGTTGGGCATTGGATC-1	Cluster_5	0.57772	0.036726
CTAACCCGTTGATCGT-1	Cluster_2	0.309506	0.0385419
CTAACCCTCGATAACC-1	Cluster_4	0.574659	0.0395419
CTAACTTCAGAAGCGT-1	Cluster_2	0.366544	0.0337292
CTAAGTGCATACAGCT-1	Cluster_4	0.258973	0.0349479
CTAAGTGGTGGACAGT-1	Cluster_2	0.570129	0.033676
CTACAGATCGCAAGAG-1	Cluster_2	0.382256	0.0465199
CTACCTGCAGCTTCCT-1	Cluster_2	0.839901	0.040715
CTACCTGGTACGTGTT-1	Cluster_4	0.232966	0.0253043
CTACTATCAACCACAT-1	Cluster_4	0.130896	0.0369849
CTAGACACAGACAAGC-1	Cluster_8	0.818095	0.0336107
CTATCCGAGGGACACT-1	Cluster_4	0.0378375	0.0374545
CTCAACCAGACTTAAG-1	Cluster_2	0.437216	0.0312172
CTCAACCCATCGGTTA-1	Cluster_2	0.66723	0.0349767
CTCAATTAGGAAGTAG-1	Cluster_2	0.697731	0.0317099
CTCAGTCAGTGATAGT-1	Cluster_4	0.570032	0.0349887
CTCAGTCCAGAACTAA-1	Cluster_2	0.686987	0.0431267
CTCATCGGTCCCACGA-1	Cluster_5	0.710661	0.0361625
CTCATTACATGACTTG-1	Cluster_2	0.321942	0.0435822
CTCATTAGTAGTCCTA-1	Cluster_2	0.468547	0.0296565
CTCATTAGTTGACTGT-1	Cluster_11	0.569512	0.0331056
CTCCACAAGATCGACG-1	Cluster_3	0.675732	0.0384462
CTCCACACATCATTGG-1	Cluster_5	0.498313	0.0518943
CTCCATGCATTGTACG-1	Cluster_6	0.103108	0.0506281
CTCCCAAGTCACCGAC-1	Cluster_2	0.247458	0.0336647
CTCCCTCAGGGCAGTT-1	Cluster_4	0.414415	0.0340921
CTCCCTCGTGGATCGA-1	Cluster_2	0.499731	0.0389332
CTCCTCCAGCCAAGTG-1	Cluster_2	0.500832	0.0363618
CTCCTCCTCTTAGTTC-1	Cluster_11	0.446191	0.0321809
CTCCTTTAGTGCAAAT-1	Cluster_4	0.745826	0.041881
CTCCTTTCATGGGTTT-1	Cluster_14	0.413704	0.0350196
CTCGAGGTCTGCGGAC-1	Cluster_2	0.435091	0.0410307
CTCTCAGCAAAGGAGA-1	Cluster_2	0.36898	0.0336572
CTCTCGAAGCAGCACA-1	Cluster_2	0.600138	0.0354291
CTCTCGAGTATCTTCT-1	Cluster_4	0.371483	0.0374905
CTCTGGTCAATCGCAT-1	Cluster_2	0.493187	0.030645
CTCTGGTGTCCAAGAG-1	Cluster_4	0.455698	0.0369382
CTGAATGCAACACGTT-1	Cluster_2	0.746506	0.0411438
CTGATCCAGTCGGCAA-1	Cluster_4	0.132816	0.0303419
CTGATCCCATCTGGGC-1	Cluster_4	0.248442	0.0315202
CTGCATCAGAGCAACC-1	Cluster_2	0.284598	0.0295446
CTGCATCTCAGTCATG-1	Cluster_14	0.60327	0.0425239
CTGCCATAGGACAACC-1	Cluster_4	0.519798	0.0384413
CTGCCTAGTAAGGCTG-1	Cluster_2	0.438388	0.0329331
CTGCCTAGTGATCGTT-1	Cluster_2	0.509779	0.0309591
CTGCGAGTCCTTATAC-1	Cluster_2	0.717374	0.0328373
CTGCGAGTCGGCTGAC-1	Cluster_2	0.270015	0.0339873
CTGCTCAAGCCTGCCA-1	Cluster_4	0.160605	0.0317086
CTGCTCATCTCGTCGT-1	Cluster_4	0.728695	0.0322094
CTGGCAGGTAGAGCTG-1	Cluster_2	0.407929	0.0292682
CTGTAGAAGAGAGGGC-1	Cluster_2	0.295503	0.0299253
CTGTATTGTGAGATAT-1	Cluster_2	0.673343	0.0379373
CTGTCGTAGTACCCTA-1	Cluster_4	0.572866	0.0357933
CTGTGGGAGGTCCGAA-1	Cluster_4	0.342468	0.0353598
CTTACCGAGCTTAAGA-1	Cluster_8	0.424965	0.0447237
CTTACCGCAAGTTCCA-1	Cluster_4	0.559649	0.0760652
CTTCCGAAGCGGTATG-1	Cluster_4	0.314824	0.0295966
CTTCCTTAGCGCCATC-1	Cluster_8	0.633785	0.0352201
CTTCCTTGTTGAGTCT-1	Cluster_4	0.433668	0.0311925
CTTCCTTTCATTCGTT-1	Cluster_2	0.679928	0.0385079
CTTCTAAGTTGCCAAT-1	Cluster_2	0.632974	0.0503677
CTTCTCTTCGATTGGT-1	Cluster_4	0.484634	0.0297534
CTTCTCTTCGTGCACG-1	Cluster_4	0.792075	0.0381532
CTTGAGACAGACCAGA-1	Cluster_4	0.357371	0.0358162
CTTGATTCAACTCCCT-1	Cluster_11	0.273514	0.0324638
CTTGATTCAGATCACT-1	Cluster_4	0.518429	0.0273599
CTTTCAATCTGTAACG-1	Cluster_2	0.434793	0.033152
CTTTCGGTCGTGGTAT-1	Cluster_4	0.252719	0.033975
GAAACCTCATGCCGCA-1	Cluster_2	0.311778	0.0361897
GAAACCTGTCCTACGG-1	Cluster_3	0.0155913	0.0347967
GAAATGAAGAGCTGCA-1	Cluster_4	0.317373	0.0327917
GAAATGAAGGATTTGA-1	Cluster_4	0.420513	0.0336213
GAACACTAGCTTCGTA-1	Cluster_2	0.214562	0.0264415
GAACACTGTCGGCTAC-1	Cluster_11	0.523503	0.0365353
GAAGAATCAGACTCTA-1	Cluster_4	0.752867	0.0371387
GAAGTAAAGAAGTCCG-1	Cluster_4	0.600677	0.0399727
GAAGTAACATGCCATA-1	Cluster_4	0.442387	0.0351974
GAAGTAAGTTCGGCCA-1	Cluster_4	0.743639	0.0422598
GAATAGACACGTACAT-1	Cluster_4	0.437362	0.029698
GAATAGAGTAACATGA-1	Cluster_2	0.324071	0.0349075
GAATAGATCGAAGCAG-1	Cluster_4	0.46185	0.0494239
GAATCACGTACGAAAT-1	Cluster_2	0.549666	0.0317234
GAATCACTCATTTCCA-1	Cluster_5	-0.110494	0.0221056
GACACGCCAACTGTGT-1	Cluster_4	0.694394	0.039149
GACCAATTCTCGTGAA-1	Cluster_2	0.578823	0.0262115
GACCCAGTCCCTCTTT-1	Cluster_5	0.759797	0.0367449
GACCCTTAGTACTGGG-1	Cluster_2	0.419264	0.030303
GACCCTTTCGGTTAGT-1	Cluster_6	0.807461	0.051028
GACCGTGAGAAGGCTC-1	Cluster_2	0.363509	0.0302473
GACGCTGAGAGCTGCA-1	Cluster_2	0.103726	0.0337218
GACGCTGCAGAGCGTA-1	Cluster_6	0.298747	0.0333718
GACGCTGTCCGGTTCT-1	Cluster_2	0.401049	0.0340708
GACGTTACACATACTG-1	Cluster_4	0.66379	0.0319173
GACTATGCAACAGAGC-1	Cluster_2	0.556814	0.0336197
GACTATGTCGAGTCTA-1	Cluster_2	0.652339	0.034015
GACTCTCAGCTATCTG-1	Cluster_8	0.608608	0.0465437
GACTCTCGTCCAATCA-1	Cluster_2	0.0659505	0.0305378
GACTCTCTCTTGGAAC-1	Cluster_4	0.714834	0.0425577
GACTGATCATACAGGG-1	Cluster_2	0.45851	0.0453226
GACTTCCAGGGCAATC-1	Cluster_2	0.674964	0.0332527
GACTTCCCATACCACA-1	Cluster_2	0.363641	0.0249063
GACTTCCGTCAATCTG-1	Cluster_4	0.537284	0.0380057
GACTTCCGTGACTCTA-1	Cluster_4	0.271847	0.0418588
GACTTCCGTTCGGCCA-1	Cluster_4	0.47479	0.0304131
GAGAAATAGAGAGAAC-1	Cluster_4	0.529609	0.0327701
GAGAAATTCGACACCG-1	Cluster_2	0.285631	0.0307815
GAGACCCGTATTCCGA-1	Cluster_2	0.708877	0.0390901
GAGACCCGTGCGACAA-1	Cluster_11	0.495686	0.0382604
GAGAGGTGTCCTGTCT-1	Cluster_4	0.387383	0.0305334
GAGCCTGTCCCGAGTG-1	Cluster_2	0.382179	0.0321308
GAGGCAAAGACCAAGC-1	Cluster_4	0.491083	0.0320767
GAGGCAATCATTGCTT-1	Cluster_2	0.586792	0.0336343
GAGGGATTCTGCCCTA-1	Cluster_2	0.262803	0.0447456
GAGTCATAGTAACCTC-1	Cluster_4	0.710296	0.0293624
GAGTCATTCCGCAGTG-1	Cluster_2	0.0544927	0.0313074
GAGTGAGGTTGGTACT-1	Cluster_4	0.553156	0.0408976
GAGTGAGTCCTAAACG-1	Cluster_4	-0.0414814	0.031595
GAGTTACCAATGGCCC-1	Cluster_4	0.504336	0.0283758
GAGTTACCAGACCGCT-1	Cluster_4	0.35066	0.0453274
GAGTTACCATTGAAAG-1	Cluster_4	0.469466	0.0321429
GAGTTGTGTTCCCACT-1	T_cell	0.0989882	0.0213655
GATAGAAAGCGCTGAA-1	Cluster_4	0.702648	0.0445852
GATAGCTCATAGTCAC-1	Cluster_2	0.696648	0.0313981
GATAGCTGTGCCTATA-1	Cluster_4	0.713971	0.0412303
GATAGCTTCGTGCTCT-1	Cluster_2	0.389989	0.0422731
GATCACATCGATTTCT-1	Cluster_4	0.686443	0.0469304
GATCATGGTAATGCTC-1	Cluster_3	0.472767	0.107404
GATCCCTGTATGGTTC-1	Cluster_5	0.717245	0.0357309
GATCCCTTCGACGCGT-1	Cluster_2	0.39101	0.0339125
GATCGTAAGCTCAGAG-1	Cluster_2	0.469371	0.0328943
GATCGTAGTTGTCCCT-1	Cluster_2	0.298213	0.0311343
GATGACTAGAGCAGTC-1	Cluster_4	0.165208	0.0288157
GATGAGGAGATGCAGC-1	Cluster_4	0.63687	0.0309939
GATGATCCAATCCAGT-1	Cluster_2	0.533037	0.0343154
GATGCTACAACCGCCA-1	Cluster_4	0.554112	0.0316936
GATGCTAGTGTCATTG-1	Cluster_3	0.335517	0.0333903
GATGCTATCTTTGCTA-1	Cluster_5	0.324005	0.0358157
GATGGAGAGTGCCAGA-1	Cluster_4	0.509749	0.0327964
GATGTTGAGCCATATC-1	Cluster_7	0.443652	0.0265137
GATGTTGGTGCAGTGA-1	Cluster_4	0.34938	0.0425793
GATTCGACAGTAGAGC-1	Cluster_4	0.577156	0.0339169
GATTGGTAGTGATAGT-1	Cluster_4	0.277608	0.0256034
GCACATAAGTCGTCTA-1	Cluster_2	0.507186	0.0340335
GCACGTGTCACTGAAC-1	Cluster_4	0.0907334	0.0471745
GCAGCCAAGGACATCG-1	Cluster_11	0.416698	0.0332013
GCAGCTGTCGCCTATC-1	Cluster_2	0.512033	0.0308351
GCATCGGAGAGTACCG-1	Cluster_5	0.63211	0.040625
GCATCGGTCTGCAGCG-1	Cluster_4	0.532945	0.0380099
GCATCTCGTGCGGATA-1	Cluster_4	0.667826	0.0318088
GCATGATCAGTTCTAG-1	Cluster_4	0.771448	0.0311729
GCATGATGTTACAGCT-1	Cluster_2	0.410454	0.0359775
GCATGATTCCGCAAAT-1	Cluster_4	0.0417801	0.0398868
GCATTAGAGAAAGCGA-1	Cluster_5	0.619538	0.0311946
GCATTAGAGGAATGTT-1	Cluster_4	0.594336	0.0337818
GCATTAGCAGAGGTTG-1	Cluster_2	0.506286	0.0357539
GCCAACGAGGTGCCAA-1	Cluster_6	0.585817	0.0517929
GCCAACGGTGTATTCG-1	Cluster_4	0.152205	0.0485003
GCCAGGTAGAGAAGGT-1	Cluster_2	0.509213	0.029703
GCCAGGTTCGTGGACC-1	Cluster_5	0.757007	0.0467565
GCCAGTGTCGATGCAT-1	Cluster_2	0.547298	0.031264
GCCCAGAGTTACCTTT-1	Cluster_4	-0.0170647	0.0320699
GCCCAGATCTCTTGCG-1	Cluster_2	0.596181	0.043572
GCCCGAAGTCGCACGT-1	Cluster_8	0.468488	0.0206877
GCCGTGACAATGCTCA-1	Cluster_2	0.311504	0.0311416
GCGGAAAAGCGATGAC-1	Cluster_2	0.805614	0.0372111
GCGGAAAGTCTCGCGA-1	Cluster_2	0.22265	0.0301016
GCGGATCAGTCTGTAC-1	Cluster_4	0.504077	0.0345885
GCGTTTCGTGGTCTTA-1	Cluster_2	0.619455	0.0422485
GCTACCTGTCCAACGC-1	Cluster_4	0.531126	0.0414882
GCTACCTTCATCTACT-1	Cluster_2	0.516687	0.0311715
GCTGAATTCATGGATC-1	Cluster_4	0.481721	0.0322978
GCTTCACGTTGACTGT-1	Cluster_2	0.113181	0.0248996
GCTTCACTCGTAGCTA-1	Cluster_2	0.672233	0.049295
GGAACCCAGGCACTCC-1	Cluster_2	0.770687	0.0362451
GGAACCCCAGGGCTTC-1	Cluster_3	0.255592	0.0339891
GGAACCCGTAGGACCA-1	Cluster_4	0.472865	0.0402316
GGAACCCGTCGCATGC-1	Cluster_2	0.384066	0.0401631
GGAATCTAGGGCTTCC-1	Cluster_4	0.484026	0.0350165
GGAATGGGTCACTCGG-1	Cluster_2	0.193131	0.0350688
GGACGTCAGCTTTCCC-1	Cluster_4	0.20577	0.0440399
GGACGTCCACAACGCC-1	Cluster_4	0.313878	0.0324242
GGACGTCCAGCCGGTT-1	Cluster_2	0.400452	0.0377391
GGACGTCTCCCATTTA-1	Cluster_4	0.75276	0.0376853
GGAGAACAGCCGGATA-1	Cluster_3	0.551329	0.0353865
GGAGGATTCGGTCTGG-1	Cluster_4	0.272533	0.0316215
GGAGGTACAACAGTGG-1	Cluster_2	0.624974	0.0368226
GGAGGTAGTAGATTAG-1	Cluster_4	0.737627	0.0351646
GGATGTTAGTACGTCT-1	Cluster_4	-0.101703	0.0272715
GGATGTTCAGCTGTGC-1	Cluster_8	0.798256	0.0405748
GGATGTTTCCGCCTAT-1	Cluster_8	0.500873	0.0474232
GGCACGTTCGAGAACG-1	Cluster_4	0.598783	0.0259741
GGCACGTTCGTCAAAC-1	Cluster_3	-0.0894176	0.0382014
GGCGTCAGTCAGGAGT-1	Cluster_2	0.579748	0.0294805
GGCTGTGTCCTTCTAA-1	Cluster_4	0.53232	0.0320732
GGGAAGTCATGGAGAC-1	Cluster_2	0.349079	0.0322907
GGGAAGTTCACTACTT-1	Cluster_6	0.652451	0.050202
GGGACAATCTGTACAG-1	Cluster_5	0.773303	0.0376989
GGGACCTTCGGACAAG-1	Cluster_2	0.629177	0.0320509
GGGAGATCACATATCG-1	Cluster_4	0.474267	0.0323266
GGGAGATCAGACAAAT-1	Cluster_4	0.273399	0.0363007
GGGAGTAGTGTTAAAG-1	Cluster_3	0.219191	0.0400154
GGGATCCCAACAGCTT-1	Cluster_2	0.589005	0.0312296
GGGATGAAGGCTCTCG-1	Cluster_5	-0.123446	0.0271685
GGGATGACACTCCACT-1	Cluster_2	0.542	0.0464611
GGGCCATAGCGTGCCT-1	Cluster_2	0.272102	0.0354263
GGGCCATGTAGCGCTC-1	Cluster_2	0.645621	0.0291976
GGGCGTTCAGTGGGTA-1	Cluster_2	0.510139	0.028246
GGGCTACAGCATCAAA-1	Cluster_2	0.122882	0.0295823
GGGTAGACACACCAGC-1	Cluster_2	0.675723	0.0277767
GGGTAGAGTTAGCGGA-1	Cluster_5	0.71106	0.0378275
GGGTATTTCGTACACA-1	Cluster_5	0.39838	0.042315
GGGTCTGCAACAAAGT-1	Cluster_4	0.693735	0.0304075
GGGTCTGCAGGTACGA-1	Cluster_5	0.350721	0.0292034
GGGTGAAAGAAACTCA-1	Cluster_4	0.694213	0.0287117
GGGTGTCCAGACATCT-1	Cluster_11	0.354641	0.0369387
GGGTGTCTCGCTAGCG-1	Cluster_2	0.379298	0.0393038
GGGTTATAGAATCGAT-1	Cluster_4	0.816818	0.0361849
GGGTTATAGACATGCG-1	Cluster_6	0.409594	0.032659
GGGTTTACATGACAGG-1	Cluster_4	0.145905	0.0325528
GGGTTTAGTGACGCCT-1	Cluster_2	0.569544	0.0262367
GGGTTTATCTTACCGC-1	Cluster_2	0.200042	0.0304476
GGTAACTAGGTCGCCT-1	Cluster_2	0.433471	0.0332195
GGTAATCTCATTACGG-1	Cluster_4	0.449842	0.0378923
GGTAGAGCATCATCTT-1	Cluster_4	0.558078	0.0427102
GGTCTGGTCTATCGCC-1	Cluster_4	0.210671	0.0311335
GGTGAAGGTTACCCAA-1	Cluster_2	0.608377	0.0277451
GGTGGCTAGGTGCCAA-1	Cluster_2	0.407708	0.0333441
GGTGTCGCAGCGATTT-1	Cluster_2	0.56829	0.0380252
GGTGTCGGTGAGTTGG-1	Cluster_3	0.464885	0.0418772
GGTGTTAAGTTGAAGT-1	Cluster_4	0.620655	0.0419008
GGTTAACCACGCCACA-1	Cluster_2	0.547907	0.035794
GGTTAACCATCCAACA-1	Cluster_4	0.0601965	0.0258332
GGTTCTCAGAATCGAT-1	Cluster_5	0.818734	0.0378536
GGTTCTCGTTAGTCGT-1	Cluster_2	0.4035	0.0308226
GGTTGTACACTAGGTT-1	Cluster_2	-0.0630712	0.0278728
GGTTGTATCCATTGGA-1	Cluster_4	0.325739	0.0214847
GTAACACTCACCGACG-1	Cluster_4	0.752689	0.0333136
GTAACCAGTCATCTAG-1	Cluster_2	0.434566	0.038826
GTAACCATCCCTCAAC-1	Cluster_2	-0.0299501	0.0298754
GTAAGTCAGACGGTCA-1	Cluster_5	0.676936	0.0380748
GTAAGTCTCACGAACT-1	Cluster_2	0.504671	0.0334671
GTAATCGCACTTGTGA-1	Cluster_2	0.595728	0.040447
GTAATCGTCTCGGTAA-1	Cluster_2	0.531756	0.0294471
GTAATGCTCACGATCA-1	Cluster_4	0.662071	0.0395461
GTACAACGTCGACTTA-1	Cluster_2	0.508601	0.0395959
GTAGAGGAGAGCAGCT-1	Cluster_2	0.459955	0.0322602
GTAGATCCACATTGTG-1	Cluster_4	0.494396	0.0384794
GTAGGTTGTACAAGTA-1	Cluster_2	0.520806	0.0429357
GTATTGGAGTCCGCGT-1	Cluster_4	0.602326	0.0314713
GTATTGGGTACGACTT-1	Cluster_4	0.572434	0.034111
GTATTGGGTTCCTAAG-1	Cluster_2	0.396615	0.0362103
GTCAAGTAGCACTCGC-1	Cluster_2	0.489686	0.0416492
GTCACGGCAGAGCGTA-1	Cluster_14	0.261061	0.0313485
GTCACTCAGGTGGTTG-1	Cluster_4	0.0877653	0.0240461
GTCAGCGCACGCGCAT-1	Cluster_4	0.63722	0.0410558
GTCAGCGTCCGGACGT-1	Cluster_4	0.49627	0.020739
GTCATGACACCCGTAG-1	Cluster_4	0.573125	0.0333267
GTCATGACAGTCGCAC-1	Cluster_5	0.687739	0.0345945
GTCATTTCATGCAGGA-1	Cluster_4	0.288192	0.037877
GTCATTTTCGTTAGTG-1	Cluster_4	0.56704	0.0466742
GTCCCATAGCTTCGTA-1	Cluster_4	0.688446	0.0344468
GTCCCATCAATTTCCT-1	Cluster_2	0.485924	0.0312715
GTCGAATAGTAGGGTC-1	Cluster_4	0.541163	0.028454
GTCGAATAGTTGTAAG-1	Cluster_5	0.463532	0.043071
GTCGAATGTTAGGGTG-1	Cluster_16	0.781461	0.0371989
GTCGCGAGTACCCAGC-1	Cluster_2	0.189283	0.0318015
GTCGTTCAGATACTGA-1	Cluster_4	0.346802	0.0339035
GTCGTTCAGCCTTGAT-1	Cluster_4	0.545707	0.041772
GTCGTTCCAGCCTACG-1	Cluster_4	0.507405	0.0326154
GTCGTTCGTTCGAGCC-1	Cluster_2	0.544848	0.0531928
GTCGTTCTCTTGTTAC-1	Cluster_2	0.417419	0.0346183
GTCTACCTCACACGAT-1	Cluster_4	0.333118	0.0358369
GTCTAGAAGCCACAAG-1	Cluster_14	0.331152	0.0288971
GTCTCACGTGACACGA-1	Cluster_4	0.28994	0.0321921
GTCTGTCAGTCACGCC-1	Cluster_2	0.356427	0.0356787
GTGACGCAGATGGTAT-1	Cluster_2	0.565503	0.0335894
GTGACGCGTACCGTCG-1	Cluster_4	0.684691	0.0296716
GTGAGCCTCGGCTGTG-1	Cluster_4	0.818001	0.0443453
GTGAGCCTCTCGTGAA-1	Cluster_11	0.202029	0.0385549
GTGAGCCTCTTCCCGA-1	Cluster_4	0.640571	0.0312739
GTGAGGACATAACGGG-1	Cluster_2	0.79868	0.044652
GTGAGTTAGTGGCAGT-1	Cluster_4	0.543855	0.0396151
GTGCACGCAGTACTAC-1	Cluster_2	0.575335	0.027675
GTGCACGCATCGGAAG-1	Cluster_4	0.195987	0.0342612
GTGCAGCAGCGATGCA-1	Cluster_2	0.166111	0.0290927
GTGCTGGCATATACCG-1	Cluster_2	0.426804	0.0362156
GTGCTGGTCCACTGAA-1	Cluster_4	0.178133	0.0288652
GTGGAAGCAAATACGA-1	Cluster_4	0.563011	0.0307653
GTGGAAGGTAGGTCAG-1	Cluster_4	0.423598	0.031869
GTGGAAGTCGTCGCTT-1	Cluster_4	0.485133	0.0337805
GTGGAGACAAAGACTA-1	Cluster_11	0.372587	0.0354729
GTGGAGATCGGCATCG-1	Cluster_1	0.529301	0.0295398
GTGGCGTAGTAGCAAT-1	Cluster_4	0.310388	0.0376648
GTGGCGTGTTGCTAGT-1	Cluster_4	0.647969	0.0322542
GTGGCGTGTTTGATCG-1	Cluster_11	0.726164	0.0404009
GTGGGAAAGCTGACCC-1	Cluster_4	0.285565	0.0321329
GTGTAACAGACTACCT-1	Cluster_4	0.214681	0.0431664
GTGTCCTAGTAGAATC-1	Cluster_4	0.216418	0.0294187
GTGTCCTCATAGCACT-1	Cluster_4	0.364575	0.0167509
GTGTGATCACGACGAA-1	Cluster_4	0.273372	0.0417091
GTGTTAGAGCATTGAA-1	Cluster_2	0.107742	0.033779
GTGTTCCCAACTACGT-1	Cluster_2	0.322787	0.0364135
GTTACAGAGCCGCTTG-1	Cluster_2	0.682319	0.0315732
GTTACCCAGGAACGTC-1	Cluster_4	0.73002	0.0364085
GTTACGACACCAAAGG-1	Cluster_4	0.67228	0.0369644
GTTACGACACGCACCA-1	Cluster_2	0.451711	0.0341113
GTTAGACAGATAACAC-1	Cluster_2	0.623283	0.0338157
GTTAGACCAACAGTGG-1	Cluster_4	0.653987	0.0355904
GTTAGACTCAGCTTCC-1	Cluster_5	0.189958	0.0327201
GTTAGACTCTTCTGTA-1	Cluster_2	0.606926	0.0332264
GTTAGTGAGTCAACAA-1	Cluster_2	0.576092	0.0321015
GTTATGGGTTATGACC-1	Cluster_3	0.289356	0.0402462
GTTATGGTCTGACGCG-1	Cluster_2	-0.117173	0.0280364
GTTCATTAGAGCGACT-1	Cluster_2	0.540261	0.0351088
GTTCGCTGTGGATGAC-1	Cluster_2	0.572103	0.0365754
GTTGAACGTGTCCTAA-1	Cluster_2	0.356781	0.0441568
GTTGAACTCCTTATGT-1	Cluster_4	0.471293	0.0343063
GTTGCTCAGCAAGGAA-1	Cluster_4	0.279349	0.0388188
GTTGTGAGTTCTCCAC-1	Cluster_2	0.747124	0.0399685
GTTGTGATCGTGGCGT-1	Cluster_4	0.510439	0.0359827
GTTTACTTCCTTGACC-1	Cluster_4	0.314856	0.0367528
GTTTGGATCCAGTTCC-1	Cluster_4	0.348553	0.0401062
TAACACGGTTTCTATC-1	Cluster_2	0.435621	0.044766
TAACACGTCGGCCAAC-1	Cluster_2	0.304373	0.0249339
TAACCAGGTAACTTCG-1	Cluster_2	0.636883	0.0377333
TAACTTCAGCTGAGTG-1	Cluster_11	0.517304	0.0457126
TAAGCACTCTACCCAC-1	Cluster_2	0.736011	0.0340747
TAAGCGTGTTGGGCCT-1	Cluster_2	0.603169	0.0385608
TAATTCCGTGCTCGTG-1	Cluster_2	0.312674	0.0309018
TAATTCCTCAGATGCT-1	Cluster_11	0.522277	0.0344409
TAATTCCTCCTCTCTT-1	Cluster_2	0.590866	0.0393264
TACAGGTTCACCCTGT-1	Cluster_2	0.690822	0.037317
TACATTCCAGCGGATA-1	Cluster_4	0.3445	0.0357735
TACATTCTCTTCCCGA-1	Cluster_4	0.397748	0.0464118
TACCCGTGTTACCCAA-1	Cluster_4	-0.0739748	0.0324205
TACCTCGAGTCTGGTT-1	Cluster_6	0.636769	0.0489807
TACGCTCCAAGATTGA-1	Cluster_2	0.721118	0.028396
TACGCTCTCCCGTGTT-1	Cluster_2	0.717474	0.0433913
TACTGCCGTCTCGACG-1	Cluster_5	0.455652	0.0434936
TACTTACTCTAACGGT-1	Cluster_8	0.779424	0.0368842
TACTTCAAGATTCGCT-1	Cluster_2	0.499048	0.0351216
TACTTGTGTCAAACGG-1	Cluster_14	0.390913	0.035986
TACTTGTGTGAGGAAA-1	Cluster_4	0.608696	0.0347964
TAGAGTCAGACTCATC-1	Cluster_2	0.643705	0.0361127
TAGATCGGTAATGATG-1	Cluster_4	0.459725	0.0342527
TAGATCGTCGCATAGT-1	Cluster_4	-0.0274655	0.0337783
TAGGAGGAGACTTCAC-1	Cluster_4	0.423697	0.0337311
TAGGGTTAGACAGTCG-1	Cluster_2	0.189636	0.0329353
TAGGGTTAGATGCTAA-1	Cluster_4	0.569169	0.0333294
TAGGTACTCGGACAAG-1	Cluster_4	0.72025	0.0445627
TAGGTTGGTCGCATTA-1	Cluster_2	0.550349	0.028276
TAGGTTGTCATGGGAG-1	Cluster_4	0.395024	0.0375235
TAGTGCAGTCCACTCT-1	Cluster_5	0.630063	0.0399442
TATCAGGAGCCGTCGT-1	Cluster_2	0.254183	0.0334375
TATCAGGCAAACTGCT-1	Cluster_4	0.466162	0.0310042
TATCCTACAGGTGGAT-1	Cluster_2	0.167939	0.028584
TATCGCCTCGTGCTCT-1	Cluster_2	0.33335	0.0346232
TATCTGTCAGCGTACC-1	Cluster_3	0.607858	0.0390869
TATCTGTTCTTGGGCG-1	Cluster_2	0.570934	0.0429341
TATCTTGCACATTGTG-1	Cluster_4	0.510281	0.0382061
TATCTTGTCACGACTA-1	Cluster_2	0.728583	0.0379268
TATCTTGTCATCGCTC-1	Cluster_2	0.48948	0.0420915
TATGTTCGTTTCGTTT-1	Cluster_2	0.564291	0.0385225
TATTCCAAGCGCAATG-1	Cluster_2	0.404557	0.0401458
TATTCCATCCATACAG-1	Cluster_8	0.569062	0.0313105
TATTCCATCGATTCCC-1	Cluster_2	0.711001	0.0338474
TATTTCGAGCGTCTCG-1	Cluster_4	0.40851	0.0403624
TCAAGACAGAGCAGCT-1	Cluster_2	0.601997	0.0339669
TCAAGCAGTTTACACG-1	Cluster_4	0.778555	0.0339325
TCAATTCCACATAACC-1	Cluster_11	0.367544	0.0336175
TCAATTCGTTTGTTGG-1	Cluster_4	0.606643	0.0381202
TCACAAGAGAGAGAAC-1	Cluster_4	0.321593	0.0408029
TCACAAGCAAGATGTA-1	Cluster_4	0.306907	0.0415524
TCACACCAGGATATGT-1	Cluster_4	0.257649	0.0382615
TCACACCTCCACTAGA-1	Cluster_14	0.684496	0.044967
TCACATTTCATCACCC-1	Cluster_4	0.30688	0.0328228
TCACATTTCTCTCCGA-1	Cluster_3	0.49801	0.0361351
TCACTATTCCTGTAGA-1	Cluster_4	0.621076	0.0384889
TCACTATTCGCTGATA-1	Cluster_1	0.25428	0.03228
TCAGCAAAGGCTTAGG-1	Cluster_3	0.41617	0.031673
TCAGCAACATCCTATT-1	Cluster_2	0.654267	0.048878
TCAGCAAGTCATTGCA-1	Cluster_4	0.51407	0.0344168
TCAGCCTAGCGTGCCT-1	Cluster_4	0.645823	0.0366155
TCAGCCTTCCACCTGT-1	Cluster_3	0.464545	0.0377164
TCAGGTAAGATGGCGT-1	Cluster_4	0.484671	0.0373633
TCAGGTACAAACTAGA-1	Cluster_4	0.3035	0.0333257
TCAGGTAGTGTAAATG-1	Cluster_4	0.701511	0.0365179
TCAGTGACAAACTCTG-1	Cluster_2	-0.0473259	0.0292685
TCAGTTTCAAATTGCC-1	Cluster_4	0.676011	0.043101
TCATATCGTTTGACAC-1	Cluster_2	0.417609	0.030603
TCATCATAGGTCGTCC-1	Cluster_4	0.526439	0.032861
TCATGAGAGTTGTCGT-1	Cluster_4	0.428109	0.0373915
TCATGTTTCAGTGTTG-1	Cluster_2	0.701474	0.0354471
TCATTACAGAGGGCGA-1	Cluster_4	0.417852	0.0437426
TCATTACCACATGAAA-1	Cluster_4	0.345203	0.0387568
TCATTACGTGTCCCTT-1	Cluster_2	0.691318	0.03469
TCATTCATCGCCCAGA-1	Cluster_2	0.493215	0.0352572
TCATTGTAGCAGCCTC-1	Cluster_2	0.681402	0.0258475
TCATTGTTCTGATGGT-1	Cluster_4	0.707503	0.0269149
TCATTTGAGCTGTTCA-1	Cluster_2	0.260024	0.0355612
TCCACCAGTTAACCTG-1	Cluster_2	0.554505	0.04332
TCCACCAGTTATGGTC-1	Cluster_4	0.561942	0.0296924
TCCACCATCCTTATCA-1	Cluster_2	0.559351	0.0386166
TCCACGTAGCAACTTC-1	Cluster_2	0.341463	0.0422697
TCCACGTCATGACGGA-1	Cluster_4	0.341877	0.0350987
TCCAGAAAGTCGCCCA-1	Cluster_4	0.528514	0.0326229
TCCAGAACAAGGACAC-1	Cluster_4	0.566662	0.0372492
TCCATCGCACTACCGG-1	Cluster_2	0.608525	0.0300773
TCCCACACAGAGAAAG-1	Cluster_6	0.728906	0.0418528
TCCCACACATCACAGT-1	Cluster_4	0.615934	0.0347826
TCCCACATCGGTAGAG-1	Cluster_4	0.287607	0.0372566
TCCCAGTAGGTCACCC-1	Cluster_2	0.639544	0.0350625
TCCCATGGTCGATTCA-1	Cluster_2	0.550542	0.0353608
TCCGGGAGTCAAGCCC-1	Cluster_5	0.348012	0.0286527
TCCTAATAGATGCTAA-1	Cluster_3	0.66573	0.0330547
TCCTAATGTCACCTTC-1	Cluster_4	0.808367	0.0415905
TCCTCCCAGTGGTTCT-1	Cluster_4	-0.113661	0.0392817
TCCTCCCGTCCAGAAG-1	Cluster_4	0.191462	0.0321116
TCCTGCACAAGGTTGG-1	Cluster_4	0.649231	0.0308183
TCCTGCACAAGTATAG-1	Cluster_4	0.587381	0.0391177
TCCTGCATCCAGCACG-1	Cluster_2	0.612599	0.0347553
TCCTTCTCAGCGTACC-1	Cluster_2	0.589638	0.0341859
TCCTTTCAGGTTTGAA-1	Cluster_4	0.337765	0.0254883
TCGAACAAGAAATTGC-1	Cluster_2	0.547046	0.0259517
TCGAACAGTATGAGAT-1	Cluster_3	0.517773	0.0316177
TCGAAGTAGCCTGAGA-1	Cluster_4	0.485428	0.0382722
TCGAAGTCAAGACAAT-1	Cluster_2	0.405723	0.032216
TCGAAGTCACCTCGTT-1	Cluster_4	0.426621	0.0502867
TCGACCTAGCCTGACC-1	Cluster_2	0.744818	0.0300964
TCGACGGAGTCATACC-1	Cluster_2	0.557207	0.0416271
TCGACGGTCTCCCATG-1	Cluster_4	0.556231	0.0267371
TCGATTTCACGTTCGG-1	Cluster_3	0.212918	0.0276752
TCGATTTTCGTTCCCA-1	Cluster_4	0.826089	0.0334221
TCGCAGGTCAGGGTAG-1	Cluster_4	0.261909	0.0261417
TCGCTCACATTAAAGG-1	Cluster_4	0.624088	0.039635
TCGCTCAGTGCCTGCA-1	Cluster_2	0.748256	0.0325137
TCGGATAGTCGGCTAC-1	Cluster_4	0.494936	0.0183854
TCGGGACCAACGAGGT-1	Cluster_2	0.698605	0.0365855
TCGGGCAAGTTCCTGA-1	Cluster_2	0.582679	0.0293217
TCGTCCATCCATGAGT-1	Cluster_2	0.70042	0.0327963
TCGTGCTCAGGACAGT-1	Cluster_2	0.722553	0.0501569
TCTACCGCAGGTAGTG-1	Cluster_4	0.507284	0.0359093
TCTCACGGTCCATAGT-1	Cluster_2	0.461909	0.0495561
TCTCCGAGTTGGAGAC-1	Cluster_2	0.484315	0.0387148
TCTCTGGGTAACACGG-1	Cluster_4	0.382256	0.0368265
TCTCTGGGTGACAGGT-1	Cluster_4	0.319749	0.0285226
TCTCTGGTCTTCCCGA-1	Cluster_1	0.35046	0.0338292
TCTGCCATCACTTGTT-1	Cluster_4	0.735243	0.0328213
TCTGCCATCCATTGCC-1	Cluster_11	0.392986	0.0303043
TCTGGCTGTCCTGTTC-1	Cluster_4	0.499674	0.0448538
TCTGTCGCATGACAGG-1	Cluster_11	0.369272	0.0298054
TCTTAGTAGCAATTCC-1	Cluster_4	0.580098	0.034227
TCTTAGTTCCATGATG-1	Cluster_0	0.427682	0.0323505
TCTTCCTCAACGGCTC-1	Cluster_4	0.850156	0.0360085
TCTTCCTGTCTTCCGT-1	Cluster_2	0.527145	0.0435661
TCTTGCGCATAATCCG-1	Cluster_2	0.489881	0.0318635
TCTTGCGTCGCACGGT-1	Cluster_2	0.665328	0.0339215
TCTTTGACATTGAGCT-1	Cluster_2	0.706422	0.0342611
TGAACGTAGGTCGAGT-1	Cluster_5	0.441418	0.0385796
TGAACGTAGTGCAAAT-1	Cluster_4	0.631028	0.0295783
TGAATCGCAAGAAACT-1	Cluster_6	0.567394	0.0354907
TGAATGCTCCATCCGT-1	Cluster_14	0.262135	0.0348203
TGACAGTCATAACGGG-1	Cluster_4	0.22486	0.0398987
TGACCCTAGCCTCAAT-1	Cluster_14	0.457376	0.051845
TGACCCTAGCGAACTG-1	Cluster_4	0.574515	0.0432205
TGACGCGAGTAAACAC-1	Cluster_1	0.481891	0.0455547
TGACGCGTCATAGCAC-1	Cluster_2	0.677656	0.0303145
TGACGCGTCTTACCAT-1	Cluster_3	0.476895	0.0279442
TGACTCCCAAATTAGG-1	Cluster_2	0.667624	0.0353929
TGAGCGCGTTAGTTCG-1	Cluster_2	0.434018	0.0389791
TGAGGAGAGATTGCGG-1	Cluster_2	0.782975	0.0310873
TGAGGAGAGGTACTGG-1	Cluster_4	0.267437	0.0360808
TGAGGAGGTCGTGCCA-1	Cluster_2	0.406566	0.0232457
TGAGGTTCAGAGGGTT-1	Cluster_4	0.0867416	0.0405402
TGAGGTTGTACAGAGC-1	Cluster_2	0.516736	0.0351059
TGAGGTTTCCTGGCTT-1	Cluster_2	0.41882	0.0306309
TGATCTTAGCTGTCCG-1	Cluster_5	0.274173	0.0371038
TGATCTTTCGCCATAA-1	Cluster_3	0.458987	0.030981
TGATGCACAGAAATTG-1	Cluster_4	0.462636	0.029195
TGATGGTAGGTACCTT-1	Cluster_2	0.568037	0.036106
TGATTCTGTAATTGGA-1	Cluster_4	0.460417	0.0359273
TGCACGGAGGATTTCC-1	Cluster_2	0.22539	0.0384534
TGCAGATAGATAGGGA-1	Cluster_4	0.513205	0.0356311
TGCAGATGTTGCGGAA-1	Cluster_2	0.486991	0.0389272
TGCAGTAGTGCAACAG-1	Cluster_2	0.509727	0.0344446
TGCATCCCACAGAAGC-1	Cluster_4	0.497325	0.041399
TGCCGAGGTGGCTTGC-1	Cluster_5	0.668019	0.0379069
TGCGACGTCCTTATGT-1	Cluster_8	0.245066	0.0212287
TGCGATAAGGTCATCT-1	Cluster_2	0.44473	0.0333586
TGCGATAGTCCTCCTA-1	Cluster_4	0.317698	0.033368
TGCGGCAGTATCGATC-1	Cluster_2	0.335501	0.0313055
TGCTCCAGTCTGTAGT-1	Cluster_4	0.515586	0.0346394
TGCTCCAGTGTTGCCG-1	Cluster_3	0.721074	0.0315863
TGCTCCAGTTTCACTT-1	Cluster_4	0.565363	0.0357551
TGCTCGTGTACTGTTG-1	Cluster_2	0.466508	0.0384351
TGCTGAAGTATCGAAA-1	Cluster_2	0.642027	0.0330109
TGCTGAAGTGGAGGTT-1	Cluster_4	0.621772	0.0278396
TGCTTCGAGTATCCTG-1	Cluster_4	0.613577	0.0337495
TGCTTCGAGTGAATAC-1	Cluster_2	0.417286	0.0332659
TGGAACTGTCAAAGTA-1	Cluster_2	0.624508	0.0302133
TGGGATTGTGTTTACG-1	Cluster_2	0.538917	0.0350454
TGGGATTGTTCCGCTT-1	Cluster_4	0.678757	0.038461
TGGGCTGCATCCCGTT-1	Cluster_2	0.497029	0.023175
TGGGCTGTCAAGCCGC-1	Cluster_11	0.586369	0.0401945
TGGGCTGTCTAGTTCT-1	Cluster_4	0.771371	0.0392559
TGGGTTAGTCCTACGG-1	Cluster_2	0.499156	0.0348151
TGGGTTAGTCTGTCAA-1	Cluster_2	0.45043	0.033558
TGGTACAAGGTAGGCT-1	Cluster_11	0.239438	0.0299271
TGGTGATCAATCAAGA-1	Cluster_2	0.670603	0.0310672
TGTAAGCAGAGCAAGA-1	Cluster_2	0.691701	0.0337385
TGTAAGCCAGAAGTTA-1	Cluster_11	0.201825	0.0233001
TGTACAGAGAAACTCA-1	Cluster_14	0.574745	0.0261228
TGTAGACCAATAGGAT-1	Cluster_4	0.605925	0.0364717
TGTCAGATCAAGTTGC-1	Cluster_14	0.496378	0.0328005
TGTGATGAGCGATGGT-1	Cluster_2	0.476686	0.038963
TGTGATGCATAGATCC-1	Cluster_2	0.370445	0.0341118
TGTGCGGAGCGTCAAG-1	Cluster_2	0.125533	0.0403225
TGTGCGGAGGAGCAAA-1	Cluster_4	0.627246	0.0351697
TGTGCGGCAGCGTGCT-1	Cluster_4	0.580782	0.0331399
TGTGCGGGTACCTATG-1	Cluster_2	0.481502	0.0398404
TGTGGCGCAAAGGCTG-1	Cluster_2	0.525432	0.033492
TGTTACTAGATGCGAC-1	Cluster_4	0.679636	0.0339359
TGTTCATAGACCAGCA-1	Cluster_4	0.337095	0.0291711
TGTTCATGTGAAGCGT-1	Cluster_4	0.79026	0.0333353
TGTTGAGCAGGAACCA-1	Cluster_2	0.526066	0.0316256
TGTTGGAAGTGGATAT-1	Cluster_11	0.240474	0.0317783
TGTTGGAGTGTCTTGA-1	Cluster_2	0.353132	0.0381143
TGTTGGATCGATTTCT-1	Cluster_4	0.419784	0.0368561
TGTTTGTGTGCTCGTG-1	Cluster_4	0.458428	0.0309472
TTACAGGTCTCGTCGT-1	Cluster_4	0.703031	0.0368226
TTACCATAGTGCACTT-1	Cluster_11	0.693896	0.0341313
TTACGCCTCTTAGTTC-1	Cluster_2	0.493339	0.0293749
TTACGTTAGCTTACGT-1	Cluster_5	0.642665	0.0359328
TTACTGTGTCTTCTAT-1	Cluster_2	0.585771	0.0320688
TTAGGCACAGATACCT-1	Cluster_3	0.0671472	0.0424213
TTAGGCATCTAGCAAC-1	Cluster_4	0.567763	0.0316284
TTAGGGTTCGGAAGGT-1	Cluster_4	0.644484	0.0480149
TTATTGCGTCAATCTG-1	Cluster_2	0.354247	0.0341276
TTCAATCTCCTGTTGC-1	Cluster_11	0.599983	0.0332642
TTCACCGCAATGAAAC-1	Cluster_4	0.633154	0.0490384
TTCAGGACAATCCAGT-1	Cluster_4	0.826687	0.0297415
TTCATTGCACGGTGCT-1	Cluster_2	0.499613	0.0339029
TTCATTGGTAGTATAG-1	Cluster_4	0.398086	0.0418542
TTCATTGGTCGCACAC-1	Cluster_2	0.582394	0.0382924
TTCATTGGTTGTCCCT-1	Cluster_2	0.656933	0.0390973
TTCCAATCACAGCGCT-1	Cluster_4	0.318539	0.0376103
TTCCACGCATCTTCGC-1	Cluster_4	0.368816	0.0281936
TTCCGTGCATCATCCC-1	Cluster_4	0.421788	0.0305679
TTCCTAACACCGCTAG-1	Cluster_11	0.301746	0.0421907
TTCCTCTCAAATCAGA-1	Cluster_4	0.713661	0.0313747
TTCCTCTTCTCCTGCA-1	Cluster_11	0.629866	0.0388089
TTCGATTAGTGAGGCT-1	Cluster_3	0.306918	0.0332583
TTCGATTCACCGTCGA-1	Cluster_2	0.371506	0.0378229
TTCGCTGCAGGCACTC-1	Cluster_4	0.524039	0.0242911
TTCGCTGGTACGGATG-1	Cluster_2	0.805439	0.0459112
TTCGCTGTCTAGCAAC-1	Cluster_2	0.536265	0.0395007
TTCTAGTAGATGCCGA-1	Cluster_2	0.603521	0.0379408
TTCTAGTCATAGATCC-1	Cluster_11	0.741993	0.0348736
TTCTGTAAGAAGCTCG-1	Cluster_4	0.508101	0.041655
TTCTGTACACCCAAGC-1	Cluster_2	0.693148	0.0385951
TTCTTCCAGTCTGTAC-1	Cluster_4	0.43413	0.0312689
TTCTTCCCAAATCGGG-1	Cluster_4	0.622925	0.0366356
TTCTTCCGTACGTGTT-1	Cluster_2	0.698106	0.0313136
TTCTTCCTCAAACGAA-1	Cluster_4	0.641271	0.0411187
TTGAACGAGGCAGTCA-1	Cluster_4	0.462406	0.0348724
TTGACCCAGAGAACCC-1	Cluster_4	0.782482	0.0315112
TTGACCCTCTGGGATT-1	Cluster_2	0.392971	0.0332288
TTGCATTAGCGACAGT-1	Cluster_3	0.375747	0.0377087
TTGCATTAGTCCGTCG-1	Cluster_2	0.440737	0.0361398
TTGCCTGAGTAGATCA-1	Cluster_8	0.337164	0.0425984
TTGCGTCAGCGTTGTT-1	Cluster_5	0.236955	0.0318731
TTGCGTCGTTGTTGAC-1	Cluster_2	-0.136443	0.0282199
TTGCTGCCAACATCGT-1	Cluster_6	0.459818	0.0290924
TTGCTGCCATAGCACT-1	Cluster_4	0.678784	0.0344152
TTGCTGCGTTTCGGCG-1	Cluster_4	0.387008	0.0329238
TTGGATGGTCGGATTT-1	Cluster_2	0.419482	0.0291367
TTGGGATAGGTCACTT-1	Cluster_11	0.639843	0.0330482
TTGGGATCACTGCATA-1	Cluster_4	0.643548	0.0365484
TTGGGATCATCTCCCA-1	Cluster_4	0.282945	0.0381246
TTGGGATGTGTTCCTC-1	Cluster_4	0.0212647	0.0466253
TTGGGATTCAAATGCC-1	Cluster_4	0.602846	0.0320975
TTGGTTTAGTAGGAAG-1	Cluster_4	0.374854	0.0215778
TTGGTTTTCGAACTCA-1	Cluster_2	0.454473	0.0192359
TTGTTTGAGTCGAAAT-1	Cluster_4	-0.00017281	0.0374685
TTTACCAGTAGGACCA-1	Cluster_14	0.731372	0.0491955
TTTACCATCCGTCACT-1	Cluster_4	0.864199	0.0369106
TTTACTGTCAGACTGT-1	Cluster_2	0.471065	0.0309002
TTTACTGTCCTCACGT-1	Cluster_4	0.713329	0.0385367
TTTCGATGTTGGGACA-1	Cluster_5	0.72286	0.0444693
TTTGACTTCCACTAGA-1	Cluster_2	0.324889	0.0351521
TTTGATCTCAAGCCAT-1	Cluster_2	0.412162	0.0452686
TTTGGTTAGAATGTTG-1	Cluster_2	0.398003	0.0410025
TTTGGTTAGGTGCATG-1	Cluster_4	0.382872	0.0392042
TTTGGTTCAATGAACA-1	Cluster_2	0.706175	0.0442661
TTTGGTTGTTGCTCAA-1	Cluster_4	0.510122	0.036942
TTTGTTGAGAGCACTG-1	Cluster_2	0.537719	0.041419
TTTGTTGGTAGATTAG-1	Cluster_4	0.437458	0.0308251
