# Supplementary material for: Resolving the lineage relationship between malignant cells and vascular cells in glioblastomas
Source: Protein Cell. 2022 May 18;14(2):105–22. doi: 10.1093/procel/pwac006 (PMC10019576; doi:10.1093/procel/pwac006)
Supplement: pwac006_suppl_Supplementary_Table_S4 [file pwac006_suppl_supplementary_table_s4.xlsx]

## Sheet: Sheet1
	p_val	avg_logFC	pct.1	pct.2	p_val_adj	cluster	gene		Cluster Interpretations
GFAP	0	1.62987	0.99	0.741	0	0	GFAP		0
ID1	0	1.37429	0.957	0.624	0	0	ID1		1
CLU	0	1.24313	0.998	0.879	0	0	CLU		2
ID3	0	1.19576	0.977	0.654	0	0	ID3		3	TAMs
RAMP1	0	1.17625	0.953	0.643	0	0	RAMP1		4
AQP4	0	1.15867	0.922	0.558	0	0	AQP4		5	TAMs
HOPX	0	1.04216	0.934	0.679	0	0	HOPX		6
CRYAB	0	0.924882	0.985	0.852	0	0	CRYAB		7
SPARCL1	0	0.828376	0.994	0.815	0	0	SPARCL1		8
ITM2C	8.23234e-302	0.795231	0.911	0.642	1.64647e-298	0	ITM2C		9
HEY1	7.26096e-260	0.876802	0.779	0.487	1.45219e-256	0	HEY1		10	TAMs
FABP7	8.784e-257	0.709843	0.962	0.808	1.7568e-253	0	FABP7		11
CHI3L1	7.95659e-251	0.670603	0.971	0.81	1.59132e-247	0	CHI3L1		12
SLN	3.36448e-246	1.21285	0.741	0.446	6.72897e-243	0	SLN		13
RCAN1	8.74718e-242	0.979235	0.815	0.569	1.74944e-238	0	RCAN1		14	TAMs
SCRG1	1.2535e-241	0.697608	0.916	0.709	2.50699e-238	0	SCRG1		15	OLGs
UBLCP1	1.2903e-228	0.607093	0.961	0.732	2.58061e-225	0	UBLCP1		16	T cells
S100A10	2.27041e-228	0.496327	0.993	0.913	4.54082e-225	0	S100A10		17	Mural cells
S100A6	1.03712e-226	0.489094	0.998	0.959	2.07424e-223	0	S100A6		18	ECs
CST3	1.39366e-226	0.660038	0.993	0.95	2.78732e-223	0	CST3
TMEM100	1.69694e-225	1.09294	0.697	0.411	3.39388e-222	0	TMEM100
IGFBP7	8.70006e-222	0.420929	0.891	0.69	1.74001e-218	0	IGFBP7
NAMPT	3.41704e-220	0.6483	0.921	0.752	6.83407e-217	0	NAMPT
NNMT	8.33159e-218	0.836809	0.843	0.612	1.66632e-214	0	NNMT
RASD1	9.47349e-213	0.741957	0.684	0.396	1.8947e-209	0	RASD1
NMB	1.45292e-204	0.826686	0.855	0.645	2.90584e-201	0	NMB
AHCYL1	2.98924e-196	0.78812	0.773	0.542	5.97848e-193	0	AHCYL1
AEBP1	2.5044e-194	0.70115	0.819	0.587	5.00881e-191	0	AEBP1
CLINT1	2.08355e-191	0.430001	0.991	0.804	4.16711e-188	0	CLINT1
F3	5.95423e-184	0.606587	0.792	0.55	1.19085e-180	0	F3
DTNA	1.56853e-171	0.731469	0.752	0.532	3.13705e-168	0	DTNA
PTN	5.14462e-170	0.389661	0.968	0.785	1.02892e-166	0	PTN
MGP	1.06745e-168	0.862141	0.766	0.509	2.1349e-165	0	MGP
FBXO32	1.38001e-160	0.507394	0.753	0.557	2.76001e-157	0	FBXO32
CSRP2	9.76803e-158	0.508444	0.875	0.656	1.95361e-154	0	CSRP2
GAP43	3.06524e-157	0.361356	0.964	0.786	6.13048e-154	0	GAP43
LIX1	1.44938e-153	0.72379	0.577	0.309	2.89877e-150	0	LIX1
MAP1B	2.77815e-151	0.508261	0.949	0.793	5.5563e-148	0	MAP1B
PMP2	1.12419e-150	0.388225	0.901	0.694	2.24838e-147	0	PMP2
TIMP4	1.4383e-140	0.636962	0.72	0.494	2.87661e-137	0	TIMP4
C1R	2.79329e-140	0.58184	0.748	0.545	5.58659e-137	0	C1R
NSG1	6.97543e-140	0.617674	0.673	0.438	1.39509e-136	0	NSG1
TUBA1A	7.34125e-128	0.467583	0.96	0.852	1.46825e-124	0	TUBA1A
BCAN	2.57896e-126	0.592362	0.675	0.44	5.15791e-123	0	BCAN
SNX10	3.01737e-126	0.492911	0.852	0.679	6.03475e-123	0	SNX10
MEG3	4.93645e-126	0.386669	0.895	0.696	9.8729e-123	0	MEG3
COL6A1	2.34434e-114	0.443626	0.829	0.625	4.68869e-111	0	COL6A1
S100A3	2.57267e-112	0.411598	0.552	0.346	5.14534e-109	0	S100A3
LTF	2.25551e-111	0.455849	0.579	0.379	4.51101e-108	0	LTF
NR2F1	4.28189e-109	0.481602	0.698	0.476	8.56379e-106	0	NR2F1
EFEMP1	3.05392e-101	0.473555	0.668	0.476	6.10783e-98	0	EFEMP1
ACTN1	5.27756e-97	0.466225	0.768	0.611	1.05551e-93	0	ACTN1
OCIAD2	1.85053e-91	0.38964	0.887	0.734	3.70106e-88	0	OCIAD2
THG1L	1.10463e-90	0.293054	0.859	0.658	2.20927e-87	0	THG1L
SCN7A	1.40234e-90	0.480149	0.489	0.255	2.80467e-87	0	SCN7A
CSRP1	9.04745e-88	0.326266	0.642	0.473	1.80949e-84	0	CSRP1
RFX4	1.47501e-86	0.491409	0.612	0.409	2.95002e-83	0	RFX4
SPOCK1	2.71366e-83	0.417205	0.62	0.451	5.42733e-80	0	SPOCK1
IRS2	1.38494e-82	0.378968	0.728	0.561	2.76988e-79	0	IRS2
RDX	7.35358e-81	0.304857	0.915	0.804	1.47072e-77	0	RDX
TNC	2.80598e-80	0.263561	0.812	0.635	5.61197e-77	0	TNC
TIPARP	5.58434e-79	0.428342	0.651	0.478	1.11687e-75	0	TIPARP
PCOLCE	1.36914e-78	0.458256	0.608	0.44	2.73828e-75	0	PCOLCE
VOPP1	4.74414e-78	0.255184	0.828	0.653	9.48828e-75	0	VOPP1
ELN	5.82848e-74	0.374926	0.523	0.347	1.1657e-70	0	ELN
ANXA1	2.3176e-71	0.342481	0.784	0.66	4.63521e-68	0	ANXA1
CHI3L2	4.63689e-71	0.318805	0.605	0.445	9.27378e-68	0	CHI3L2
TTYH1	1.73756e-64	0.38698	0.617	0.488	3.47513e-61	0	TTYH1
PDLIM4	1.89415e-64	0.293829	0.76	0.6	3.78829e-61	0	PDLIM4
SRPX	4.7313e-63	0.251029	0.734	0.573	9.46259e-60	0	SRPX
C1QL1	5.1084e-61	0.373547	0.532	0.374	1.02168e-57	0	C1QL1
AC007344.1	1.22286e-59	0.323499	0.406	0.19	2.44572e-56	0	AC007344.1
CHCHD2	3.88716e-58	0.27596	0.977	0.952	7.77432e-55	0	CHCHD2
BAALC-AS1	1.19668e-55	0.250069	0.428	0.251	2.39336e-52	0	BAALC-AS1
SUMF2	2.22104e-55	0.452319	0.694	0.573	4.44207e-52	0	SUMF2
BGN	8.44508e-55	0.361133	0.482	0.32	1.68902e-51	0	BGN
SLC1A2	1.08117e-54	0.386546	0.535	0.385	2.16234e-51	0	SLC1A2
EDNRB	7.51638e-54	0.529459	0.568	0.447	1.50328e-50	0	EDNRB
EMP1	2.35339e-52	0.327879	0.74	0.595	4.70678e-49	0	EMP1
TIMP3	1.39904e-49	0.359649	0.655	0.535	2.79807e-46	0	TIMP3
ABCC3	3.81894e-49	0.447159	0.576	0.453	7.63789e-46	0	ABCC3
NIPSNAP2	4.47093e-49	0.357099	0.76	0.639	8.94186e-46	0	NIPSNAP2
ZFP36L2	5.98276e-47	0.360503	0.71	0.621	1.19655e-43	0	ZFP36L2
ATP1B2	6.85227e-46	0.43624	0.553	0.41	1.37045e-42	0	ATP1B2
RARRES2	1.73715e-44	0.324655	0.63	0.511	3.4743e-41	0	RARRES2
TENT5A	2.90841e-44	0.319315	0.636	0.512	5.81682e-41	0	TENT5A
AL031280.1	1.13011e-43	0.283628	0.474	0.347	2.26023e-40	0	AL031280.1
HRH1	3.23129e-41	0.412401	0.55	0.439	6.46259e-38	0	HRH1
ARHGAP29	3.91922e-41	0.258003	0.554	0.422	7.83844e-38	0	ARHGAP29
MSMO1	7.3926e-40	0.4593	0.566	0.461	1.47852e-36	0	MSMO1
PHKG1	3.95378e-38	0.393598	0.538	0.432	7.90756e-35	0	PHKG1
DCLK1	5.48529e-38	0.341649	0.512	0.386	1.09706e-34	0	DCLK1
SOCS3	3.35134e-35	0.262074	0.677	0.614	6.70267e-32	0	SOCS3
CNR1	1.63145e-34	0.27675	0.569	0.454	3.2629e-31	0	CNR1
SYNM	3.07933e-34	0.433747	0.47	0.351	6.15866e-31	0	SYNM
FADS2	3.53508e-34	0.34171	0.507	0.402	7.07017e-31	0	FADS2
TUBB2B	9.345e-34	0.2887	0.78	0.703	1.869e-30	0	TUBB2B
C21orf62	1.21048e-30	0.396453	0.517	0.384	2.42096e-27	0	C21orf62
MFSD2A	2.46212e-29	0.306883	0.477	0.372	4.92425e-26	0	MFSD2A
AGT	5.69303e-29	0.389021	0.498	0.39	1.13861e-25	0	AGT
FADS1	1.89162e-27	0.323341	0.559	0.478	3.78323e-24	0	FADS1
C1S	8.40001e-27	0.310898	0.563	0.479	1.68e-23	0	C1S
CAPS	1.69048e-26	0.390091	0.499	0.401	3.38096e-23	0	CAPS
TGFB2	1.62232e-24	0.2532	0.455	0.343	3.24465e-21	0	TGFB2
KCNE4	2.07756e-24	0.299654	0.507	0.384	4.15512e-21	0	KCNE4
KIAA0040	3.42634e-24	0.495981	0.481	0.391	6.85268e-21	0	KIAA0040
CDH11	3.5484e-24	0.269619	0.53	0.409	7.09681e-21	0	CDH11
SEMA6D	1.11502e-16	0.252793	0.503	0.415	2.23005e-13	0	SEMA6D
SERPING1	1.20324e-16	0.373407	0.546	0.493	2.40648e-13	0	SERPING1
ACAT2	1.19694e-14	0.29837	0.535	0.479	2.39388e-11	0	ACAT2
HMGCS1	7.0694e-14	0.329929	0.503	0.427	1.41388e-10	0	HMGCS1
CXCL14	3.3575e-11	0.324326	0.443	0.366	6.71501e-08	0	CXCL14
NDP	8.50042e-11	0.280059	0.417	0.339	1.70008e-07	0	NDP
MAOB	9.35345e-10	0.301188	0.468	0.408	1.87069e-06	0	MAOB
FABP5	3.24903e-09	0.322162	0.762	0.754	6.49805e-06	0	FABP5
MYBPC1	1.05618e-05	0.315138	0.366	0.288	0.0211236	0	MYBPC1
AKAP12	0	2.19706	0.926	0.577	0	1	AKAP12
NDRG1	0	1.79937	0.849	0.437	0	1	NDRG1
HILPDA	0	1.51501	0.941	0.627	0	1	HILPDA
VEGFA	0	1.50647	0.955	0.64	0	1	VEGFA
ADM	0	1.50188	0.89	0.538	0	1	ADM
NRN1	4.76438e-261	1.28708	0.806	0.478	9.52875e-258	1	NRN1
2021-09-14	1.47016e-231	1.17891	0.899	0.641	2.94032e-228	1	2021-09-14
CAV1	1.39682e-228	1.10419	0.873	0.598	2.79364e-225	1	CAV1
MT2A	6.61982e-209	1.05864	0.975	0.949	1.32396e-205	1	MT2A
IGFBP5	1.62532e-200	0.934256	0.924	0.737	3.25063e-197	1	IGFBP5
MT1X	1.42155e-179	1.36743	0.856	0.678	2.8431e-176	1	MT1X
GAPDH	1.374e-172	0.653873	0.991	0.995	2.74799e-169	1	GAPDH
SEC61G	2.57251e-171	1.09916	0.959	0.919	5.14501e-168	1	SEC61G
PLOD2	3.48618e-171	0.993295	0.795	0.56	6.97237e-168	1	PLOD2
GLUL	1.25213e-161	1.1331	0.912	0.823	2.50427e-158	1	GLUL
EGLN3	4.55515e-140	1.04862	0.695	0.442	9.1103e-137	1	EGLN3
BIRC3	1.70764e-137	1.40016	0.578	0.273	3.41529e-134	1	BIRC3
CA9	1.6664e-123	0.424039	0.57	0.292	3.3328e-120	1	CA9
ID2	6.8742e-119	0.934391	0.832	0.728	1.37484e-115	1	ID2
ARL4C	5.07546e-118	0.977504	0.74	0.56	1.01509e-114	1	ARL4C
CXCL8	7.80625e-118	1.19595	0.715	0.483	1.56125e-114	1	CXCL8
NDUFA4L2	1.31482e-114	0.835847	0.691	0.468	2.62964e-111	1	NDUFA4L2
LOX	1.36976e-114	1.2457	0.661	0.438	2.73951e-111	1	LOX
FGFR1	5.21267e-113	0.699198	0.646	0.419	1.04253e-109	1	FGFR1
NUPR1	1.46186e-109	0.556791	0.823	0.653	2.92373e-106	1	NUPR1
PTX3	3.83888e-104	0.672733	0.611	0.401	7.67776e-101	1	PTX3
CLINT11	8.52026e-103	0.485031	0.974	0.817	1.70405e-99	1	CLINT1
ZFAND2A	2.13259e-102	0.768926	0.646	0.422	4.26518e-99	1	ZFAND2A
DDIT4	5.35228e-99	0.891114	0.8	0.662	1.07046e-95	1	DDIT4
MT3	3.77269e-98	0.770842	0.92	0.826	7.54538e-95	1	MT3
PPP1R15A	3.12937e-95	0.766344	0.79	0.631	6.25874e-92	1	PPP1R15A
COL6A11	9.61356e-95	0.655862	0.822	0.638	1.92271e-91	1	COL6A1
ZNF395	6.15026e-94	0.550093	0.58	0.351	1.23005e-90	1	ZNF395
EGFR	4.02189e-92	0.786263	0.708	0.526	8.04378e-89	1	EGFR
GADD45A	1.14636e-91	0.80539	0.764	0.606	2.29272e-88	1	GADD45A
2021-09-09	4.17062e-91	0.797147	0.706	0.542	8.34124e-88	1	2021-09-09
ERRFI1	2.10509e-84	0.861995	0.607	0.409	4.21017e-81	1	ERRFI1
AL133453.1	3.36084e-84	0.630979	0.585	0.377	6.72168e-81	1	AL133453.1
ANG	7.05148e-84	0.258261	0.521	0.322	1.4103e-80	1	ANG
RND3	1.33524e-80	0.926436	0.619	0.424	2.67048e-77	1	RND3
ERO1A	4.12478e-80	0.869791	0.624	0.444	8.24957e-77	1	ERO1A
SLC2A1	1.05479e-79	0.890472	0.589	0.401	2.10959e-76	1	SLC2A1
TCIM	1.22207e-77	1.17009	0.758	0.599	2.44414e-74	1	TCIM
FN1	5.70225e-77	0.618735	0.773	0.608	1.14045e-73	1	FN1
SOD2	4.81497e-76	1.17257	0.855	0.739	9.62994e-73	1	SOD2
EPAS1	2.30107e-74	0.858858	0.621	0.447	4.60214e-71	1	EPAS1
GBE1	1.41542e-73	0.864868	0.58	0.386	2.83085e-70	1	GBE1
NFKBIA	2.01688e-73	0.843512	0.876	0.783	4.03376e-70	1	NFKBIA
ITGA5	8.16973e-73	0.446216	0.529	0.336	1.63395e-69	1	ITGA5
ASNS	3.00385e-72	0.558888	0.532	0.321	6.0077e-69	1	ASNS
GRB10	6.33947e-72	0.447721	0.522	0.327	1.26789e-68	1	GRB10
ANKRD37	5.30558e-71	0.436974	0.57	0.381	1.06112e-67	1	ANKRD37
TMSB10	2.06716e-70	0.378213	0.995	0.995	4.13433e-67	1	TMSB10
GAL	1.54633e-67	0.337674	0.535	0.361	3.09266e-64	1	GAL
VOPP11	5.72596e-66	0.692424	0.796	0.668	1.14519e-62	1	VOPP1
TMEM158	4.02644e-62	0.767073	0.684	0.549	8.05288e-59	1	TMEM158
SLC39A14	2.7416e-59	0.545869	0.586	0.419	5.48321e-56	1	SLC39A14
IRS21	8.32512e-58	0.694688	0.7	0.575	1.66502e-54	1	IRS2
COL6A2	2.5381e-56	0.619046	0.61	0.43	5.0762e-53	1	COL6A2
VCAM1	2.84159e-56	0.787425	0.545	0.354	5.68318e-53	1	VCAM1
LGALS3	2.29259e-52	0.537217	0.839	0.758	4.58518e-49	1	LGALS3
CCL26	7.16271e-51	0.298019	0.4	0.174	1.43254e-47	1	CCL26
BHLHE40	8.31857e-51	0.948294	0.565	0.427	1.66371e-47	1	BHLHE40
BHLHE41	7.25343e-50	0.618174	0.594	0.435	1.45069e-46	1	BHLHE41
IGFBP2	3.3297e-48	0.591171	0.686	0.547	6.6594e-45	1	IGFBP2
NRP2	2.53251e-47	0.589294	0.646	0.487	5.06501e-44	1	NRP2
ISG20	3.55348e-47	0.345356	0.541	0.397	7.10696e-44	1	ISG20
UNC5B	8.49993e-47	0.263083	0.443	0.26	1.69999e-43	1	UNC5B
CA12	2.91249e-46	0.595074	0.58	0.42	5.82498e-43	1	CA12
JAG1	4.23404e-45	0.414658	0.564	0.407	8.46808e-42	1	JAG1
DNAJB9	6.46195e-45	0.816616	0.583	0.455	1.29239e-41	1	DNAJB9
DDIT3	2.16845e-44	0.717334	0.584	0.46	4.3369e-41	1	DDIT3
GJA1	3.36276e-44	0.641928	0.576	0.427	6.72552e-41	1	GJA1
DUSP4	6.04943e-43	0.591035	0.537	0.396	1.20989e-39	1	DUSP4
CDKN1A	2.14444e-42	0.477709	0.571	0.42	4.28889e-39	1	CDKN1A
TPM4	1.72264e-41	0.428725	0.811	0.775	3.44528e-38	1	TPM4
SMIM3	2.00108e-39	0.459221	0.65	0.532	4.00216e-36	1	SMIM3
S100A101	2.29705e-38	0.282561	0.972	0.92	4.59411e-35	1	S100A10
NOL3	3.02514e-38	0.405844	0.546	0.398	6.05028e-35	1	NOL3
ARSJ	8.46898e-38	0.406089	0.508	0.355	1.6938e-34	1	ARSJ
CXCL3	1.71195e-35	1.60746	0.485	0.353	3.4239e-32	1	CXCL3
THG1L1	1.92317e-35	0.375469	0.792	0.678	3.84635e-32	1	THG1L
CALD1	2.75102e-35	0.341644	0.882	0.809	5.50204e-32	1	CALD1
PLP2	7.46412e-35	0.35799	0.637	0.501	1.49282e-31	1	PLP2
KMT2E-AS1	7.67094e-35	0.876338	0.445	0.289	1.53419e-31	1	KMT2E-AS1
SDC2	1.35635e-34	0.269903	0.619	0.49	2.71269e-31	1	SDC2
FLNA	1.37716e-34	0.551282	0.65	0.555	2.75433e-31	1	FLNA
CYR61	3.08446e-33	0.491897	0.694	0.576	6.16893e-30	1	CYR61
ANGPTL4	7.07261e-31	0.724612	0.613	0.51	1.41452e-27	1	ANGPTL4
LSM11	1.4904e-30	0.622876	0.568	0.463	2.98079e-27	1	LSM11
OCIAD21	1.56071e-30	0.383511	0.828	0.75	3.12142e-27	1	OCIAD2
DNAJB1	3.60873e-30	0.650935	0.785	0.724	7.21746e-27	1	DNAJB1
PPP1R3C	7.83223e-30	0.356851	0.455	0.321	1.56645e-26	1	PPP1R3C
HSPA6	1.13597e-28	0.915845	0.512	0.399	2.27194e-25	1	HSPA6
MYLK	1.4119e-28	0.472321	0.515	0.392	2.82381e-25	1	MYLK
SERPINE1	9.09262e-28	0.462816	0.525	0.412	1.81852e-24	1	SERPINE1
SLC38A1	1.81417e-27	0.429175	0.546	0.43	3.62835e-24	1	SLC38A1
SQSTM1	2.13519e-27	0.506496	0.631	0.56	4.27039e-24	1	SQSTM1
CHCHD21	1.24046e-25	0.282111	0.951	0.956	2.48093e-22	1	CHCHD2
MRPS17	4.61016e-25	0.518143	0.584	0.503	9.22032e-22	1	MRPS17
HSPA5	1.6457e-24	0.743975	0.733	0.696	3.29139e-21	1	HSPA5
UPP1	1.72221e-24	0.623582	0.576	0.494	3.44441e-21	1	UPP1
NAMPT1	2.27853e-23	0.337481	0.858	0.77	4.55707e-20	1	NAMPT
MKNK2	2.45383e-22	0.307623	0.438	0.338	4.90766e-19	1	MKNK2
TNFAIP3	5.98961e-22	0.600333	0.454	0.348	1.19792e-18	1	TNFAIP3
AHNAK2	1.16287e-21	0.486084	0.423	0.243	2.32574e-18	1	AHNAK2
SPOCK2	1.1923e-21	0.29127	0.49	0.377	2.38461e-18	1	SPOCK2
GDF15	1.66831e-21	0.498463	0.414	0.282	3.33662e-18	1	GDF15
NT5E	8.35184e-21	0.275316	0.429	0.293	1.67037e-17	1	NT5E
TSPYL2	2.73124e-19	0.328944	0.438	0.344	5.46249e-16	1	TSPYL2
CYSTM1	2.88414e-19	0.391711	0.621	0.554	5.76829e-16	1	CYSTM1
SLC2A3	7.07843e-19	0.298219	0.621	0.543	1.41569e-15	1	SLC2A3
DEPP1	1.42869e-18	0.720579	0.505	0.41	2.85737e-15	1	DEPP1
MXRA7	1.66258e-18	0.263148	0.455	0.355	3.32517e-15	1	MXRA7
AL590617.2	8.37393e-18	0.520011	0.563	0.501	1.67479e-14	1	AL590617.2
CXCL2	9.11832e-18	0.70329	0.485	0.364	1.82366e-14	1	CXCL2
INSIG1	9.26495e-17	0.525059	0.578	0.498	1.85299e-13	1	INSIG1
TRIO	2.09567e-16	0.366565	0.509	0.43	4.19135e-13	1	TRIO
SLC6A6	3.58197e-16	0.379507	0.41	0.267	7.16393e-13	1	SLC6A6
ASPH	3.77527e-16	0.351838	0.682	0.661	7.55054e-13	1	ASPH
F31	4.22142e-16	0.285178	0.662	0.58	8.44284e-13	1	F3
RNF19A	1.62956e-15	0.284568	0.651	0.578	3.25913e-12	1	RNF19A
CAPS1	1.93965e-15	0.362855	0.49	0.408	3.8793e-12	1	CAPS
TM4SF1	4.98183e-15	0.659126	0.517	0.429	9.96366e-12	1	TM4SF1
P4HA2	1.71924e-14	0.291195	0.447	0.357	3.43848e-11	1	P4HA2
TPM1	2.35487e-14	0.447982	0.594	0.543	4.70974e-11	1	TPM1
ABL2	5.346e-14	0.313314	0.496	0.416	1.0692e-10	1	ABL2
SERPINE2	3.67047e-13	0.425667	0.625	0.583	7.34094e-10	1	SERPINE2
MET	6.70259e-13	0.433559	0.4	0.263	1.34052e-09	1	MET
HK2	4.50624e-11	0.285955	0.46	0.386	9.01247e-08	1	HK2
RORA	5.14528e-11	0.433848	0.443	0.353	1.02906e-07	1	RORA
HES1	5.49177e-10	0.662072	0.499	0.446	1.09835e-06	1	HES1
MYC	1.74108e-09	0.292073	0.416	0.347	3.48216e-06	1	MYC
NPTX1	5.75693e-09	0.538773	0.367	0.224	1.15139e-05	1	NPTX1
TIMP31	2.56219e-08	0.27026	0.593	0.549	5.12437e-05	1	TIMP3
IRF1	3.30441e-08	0.332114	0.502	0.449	6.60882e-05	1	IRF1
GFPT2	6.22495e-08	0.285345	0.439	0.345	0.000124499	1	GFPT2
CLEC2B	1.76889e-07	0.616908	0.53	0.503	0.000353778	1	CLEC2B
GNAS	2.54164e-07	0.372303	0.716	0.719	0.000508328	1	GNAS
HSPH1	2.86508e-07	0.420318	0.614	0.59	0.000573016	1	HSPH1
DDIT4L	8.67687e-07	0.371853	0.371	0.244	0.00173537	1	DDIT4L
TRIB3	6.07342e-06	0.479287	0.358	0.248	0.0121468	1	TRIB3
TSC22D3	7.90256e-06	0.309866	0.561	0.541	0.0158051	1	TSC22D3
IGFBP3	5.92949e-05	0.342797	0.375	0.291	0.11859	1	IGFBP3
FILIP1L	7.66052e-05	0.420736	0.436	0.393	0.15321	1	FILIP1L
CDC42EP3	0.000101655	0.340479	0.389	0.332	0.203309	1	CDC42EP3
HOXA4	0.000104819	0.33317	0.363	0.282	0.209638	1	HOXA4
SLC5A3	0.000158275	0.27121	0.419	0.378	0.31655	1	SLC5A3
DNAJB4	0.000464267	0.56256	0.381	0.332	0.928533	1	DNAJB4
HSPA1A	0.000501334	0.295963	0.712	0.719	1	1	HSPA1A
GPRC5A	0.000790338	0.271494	0.316	0.149	1	1	GPRC5A
STC2	0.00174333	0.352718	0.345	0.238	1	1	STC2
HERPUD1	0.00175641	0.449185	0.532	0.544	1	1	HERPUD1
ID31	0	1.61292	0.999	0.675	0	2	ID3
CRYAB1	0	1.58186	0.998	0.86	0	2	CRYAB
IGFBP71	0	1.52896	0.99	0.695	0	2	IGFBP7
ITM2C1	0	1.38342	0.995	0.653	0	2	ITM2C
MGST1	0	1.28375	0.855	0.453	0	2	MGST1
AQP41	0	1.23546	0.986	0.578	0	2	AQP4
IFITM3	0	1.22669	0.998	0.813	0	2	IFITM3
ID11	0	1.22484	0.985	0.645	0	2	ID1
ID4	0	1.14812	0.912	0.453	0	2	ID4
RNF19A1	0	1.10161	0.954	0.548	0	2	RNF19A
GFAP1	0	1.03298	0.996	0.758	0	2	GFAP
RFX41	0	1.0295	0.863	0.398	0	2	RFX4
SPARCL11	0	0.950943	1	0.827	0	2	SPARCL1
TMIE	0	0.801478	0.733	0.329	0	2	TMIE
S100A61	0	0.80046	1	0.962	0	2	S100A6
CLU1	2.40591e-301	0.83007	1	0.888	4.81182e-298	2	CLU
SLPI	1.69259e-297	1.25453	0.805	0.375	3.38519e-294	2	SLPI
AEBP11	1.48768e-288	0.83724	0.951	0.59	2.97536e-285	2	AEBP1
ACTN11	1.04864e-284	0.867938	0.936	0.605	2.09728e-281	2	ACTN1
SOD21	4.1349e-284	0.742736	0.986	0.727	8.26981e-281	2	SOD2
AQP1	7.54988e-281	1.65257	0.739	0.339	1.50998e-277	2	AQP1
C1R1	1.56597e-279	0.886593	0.923	0.541	3.13194e-276	2	C1R
EFEMP11	5.37257e-275	1.06522	0.853	0.471	1.07451e-271	2	EFEMP1
RAMP3	1.57043e-263	0.743151	0.654	0.229	3.14086e-260	2	RAMP3
MAOB1	3.4236e-263	0.899002	0.78	0.38	6.8472e-260	2	MAOB
GGT5	3.33504e-254	0.766083	0.706	0.269	6.67009e-251	2	GGT5
RCAN11	1.81769e-252	0.99864	0.908	0.577	3.63538e-249	2	RCAN1
SERPING11	2.90102e-242	0.804261	0.844	0.467	5.80204e-239	2	SERPING1
CP	4.98293e-238	1.00857	0.722	0.291	9.96585e-235	2	CP
CA3	1.11905e-236	0.955135	0.707	0.331	2.2381e-233	2	CA3
AHCYL11	1.58296e-235	0.847235	0.892	0.547	3.16591e-232	2	AHCYL1
C1S1	1.61387e-234	0.747333	0.829	0.458	3.22774e-231	2	C1S
NSG11	3.36823e-228	0.806702	0.817	0.44	6.73645e-225	2	NSG1
PMP21	1.31998e-221	0.822694	0.975	0.701	2.63996e-218	2	PMP2
SNX101	2.60387e-220	0.675591	0.955	0.681	5.20774e-217	2	SNX10
DTNA1	3.48416e-217	0.743033	0.885	0.534	6.96831e-214	2	DTNA
C3	5.01545e-217	0.821869	0.832	0.505	1.00309e-213	2	C3
TIMP32	9.41844e-217	0.997589	0.858	0.523	1.88369e-213	2	TIMP3
LIX11	4.62092e-215	0.777827	0.727	0.313	9.24185e-212	2	LIX1
NAMPT2	5.75871e-211	0.676076	0.987	0.758	1.15174e-207	2	NAMPT
FBXO321	2.92513e-208	0.635265	0.845	0.562	5.85026e-205	2	FBXO32
AMD1	1.54542e-204	0.851265	0.861	0.563	3.09084e-201	2	AMD1
LRRC2	4.4291e-199	0.718818	0.668	0.303	8.8582e-196	2	LRRC2
CRISPLD1	1.1839e-196	0.650604	0.695	0.319	2.3678e-193	2	CRISPLD1
RAMP11	6.59145e-195	0.623761	0.962	0.665	1.31829e-191	2	RAMP1
CSRP11	5.28411e-194	0.667466	0.795	0.47	1.05682e-190	2	CSRP1
RASL12	7.9281e-189	0.40712	0.565	0.204	1.58562e-185	2	RASL12
RASD11	1.94228e-186	0.684057	0.759	0.409	3.88456e-183	2	RASD1
CHI3L11	1.88866e-182	0.558816	0.99	0.82	3.77733e-179	2	CHI3L1
CRB2	3.66939e-181	0.313252	0.531	0.17	7.33877e-178	2	CRB2
CHI3L21	6.25518e-180	0.771074	0.782	0.438	1.25104e-176	2	CHI3L2
C21orf621	1.91369e-179	0.716957	0.732	0.372	3.82737e-176	2	C21orf62
SPTSSA	2.12199e-179	0.731038	0.913	0.68	4.24398e-176	2	SPTSSA
TTYH11	1.69077e-173	0.676814	0.767	0.482	3.38153e-170	2	TTYH1
GJA11	3.81616e-171	0.775302	0.742	0.412	7.63232e-168	2	GJA1
CDO1	1.78783e-170	0.578674	0.684	0.369	3.57565e-167	2	CDO1
NMB1	2.76476e-169	0.61449	0.92	0.653	5.52953e-166	2	NMB
ATP1B1	3.75808e-169	0.510873	0.71	0.414	7.51616e-166	2	ATP1B1
RARRES3	5.93412e-166	0.578589	0.799	0.487	1.18682e-162	2	RARRES3
TCIM1	1.9544e-165	0.546982	0.91	0.585	3.90879e-162	2	TCIM
SFRP4	2.34684e-165	0.819854	0.628	0.321	4.69369e-162	2	SFRP4
TIMP41	3.25754e-164	0.744435	0.809	0.501	6.51508e-161	2	TIMP4
CDH111	2.00537e-162	0.533125	0.753	0.395	4.01074e-159	2	CDH11
NLRP1	4.65899e-160	0.498457	0.701	0.436	9.31799e-157	2	NLRP1
C9orf3	7.0381e-158	0.490043	0.663	0.37	1.40762e-154	2	C9orf3
GBP2	1.18733e-157	0.667197	0.826	0.517	2.37466e-154	2	GBP2
APLNR	9.27845e-157	0.589707	0.587	0.25	1.85569e-153	2	APLNR
NNMT1	2.77418e-152	0.735079	0.885	0.624	5.54835e-149	2	NNMT
TAGLN	5.50174e-152	1.03543	0.711	0.408	1.10035e-148	2	TAGLN
DCN	1.50996e-151	0.834246	0.76	0.462	3.01992e-148	2	DCN
ZFP36L21	1.87102e-151	0.587608	0.873	0.611	3.74204e-148	2	ZFP36L2
TGFB21	3.52726e-151	0.519531	0.632	0.333	7.05451e-148	2	TGFB2
ANXA11	1.77084e-150	0.53294	0.92	0.655	3.54168e-147	2	ANXA1
PTGR1	8.62514e-150	0.612584	0.723	0.426	1.72503e-146	2	PTGR1
F32	1.47303e-147	0.594387	0.853	0.561	2.94605e-144	2	F3
APOL2	2.38604e-145	0.476516	0.723	0.408	4.77207e-142	2	APOL2
MFSD2A1	1.28821e-143	0.613685	0.675	0.36	2.57642e-140	2	MFSD2A
LTF1	1.53764e-141	1.57944	0.667	0.385	3.07528e-138	2	LTF
HEY11	7.44642e-138	0.532791	0.812	0.504	1.48928e-134	2	HEY1
RDX1	1.62891e-137	0.488825	0.97	0.806	3.25782e-134	2	RDX
LRRC55	9.47218e-135	0.406699	0.512	0.18	1.89444e-131	2	LRRC55
KCNN3	1.48182e-133	0.610152	0.593	0.283	2.96364e-130	2	KCNN3
CCL2	4.4894e-133	0.671453	0.76	0.483	8.9788e-130	2	CCL2
PXDN	7.7257e-133	0.333884	0.604	0.303	1.54514e-129	2	PXDN
RARRES21	1.36258e-131	0.549285	0.775	0.504	2.72515e-128	2	RARRES2
AGT1	3.51214e-130	0.60566	0.68	0.379	7.02429e-127	2	AGT
HP	1.71236e-129	0.848475	0.628	0.349	3.42471e-126	2	HP
PLEKHA5	5.00176e-128	0.71303	0.624	0.346	1.00035e-124	2	PLEKHA5
PPIC	2.57471e-127	0.394861	0.726	0.415	5.14943e-124	2	PPIC
LUM	3.26014e-127	0.307703	0.487	0.157	6.52027e-124	2	LUM
ASS1	2.78225e-126	0.380002	0.573	0.281	5.56449e-123	2	ASS1
CYR611	6.27857e-125	0.511503	0.811	0.565	1.25571e-121	2	CYR61
UGCG	6.513e-124	0.478444	0.75	0.482	1.3026e-120	2	UGCG
CFI	2.47438e-121	0.458735	0.553	0.263	4.94877e-118	2	CFI
S100A102	1.15443e-120	0.414901	0.999	0.918	2.30886e-117	2	S100A10
CADPS	6.05851e-119	0.460834	0.645	0.333	1.2117e-115	2	CADPS
MSMO11	1.47193e-117	0.638576	0.72	0.453	2.94387e-114	2	MSMO1
GALNT15	3.37763e-111	0.297146	0.521	0.236	6.75526e-108	2	GALNT15
FBLN5	4.41857e-111	0.575614	0.587	0.3	8.83714e-108	2	FBLN5
RDH10	5.652e-111	0.46241	0.657	0.408	1.1304e-107	2	RDH10
LGALS3BP	3.41683e-108	0.426863	0.774	0.512	6.83365e-105	2	LGALS3BP
SH3BGR	6.84877e-108	0.5389	0.581	0.311	1.36975e-104	2	SH3BGR
DKK3	8.53493e-108	0.320269	0.579	0.331	1.70699e-104	2	DKK3
HOPX1	8.32543e-105	0.342305	0.943	0.696	1.66509e-101	2	HOPX
KCNE41	1.08963e-104	0.52434	0.676	0.376	2.17926e-101	2	KCNE4
CSRP21	2.32514e-104	0.363536	0.953	0.663	4.65028e-101	2	CSRP2
FAM107A	2.81789e-104	0.459834	0.532	0.268	5.63578e-101	2	FAM107A
S100A31	2.87922e-104	0.47412	0.612	0.355	5.75845e-101	2	S100A3
DAAM1	5.40349e-103	0.476295	0.667	0.394	1.0807e-99	2	DAAM1
OCIAD22	1.26426e-98	0.410369	0.947	0.739	2.52852e-95	2	OCIAD2
LDLR	1.46131e-98	0.540986	0.653	0.408	2.92262e-95	2	LDLR
HLA-DMA	6.8491e-98	0.285604	0.728	0.474	1.36982e-94	2	HLA-DMA
CAPS2	1.41936e-97	0.399068	0.635	0.394	2.83871e-94	2	CAPS
SSPN	3.83718e-96	0.389027	0.656	0.433	7.67435e-93	2	SSPN
WWC1	4.96381e-94	0.251238	0.502	0.238	9.92762e-91	2	WWC1
TIPARP1	7.65569e-94	0.362156	0.755	0.48	1.53114e-90	2	TIPARP
EZR	9.3684e-94	0.332876	0.737	0.473	1.87368e-90	2	EZR
IFITM1	6.50428e-93	0.294852	0.583	0.375	1.30086e-89	2	IFITM1
SPARC	7.16794e-93	0.350297	0.923	0.671	1.43359e-89	2	SPARC
SESN3	1.09138e-92	0.310466	0.742	0.526	2.18275e-89	2	SESN3
PALLD	1.19579e-92	0.335077	0.708	0.453	2.39158e-89	2	PALLD
MAP1B1	2.27625e-92	0.425813	0.976	0.801	4.5525e-89	2	MAP1B
INMT	2.49089e-92	0.431094	0.456	0.194	4.98179e-89	2	INMT
CYB5A	2.73083e-92	0.401346	0.755	0.54	5.46165e-89	2	CYB5A
CST31	4.2405e-92	0.277612	0.997	0.953	8.481e-89	2	CST3
MAT2A	4.35218e-92	0.403746	0.751	0.511	8.70437e-89	2	MAT2A
CCDC80	6.46004e-92	0.359742	0.824	0.542	1.29201e-88	2	CCDC80
MAN1C1	6.38661e-89	0.407043	0.582	0.342	1.27732e-85	2	MAN1C1
VAMP5	1.52437e-88	0.368988	0.877	0.66	3.04873e-85	2	VAMP5
PHKG11	6.45287e-88	0.410313	0.646	0.429	1.29057e-84	2	PHKG1
SAA1	6.86086e-87	1.8952	0.663	0.465	1.37217e-83	2	SAA1
KIAA00401	1.33951e-84	0.395142	0.629	0.383	2.67903e-81	2	KIAA0040
CAVIN1	1.53104e-84	0.251405	0.745	0.512	3.06208e-81	2	CAVIN1
GLUL1	1.62342e-84	0.253098	0.979	0.817	3.24684e-81	2	GLUL
ALDH2	5.92324e-84	0.329856	0.6	0.38	1.18465e-80	2	ALDH2
CARD16	2.5388e-81	0.356692	0.715	0.493	5.07761e-78	2	CARD16
CPE	5.18798e-81	0.334051	0.78	0.551	1.0376e-77	2	CPE
FADS11	1.03243e-80	0.420056	0.687	0.47	2.06486e-77	2	FADS1
TUBA1A1	1.32909e-80	0.29201	0.985	0.857	2.65818e-77	2	TUBA1A
FLNA1	1.00564e-79	0.286156	0.781	0.542	2.01127e-76	2	FLNA
THY1	2.79276e-79	0.423636	0.715	0.482	5.58552e-76	2	THY1
EMP11	2.45223e-78	0.357741	0.842	0.595	4.90447e-75	2	EMP1
CA2	2.77866e-77	0.26687	0.603	0.389	5.55732e-74	2	CA2
CPD	1.83995e-76	0.261515	0.644	0.448	3.67991e-73	2	CPD
VCAM11	2.54712e-76	0.310059	0.613	0.349	5.09423e-73	2	VCAM1
CD47	4.5381e-76	0.333152	0.806	0.616	9.0762e-73	2	CD47
GPX3	8.43775e-76	0.388038	0.502	0.275	1.68755e-72	2	GPX3
PRSS35	2.34731e-75	0.30698	0.404	0.158	4.69462e-72	2	PRSS35
SOCS2	2.70687e-75	0.320717	0.665	0.451	5.41374e-72	2	SOCS2
IGFBP6	2.18686e-74	0.399545	0.533	0.31	4.37373e-71	2	IGFBP6
MYL9	2.01313e-73	0.429605	0.584	0.365	4.02626e-70	2	MYL9
AL031280.11	2.58726e-73	0.425362	0.559	0.347	5.17452e-70	2	AL031280.1
GPR37	3.68723e-73	0.270091	0.621	0.384	7.37445e-70	2	GPR37
TNC1	7.59789e-73	0.352607	0.858	0.643	1.51958e-69	2	TNC
GEM	9.71521e-73	0.376314	0.533	0.307	1.94304e-69	2	GEM
KAZN	1.72359e-72	0.378613	0.574	0.359	3.44718e-69	2	KAZN
FLNC	3.72315e-72	0.253621	0.531	0.299	7.44631e-69	2	FLNC
FADS21	1.22797e-71	0.472881	0.609	0.399	2.45594e-68	2	FADS2
NTRK2	2.68614e-71	0.413862	0.555	0.325	5.37229e-68	2	NTRK2
SOCS31	5.65846e-71	0.338192	0.751	0.611	1.13169e-67	2	SOCS3
SYNM1	4.35641e-70	0.469591	0.562	0.35	8.71282e-67	2	SYNM
FSTL1	8.77487e-70	0.357965	0.61	0.407	1.75497e-66	2	FSTL1
SUSD2	1.63145e-68	0.308193	0.466	0.204	3.26289e-65	2	SUSD2
EPHA4	1.01997e-67	0.320563	0.525	0.29	2.03994e-64	2	EPHA4
PARP14	1.65001e-67	0.356773	0.675	0.455	3.30001e-64	2	PARP14
MGP1	1.20638e-65	0.257312	0.767	0.527	2.41276e-62	2	MGP
PRSS23	6.8236e-63	0.365287	0.586	0.378	1.36472e-59	2	PRSS23
DCLK11	3.58526e-61	0.29034	0.601	0.386	7.17052e-58	2	DCLK1
DDR2	6.34015e-61	0.358948	0.582	0.371	1.26803e-57	2	DDR2
SERPINA3	8.11856e-61	0.251557	0.465	0.241	1.62371e-57	2	SERPINA3
PLPP1	4.78897e-58	0.407458	0.581	0.401	9.57795e-55	2	PLPP1
AC007344.11	1.96093e-56	0.368255	0.444	0.201	3.92186e-53	2	AC007344.1
ABCC31	1.1546e-54	0.304588	0.646	0.455	2.30921e-51	2	ABCC3
MYLK1	3.82478e-53	0.609816	0.581	0.387	7.64955e-50	2	MYLK
DNER	2.87948e-52	0.371758	0.557	0.375	5.75896e-49	2	DNER
SPOCD1	3.09196e-52	0.299467	0.656	0.475	6.18392e-49	2	SPOCD1
APOL6	1.54129e-51	0.304534	0.592	0.403	3.08259e-48	2	APOL6
HSD17B7	7.84927e-49	0.340477	0.525	0.357	1.56985e-45	2	HSD17B7
BST2	6.43661e-46	0.250576	0.748	0.57	1.28732e-42	2	BST2
LINC01088	2.61657e-45	0.361251	0.427	0.175	5.23313e-42	2	LINC01088
ARHGAP291	8.36691e-44	0.287785	0.601	0.426	1.67338e-40	2	ARHGAP29
NEXN	9.47032e-44	0.364143	0.504	0.327	1.89406e-40	2	NEXN
EDNRB1	1.04591e-42	0.318113	0.608	0.452	2.09182e-39	2	EDNRB
BAALC-AS11	1.34283e-40	0.455915	0.448	0.261	2.68566e-37	2	BAALC-AS1
CXCL141	3.89698e-39	0.486173	0.531	0.362	7.79395e-36	2	CXCL14
ACTA2	6.5972e-35	0.560498	0.481	0.342	1.31944e-31	2	ACTA2
A2M	4.28321e-33	0.900792	0.539	0.408	8.56641e-30	2	A2M
FAM181A	8.48288e-32	0.267148	0.462	0.291	1.69658e-28	2	FAM181A
PLA2G2A	1.75171e-30	1.40927	0.523	0.413	3.50342e-27	2	PLA2G2A
FGFBP2	6.23957e-27	0.397647	0.374	0.196	1.24791e-23	2	FGFBP2
SUMF21	1.14679e-25	0.286241	0.695	0.582	2.29357e-22	2	SUMF2
GSTT2B	5.11185e-25	0.27649	0.416	0.265	1.02237e-21	2	GSTT2B
FABP51	7.64477e-24	0.340341	0.852	0.745	1.52895e-20	2	FABP5
PALMD	1.90148e-22	0.25686	0.409	0.22	3.80295e-19	2	PALMD
MYBPC11	1.83112e-21	0.259574	0.435	0.286	3.66224e-18	2	MYBPC1
MAPK4	3.77277e-21	0.299675	0.445	0.31	7.54554e-18	2	MAPK4
SAA2	3.62327e-17	1.13812	0.422	0.333	7.24655e-14	2	SAA2
CCL3	0	2.58506	0.817	0.43	0	3	CCL3
C1QB	0	2.49858	0.987	0.581	0	3	C1QB
C1QA	0	2.43892	0.989	0.584	0	3	C1QA
C1QC	0	2.26562	0.975	0.419	0	3	C1QC
CD74	0	2.21241	0.988	0.568	0	3	CD74
FCGBP	0	2.11197	0.89	0.422	0	3	FCGBP
APOE	0	2.0255	0.975	0.687	0	3	APOE
HLA-DPB1	0	2.02534	0.942	0.471	0	3	HLA-DPB1
MS4A6A	0	2.01977	0.937	0.361	0	3	MS4A6A
HLA-DRA	0	1.96966	0.974	0.594	0	3	HLA-DRA
HLA-DRB1	0	1.95745	0.908	0.449	0	3	HLA-DRB1
CYBA	0	1.93518	0.981	0.467	0	3	CYBA
CD14	0	1.93307	0.937	0.402	0	3	CD14
APOC1	0	1.82541	0.937	0.473	0	3	APOC1
AIF1	0	1.78987	0.979	0.481	0	3	AIF1
HLA-DPA1	0	1.76671	0.93	0.511	0	3	HLA-DPA1
MS4A7	0	1.7563	0.908	0.358	0	3	MS4A7
TYROBP	0	1.73616	0.993	0.558	0	3	TYROBP
SPP1	0	1.71278	0.976	0.796	0	3	SPP1
FCER1G	0	1.66122	0.975	0.496	0	3	FCER1G
FCGR3A	0	1.64946	0.93	0.369	0	3	FCGR3A
VSIG4	0	1.59129	0.863	0.333	0	3	VSIG4
RNASET2	0	1.58868	0.985	0.581	0	3	RNASET2
FYB1	0	1.53356	0.891	0.33	0	3	FYB1
HLA-DRB5	0	1.53121	0.79	0.334	0	3	HLA-DRB5
ALOX5AP	0	1.51762	0.92	0.427	0	3	ALOX5AP
NPC2	0	1.50892	0.989	0.712	0	3	NPC2
CD163	0	1.50332	0.885	0.383	0	3	CD163
TREM2	0	1.49151	0.862	0.333	0	3	TREM2
MNDA	0	1.44685	0.897	0.312	0	3	MNDA
S100A9	0	1.41858	0.936	0.58	0	3	S100A9
FCGR1A	0	1.41262	0.832	0.326	0	3	FCGR1A
RGS10	0	1.3785	0.893	0.392	0	3	RGS10
VAMP8	0	1.37347	0.944	0.457	0	3	VAMP8
SRGN	0	1.36444	0.972	0.479	0	3	SRGN
HLA-DMA1	0	1.35217	0.869	0.46	0	3	HLA-DMA
LST1	0	1.33347	0.885	0.366	0	3	LST1
HLA-DMB	0	1.31128	0.788	0.362	0	3	HLA-DMB
LAPTM5	0	1.30771	0.941	0.443	0	3	LAPTM5
MEF2C	0	1.2881	0.852	0.345	0	3	MEF2C
ITGB2	0	1.28626	0.87	0.391	0	3	ITGB2
GPR34	0	1.26064	0.809	0.295	0	3	GPR34
PTPRC	0	1.23793	0.858	0.31	0	3	PTPRC
CYBB	0	1.21428	0.795	0.3	0	3	CYBB
MS4A4A	0	1.20932	0.835	0.378	0	3	MS4A4A
LPAR6	0	1.19697	0.783	0.332	0	3	LPAR6
PYCARD	0	1.19346	0.861	0.393	0	3	PYCARD
CTSS	0	1.19078	0.866	0.423	0	3	CTSS
CTSB	0	1.16452	0.959	0.726	0	3	CTSB
DAB2	0	1.14521	0.821	0.363	0	3	DAB2
RGS1	0	1.14264	0.853	0.419	0	3	RGS1
TYMP	0	1.12272	0.848	0.512	0	3	TYMP
ARPC1B	0	1.10025	0.896	0.482	0	3	ARPC1B
GMFG	0	1.08798	0.861	0.38	0	3	GMFG
SERPINA1	0	1.07856	0.787	0.327	0	3	SERPINA1
HCLS1	0	1.07811	0.794	0.348	0	3	HCLS1
ARHGDIB	0	1.06946	0.853	0.384	0	3	ARHGDIB
VSIR	0	1.04602	0.748	0.276	0	3	VSIR
ADAP2	0	1.02916	0.777	0.337	0	3	ADAP2
FCGR2A	0	1.00354	0.828	0.371	0	3	FCGR2A
FTL	0	0.863842	1	0.997	0	3	FTL
IL18	2.57458e-297	0.933061	0.717	0.27	5.14916e-294	3	IL18
LPCAT2	2.66341e-297	1.04394	0.74	0.29	5.32682e-294	3	LPCAT2
SLC11A1	3.70219e-294	1.07753	0.815	0.395	7.40438e-291	3	SLC11A1
KCTD12	2.08902e-292	1.02677	0.847	0.459	4.17805e-289	3	KCTD12
F13A1	1.12773e-291	1.23337	0.775	0.333	2.25545e-288	3	F13A1
MSR1	2.65316e-291	1.07106	0.795	0.325	5.30632e-288	3	MSR1
2021-03-01	4.37683e-287	1.02962	0.773	0.336	8.75365e-284	3	2021-03-01
SAT1	1.24923e-282	0.813718	0.998	0.88	2.49846e-279	3	SAT1
CTSC	1.14406e-281	0.999124	0.798	0.384	2.28811e-278	3	CTSC
CTSZ	5.56655e-281	0.86761	0.767	0.383	1.11331e-277	3	CTSZ
SLCO2B1	2.86776e-280	0.939794	0.723	0.301	5.73552e-277	3	SLCO2B1
GIMAP4	4.33353e-280	1.06959	0.75	0.307	8.66706e-277	3	GIMAP4
SAMSN1	3.59464e-278	0.922261	0.762	0.325	7.18929e-275	3	SAMSN1
HLA-DQB1	1.12313e-277	1.07433	0.798	0.369	2.24626e-274	3	HLA-DQB1
CSF1R	2.80504e-266	0.966668	0.685	0.235	5.61008e-263	3	CSF1R
CORO1A	1.03843e-265	1.06935	0.783	0.377	2.07687e-262	3	CORO1A
LY96	8.59663e-265	1.01433	0.819	0.421	1.71933e-261	3	LY96
C1orf162	1.23724e-263	1.00785	0.783	0.366	2.47448e-260	3	C1orf162
CD4	8.46528e-263	0.634899	0.634	0.202	1.69306e-259	3	CD4
RB1	1.99439e-261	1.03542	0.806	0.458	3.98877e-258	3	RB1
CD53	3.67749e-260	0.917086	0.728	0.319	7.35499e-257	3	CD53
PLTP	9.22659e-260	1.35084	0.859	0.538	1.84532e-256	3	PLTP
PLXDC2	1.28084e-256	1.04074	0.773	0.37	2.56168e-253	3	PLXDC2
HLA-E	1.30775e-255	0.906682	0.943	0.647	2.6155e-252	3	HLA-E
HCST	1.40811e-250	1.10082	0.778	0.379	2.81622e-247	3	HCST
CD84	3.08975e-247	0.913167	0.656	0.211	6.17951e-244	3	CD84
CD93	1.58166e-246	0.859389	0.692	0.27	3.16332e-243	3	CD93
S100A8	3.97159e-245	1.22271	0.814	0.407	7.94318e-242	3	S100A8
LINC01094	1.90628e-244	0.994993	0.745	0.367	3.81257e-241	3	LINC01094
CD68	2.20093e-244	0.828621	0.791	0.4	4.40187e-241	3	CD68
COTL1	3.91488e-244	0.889984	0.812	0.469	7.82976e-241	3	COTL1
ADORA3	1.53594e-242	0.811259	0.642	0.225	3.07187e-239	3	ADORA3
LY86	1.00527e-241	0.942472	0.702	0.337	2.01053e-238	3	LY86
APBB1IP	2.03016e-241	0.810144	0.663	0.198	4.06031e-238	3	APBB1IP
EMB	1.50179e-240	0.845178	0.663	0.257	3.00358e-237	3	EMB
MAFB	5.28667e-233	0.925746	0.792	0.459	1.05733e-229	3	MAFB
STAB1	4.17966e-230	0.943154	0.705	0.337	8.35933e-227	3	STAB1
NR4A2	1.40326e-229	0.855551	0.643	0.264	2.80652e-226	3	NR4A2
A2M1	1.63788e-229	0.694827	0.778	0.385	3.27576e-226	3	A2M
HAVCR2	1.30844e-228	0.780671	0.67	0.29	2.61688e-225	3	HAVCR2
LINC01736	8.20158e-228	0.855066	0.629	0.258	1.64032e-224	3	LINC01736
HLA-DQA1	5.13229e-226	0.833839	0.616	0.224	1.02646e-222	3	HLA-DQA1
SLA	2.65922e-225	0.874863	0.713	0.318	5.31845e-222	3	SLA
BIN1	6.39724e-220	0.896063	0.772	0.482	1.27945e-216	3	BIN1
TMEM176B	1.6661e-219	1.03114	0.785	0.438	3.3322e-216	3	TMEM176B
CFD	6.15092e-215	0.77709	0.676	0.366	1.23018e-211	3	CFD
REL	4.10159e-213	0.866621	0.765	0.416	8.20319e-210	3	REL
RNASE2	2.76606e-210	0.748855	0.647	0.278	5.53213e-207	3	RNASE2
FCGR1B	1.20406e-209	0.719638	0.611	0.242	2.40811e-206	3	FCGR1B
CCL4	3.9838e-207	2.33139	0.678	0.368	7.9676e-204	3	CCL4
CD37	5.42973e-205	0.845569	0.701	0.334	1.08595e-201	3	CD37
FOLR2	2.97732e-203	0.89856	0.621	0.264	5.95465e-200	3	FOLR2
HAMP	1.19311e-202	1.50362	0.714	0.363	2.38622e-199	3	HAMP
DOCK8	1.47372e-202	0.660018	0.609	0.197	2.94744e-199	3	DOCK8
NINJ1	2.53909e-200	0.87489	0.751	0.406	5.07817e-197	3	NINJ1
CPM	1.37677e-198	0.826336	0.66	0.332	2.75354e-195	3	CPM
SCIN	1.78278e-197	0.963565	0.659	0.326	3.56556e-194	3	SCIN
GPR65	3.32539e-196	0.872015	0.664	0.292	6.65077e-193	3	GPR65
MGAT4A	8.48294e-196	0.754038	0.698	0.38	1.69659e-192	3	MGAT4A
RNASE6	2.82406e-193	0.837009	0.689	0.323	5.64812e-190	3	RNASE6
TMIGD3	4.64266e-192	1.21676	0.727	0.425	9.28532e-189	3	TMIGD3
TM6SF1	3.856e-191	0.522398	0.544	0.177	7.712e-188	3	TM6SF1
IGSF6	5.16605e-191	0.88503	0.615	0.258	1.03321e-187	3	IGSF6
FXYD5	5.6301e-190	0.726329	0.701	0.38	1.12602e-186	3	FXYD5
CLEC7A	2.49267e-188	0.743739	0.628	0.254	4.98534e-185	3	CLEC7A
SPINT2	2.65106e-187	0.529478	0.579	0.217	5.30211e-184	3	SPINT2
RNF149	1.63842e-185	0.66638	0.697	0.411	3.27683e-182	3	RNF149
MAP3K8	1.0067e-184	0.594719	0.589	0.216	2.0134e-181	3	MAP3K8
SUSD3	7.10408e-180	0.500294	0.525	0.159	1.42082e-176	3	SUSD3
DUSP1	1.44753e-178	0.954365	0.816	0.543	2.89505e-175	3	DUSP1
C31	4.53454e-177	0.928966	0.787	0.51	9.06908e-174	3	C3
EVI2B	2.5044e-176	0.643484	0.66	0.308	5.0088e-173	3	EVI2B
SERPINB1	4.03129e-176	0.797417	0.758	0.445	8.06258e-173	3	SERPINB1
IER3	3.86194e-174	0.971581	0.649	0.304	7.72388e-171	3	IER3
TMEM70	8.8387e-173	0.854275	0.735	0.44	1.76774e-169	3	TMEM70
ZFP36L1	1.10707e-171	0.837509	0.912	0.715	2.21413e-168	3	ZFP36L1
CTSH	9.44012e-169	0.717838	0.651	0.317	1.88802e-165	3	CTSH
OLR1	1.64344e-168	0.817095	0.586	0.234	3.28689e-165	3	OLR1
ARHGAP18	1.91627e-168	0.721846	0.746	0.432	3.83255e-165	3	ARHGAP18
B2M	3.54519e-166	0.407935	0.999	0.99	7.09038e-163	3	B2M
AP000439.3	4.36499e-166	0.439987	0.521	0.183	8.72998e-163	3	AP000439.3
GIMAP7	1.75179e-165	0.553415	0.539	0.189	3.50357e-162	3	GIMAP7
ABI3	6.5522e-165	0.697441	0.621	0.289	1.31044e-161	3	ABI3
CX3CR1	8.66326e-165	0.689594	0.532	0.151	1.73265e-161	3	CX3CR1
OTULINL	2.72133e-163	0.640391	0.578	0.255	5.44266e-160	3	OTULINL
TLR2	1.49689e-160	0.51726	0.556	0.187	2.99378e-157	3	TLR2
CD302	2.8627e-160	0.718555	0.626	0.316	5.72541e-157	3	CD302
NLRP3	3.56915e-160	0.257169	0.43	0.085	7.1383e-157	3	NLRP3
PLEK	3.88948e-159	0.855172	0.625	0.288	7.77895e-156	3	PLEK
SIGLEC10	5.7383e-159	0.69058	0.559	0.194	1.14766e-155	3	SIGLEC10
LYZ	2.1468e-158	0.860389	0.656	0.356	4.2936e-155	3	LYZ
GPSM3	5.56713e-158	0.610669	0.632	0.298	1.11343e-154	3	GPSM3
LAIR1	6.57841e-157	0.821482	0.641	0.332	1.31568e-153	3	LAIR1
CPVL	8.55384e-155	0.801072	0.651	0.363	1.71077e-151	3	CPVL
APOC2	2.06499e-154	0.70177	0.569	0.236	4.12997e-151	3	APOC2
CSF2RA	1.90321e-152	0.655745	0.526	0.182	3.80642e-149	3	CSF2RA
CCL4L2	7.91712e-152	2.07144	0.589	0.325	1.58342e-148	3	CCL4L2
S100A4	5.18397e-151	0.92593	0.78	0.523	1.03679e-147	3	S100A4
LGALS9	1.04495e-149	0.721719	0.623	0.32	2.08989e-146	3	LGALS9
C3AR1	3.42595e-148	0.682504	0.584	0.28	6.85189e-145	3	C3AR1
HCK	4.01916e-148	0.555452	0.525	0.159	8.03832e-145	3	HCK
GPR183	4.33901e-148	0.825329	0.619	0.29	8.67802e-145	3	GPR183
ENTPD1	2.43336e-146	0.627423	0.544	0.216	4.86672e-143	3	ENTPD1
IL10	6.42058e-146	0.311876	0.445	0.128	1.28412e-142	3	IL10
POU2F2	2.70061e-144	0.709366	0.574	0.253	5.40122e-141	3	POU2F2
DSE	3.90974e-144	0.647493	0.632	0.364	7.81947e-141	3	DSE
MTSS1	4.75596e-144	0.631585	0.673	0.371	9.51192e-141	3	MTSS1
OLFML3	9.13832e-142	0.731001	0.601	0.307	1.82766e-138	3	OLFML3
BCL2A1	3.36239e-138	0.590758	0.62	0.311	6.72478e-135	3	BCL2A1
TNFSF13B	1.1384e-137	0.667062	0.689	0.419	2.2768e-134	3	TNFSF13B
CSTA	1.17476e-135	0.718584	0.649	0.337	2.34951e-132	3	CSTA
SGK1	2.62884e-135	0.701251	0.727	0.446	5.25767e-132	3	SGK1
CD69	1.35579e-133	0.318615	0.434	0.098	2.71158e-130	3	CD69
RHBDF2	5.29865e-133	0.583984	0.583	0.295	1.05973e-129	3	RHBDF2
ETS2	1.06801e-132	0.42538	0.627	0.387	2.13603e-129	3	ETS2
TMEM119	2.36499e-129	0.355007	0.436	0.098	4.72997e-126	3	TMEM119
TMEM176A	2.4895e-129	0.605118	0.651	0.38	4.97901e-126	3	TMEM176A
CXorf21	9.85535e-129	0.387123	0.453	0.119	1.97107e-125	3	CXorf21
BMP2K	2.57686e-127	0.65782	0.626	0.371	5.15371e-124	3	BMP2K
FGL2	4.67096e-127	0.540905	0.522	0.206	9.34192e-124	3	FGL2
SERPINF1	1.66804e-126	0.703353	0.602	0.351	3.33609e-123	3	SERPINF1
CD300A	2.45311e-126	0.475058	0.58	0.279	4.90622e-123	3	CD300A
FRMD4A	5.83861e-126	0.648985	0.591	0.308	1.16772e-122	3	FRMD4A
TXNIP	1.44424e-125	0.737712	0.744	0.458	2.88847e-122	3	TXNIP
ENG	1.94147e-124	0.512034	0.551	0.248	3.88294e-121	3	ENG
ST6GAL1	2.03721e-124	0.562593	0.579	0.321	4.07442e-121	3	ST6GAL1
SLC2A5	4.58022e-121	0.702629	0.59	0.319	9.16044e-118	3	SLC2A5
DENND3	1.08416e-120	0.580057	0.553	0.259	2.16832e-117	3	DENND3
FAM177B	4.00002e-118	0.29434	0.417	0.101	8.00005e-115	3	FAM177B
CD86	7.86581e-117	0.691975	0.574	0.278	1.57316e-113	3	CD86
NR4A1	2.1256e-116	0.503335	0.567	0.325	4.25121e-113	3	NR4A1
CACNA2D4	3.96168e-115	0.379962	0.511	0.199	7.92337e-112	3	CACNA2D4
THBD	4.19522e-115	0.470691	0.475	0.168	8.39044e-112	3	THBD
CAPG	1.21241e-114	0.650978	0.744	0.516	2.42481e-111	3	CAPG
FRMD4B	1.2463e-113	0.500057	0.652	0.377	2.4926e-110	3	FRMD4B
CCND1	1.14457e-111	0.750652	0.661	0.42	2.28915e-108	3	CCND1
SORL1	5.09084e-111	0.721536	0.601	0.361	1.01817e-107	3	SORL1
CCL3L1	5.6774e-110	2.05343	0.58	0.35	1.13548e-106	3	CCL3L1
SNCA	5.92658e-110	0.425125	0.526	0.245	1.18532e-106	3	SNCA
TNFRSF1B	9.14654e-110	0.524905	0.575	0.292	1.82931e-106	3	TNFRSF1B
TBXAS1	3.03592e-109	0.608391	0.522	0.22	6.07183e-106	3	TBXAS1
NPL	3.12617e-108	0.530718	0.597	0.359	6.25233e-105	3	NPL
IRF8	3.83235e-108	0.424765	0.45	0.122	7.66471e-105	3	IRF8
HLA-B	8.53317e-108	0.310097	0.974	0.826	1.70663e-104	3	HLA-B
MERTK	8.57717e-108	0.41688	0.509	0.231	1.71543e-104	3	MERTK
FERMT3	1.82956e-107	0.500787	0.557	0.282	3.65912e-104	3	FERMT3
SAMHD1	5.17273e-106	0.678652	0.651	0.418	1.03455e-102	3	SAMHD1
SERPINB9	5.52218e-106	0.514174	0.524	0.235	1.10444e-102	3	SERPINB9
HMOX1	3.7709e-104	0.418719	0.63	0.396	7.54181e-101	3	HMOX1
EVI2A	1.05707e-102	0.517611	0.567	0.285	2.11414e-99	3	EVI2A
SLC16A3	5.02643e-102	0.624969	0.704	0.475	1.00529e-98	3	SLC16A3
LCP2	1.25006e-101	0.532871	0.54	0.252	2.50012e-98	3	LCP2
EGR3	2.21192e-100	0.536344	0.516	0.295	4.42383e-97	3	EGR3
UCP2	1.25399e-99	0.676146	0.589	0.362	2.50797e-96	3	UCP2
IL17RA	1.63944e-99	0.504304	0.567	0.351	3.27888e-96	3	IL17RA
HLA-C	1.6971e-99	0.353366	0.979	0.832	3.3942e-96	3	HLA-C
TNFSF10	2.78047e-99	0.428184	0.501	0.24	5.56094e-96	3	TNFSF10
C5AR1	4.85139e-99	0.585852	0.576	0.327	9.70277e-96	3	C5AR1
PLAUR	3.24986e-98	0.509101	0.682	0.468	6.49972e-95	3	PLAUR
GLDN	3.86723e-98	0.654875	0.591	0.419	7.73446e-95	3	GLDN
FPR1	6.8136e-95	0.661441	0.521	0.224	1.36272e-91	3	FPR1
MIS18BP1	9.36016e-95	0.569606	0.646	0.422	1.87203e-91	3	MIS18BP1
IGF1	2.84991e-94	0.47019	0.461	0.152	5.69983e-91	3	IGF1
ADAM28	6.33767e-93	0.632657	0.515	0.209	1.26753e-89	3	ADAM28
PILRA	3.28128e-92	0.33968	0.47	0.187	6.56255e-89	3	PILRA
CXCL16	1.89386e-91	0.547822	0.608	0.398	3.78772e-88	3	CXCL16
LILRB4	8.26927e-91	0.73711	0.532	0.245	1.65385e-87	3	LILRB4
P2RY13	1.9143e-90	0.360083	0.418	0.114	3.8286e-87	3	P2RY13
C1orf54	5.90949e-90	0.563126	0.646	0.426	1.1819e-86	3	C1orf54
RCSD1	1.77037e-87	0.484228	0.491	0.21	3.54073e-84	3	RCSD1
LAT2	2.5617e-87	0.583884	0.531	0.284	5.12341e-84	3	LAT2
EPB41L3	3.24867e-86	0.445748	0.537	0.289	6.49734e-83	3	EPB41L3
BTG2	9.43768e-84	0.706457	0.653	0.442	1.88754e-80	3	BTG2
LYN	2.48475e-83	0.542392	0.559	0.339	4.96951e-80	3	LYN
NR4A3	2.08916e-82	0.27753	0.458	0.226	4.17832e-79	3	NR4A3
CLEC5A	5.1733e-82	0.47217	0.515	0.249	1.03466e-78	3	CLEC5A
IFI30	4.40359e-80	0.512421	0.538	0.326	8.80719e-77	3	IFI30
CD83	3.16082e-79	0.617935	0.525	0.298	6.32165e-76	3	CD83
SLC43A2	6.5676e-78	0.27968	0.465	0.257	1.31352e-74	3	SLC43A2
OSM	6.14527e-75	0.456232	0.438	0.188	1.22905e-71	3	OSM
AREG	8.62576e-75	0.97336	0.398	0.155	1.72515e-71	3	AREG
ZNF331	4.62762e-73	0.695018	0.564	0.375	9.25524e-70	3	ZNF331
LHFPL2	5.14284e-73	0.518742	0.548	0.335	1.02857e-69	3	LHFPL2
ADGRE2	1.36027e-72	0.375458	0.42	0.131	2.72054e-69	3	ADGRE2
BST21	5.49648e-72	0.344441	0.773	0.568	1.0993e-68	3	BST2
IL2RA	7.59298e-72	0.298903	0.377	0.085	1.5186e-68	3	IL2RA
CYTH4	2.8872e-71	0.476755	0.492	0.226	5.7744e-68	3	CYTH4
FBP1	2.65759e-70	0.375195	0.488	0.247	5.31519e-67	3	FBP1
HBEGF	1.55082e-69	0.571208	0.534	0.351	3.10163e-66	3	HBEGF
HRH2	4.08029e-69	0.375191	0.434	0.155	8.16057e-66	3	HRH2
SLC25A19	4.58676e-68	0.443074	0.534	0.337	9.17352e-65	3	SLC25A19
SP110	7.87012e-66	0.394198	0.56	0.38	1.57402e-62	3	SP110
PTGER4	1.97053e-64	0.352219	0.484	0.27	3.94107e-61	3	PTGER4
RNF144B	3.23126e-62	0.303333	0.46	0.223	6.46252e-59	3	RNF144B
NFKBID	4.99218e-61	0.507022	0.442	0.242	9.98436e-58	3	NFKBID
SYK	6.00375e-60	0.371058	0.447	0.195	1.20075e-56	3	SYK
IL1RN	5.30738e-58	0.402654	0.405	0.155	1.06148e-54	3	IL1RN
EGR2	1.03628e-57	0.405086	0.452	0.266	2.07257e-54	3	EGR2
LAP3	1.40707e-57	0.380192	0.693	0.509	2.81414e-54	3	LAP3
HERPUD11	2.32123e-56	0.489453	0.679	0.529	4.64245e-53	3	HERPUD1
IL1B	2.8158e-56	0.955728	0.462	0.278	5.6316e-53	3	IL1B
KCNMB1	6.40745e-55	0.44123	0.474	0.295	1.28149e-51	3	KCNMB1
PDK4	8.58141e-55	0.709018	0.434	0.199	1.71628e-51	3	PDK4
CSF3R	4.06684e-53	0.583243	0.463	0.214	8.13367e-50	3	CSF3R
CYTL1	8.22219e-53	0.296223	0.54	0.384	1.64444e-49	3	CYTL1
VMO1	1.02859e-51	0.402427	0.492	0.3	2.05718e-48	3	VMO1
LCP1	3.71806e-51	0.449882	0.497	0.274	7.43612e-48	3	LCP1
SDF2L1	4.08976e-51	0.538598	0.658	0.524	8.17953e-48	3	SDF2L1
GLIPR1	2.89572e-48	0.345586	0.662	0.497	5.79144e-45	3	GLIPR1
GAPT	1.04727e-47	0.266997	0.351	0.069	2.09454e-44	3	GAPT
CH25H	8.43425e-47	0.35388	0.416	0.224	1.68685e-43	3	CH25H
AC093895.1	5.05868e-46	0.270611	0.405	0.158	1.01174e-42	3	AC093895.1
RGS16	1.35097e-45	0.540119	0.537	0.392	2.70193e-42	3	RGS16
ALCAM	2.87812e-45	0.255195	0.544	0.379	5.75624e-42	3	ALCAM
CCR1	4.37171e-42	0.34464	0.47	0.278	8.74342e-39	3	CCR1
BASP1	5.45495e-39	0.278736	0.532	0.371	1.09099e-35	3	BASP1
PTGS2	1.66856e-37	0.267325	0.477	0.331	3.33711e-34	3	PTGS2
CTSL	2.41177e-37	0.393674	0.68	0.563	4.82354e-34	3	CTSL
RGS2	5.75448e-37	0.500774	0.616	0.486	1.1509e-33	3	RGS2
PRDM1	2.61205e-35	0.286117	0.462	0.337	5.22409e-32	3	PRDM1
IFITM2	1.13926e-34	0.36092	0.515	0.37	2.27852e-31	3	IFITM2
AKR1B1	2.08404e-33	0.294669	0.643	0.516	4.16809e-30	3	AKR1B1
TRIM38	2.56425e-33	0.3669	0.469	0.33	5.12849e-30	3	TRIM38
TGFBI	6.57526e-33	0.378835	0.6	0.463	1.31505e-29	3	TGFBI
ANKH	6.2173e-32	0.309727	0.416	0.256	1.24346e-28	3	ANKH
RAC2	1.24899e-31	0.252699	0.416	0.241	2.49797e-28	3	RAC2
PECAM1	2.51165e-30	0.260978	0.387	0.174	5.0233e-27	3	PECAM1
BHLHE411	8.8666e-30	0.388353	0.571	0.439	1.77332e-26	3	BHLHE41
PADI2	3.25013e-29	0.309168	0.417	0.276	6.50026e-26	3	PADI2
RGS18	4.63019e-29	0.440863	0.387	0.159	9.26038e-26	3	RGS18
LGMN	1.39979e-28	0.433544	0.496	0.388	2.79958e-25	3	LGMN
LYVE1	1.09361e-27	0.438228	0.382	0.162	2.18723e-24	3	LYVE1
ITGA4	2.42166e-27	0.428197	0.429	0.284	4.84333e-24	3	ITGA4
MRC1	7.80916e-27	0.350059	0.374	0.139	1.56183e-23	3	MRC1
GNLY	2.03132e-25	0.46037	0.413	0.323	4.06263e-22	3	GNLY
CYP19A1	1.8597e-24	0.36503	0.405	0.277	3.71941e-21	3	CYP19A1
OTUD1	1.05685e-23	0.365141	0.428	0.295	2.11369e-20	3	OTUD1
ALDH21	1.88525e-23	0.317799	0.483	0.392	3.7705e-20	3	ALDH2
NRP1	4.83289e-23	0.274063	0.557	0.448	9.66577e-20	3	NRP1
PREX1	9.56267e-22	0.300839	0.491	0.4	1.91253e-18	3	PREX1
NCF2	4.40417e-20	0.258221	0.395	0.253	8.80834e-17	3	NCF2
HPGDS	4.5058e-17	0.289892	0.37	0.192	9.0116e-14	3	HPGDS
HSPA1A1	6.086e-12	0.336609	0.735	0.717	1.2172e-08	3	HSPA1A
PLCG2	7.69895e-10	0.464282	0.423	0.356	1.53979e-06	3	PLCG2
MARCO	0.000747155	0.335756	0.348	0.31	1	3	MARCO
C1orf61	0	1.69072	0.941	0.585	0	4	C1orf61
GRIA2	0	1.61397	0.849	0.372	0	4	GRIA2
GAP431	0	1.19039	0.963	0.8	0	4	GAP43
VGF	0	1.15936	0.681	0.251	0	4	VGF
MEG31	4.26252e-291	1.26795	0.948	0.706	8.52504e-288	4	MEG3
PTN1	1.61372e-285	1.07425	0.97	0.799	3.22743e-282	4	PTN
MARCKSL1	2.5877e-273	1.0423	0.924	0.742	5.17539e-270	4	MARCKSL1
PMP22	3.35458e-246	1.08511	0.933	0.706	6.70915e-243	4	PMP2
PHLDA1	1.0955e-230	1.11068	0.846	0.557	2.191e-227	4	PHLDA1
TUBB2B1	5.67289e-229	0.918725	0.931	0.694	1.13458e-225	4	TUBB2B
SNTG1	7.83635e-228	1.12442	0.74	0.342	1.56727e-224	4	SNTG1
C1QL11	1.83225e-214	1.1	0.722	0.367	3.6645e-211	4	C1QL1
TMSB15A	4.36033e-211	0.411917	0.483	0.094	8.72066e-208	4	TMSB15A
SOX11	1.91346e-206	1.16109	0.723	0.381	3.82692e-203	4	SOX11
NXPH1	6.00949e-200	0.545191	0.559	0.191	1.2019e-196	4	NXPH1
BEX1	1.06249e-183	1.03258	0.703	0.374	2.12499e-180	4	BEX1
LSAMP	2.73421e-183	1.04206	0.758	0.45	5.46841e-180	4	LSAMP
S100B	2.77222e-180	0.973383	0.85	0.622	5.54445e-177	4	S100B
NTM	3.62644e-178	1.18221	0.657	0.293	7.25288e-175	4	NTM
SCG3	3.84564e-176	1.2732	0.67	0.301	7.69129e-173	4	SCG3
STMN1	2.45819e-172	0.879089	0.85	0.568	4.91638e-169	4	STMN1
RPL22L1	1.62047e-167	0.898299	0.828	0.578	3.24094e-164	4	RPL22L1
STMN4	1.95298e-163	1.12151	0.647	0.289	3.90595e-160	4	STMN4
MIAT	2.80163e-158	0.495269	0.479	0.121	5.60327e-155	4	MIAT
HSPA12A	1.6733e-156	0.606298	0.556	0.243	3.34661e-153	4	HSPA12A
PLAT	2.59913e-152	0.792503	0.64	0.356	5.19826e-149	4	PLAT
RBP1	5.32012e-149	1.22753	0.713	0.454	1.06402e-145	4	RBP1
TUBA1A2	1.82995e-148	0.704281	0.966	0.86	3.6599e-145	4	TUBA1A
SCRG11	3.68152e-145	0.7876	0.909	0.725	7.36304e-142	4	SCRG1
PLPPR1	5.16841e-143	0.375361	0.477	0.122	1.03368e-139	4	PLPPR1
PCDH7	2.71069e-140	0.299425	0.441	0.101	5.42138e-137	4	PCDH7
CADM3	4.97829e-140	0.38476	0.446	0.095	9.95658e-137	4	CADM3
SOX6	2.59744e-136	0.854236	0.649	0.335	5.19488e-133	4	SOX6
CKB	3.09711e-132	0.586452	0.905	0.706	6.19422e-129	4	CKB
OLIG1	7.30958e-131	0.488687	0.57	0.275	1.46192e-127	4	OLIG1
SEMA5A	1.83199e-125	0.815499	0.651	0.379	3.66398e-122	4	SEMA5A
APOD	9.78578e-125	0.8491	0.598	0.318	1.95716e-121	4	APOD
EMP2	2.91177e-122	0.636985	0.577	0.323	5.82354e-119	4	EMP2
TMEM132B	1.79046e-114	0.894867	0.592	0.292	3.58092e-111	4	TMEM132B
FABP71	7.12654e-113	0.559505	0.956	0.821	1.42531e-109	4	FABP7
MATN2	1.31918e-110	0.531642	0.537	0.256	2.63836e-107	4	MATN2
SCN1A	2.74603e-110	0.668781	0.567	0.294	5.49206e-107	4	SCN1A
JPT1	5.21232e-109	0.705388	0.843	0.704	1.04246e-105	4	JPT1
CA10	5.85718e-109	0.488695	0.46	0.119	1.17144e-105	4	CA10
PLPP4	7.23762e-109	0.383766	0.464	0.153	1.44752e-105	4	PLPP4
PLAC9	1.19235e-105	0.536631	0.571	0.328	2.38471e-102	4	PLAC9
RAB3IP	1.52426e-105	0.715005	0.644	0.393	3.04853e-102	4	RAB3IP
ERBB3	1.3801e-103	0.337443	0.442	0.128	2.7602e-100	4	ERBB3
FABP52	2.77109e-103	0.847055	0.854	0.745	5.54217e-100	4	FABP5
PHLDA2	3.62148e-103	0.292429	0.54	0.33	7.24296e-100	4	PHLDA2
SERPINE21	1.42782e-102	0.673795	0.756	0.57	2.85564e-99	4	SERPINE2
FGFBP3	2.19741e-102	0.559011	0.566	0.364	4.39482e-99	4	FGFBP3
PEG10	3.58587e-101	1.11902	0.672	0.433	7.17174e-98	4	PEG10
CADM2	4.43818e-100	0.769015	0.555	0.267	8.87636e-97	4	CADM2
THY11	4.44147e-99	0.617088	0.722	0.482	8.88293e-96	4	THY1
TNR	7.1001e-99	0.566605	0.419	0.101	1.42002e-95	4	TNR
NRXN1	1.51401e-95	0.828657	0.582	0.313	3.02801e-92	4	NRXN1
ALCAM1	8.35653e-95	0.62476	0.612	0.373	1.67131e-91	4	ALCAM
NCAN	1.49491e-94	0.636808	0.509	0.228	2.98982e-91	4	NCAN
KCNQ1OT1	2.07449e-91	0.890078	0.718	0.521	4.14897e-88	4	KCNQ1OT1
STMN2	3.69287e-91	1.11161	0.495	0.202	7.38574e-88	4	STMN2
ELAVL3	1.44626e-89	0.539654	0.538	0.291	2.89252e-86	4	ELAVL3
SOX10	3.52475e-89	0.344433	0.415	0.093	7.04951e-86	4	SOX10
C2orf80	8.10305e-89	0.53937	0.518	0.252	1.62061e-85	4	C2orf80
SLC35F1	3.58672e-87	0.678622	0.555	0.314	7.17345e-84	4	SLC35F1
HAPLN1	4.48617e-83	0.543726	0.514	0.258	8.97235e-80	4	HAPLN1
SLC38A11	4.53173e-83	0.686713	0.636	0.423	9.06347e-80	4	SLC38A1
NNAT	1.29598e-82	0.437223	0.482	0.24	2.59195e-79	4	NNAT
PFN2	3.75515e-82	0.627554	0.702	0.501	7.51031e-79	4	PFN2
BEX2	6.55384e-80	0.75575	0.555	0.319	1.31077e-76	4	BEX2
CALD11	2.55457e-74	0.387204	0.95	0.803	5.10913e-71	4	CALD1
DCX	9.95947e-74	0.719	0.456	0.121	1.99189e-70	4	DCX
TM4SF11	3.37549e-70	0.522752	0.628	0.419	6.75098e-67	4	TM4SF1
AL136317.2	1.30575e-69	0.445408	0.441	0.155	2.61149e-66	4	AL136317.2
CD24	2.5426e-65	0.779108	0.51	0.293	5.08519e-62	4	CD24
SNX22	4.47588e-63	0.394316	0.441	0.205	8.95177e-60	4	SNX22
DRAXIN	7.03164e-62	0.581471	0.497	0.289	1.40633e-58	4	DRAXIN
MMP16	2.49615e-58	0.716047	0.587	0.394	4.9923e-55	4	MMP16
PLAU	7.37992e-57	0.467737	0.58	0.411	1.47598e-53	4	PLAU
KCND2	1.31837e-56	0.325551	0.436	0.198	2.63674e-53	4	KCND2
MYO10	5.08266e-56	0.629359	0.604	0.43	1.01653e-52	4	MYO10
SOX4	1.39225e-54	1.0957	0.595	0.422	2.78451e-51	4	SOX4
OLFM1	1.52604e-54	0.273661	0.488	0.316	3.05207e-51	4	OLFM1
BASP11	4.81012e-54	0.495119	0.55	0.37	9.62023e-51	4	BASP1
BCAN1	2.11529e-53	0.57405	0.645	0.46	4.23059e-50	4	BCAN
ADAMTS9	1.13857e-52	0.536448	0.623	0.444	2.27715e-49	4	ADAMTS9
KIF1A	8.74931e-52	0.517732	0.477	0.233	1.74986e-48	4	KIF1A
PDGFRA	3.07356e-51	0.724498	0.567	0.382	6.14712e-48	4	PDGFRA
DCBLD2	6.90787e-51	0.430541	0.629	0.47	1.38157e-47	4	DCBLD2
TUBB2A	1.37779e-50	0.518857	0.716	0.581	2.75558e-47	4	TUBB2A
VCAN	2.83302e-48	0.369808	0.781	0.65	5.66603e-45	4	VCAN
PSAT1	3.451e-48	0.291871	0.545	0.39	6.902e-45	4	PSAT1
GPR37L1	1.51965e-47	0.266931	0.417	0.216	3.03931e-44	4	GPR37L1
NTRK3	3.70551e-47	0.478806	0.48	0.287	7.41102e-44	4	NTRK3
CCND11	9.05876e-46	0.408219	0.575	0.429	1.81175e-42	4	CCND1
PODXL	4.35719e-44	0.411213	0.479	0.308	8.71439e-41	4	PODXL
HAP1	2.75996e-43	0.625396	0.449	0.243	5.51991e-40	4	HAP1
CCND2	9.41788e-42	0.474891	0.647	0.507	1.88358e-38	4	CCND2
FLRT3	3.06281e-41	0.379399	0.423	0.213	6.12563e-38	4	FLRT3
HMGCS11	4.14184e-39	0.448845	0.58	0.425	8.28368e-36	4	HMGCS1
SCG5	3.93015e-38	0.328479	0.587	0.437	7.86029e-35	4	SCG5
TSC22D1	1.56977e-37	0.563893	0.636	0.509	3.13954e-34	4	TSC22D1
GRID2	2.98555e-36	0.595478	0.468	0.276	5.9711e-33	4	GRID2
RPGR	5.22424e-36	0.572098	0.554	0.424	1.04485e-32	4	RPGR
KLHDC8A	2.93025e-35	0.436296	0.516	0.365	5.8605e-32	4	KLHDC8A
UCHL1	6.32963e-35	0.500451	0.592	0.46	1.26593e-31	4	UCHL1
AC009041.2	4.02416e-33	0.294832	0.41	0.235	8.04831e-30	4	AC009041.2
HAS2	1.29933e-32	0.612235	0.538	0.396	2.59867e-29	4	HAS2
SPOCK11	1.794e-32	0.573395	0.574	0.468	3.588e-29	4	SPOCK1
CDH19	3.7122e-32	0.526721	0.419	0.213	7.42439e-29	4	CDH19
DNER1	1.45538e-31	0.271468	0.512	0.38	2.91076e-28	4	DNER
POSTN	4.28446e-31	0.833034	0.534	0.401	8.56891e-28	4	POSTN
ATP6V0E2	4.42069e-31	0.420779	0.614	0.5	8.84139e-28	4	ATP6V0E2
DSEL	1.55841e-30	0.47569	0.614	0.489	3.11683e-27	4	DSEL
GOLM1	1.60508e-30	0.271346	0.566	0.456	3.21016e-27	4	GOLM1
LPL	7.22348e-29	0.4477	0.503	0.377	1.4447e-25	4	LPL
AC004158.1	8.2749e-29	0.476585	0.45	0.274	1.65498e-25	4	AC004158.1
LZTS1	1.0561e-28	0.355996	0.479	0.345	2.1122e-25	4	LZTS1
RGS17	2.2902e-28	0.409853	0.506	0.377	4.58039e-25	4	RGS17
IGF2BP2	2.82459e-28	0.508617	0.411	0.243	5.64918e-25	4	IGF2BP2
ASCL1	4.90677e-28	0.342217	0.374	0.135	9.81354e-25	4	ASCL1
ATCAY	4.92494e-28	0.57639	0.387	0.107	9.84989e-25	4	ATCAY
PROX1	5.45826e-28	0.297196	0.451	0.322	1.09165e-24	4	PROX1
CAMK2N1	1.91191e-27	0.373523	0.671	0.579	3.82382e-24	4	CAMK2N1
EMP12	1.97285e-26	0.318588	0.727	0.608	3.9457e-23	4	EMP1
NKAIN4	1.31854e-25	0.486248	0.418	0.234	2.63708e-22	4	NKAIN4
CDK6	1.48442e-25	0.488198	0.574	0.476	2.96883e-22	4	CDK6
LYPD1	7.87383e-25	0.374663	0.549	0.434	1.57477e-21	4	LYPD1
FJX1	2.45653e-22	0.317072	0.453	0.312	4.91306e-19	4	FJX1
CNR11	1.01663e-20	0.496452	0.549	0.464	2.03325e-17	4	CNR1
CACNA1A	1.49612e-19	0.318291	0.408	0.283	2.99224e-16	4	CACNA1A
SCD	2.9111e-19	0.267867	0.625	0.543	5.82221e-16	4	SCD
PMEPA1	2.36769e-18	0.429273	0.475	0.378	4.73538e-15	4	PMEPA1
TCEAL2	2.37449e-18	0.374996	0.44	0.322	4.74899e-15	4	TCEAL2
PPP1R9A	2.46564e-18	0.513996	0.434	0.286	4.93129e-15	4	PPP1R9A
SEZ6L2	4.30566e-18	0.35565	0.409	0.279	8.61131e-15	4	SEZ6L2
ENC1	5.85977e-17	0.271558	0.471	0.379	1.17195e-13	4	ENC1
TRIO1	2.49068e-16	0.296345	0.52	0.43	4.98136e-13	4	TRIO
FDFT1	2.67136e-16	0.251014	0.525	0.434	5.34271e-13	4	FDFT1
NTRK21	1.06819e-13	0.259831	0.445	0.337	2.13637e-10	4	NTRK2
STC1	1.43012e-13	0.617443	0.407	0.26	2.86025e-10	4	STC1
ATP1B21	3.15905e-13	0.34904	0.514	0.425	6.3181e-10	4	ATP1B2
PPFIBP1	3.34009e-13	0.300059	0.534	0.455	6.68019e-10	4	PPFIBP1
SMOC1	4.72699e-13	0.269252	0.359	0.218	9.45397e-10	4	SMOC1
COL11A1	9.34162e-13	0.452027	0.34	0.079	1.86832e-09	4	COL11A1
ASRGL1	1.18891e-11	0.282885	0.407	0.315	2.37782e-08	4	ASRGL1
SHC4	2.71424e-11	0.277287	0.395	0.285	5.42847e-08	4	SHC4
IER2	4.02371e-11	0.261965	0.747	0.713	8.04742e-08	4	IER2
TAGLN3	5.57149e-11	0.329098	0.365	0.211	1.1143e-07	4	TAGLN3
CXADR	5.56089e-08	0.464129	0.462	0.421	0.000111218	4	CXADR
GRB101	6.07107e-08	0.335455	0.417	0.34	0.000121421	4	GRB10
RGS161	3.52615e-05	0.308121	0.441	0.401	0.0705231	4	RGS16
MEG8	0.000614227	0.251656	0.432	0.381	1	4	MEG8
NKX2-2	0.00369804	0.339055	0.345	0.221	1	4	NKX2-2
DIRAS3	0.00682418	0.295718	0.353	0.372	1	4	DIRAS3
PLIN2	0	2.80973	0.93	0.47	0	5	PLIN2
GPNMB	0	2.16657	0.825	0.349	0	5	GPNMB
RGS11	0	2.03258	0.876	0.418	0	5	RGS1
SRGN1	0	1.97873	0.962	0.481	0	5	SRGN
FTL1	0	1.9354	1	0.997	0	5	FTL
SPP11	0	1.6783	0.973	0.796	0	5	SPP1
TYROBP1	0	1.57689	0.991	0.56	0	5	TYROBP
RNASET21	0	1.51005	0.952	0.585	0	5	RNASET2
FTH1	0	1.47766	1	0.999	0	5	FTH1
HLA-DQB11	0	1.47358	0.845	0.365	0	5	HLA-DQB1
LAPTM51	0	1.3576	0.889	0.45	0	5	LAPTM5
FCER1G1	0	1.3022	0.948	0.5	0	5	FCER1G
SAT11	0	1.16224	0.993	0.881	0	5	SAT1
CSTB	1.61079e-283	1.68725	0.93	0.78	3.22159e-280	5	CSTB
CYTIP	3.97634e-283	0.901057	0.592	0.135	7.95268e-280	5	CYTIP
APOC11	7.37898e-276	1.37201	0.857	0.482	1.4758e-272	5	APOC1
ALOX5AP1	5.76553e-272	1.13907	0.857	0.435	1.15311e-268	5	ALOX5AP
NPC21	3.79603e-266	0.87053	0.953	0.717	7.59206e-263	5	NPC2
APOE1	2.6794e-240	0.890671	0.916	0.693	5.35879e-237	5	APOE
SNHG12	2.13386e-231	2.14333	0.707	0.362	4.26772e-228	5	SNHG12
MSR11	7.23106e-230	1.2925	0.736	0.332	1.44621e-226	5	MSR1
RGCC	5.47708e-229	1.54739	0.667	0.318	1.09542e-225	5	RGCC
CTSB1	5.97136e-227	1.14811	0.91	0.732	1.19427e-223	5	CTSB
SLC11A11	1.72356e-219	1.27092	0.75	0.402	3.44713e-216	5	SLC11A1
C15orf48	8.87638e-210	1.13788	0.577	0.183	1.77528e-206	5	C15orf48
BCL2A11	1.38712e-205	1.28161	0.68	0.306	2.77424e-202	5	BCL2A1
CYBA1	4.7637e-198	0.677354	0.844	0.482	9.5274e-195	5	CYBA
CLEC2B1	4.78149e-196	1.4559	0.774	0.48	9.56298e-193	5	CLEC2B
HK21	5.28577e-196	1.28505	0.698	0.365	1.05715e-192	5	HK2
VMO11	1.34678e-186	1.07697	0.617	0.288	2.69356e-183	5	VMO1
HMOX11	1.59836e-182	1.49834	0.686	0.391	3.19673e-179	5	HMOX1
HLA-DRA1	2.3786e-180	0.781388	0.887	0.603	4.7572e-177	5	HLA-DRA
CD681	1.11717e-177	0.934421	0.725	0.407	2.23433e-174	5	CD68
EVI2B1	2.49855e-176	1.11418	0.656	0.31	4.9971e-173	5	EVI2B
AIF11	1.18595e-168	0.631493	0.835	0.496	2.37189e-165	5	AIF1
S100A41	7.10447e-168	1.12695	0.789	0.523	1.42089e-164	5	S100A4
RAB42	5.871e-164	0.829088	0.608	0.357	1.1742e-160	5	RAB42
TYMP1	1.068e-163	0.972332	0.748	0.523	2.136e-160	5	TYMP
C1QA1	2.78453e-161	0.401841	0.866	0.597	5.56907e-158	5	C1QA
CXCL81	7.86452e-159	1.7636	0.741	0.484	1.5729e-155	5	CXCL8
FCGR2B	7.79731e-158	0.965113	0.581	0.245	1.55946e-154	5	FCGR2B
FCGR2A1	1.64855e-156	1.01127	0.682	0.386	3.29711e-153	5	FCGR2A
GPR1831	1.94467e-155	1.01992	0.622	0.291	3.88934e-152	5	GPR183
CD1631	9.57251e-153	1.01545	0.707	0.401	1.9145e-149	5	CD163
ETS21	2.18941e-150	0.761887	0.641	0.386	4.37881e-147	5	ETS2
PLAUR1	4.23188e-147	1.2735	0.707	0.467	8.46376e-144	5	PLAUR
TLR21	1.37235e-145	0.586859	0.535	0.19	2.74469e-142	5	TLR2
CD371	6.09336e-142	0.78486	0.642	0.341	1.21867e-138	5	CD37
C1orf1621	3.33769e-141	0.87184	0.667	0.379	6.67537e-138	5	C1orf162
PYCARD1	2.79852e-137	0.694742	0.694	0.41	5.59705e-134	5	PYCARD
MGAT1	2.6825e-136	1.13485	0.658	0.399	5.36499e-133	5	MGAT1
EREG	1.32079e-135	0.5448	0.359	0.06	2.64159e-132	5	EREG
VAMP81	5.54083e-135	0.664426	0.764	0.476	1.10817e-131	5	VAMP8
CLEC5A1	5.78201e-132	0.853268	0.57	0.245	1.1564e-128	5	CLEC5A
GMFG1	1.83751e-131	0.559543	0.691	0.397	3.67501e-128	5	GMFG
ARHGAP181	4.03119e-131	0.895259	0.698	0.438	8.06238e-128	5	ARHGAP18
NCF1	4.75831e-131	0.988469	0.569	0.273	9.51661e-128	5	NCF1
NUPR11	4.89731e-130	1.62361	0.793	0.659	9.79463e-127	5	NUPR1
SERPINB11	2.20466e-128	0.755553	0.705	0.451	4.40933e-125	5	SERPINB1
CXCR4	2.45607e-126	1.17189	0.652	0.383	4.91214e-123	5	CXCR4
FBP11	4.83295e-122	0.582529	0.541	0.242	9.6659e-119	5	FBP1
FRMD4B1	1.3435e-120	0.80283	0.643	0.378	2.687e-117	5	FRMD4B
IER31	5.10543e-118	1.10715	0.601	0.309	1.02109e-114	5	IER3
S100A91	2.5985e-116	0.8524	0.793	0.594	5.19701e-113	5	S100A9
HLA-DPB11	7.21447e-116	0.641386	0.743	0.492	1.44289e-112	5	HLA-DPB1
SLC2A31	3.52201e-115	1.04657	0.727	0.534	7.04403e-112	5	SLC2A3
SLC16A10	5.8002e-115	0.930292	0.543	0.236	1.16004e-111	5	SLC16A10
HCST1	8.32444e-115	0.875668	0.658	0.392	1.66489e-111	5	HCST
CD741	8.761e-115	0.428557	0.826	0.585	1.7522e-111	5	CD74
UPP11	1.44718e-114	0.769607	0.716	0.481	2.89435e-111	5	UPP1
RNASE61	1.10684e-112	0.819156	0.608	0.331	2.21367e-109	5	RNASE6
REL1	4.11088e-110	0.619575	0.667	0.426	8.22175e-107	5	REL
CD300A1	6.99156e-109	0.803417	0.57	0.281	1.39831e-105	5	CD300A
CACNA2D41	3.38893e-108	0.478247	0.509	0.2	6.77786e-105	5	CACNA2D4
DAB21	1.3956e-105	0.99292	0.643	0.381	2.7912e-102	5	DAB2
CD531	3.33481e-105	0.604805	0.596	0.333	6.66961e-102	5	CD53
SGK11	6.92905e-105	1.19319	0.661	0.454	1.38581e-101	5	SGK1
FCGR3A1	1.01511e-103	0.749178	0.665	0.396	2.03022e-100	5	FCGR3A
ATF3	4.3053e-103	1.27646	0.674	0.468	8.6106e-100	5	ATF3
TNFRSF1B1	2.9667e-102	0.674729	0.56	0.294	5.93339e-99	5	TNFRSF1B
PILRA1	3.14172e-102	0.566048	0.488	0.186	6.28344e-99	5	PILRA
SYTL3	3.66009e-102	0.717589	0.523	0.251	7.32017e-99	5	SYTL3
RASGRP3	3.72731e-100	0.725982	0.526	0.259	7.45462e-97	5	RASGRP3
TGFBI1	1.04954e-98	0.941482	0.672	0.457	2.09908e-95	5	TGFBI
PTPRC1	1.10265e-98	0.815815	0.623	0.334	2.20531e-95	5	PTPRC
TREM1	3.871e-97	0.730145	0.564	0.327	7.74201e-94	5	TREM1
HAVCR21	1.69937e-92	0.618134	0.548	0.303	3.39873e-89	5	HAVCR2
CD141	9.12073e-92	0.738245	0.674	0.428	1.82415e-88	5	CD14
NINJ11	2.22829e-91	0.715998	0.64	0.418	4.45657e-88	5	NINJ1
RGS101	4.61395e-90	0.583743	0.656	0.416	9.22791e-87	5	RGS10
SAMSN11	8.31563e-90	0.89388	0.592	0.342	1.66313e-86	5	SAMSN1
ERO1A1	9.44982e-90	0.885095	0.642	0.445	1.88996e-86	5	ERO1A
G0S2	2.78451e-89	1.78235	0.542	0.345	5.56902e-86	5	G0S2
IFI301	1.20736e-87	0.753672	0.542	0.326	2.41472e-84	5	IFI30
ITGB21	7.46765e-86	0.749969	0.639	0.415	1.49353e-82	5	ITGB2
ABCA1	8.43622e-86	0.745531	0.626	0.416	1.68724e-82	5	ABCA1
CTSS1	8.32821e-85	0.712936	0.647	0.445	1.66564e-81	5	CTSS
LY961	3.27423e-84	0.687735	0.655	0.438	6.54845e-81	5	LY96
CLEC7A1	8.73334e-84	0.549435	0.526	0.265	1.74667e-80	5	CLEC7A
S100A81	1.98831e-83	0.867963	0.66	0.423	3.97662e-80	5	S100A8
HCLS11	1.27793e-82	0.571667	0.594	0.369	2.55586e-79	5	HCLS1
C1QC1	1.4282e-82	0.320913	0.698	0.447	2.8564e-79	5	C1QC
DOCK81	1.17869e-81	0.32221	0.487	0.21	2.35738e-78	5	DOCK8
TMIGD31	8.29336e-81	0.764639	0.633	0.435	1.65867e-77	5	TMIGD3
MAFB1	2.16405e-80	0.696418	0.661	0.472	4.3281e-77	5	MAFB
TNFAIP8	1.96821e-79	0.476053	0.502	0.266	3.93643e-76	5	TNFAIP8
CEBPB	1.59449e-77	0.707849	0.575	0.38	3.18898e-74	5	CEBPB
SMIM25	4.89336e-76	0.588149	0.454	0.184	9.78671e-73	5	SMIM25
ZFP36L11	1.5966e-75	0.640589	0.833	0.723	3.19321e-72	5	ZFP36L1
KYNU	8.11275e-75	0.550769	0.452	0.151	1.62255e-71	5	KYNU
ANKRD371	1.32002e-74	0.638668	0.58	0.383	2.64004e-71	5	ANKRD37
CTSH1	1.32539e-74	0.575632	0.546	0.328	2.65078e-71	5	CTSH
ANG1	3.58602e-74	0.587215	0.528	0.325	7.17203e-71	5	ANG
CD48	1.0482e-73	0.447545	0.436	0.143	2.0964e-70	5	CD48
VSIG41	2.74984e-73	0.41856	0.589	0.361	5.49968e-70	5	VSIG4
SERPINA11	2.96651e-72	0.444021	0.562	0.35	5.93302e-69	5	SERPINA1
SLC16A31	5.24151e-72	0.692647	0.65	0.481	1.0483e-68	5	SLC16A3
LYZ1	7.67284e-72	1.15209	0.57	0.365	1.53457e-68	5	LYZ
IRF81	1.20265e-71	0.327917	0.414	0.126	2.4053e-68	5	IRF8
LCP11	2.95774e-71	0.751807	0.519	0.273	5.91548e-68	5	LCP1
VSIR1	8.1595e-71	0.408884	0.527	0.299	1.6319e-67	5	VSIR
RASGEF1B	9.62291e-71	0.392297	0.428	0.164	1.92458e-67	5	RASGEF1B
EPB41L31	2.31267e-70	0.658276	0.526	0.291	4.62534e-67	5	EPB41L3
CSTA1	1.34168e-69	0.785989	0.562	0.346	2.68337e-66	5	CSTA
PLEK1	4.14592e-69	0.75866	0.532	0.297	8.29184e-66	5	PLEK
CFD1	2.56743e-68	0.533711	0.549	0.379	5.13486e-65	5	CFD
FXYD51	6.41238e-68	0.631784	0.575	0.393	1.28248e-64	5	FXYD5
ADAM281	2.5095e-67	0.497043	0.471	0.214	5.01901e-64	5	ADAM28
FYB11	1.71284e-66	0.528326	0.574	0.362	3.42567e-63	5	FYB1
2021-03-11	3.89363e-65	0.575153	0.555	0.358	7.78726e-62	5	2021-03-01
MTSS11	1.21238e-64	0.599694	0.572	0.382	2.42476e-61	5	MTSS1
CCL31	5.09302e-64	1.12524	0.61	0.451	1.0186e-60	5	CCL3
CCR11	1.68911e-62	0.643352	0.497	0.276	3.37822e-59	5	CCR1
HIF1A-AS2	4.77961e-62	0.573548	0.46	0.241	9.55922e-59	5	HIF1A-AS2
FCGR1A1	7.00747e-61	0.293219	0.546	0.355	1.40149e-57	5	FCGR1A
MERTK1	1.71672e-60	0.302788	0.454	0.237	3.43345e-57	5	MERTK
HLA-DPA11	3.40264e-60	0.396467	0.718	0.532	6.80527e-57	5	HLA-DPA1
PDK41	5.44131e-60	0.271692	0.431	0.2	1.08826e-56	5	PDK4
LST11	8.25914e-60	0.474014	0.585	0.397	1.65183e-56	5	LST1
GPSM31	1.79993e-58	0.523299	0.513	0.31	3.59985e-55	5	GPSM3
CXCL161	7.2836e-58	0.81474	0.562	0.403	1.45672e-54	5	CXCL16
CCL3L11	9.18204e-58	0.921252	0.521	0.357	1.83641e-54	5	CCL3L1
DOK2	1.29638e-57	0.274873	0.369	0.088	2.59276e-54	5	DOK2
ADAM8	1.55016e-57	0.794313	0.466	0.223	3.10032e-54	5	ADAM8
NLRP31	3.01555e-56	0.290707	0.362	0.092	6.0311e-53	5	NLRP3
BASP12	4.74032e-56	0.750125	0.541	0.371	9.48064e-53	5	BASP1
IL1B1	7.86736e-54	0.866663	0.469	0.278	1.57347e-50	5	IL1B
CD831	6.54878e-53	0.494127	0.491	0.302	1.30976e-49	5	CD83
S100A12	3.13411e-52	0.439379	0.346	0.142	6.26822e-49	5	S100A12
MRC11	3.24365e-52	0.420886	0.408	0.136	6.48729e-49	5	MRC1
LCP21	3.72356e-52	0.350726	0.466	0.259	7.44713e-49	5	LCP2
CTSC1	5.036e-52	0.402852	0.584	0.406	1.0072e-48	5	CTSC
AREG1	4.2113e-51	1.22085	0.394	0.156	8.42261e-48	5	AREG
IL1R2	1.08453e-50	1.02883	0.479	0.297	2.16905e-47	5	IL1R2
NPL1	1.68078e-50	0.459676	0.52	0.367	3.36156e-47	5	NPL
LHFPL21	1.28993e-49	0.576833	0.506	0.34	2.57985e-46	5	LHFPL2
CTSL1	1.40146e-49	1.06655	0.649	0.566	2.80293e-46	5	CTSL
RNF1491	7.28638e-49	0.585132	0.557	0.425	1.45728e-45	5	RNF149
LYVE11	8.99652e-49	0.383505	0.403	0.16	1.7993e-45	5	LYVE1
HSPA61	9.76793e-49	1.25584	0.544	0.397	1.95359e-45	5	HSPA6
EVI2A1	7.45681e-48	0.794812	0.51	0.291	1.49136e-44	5	EVI2A
PHACTR1	2.3694e-47	0.458932	0.465	0.311	4.7388e-44	5	PHACTR1
MS4A4A1	3.25267e-47	0.473825	0.558	0.406	6.50534e-44	5	MS4A4A
GPR341	9.90741e-47	0.312243	0.518	0.325	1.98148e-43	5	GPR34
CD931	2.24068e-46	0.587285	0.497	0.29	4.48136e-43	5	CD93
ADAP21	1.03325e-45	0.430046	0.521	0.363	2.0665e-42	5	ADAP2
RNASE1	5.42658e-45	1.18671	0.481	0.307	1.08532e-41	5	RNASE1
TXNIP1	2.37086e-44	0.569026	0.625	0.47	4.74172e-41	5	TXNIP
MAP3K81	2.52859e-44	0.363885	0.445	0.231	5.05717e-41	5	MAP3K8
LAIR11	2.93361e-43	0.331895	0.494	0.347	5.86721e-40	5	LAIR1
RNF144B1	6.97073e-43	0.580558	0.449	0.224	1.39415e-39	5	RNF144B
GADD45B	7.4491e-43	0.861615	0.73	0.622	1.48982e-39	5	GADD45B
VCAN1	1.38789e-42	0.896206	0.709	0.657	2.77577e-39	5	VCAN
SDC21	1.38516e-41	0.805412	0.598	0.494	2.77033e-38	5	SDC2
C5AR11	3.37682e-40	0.778169	0.506	0.334	6.75364e-37	5	C5AR1
BIN11	4.47817e-40	0.269672	0.603	0.499	8.95635e-37	5	BIN1
TSC22D31	4.76115e-40	0.698586	0.629	0.535	9.5223e-37	5	TSC22D3
PIM1	5.19542e-40	0.488524	0.527	0.411	1.03908e-36	5	PIM1
LYN1	1.25554e-39	0.389212	0.488	0.346	2.51108e-36	5	LYN
DUSP11	3.20812e-39	0.664324	0.65	0.56	6.41625e-36	5	DUSP1
LSP1	4.18481e-39	0.67601	0.444	0.233	8.36963e-36	5	LSP1
CD841	5.97008e-38	0.312329	0.437	0.234	1.19402e-34	5	CD84
ARHGDIB1	2.13807e-36	0.340815	0.567	0.413	4.27615e-33	5	ARHGDIB
APBB1IP1	2.37164e-36	0.430634	0.446	0.22	4.74329e-33	5	APBB1IP
ADM1	8.12477e-36	0.486368	0.696	0.562	1.62495e-32	5	ADM
PLA2G7	1.26264e-35	0.25358	0.317	0.046	2.52529e-32	5	PLA2G7
FERMT31	4.17548e-34	0.401134	0.454	0.293	8.35095e-31	5	FERMT3
CSF1R1	6.75502e-33	0.308286	0.446	0.259	1.351e-29	5	CSF1R
C3AR11	6.88861e-33	0.428208	0.463	0.292	1.37772e-29	5	C3AR1
SERPINB91	8.58161e-33	0.268244	0.412	0.247	1.71632e-29	5	SERPINB9
TREM21	9.95063e-33	0.333083	0.523	0.367	1.99013e-29	5	TREM2
IL1RN1	2.47282e-32	0.51729	0.388	0.157	4.94564e-29	5	IL1RN
SLC25A191	6.42782e-32	0.630142	0.472	0.344	1.28556e-28	5	SLC25A19
STAB11	7.18711e-32	0.376554	0.492	0.359	1.43742e-28	5	STAB1
ANXA12	2.25681e-31	0.637277	0.741	0.674	4.51362e-28	5	ANXA1
CAPG1	2.35627e-31	0.398655	0.629	0.528	4.71253e-28	5	CAPG
HAMP1	5.22912e-31	0.540726	0.515	0.383	1.04582e-27	5	HAMP
SLA1	1.5191e-29	0.577816	0.488	0.341	3.0382e-26	5	SLA
ARPC1B1	1.26654e-28	0.33398	0.61	0.51	2.53308e-25	5	ARPC1B
COTL11	1.33558e-28	0.484752	0.586	0.492	2.67116e-25	5	COTL1
PPP1R15A1	1.34942e-26	0.534481	0.707	0.641	2.69883e-23	5	PPP1R15A
PRDM11	3.91137e-26	0.45889	0.455	0.338	7.82274e-23	5	PRDM1
ATF5	1.13653e-25	0.482913	0.473	0.361	2.27305e-22	5	ATF5
SLC2A51	1.04577e-24	0.613131	0.462	0.332	2.09153e-21	5	SLC2A5
MGAT4A1	1.95204e-24	0.424095	0.493	0.4	3.90409e-21	5	MGAT4A
MS4A71	2.7318e-24	0.449142	0.512	0.398	5.4636e-21	5	MS4A7
SYK1	6.99214e-23	0.377089	0.391	0.201	1.39843e-19	5	SYK
METRNL	9.03678e-23	0.471009	0.399	0.21	1.80736e-19	5	METRNL
PLXDC21	1.09464e-22	0.441741	0.505	0.397	2.18928e-19	5	PLXDC2
IGSF61	1.12159e-22	0.266428	0.428	0.277	2.24319e-19	5	IGSF6
THBD1	4.32972e-22	0.388668	0.374	0.178	8.65943e-19	5	THBD
SNAPC1	7.14142e-22	0.40872	0.529	0.433	1.42828e-18	5	SNAPC1
GLRX	1.34538e-21	0.453738	0.682	0.64	2.69077e-18	5	GLRX
CYTH41	3.80019e-21	0.455502	0.407	0.235	7.60037e-18	5	CYTH4
FCGBP1	6.21262e-21	0.322778	0.558	0.455	1.24252e-17	5	FCGBP
CCL4L21	3.09429e-20	0.493658	0.435	0.34	6.18857e-17	5	CCL4L2
CD861	3.36661e-20	0.579249	0.442	0.292	6.73321e-17	5	CD86
BAG3	3.41488e-20	0.345097	0.473	0.374	6.82976e-17	5	BAG3
THBS1	3.60585e-20	0.543587	0.38	0.291	7.2117e-17	5	THBS1
ARL4C1	1.54937e-19	0.458953	0.623	0.574	3.09873e-16	5	ARL4C
HBA1	4.97307e-19	0.365685	0.466	0.367	9.94614e-16	5	HBA1
CCL20	1.25685e-18	0.939134	0.359	0.173	2.5137e-15	5	CCL20
CDCP1	1.35057e-18	0.570218	0.382	0.188	2.70114e-15	5	CDCP1
GCHFR	1.92982e-18	0.33185	0.4	0.266	3.85965e-15	5	GCHFR
PTGER41	2.23698e-18	0.369355	0.412	0.278	4.47397e-15	5	PTGER4
CSF3R1	6.58854e-18	0.333509	0.386	0.222	1.31771e-14	5	CSF3R
ABL21	1.16088e-17	0.281473	0.501	0.416	2.32177e-14	5	ABL2
LILRB41	1.16373e-17	0.255987	0.406	0.257	2.32745e-14	5	LILRB4
HIST1H1C	3.34489e-17	0.448476	0.488	0.402	6.68979e-14	5	HIST1H1C
IER5	4.34435e-17	0.411814	0.421	0.329	8.68871e-14	5	IER5
CLEC4E	4.40682e-17	0.288722	0.328	0.095	8.81363e-14	5	CLEC4E
C1orf541	2.04054e-16	0.297049	0.519	0.439	4.08108e-13	5	C1orf54
MMP19	2.47955e-16	0.328984	0.402	0.289	4.95909e-13	5	MMP19
AC020916.1	7.37031e-16	0.504396	0.388	0.288	1.47406e-12	5	AC020916.1
OTUD11	2.27874e-15	0.362171	0.406	0.298	4.55747e-12	5	OTUD1
MARCO1	2.34915e-15	0.687534	0.411	0.304	4.69829e-12	5	MARCO
CXCL5	2.50872e-15	0.532129	0.215	0.092	5.01745e-12	5	CXCL5
IL181	2.78754e-15	0.26113	0.427	0.299	5.57508e-12	5	IL18
F13A11	5.74051e-15	0.343055	0.455	0.365	1.1481e-11	5	F13A1
MT1G	1.63491e-14	1.02789	0.359	0.26	3.26981e-11	5	MT1G
PAPSS2	3.17627e-14	0.272692	0.362	0.215	6.35254e-11	5	PAPSS2
CTSZ1	9.74266e-14	0.485272	0.483	0.411	1.94853e-10	5	CTSZ
LINC010941	2.03418e-13	0.301773	0.469	0.395	4.06837e-10	5	LINC01094
SLCO2B11	1.57742e-12	0.299835	0.421	0.331	3.15485e-09	5	SLCO2B1
TMEM701	2.41886e-12	0.285013	0.518	0.462	4.83773e-09	5	TMEM70
FGL21	3.56814e-12	0.31962	0.375	0.221	7.13627e-09	5	FGL2
CD41	4.33075e-12	0.327118	0.388	0.227	8.6615e-09	5	CD4
MT1H	7.01015e-12	0.486295	0.284	0.091	1.40203e-08	5	MT1H
ITGB1	8.48568e-12	0.273501	0.646	0.638	1.69714e-08	5	ITGB1
CXCL31	9.84729e-12	0.390915	0.431	0.361	1.96946e-08	5	CXCL3
RAC21	5.66243e-11	0.291234	0.375	0.246	1.13249e-07	5	RAC2
ENG1	8.58564e-11	0.275176	0.384	0.265	1.71713e-07	5	ENG
NCF21	5.15183e-10	0.47916	0.386	0.254	1.03037e-06	5	NCF2
KCTD121	6.25802e-10	0.282822	0.545	0.49	1.2516e-06	5	KCTD12
CARD161	1.26546e-08	0.356785	0.532	0.512	2.53091e-05	5	CARD16
HSPH11	3.03698e-08	0.778797	0.614	0.59	6.07397e-05	5	HSPH1
DENND31	5.20667e-08	0.435758	0.39	0.276	0.000104133	5	DENND3
LPAR61	3.25576e-07	0.416981	0.427	0.367	0.000651153	5	LPAR6
SLC2A11	4.34528e-07	0.316023	0.463	0.416	0.000869057	5	SLC2A1
AL133453.11	1.45916e-06	0.375824	0.439	0.394	0.00291832	5	AL133453.1
NR4A21	1.04105e-05	0.337356	0.303	0.297	0.0208209	5	NR4A2
CXCL21	1.18658e-05	0.29254	0.43	0.371	0.0237315	5	CXCL2
IBSP	1.71874e-05	0.396672	0.292	0.135	0.0343748	5	IBSP
STC11	2.00228e-05	0.275435	0.337	0.267	0.0400456	5	STC1
DNAJB11	2.93189e-05	0.479827	0.621	0.74	0.0586378	5	DNAJB1
TNFAIP31	4.52449e-05	0.305048	0.407	0.354	0.0904898	5	TNFAIP3
CCL41	4.7343e-05	0.69233	0.421	0.393	0.0946861	5	CCL4
RGS21	6.57422e-05	0.387402	0.515	0.496	0.131484	5	RGS2
SQSTM11	0.000171907	0.251275	0.559	0.568	0.343813	5	SQSTM1
DUSP6	0.0011981	0.257213	0.496	0.469	1	5	DUSP6
OTOA	0.00252987	0.346066	0.27	0.061	1	5	OTOA
HBEGF1	0.00571327	0.394364	0.392	0.365	1	5	HBEGF
RHBDF21	0.0059607	0.340819	0.322	0.321	1	5	RHBDF2
NPTX2	0	1.33499	0.947	0.507	0	6	NPTX2
TPD52L1	1.43083e-295	1.09304	0.888	0.368	2.86166e-292	6	TPD52L1
MT31	9.43718e-291	1.22726	1	0.823	1.88744e-287	6	MT3
MT2A1	3.48801e-290	1.19175	1	0.948	6.97602e-287	6	MT2A
IGFBP51	5.84362e-287	1.62178	0.988	0.739	1.16872e-283	6	IGFBP5
SEPT141	1.58061e-285	1.12957	0.998	0.643	3.16123e-282	6	2021-09-14
ASPH1	8.73249e-249	0.882599	0.976	0.641	1.7465e-245	6	ASPH
IGFBP21	8.04788e-231	0.867929	0.947	0.533	1.60958e-227	6	IGFBP2
ATP2B1	3.49655e-227	0.802854	0.985	0.668	6.99309e-224	6	ATP2B1
S100A16	5.16161e-225	0.924805	0.97	0.651	1.03232e-221	6	S100A16
SRPX1	2.74412e-220	0.907032	0.948	0.573	5.48824e-217	6	SRPX
CHI3L12	1.53907e-217	1.20136	0.994	0.824	3.07814e-214	6	CHI3L1
SCG2	2.85372e-216	0.997155	0.967	0.603	5.70743e-213	6	SCG2
PKIB	5.67392e-201	0.790349	0.888	0.458	1.13478e-197	6	PKIB
ADAMTS91	7.1796e-190	0.674708	0.859	0.431	1.43592e-186	6	ADAMTS9
GAPDH1	5.15753e-182	0.562599	1	0.994	1.03151e-178	6	GAPDH
MT1X1	2.41488e-178	1.0356	0.96	0.677	4.82977e-175	6	MT1X
CA121	6.14448e-177	0.648896	0.805	0.409	1.2289e-173	6	CA12
VOPP12	1.95655e-174	0.676365	0.979	0.659	3.9131e-171	6	VOPP1
PDPN	9.78465e-174	0.681271	0.919	0.55	1.95693e-170	6	PDPN
SLC39A8	6.04136e-171	0.513185	0.733	0.365	1.20827e-167	6	SLC39A8
NPNT	1.28769e-168	0.571649	0.739	0.319	2.57537e-165	6	NPNT
CD63	1.09465e-163	0.68434	0.998	0.97	2.18931e-160	6	CD63
FKBP10	1.19307e-162	0.500891	0.847	0.453	2.38615e-159	6	FKBP10
TENT5A1	2.10382e-161	0.672001	0.867	0.507	4.20764e-158	6	TENT5A
EGFR1	1.29991e-158	0.634586	0.898	0.518	2.59981e-155	6	EGFR
OCIAD23	4.98009e-157	0.641785	0.988	0.741	9.96017e-154	6	OCIAD2
CSRP22	1.32604e-156	0.724059	0.97	0.67	2.65207e-153	6	CSRP2
GPR371	1.69497e-156	0.506718	0.765	0.38	3.38994e-153	6	GPR37
LGALS31	1.77067e-153	0.679477	0.986	0.75	3.54134e-150	6	LGALS3
TRDC	3.59889e-153	0.631548	0.711	0.342	7.19777e-150	6	TRDC
PPFIBP11	2.49472e-151	0.545757	0.831	0.435	4.98944e-148	6	PPFIBP1
GNAS1	8.69112e-151	0.877928	0.962	0.701	1.73822e-147	6	GNAS
CDH5	4.94481e-148	0.392699	0.562	0.165	9.88962e-145	6	CDH5
CALU	1.28552e-147	0.580599	0.951	0.628	2.57103e-144	6	CALU
EPAS11	9.10292e-146	0.648529	0.816	0.439	1.82058e-142	6	EPAS1
PDLIM41	6.47101e-144	0.586013	0.923	0.604	1.2942e-140	6	PDLIM4
SMYD2	2.66715e-141	0.479301	0.671	0.354	5.3343e-138	6	SMYD2
CLINT12	8.8087e-141	0.840832	0.998	0.821	1.76174e-137	6	CLINT1
CNR12	4.68703e-137	0.467451	0.81	0.447	9.37406e-134	6	CNR1
COL1A2	8.94195e-135	0.579884	0.808	0.432	1.78839e-131	6	COL1A2
OAF	1.72231e-133	0.624999	0.686	0.326	3.44463e-130	6	OAF
FAM84A	1.26465e-132	0.45147	0.733	0.38	2.52931e-129	6	FAM84A
ERRFI11	1.38142e-132	0.576996	0.746	0.406	2.76285e-129	6	ERRFI1
SPARC1	1.71909e-132	0.511073	0.975	0.674	3.43818e-129	6	SPARC
COL23A1	6.00755e-132	0.268094	0.565	0.226	1.20151e-128	6	COL23A1
ADAM12	5.86254e-128	0.394463	0.69	0.354	1.17251e-124	6	ADAM12
TRIO2	3.20174e-126	0.508091	0.757	0.415	6.40348e-123	6	TRIO
TMSB101	3.77595e-125	0.425986	1	0.995	7.5519e-122	6	TMSB10
MAP1B2	5.48584e-125	0.544354	0.993	0.805	1.09717e-121	6	MAP1B
AKAP121	3.51149e-124	0.522328	0.898	0.592	7.02297e-121	6	AKAP12
MGLL	3.74103e-123	0.424805	0.781	0.445	7.48206e-120	6	MGLL
SPRY2	1.09202e-122	0.383412	0.743	0.434	2.18403e-119	6	SPRY2
AL590617.21	2.39939e-120	0.356846	0.743	0.49	4.79878e-117	6	AL590617.2
PDGFA	7.91995e-117	0.46489	0.754	0.444	1.58399e-113	6	PDGFA
SMIM31	1.77109e-116	0.472084	0.828	0.523	3.54219e-113	6	SMIM3
ANGPTL41	1.81488e-116	0.878463	0.812	0.499	3.62975e-113	6	ANGPTL4
RTN1	2.60077e-112	0.46851	0.695	0.392	5.20154e-109	6	RTN1
PPIC1	7.79588e-112	0.36469	0.766	0.421	1.55918e-108	6	PPIC
STAT1	4.02699e-111	0.52748	0.766	0.45	8.05398e-108	6	STAT1
THSD7A	1.10439e-109	0.276485	0.689	0.345	2.20878e-106	6	THSD7A
SLC26A2	6.77119e-109	0.484455	0.766	0.431	1.35424e-105	6	SLC26A2
MDK	2.186e-108	0.46202	0.874	0.569	4.37199e-105	6	MDK
ELOVL2	1.10781e-107	0.377368	0.645	0.314	2.21561e-104	6	ELOVL2
IGF2BP3	1.11082e-106	0.427029	0.73	0.406	2.22165e-103	6	IGF2BP3
MOXD1	1.31356e-106	0.46665	0.609	0.297	2.62711e-103	6	MOXD1
POSTN1	3.92329e-106	0.365281	0.733	0.389	7.84659e-103	6	POSTN
VEGFA1	2.8485e-105	0.579111	0.93	0.653	5.69699e-102	6	VEGFA
XAF1	1.12811e-104	0.308447	0.816	0.48	2.25621e-101	6	XAF1
LONRF2	1.9177e-102	0.314797	0.638	0.32	3.8354e-99	6	LONRF2
NPAS3	6.97815e-102	0.383034	0.733	0.407	1.39563e-98	6	NPAS3
COL6A12	1.70815e-101	0.526602	0.951	0.635	3.4163e-98	6	COL6A1
FABP72	2.16479e-101	0.605894	0.996	0.821	4.32959e-98	6	FABP7
HRH11	2.5122e-101	0.449445	0.754	0.435	5.0244e-98	6	HRH1
COL5A2	4.89151e-101	0.375174	0.812	0.49	9.78302e-98	6	COL5A2
TIMP1	6.10727e-101	0.50222	0.989	0.859	1.22145e-97	6	TIMP1
CDK61	8.01755e-101	0.356184	0.786	0.463	1.60351e-97	6	CDK6
PLPP3	9.16766e-100	0.399681	0.728	0.415	1.83353e-96	6	PLPP3
SERPINH1	2.61528e-97	0.376935	0.804	0.475	5.23056e-94	6	SERPINH1
CAVIN3	4.27228e-97	0.363101	0.683	0.415	8.54456e-94	6	CAVIN3
EMP13	7.03118e-95	0.465105	0.912	0.597	1.40624e-91	6	EMP1
COLGALT2	3.20203e-94	0.385549	0.633	0.329	6.40406e-91	6	COLGALT2
SEMA6D1	4.81077e-94	0.379476	0.723	0.407	9.62154e-91	6	SEMA6D
NMB2	1.42838e-93	0.797937	0.905	0.661	2.85676e-90	6	NMB
GAP432	9.00025e-93	0.368441	0.993	0.801	1.80005e-89	6	GAP43
FAM129A	1.48744e-92	0.296562	0.74	0.414	2.97488e-89	6	FAM129A
CORO2B	2.11644e-92	0.316933	0.621	0.288	4.23287e-89	6	CORO2B
ARSJ1	2.92426e-91	0.3612	0.64	0.35	5.84852e-88	6	ARSJ
OSMR	5.10019e-91	0.293819	0.703	0.399	1.02004e-87	6	OSMR
NEDD9	1.03478e-90	0.313264	0.697	0.399	2.06957e-87	6	NEDD9
ARL4A	2.65427e-90	0.375279	0.882	0.569	5.30854e-87	6	ARL4A
TNFRSF12A	4.13348e-89	0.473614	0.875	0.612	8.26697e-86	6	TNFRSF12A
SHC1	4.84778e-89	0.286874	0.663	0.369	9.69555e-86	6	SHC1
GPC1	6.40157e-88	0.326837	0.71	0.414	1.28031e-84	6	GPC1
TMEM1581	1.95509e-87	0.368609	0.829	0.544	3.91018e-84	6	TMEM158
TAP1	8.30507e-87	0.298181	0.698	0.419	1.66101e-83	6	TAP1
RAMP12	1.24428e-86	0.471222	0.937	0.674	2.48856e-83	6	RAMP1
CKAP4	4.96478e-86	0.359292	0.711	0.401	9.92955e-83	6	CKAP4
C21orf622	9.41247e-85	0.278688	0.711	0.383	1.88249e-81	6	C21orf62
UBLCP11	6.95429e-84	0.466034	0.986	0.753	1.39086e-80	6	UBLCP1
NDUFA4L21	7.79649e-84	0.786399	0.722	0.473	1.5593e-80	6	NDUFA4L2
SPOCD11	1.52355e-83	0.375625	0.755	0.472	3.0471e-80	6	SPOCD1
HSP90B1	1.74625e-83	0.540158	0.979	0.816	3.49249e-80	6	HSP90B1
HLA-B1	7.18164e-82	0.625782	0.966	0.83	1.43633e-78	6	HLA-B
CCDC801	1.84603e-81	0.334887	0.881	0.546	3.69205e-78	6	CCDC80
SLN1	3.84934e-81	0.532493	0.76	0.473	7.69868e-78	6	SLN
MGP2	1.96082e-80	0.283016	0.841	0.528	3.92164e-77	6	MGP
MMP161	1.96599e-80	0.26338	0.702	0.39	3.93197e-77	6	MMP16
ZDHHC9	4.15655e-80	0.335607	0.681	0.398	8.3131e-77	6	ZDHHC9
NR2F11	5.27752e-80	0.31542	0.838	0.487	1.0555e-76	6	NR2F1
DUSP61	4.84749e-79	0.403804	0.734	0.452	9.69498e-76	6	DUSP6
EGLN31	1.23039e-78	0.341189	0.734	0.448	2.46077e-75	6	EGLN3
COL25A1	8.18533e-77	0.371439	0.578	0.286	1.63707e-73	6	COL25A1
TSPAN13	1.79376e-76	0.393194	0.804	0.575	3.58751e-73	6	TSPAN13
CAMK1	3.35395e-76	0.256128	0.713	0.481	6.70789e-73	6	CAMK1
LZTS11	3.65378e-76	0.349024	0.624	0.338	7.30757e-73	6	LZTS1
IFI6	8.91283e-76	0.271226	0.809	0.558	1.78257e-72	6	IFI6
AL355974.2	2.20886e-75	0.351734	0.662	0.379	4.41771e-72	6	AL355974.2
IL33	3.65298e-75	0.320161	0.641	0.359	7.30595e-72	6	IL33
IGFBP31	3.71818e-75	0.375985	0.55	0.282	7.43636e-72	6	IGFBP3
NNMT2	2.91916e-74	0.303354	0.919	0.629	5.83833e-71	6	NNMT
CAMK2N11	3.23083e-74	0.358799	0.848	0.568	6.46167e-71	6	CAMK2N1
MEG32	4.16212e-74	0.320964	0.968	0.71	8.32424e-71	6	MEG3
HLA-A	2.24073e-73	0.583672	0.977	0.888	4.48146e-70	6	HLA-A
DCN1	9.1485e-73	0.333839	0.748	0.471	1.8297e-69	6	DCN
TNC2	1.39823e-72	0.313805	0.922	0.644	2.79646e-69	6	TNC
HLA-C1	2.12916e-71	0.630384	0.973	0.836	4.25832e-68	6	HLA-C
LPL1	4.52875e-70	0.408664	0.625	0.371	9.05749e-67	6	LPL
METTL7B	9.27962e-69	0.513496	0.603	0.335	1.85592e-65	6	METTL7B
SLC4A4	1.14366e-67	0.328149	0.605	0.336	2.28732e-64	6	SLC4A4
CALD12	1.26475e-67	0.322605	0.998	0.803	2.52951e-64	6	CALD1
NUCB2	2.44938e-67	0.316611	0.738	0.481	4.89877e-64	6	NUCB2
HILPDA1	1.47561e-66	0.310986	0.909	0.641	2.95121e-63	6	HILPDA
THG1L2	1.55276e-66	0.361758	0.948	0.671	3.10552e-63	6	THG1L
ELMOD1	3.55833e-66	0.283514	0.637	0.369	7.11665e-63	6	ELMOD1
RAB3IP1	8.0311e-66	0.256485	0.66	0.397	1.60622e-62	6	RAB3IP
SOCS21	1.69398e-65	0.254807	0.697	0.454	3.38797e-62	6	SOCS2
ATP1B22	4.34117e-65	0.285799	0.683	0.414	8.68234e-62	6	ATP1B2
AC004158.11	3.62073e-64	0.371595	0.571	0.269	7.24146e-61	6	AC004158.1
CALCRL	1.78418e-63	0.272311	0.548	0.269	3.56837e-60	6	CALCRL
1991-09-01	2.52362e-63	0.323837	0.81	0.54	5.04725e-60	6	2021-09-09
HTRA1	4.11251e-61	0.256782	0.727	0.465	8.22503e-58	6	HTRA1
SPOCK21	6.44783e-61	0.384178	0.626	0.372	1.28957e-57	6	SPOCK2
CDC42EP4	6.95482e-61	0.277112	0.643	0.384	1.39096e-57	6	CDC42EP4
SEC61G1	4.9459e-60	0.565789	0.992	0.918	9.89181e-57	6	SEC61G
NT5E1	1.54125e-59	0.290757	0.546	0.289	3.0825e-56	6	NT5E
PSMB9	3.63507e-58	0.266957	0.797	0.554	7.27014e-55	6	PSMB9
PEG101	5.38658e-58	0.530365	0.691	0.437	1.07732e-54	6	PEG10
DIO2	2.57953e-55	0.327148	0.513	0.279	5.15906e-52	6	DIO2
TRPM3	3.42929e-55	0.310172	0.572	0.343	6.85857e-52	6	TRPM3
BST22	7.19496e-55	0.308808	0.804	0.57	1.43899e-51	6	BST2
SRPX2	1.33365e-53	0.28998	0.591	0.357	2.6673e-50	6	SRPX2
CCT6A	3.64855e-51	0.458178	0.925	0.706	7.29711e-48	6	CCT6A
SPARCL12	4.74703e-49	0.269714	1	0.832	9.49406e-46	6	SPARCL1
ITGA3	2.31341e-48	0.268502	0.529	0.287	4.62682e-45	6	ITGA3
DEPP11	2.23018e-47	0.553462	0.615	0.405	4.46035e-44	6	DEPP1
C6orf141	3.65328e-47	0.309458	0.578	0.355	7.30656e-44	6	C6orf141
RDX2	1.82105e-44	0.26651	0.989	0.809	3.6421e-41	6	RDX
CITED1	1.0142e-43	0.339997	0.546	0.323	2.02841e-40	6	CITED1
PTN2	1.2858e-40	0.256088	0.976	0.802	2.5716e-37	6	PTN
CCDC102B	1.64242e-40	0.252039	0.544	0.338	3.28483e-37	6	CCDC102B
NIPSNAP21	3.06365e-38	0.262182	0.835	0.645	6.12731e-35	6	NIPSNAP2
CXCL142	8.8469e-38	0.495661	0.557	0.365	1.76938e-34	6	CXCL14
APLN	7.4575e-34	0.38573	0.511	0.318	1.4915e-30	6	APLN
B2M1	2.19208e-31	0.263352	1	0.99	4.38415e-28	6	B2M
CHCHD22	3.13611e-28	0.319058	0.999	0.953	6.27221e-25	6	CHCHD2
NRGN	8.97031e-24	0.344678	0.481	0.327	1.79406e-20	6	NRGN
FN11	2.18847e-302	1.69479	0.99	0.604	4.37695e-299	7	FN1
TNC3	2.76485e-270	1.50019	0.987	0.645	5.5297e-267	7	TNC
TCIM2	2.54681e-249	1.30329	0.981	0.594	5.09362e-246	7	TCIM
CP1	2.54069e-243	1.31207	0.844	0.302	5.08138e-240	7	CP
CAV11	3.61735e-233	1.36098	0.972	0.606	7.23469e-230	7	CAV1
SOD22	1.47404e-231	1.17561	0.997	0.737	2.94808e-228	7	SOD2
VCAM12	2.61335e-212	1.16744	0.822	0.348	5.22669e-209	7	VCAM1
LOX1	6.21921e-203	1.15094	0.882	0.437	1.24384e-199	7	LOX
TAGLN1	5.24324e-198	1.48387	0.846	0.412	1.04865e-194	7	TAGLN
COL6A13	2.39761e-192	1.00858	0.964	0.639	4.79522e-189	7	COL6A1
NFKBIA1	1.97895e-189	1.17784	0.99	0.781	3.9579e-186	7	NFKBIA
RNF19A2	3.54267e-186	0.970728	0.948	0.564	7.08534e-183	7	RNF19A
MGST11	3.37365e-181	0.948672	0.87	0.469	6.7473e-178	7	MGST1
PRSS231	2.05374e-177	1.00767	0.798	0.375	4.10748e-174	7	PRSS23
CXCL22	2.5254e-170	1.60517	0.762	0.354	5.0508e-167	7	CXCL2
PTX31	7.31232e-166	1.38802	0.771	0.403	1.46246e-162	7	PTX3
FTH11	5.31928e-164	0.820977	1	0.999	1.06386e-160	7	FTH1
CHI3L22	2.16947e-160	1.26573	0.84	0.449	4.33894e-157	7	CHI3L2
IGFBP72	1.00056e-146	0.806996	0.964	0.708	2.00112e-143	7	IGFBP7
COL6A21	7.93031e-145	0.749031	0.828	0.427	1.58606e-141	7	COL6A2
CCL21	1.35587e-140	1.30635	0.831	0.491	2.71174e-137	7	CCL2
VEGFA2	2.90795e-137	0.666748	0.978	0.655	5.8159e-134	7	VEGFA
FLNA2	3.17193e-137	0.732525	0.9	0.545	6.34387e-134	7	FLNA
CADPS1	8.32991e-134	0.655588	0.747	0.34	1.66598e-130	7	CADPS
HILPDA2	2.56075e-128	0.853547	0.951	0.642	5.12151e-125	7	HILPDA
RDX3	1.08911e-127	0.711331	0.981	0.812	2.17821e-124	7	RDX
SPARC2	7.34603e-127	0.611699	0.966	0.679	1.46921e-123	7	SPARC
CYR612	6.28629e-125	0.817676	0.868	0.572	1.25726e-121	7	CYR61
EFEMP12	1.56104e-122	0.658121	0.856	0.486	3.12207e-119	7	EFEMP1
SLC39A141	1.90058e-121	0.651504	0.751	0.418	3.80115e-118	7	SLC39A14
ID41	3.12672e-121	0.814228	0.813	0.478	6.25344e-118	7	ID4
ANGPTL42	3.92292e-121	0.83094	0.85	0.502	7.84584e-118	7	ANGPTL4
IL32	5.59455e-121	0.601514	0.656	0.273	1.11891e-117	7	IL32
TPM11	7.69481e-121	0.795768	0.855	0.531	1.53896e-117	7	TPM1
PLOD21	1.23695e-120	0.640589	0.882	0.566	2.4739e-117	7	PLOD2
NRP21	6.56374e-118	0.783032	0.847	0.483	1.31275e-114	7	NRP2
CXCL32	4.07605e-116	1.21404	0.681	0.349	8.1521e-113	7	CXCL3
TGFBI2	6.8662e-116	0.767194	0.817	0.456	1.37324e-112	7	TGFBI
MYL91	2.51137e-115	0.713661	0.713	0.366	5.02274e-112	7	MYL9
LIPG	4.08672e-111	0.299835	0.588	0.246	8.17344e-108	7	LIPG
SAA11	3.60352e-110	1.80159	0.753	0.468	7.20704e-107	7	SAA1
SERPINE11	9.49531e-108	1.18265	0.716	0.407	1.89906e-104	7	SERPINE1
MYLK2	7.74969e-107	0.970639	0.72	0.387	1.54994e-103	7	MYLK
TIMP33	9.08327e-106	0.828175	0.864	0.536	1.81665e-102	7	TIMP3
SLPI1	3.54894e-104	1.07798	0.722	0.397	7.09788e-101	7	SLPI
SAT12	6.21757e-103	0.720686	0.996	0.884	1.24351e-99	7	SAT1
SPOCD12	6.28028e-103	0.5288	0.802	0.474	1.25606e-99	7	SPOCD1
ACTN12	1.00629e-102	0.593434	0.913	0.62	2.01258e-99	7	ACTN1
TNFRSF12A1	1.85966e-101	0.619169	0.891	0.615	3.71933e-98	7	TNFRSF12A
NAMPT3	1.564e-100	0.606062	0.982	0.767	3.12799e-97	7	NAMPT
GEM1	4.77231e-97	0.343439	0.632	0.31	9.54462e-94	7	GEM
CA91	9.39114e-97	0.379333	0.645	0.302	1.87823e-93	7	CA9
EGLN32	1.18489e-94	0.609565	0.775	0.45	2.36977e-91	7	EGLN3
BHLHE412	7.74808e-94	0.509465	0.796	0.432	1.54962e-90	7	BHLHE41
IL1R1	1.15186e-93	0.590498	0.645	0.318	2.30372e-90	7	IL1R1
AEBP12	3.30218e-93	0.570135	0.907	0.607	6.60437e-90	7	AEBP1
IGFBP52	4.87953e-93	0.461658	0.975	0.744	9.75907e-90	7	IGFBP5
GJA12	7.2605e-93	0.524636	0.76	0.424	1.4521e-89	7	GJA1
CA122	1.53073e-92	0.482113	0.743	0.419	3.06146e-89	7	CA12
F33	5.81606e-92	0.768232	0.852	0.573	1.16321e-88	7	F3
CAMK2N12	9.86446e-91	0.577256	0.861	0.571	1.97289e-87	7	CAMK2N1
DNER2	1.13652e-90	0.488297	0.675	0.375	2.27303e-87	7	DNER
CDH112	9.34017e-90	0.404976	0.771	0.409	1.86803e-86	7	CDH11
CHI3L13	3.39861e-86	0.440605	0.993	0.827	6.79722e-83	7	CHI3L1
CSRP12	4.03136e-86	0.443923	0.783	0.484	8.06271e-83	7	CSRP1
TPM41	4.818e-86	0.538007	0.951	0.769	9.636e-83	7	TPM4
GLIPR11	6.3695e-86	0.53735	0.783	0.496	1.2739e-82	7	GLIPR1
RARRES22	8.96265e-86	0.583215	0.798	0.514	1.79253e-82	7	RARRES2
CPD1	8.08979e-85	0.504032	0.723	0.452	1.61796e-81	7	CPD
GGT51	1.60839e-84	0.409953	0.621	0.292	3.21679e-81	7	GGT5
TNFAIP2	1.61185e-84	1.26404	0.647	0.36	3.22369e-81	7	TNFAIP2
APLN1	4.59149e-84	0.748872	0.633	0.314	9.18298e-81	7	APLN
CALD13	5.5377e-83	0.451432	0.984	0.807	1.10754e-79	7	CALD1
VCAN2	7.8101e-81	0.455183	0.922	0.647	1.56202e-77	7	VCAN
MAP1B3	4.07122e-80	0.50591	0.979	0.808	8.14245e-77	7	MAP1B
PLPP31	1.97319e-79	0.425187	0.716	0.42	3.94637e-76	7	PLPP3
CXCL82	3.28713e-79	1.06906	0.746	0.493	6.57425e-76	7	CXCL8
C1R2	9.70827e-79	0.421089	0.898	0.558	1.94165e-75	7	C1R
ADM2	3.4764e-78	0.473246	0.862	0.558	6.95281e-75	7	ADM
CSF1	3.87341e-78	0.554415	0.698	0.426	7.74682e-75	7	CSF1
PLP21	8.05315e-78	0.50733	0.789	0.499	1.61063e-74	7	PLP2
IGFBP61	4.41096e-77	0.345724	0.599	0.316	8.82192e-74	7	IGFBP6
CAVIN11	6.13231e-77	0.370296	0.793	0.519	1.22646e-73	7	CAVIN1
EMP14	8.39049e-76	0.551248	0.876	0.603	1.6781e-72	7	EMP1
GADD45A1	1.10485e-75	0.534675	0.853	0.609	2.20971e-72	7	GADD45A
EPAS12	1.35943e-75	0.396271	0.754	0.448	2.71886e-72	7	EPAS1
ID12	2.38364e-75	0.449765	0.909	0.663	4.76728e-72	7	ID1
SESN31	5.72587e-75	0.457369	0.771	0.533	1.14517e-71	7	SESN3
NTRK22	1.90613e-74	0.591136	0.636	0.33	3.81226e-71	7	NTRK2
GLUL2	3.5389e-74	0.561504	0.979	0.823	7.07779e-71	7	GLUL
ACTA21	7.78989e-74	0.875037	0.599	0.341	1.55798e-70	7	ACTA2
RND31	2.50611e-73	0.593193	0.708	0.429	5.01223e-70	7	RND3
C1S2	4.35878e-73	0.359387	0.777	0.476	8.71756e-70	7	C1S
KCNE42	7.57612e-73	0.512519	0.707	0.386	1.51522e-69	7	KCNE4
TIPARP2	8.57654e-73	0.483111	0.799	0.489	1.71531e-69	7	TIPARP
PTGES	2.83843e-72	0.528814	0.581	0.291	5.67686e-69	7	PTGES
MGLL1	3.08301e-72	0.423467	0.735	0.453	6.16602e-69	7	MGLL
CCDC802	3.97795e-72	0.525828	0.853	0.552	7.9559e-69	7	CCDC80
FAS	9.32724e-72	0.326448	0.603	0.322	1.86545e-68	7	FAS
S100A103	3.25746e-71	0.474029	0.997	0.921	6.51491e-68	7	S100A10
IFITM31	3.97529e-71	0.516163	0.981	0.822	7.95059e-68	7	IFITM3
CRYAB2	4.54153e-71	0.338135	0.984	0.866	9.08307e-68	7	CRYAB
IL6	2.83728e-70	0.589264	0.542	0.294	5.67455e-67	7	IL6
TNFAIP6	1.48013e-69	0.642951	0.698	0.429	2.96026e-66	7	TNFAIP6
NNMT3	2.46955e-69	0.404355	0.91	0.633	4.9391e-66	7	NNMT
CX3CL1	5.16514e-69	0.699002	0.567	0.289	1.03303e-65	7	CX3CL1
SPTSSA1	8.50779e-69	0.557947	0.907	0.69	1.70156e-65	7	SPTSSA
RAB27B	2.09852e-68	0.36069	0.575	0.276	4.19704e-65	7	RAB27B
BIRC31	2.34265e-68	1.27463	0.578	0.288	4.68529e-65	7	BIRC3
SPARCL13	9.02468e-68	0.451408	0.996	0.835	1.80494e-64	7	SPARCL1
PDLIM7	1.49306e-67	0.446805	0.689	0.414	2.98612e-64	7	PDLIM7
C32	5.51088e-67	0.434203	0.771	0.521	1.10218e-63	7	C3
XAF11	1.25641e-66	0.34255	0.778	0.487	2.51282e-63	7	XAF1
ZFP36L12	1.28502e-66	0.428024	0.931	0.721	2.57004e-63	7	ZFP36L1
CYSTM11	1.52452e-66	0.386232	0.813	0.546	3.04903e-63	7	CYSTM1
JAG11	2.68386e-66	0.359864	0.677	0.409	5.36772e-63	7	JAG1
ABCC32	6.05383e-66	0.365768	0.746	0.457	1.21077e-62	7	ABCC3
PALLD1	4.00082e-63	0.376732	0.735	0.462	8.00163e-60	7	PALLD
COL1A21	1.68353e-62	0.467442	0.723	0.443	3.36706e-59	7	COL1A2
FLNC1	1.771e-62	0.290607	0.572	0.306	3.54199e-59	7	FLNC
TPM2	2.80333e-62	0.345745	0.581	0.334	5.60666e-59	7	TPM2
PGF	3.71326e-62	0.595914	0.513	0.23	7.42651e-59	7	PGF
1992-09-01	1.63509e-61	0.367756	0.808	0.544	3.27018e-58	7	2021-09-09
MAT2A1	2.61484e-61	0.477221	0.774	0.52	5.22967e-58	7	MAT2A
ID32	3.54563e-60	0.401856	0.936	0.692	7.09127e-57	7	ID3
PDPN1	5.1379e-60	0.38696	0.832	0.56	1.02758e-56	7	PDPN
ARL4C2	7.57915e-60	0.369033	0.831	0.564	1.51583e-56	7	ARL4C
TMEM1582	1.42726e-59	0.454716	0.792	0.55	2.85452e-56	7	TMEM158
MEDAG	1.95236e-59	0.284564	0.515	0.267	3.90472e-56	7	MEDAG
DCLK12	9.52368e-59	0.301782	0.668	0.391	1.90474e-55	7	DCLK1
VAMP51	3.49089e-58	0.386751	0.892	0.668	6.98179e-55	7	VAMP5
PI3	6.53728e-58	0.438056	0.407	0.139	1.30746e-54	7	PI3
FAM114A1	1.72374e-57	0.375165	0.654	0.4	3.44748e-54	7	FAM114A1
PMEPA11	1.8096e-57	0.254895	0.618	0.374	3.61921e-54	7	PMEPA1
CALU1	1.80833e-56	0.379216	0.891	0.636	3.61666e-53	7	CALU
GAPDH2	2.42108e-56	0.355603	1	0.994	4.84215e-53	7	GAPDH
ARSJ2	4.05115e-55	0.377304	0.611	0.356	8.10229e-52	7	ARSJ
ADAM121	6.85354e-55	0.286749	0.615	0.363	1.37071e-51	7	ADAM12
KCNN31	2.07416e-54	0.405234	0.554	0.298	4.14831e-51	7	KCNN3
ITGA51	1.2589e-53	0.334482	0.578	0.343	2.5178e-50	7	ITGA5
TNIP1	1.66304e-53	0.410734	0.602	0.352	3.32608e-50	7	TNIP1
LTF2	2.85509e-53	0.344536	0.633	0.398	5.71018e-50	7	LTF
SERPINE22	1.0955e-52	0.253365	0.786	0.576	2.191e-49	7	SERPINE2
FBLN51	1.40415e-52	0.631989	0.554	0.313	2.80829e-49	7	FBLN5
SYNPO	5.54922e-52	0.268815	0.546	0.303	1.10984e-48	7	SYNPO
S100A62	1.67606e-51	0.298416	0.999	0.963	3.35213e-48	7	S100A6
MFSD2A2	4.92358e-51	0.288383	0.633	0.375	9.84716e-48	7	MFSD2A
S100A161	9.08981e-51	0.297112	0.913	0.659	1.81796e-47	7	S100A16
HP1	1.02908e-50	0.610881	0.57	0.363	2.05817e-47	7	HP
LIF	4.96739e-50	0.464933	0.472	0.196	9.93479e-47	7	LIF
TNFAIP32	1.51397e-49	0.511551	0.578	0.346	3.02794e-46	7	TNFAIP3
MFGE8	2.6688e-49	0.458732	0.626	0.4	5.3376e-46	7	MFGE8
CAMK11	7.44994e-49	0.327442	0.686	0.486	1.48999e-45	7	CAMK1
ARHGAP292	7.47627e-49	0.346946	0.678	0.429	1.49525e-45	7	ARHGAP29
PDLIM42	1.36807e-48	0.33171	0.862	0.612	2.73614e-45	7	PDLIM4
MT2A2	1.43305e-48	0.757836	0.991	0.95	2.8661e-45	7	MT2A
UAP1	1.08515e-46	0.347987	0.606	0.379	2.1703e-43	7	UAP1
CD471	1.50225e-46	0.282334	0.828	0.623	3.0045e-43	7	CD47
RFX42	1.79932e-46	0.346187	0.699	0.426	3.59864e-43	7	RFX4
OCIAD24	2.74945e-46	0.356273	0.948	0.747	5.49891e-43	7	OCIAD2
SCG21	3.79211e-46	0.508402	0.85	0.615	7.58422e-43	7	SCG2
GBE11	4.28172e-46	0.301401	0.621	0.393	8.56344e-43	7	GBE1
MYH9	5.81329e-46	0.397964	0.657	0.44	1.16266e-42	7	MYH9
NMB3	1.14346e-45	0.42094	0.879	0.666	2.28692e-42	7	NMB
LSM111	1.73074e-45	0.308211	0.684	0.461	3.46149e-42	7	LSM11
COLGALT21	5.20441e-45	0.354244	0.572	0.337	1.04088e-41	7	COLGALT2
SNAI2	2.21746e-44	0.270599	0.509	0.238	4.43491e-41	7	SNAI2
CA31	2.34461e-44	0.745254	0.557	0.355	4.68921e-41	7	CA3
SDC22	2.67631e-44	0.291041	0.704	0.492	5.35261e-41	7	SDC2
THG1L3	2.76607e-44	0.2781	0.942	0.675	5.53213e-41	7	THG1L
DUSP12	1.19099e-43	0.276707	0.771	0.556	2.38199e-40	7	DUSP1
RDH101	5.95934e-43	0.409768	0.621	0.42	1.19187e-39	7	RDH10
COL1A1	1.05854e-42	0.320654	0.467	0.225	2.11708e-39	7	COL1A1
DCN2	1.66041e-42	0.347709	0.701	0.478	3.32082e-39	7	DCN
C6orf1411	3.01285e-41	0.268008	0.578	0.358	6.02571e-38	7	C6orf141
FBXO322	7.15287e-41	0.275464	0.754	0.579	1.43057e-37	7	FBXO32
FBN1	1.83267e-40	0.283362	0.531	0.31	3.66535e-37	7	FBN1
LGALS32	3.52532e-40	0.265831	0.954	0.756	7.05063e-37	7	LGALS3
APOL21	6.76678e-40	0.307866	0.642	0.425	1.35336e-36	7	APOL2
SMIM32	9.76438e-40	0.264144	0.737	0.533	1.95288e-36	7	SMIM3
ICAM1	3.30975e-39	0.254407	0.504	0.298	6.61951e-36	7	ICAM1
ACTG2	6.65947e-39	0.323627	0.38	0.146	1.33189e-35	7	ACTG2
CXCL143	6.44125e-38	0.3348	0.59	0.366	1.28825e-34	7	CXCL14
OAF1	1.22936e-37	0.255166	0.563	0.338	2.45872e-34	7	OAF
GBP21	1.36043e-37	0.259073	0.762	0.533	2.72087e-34	7	GBP2
TIMP42	5.39815e-37	0.313196	0.725	0.518	1.07963e-33	7	TIMP4
DDIT41	1.37826e-36	0.342942	0.865	0.665	2.75651e-33	7	DDIT4
ID21	4.81823e-36	0.387899	0.885	0.73	9.63647e-33	7	ID2
NFKBIZ	8.83969e-36	0.348045	0.62	0.463	1.76794e-32	7	NFKBIZ
IRF11	1.02781e-35	0.365727	0.645	0.443	2.05562e-32	7	IRF1
LDLR1	1.07225e-35	0.268921	0.626	0.42	2.1445e-32	7	LDLR
GLRX1	7.20358e-35	0.38606	0.81	0.634	1.44072e-31	7	GLRX
ATP2B11	3.4708e-34	0.281379	0.888	0.678	6.9416e-31	7	ATP2B1
NOL31	7.81973e-34	0.300129	0.606	0.402	1.56395e-30	7	NOL3
GAL1	2.15656e-33	0.389222	0.543	0.369	4.31311e-30	7	GAL
MT1X2	3.90146e-33	0.430918	0.846	0.688	7.80292e-30	7	MT1X
DDR21	2.09983e-32	0.296272	0.587	0.38	4.19966e-29	7	DDR2
PDLIM3	2.34556e-32	0.323181	0.479	0.258	4.69112e-29	7	PDLIM3
LPAR1	6.16956e-32	0.282582	0.516	0.332	1.23391e-28	7	LPAR1
SAA21	2.10644e-30	1.39496	0.501	0.332	4.21289e-27	7	SAA2
SEC61G2	8.71728e-30	0.268028	0.991	0.919	1.74346e-26	7	SEC61G
GPX31	7.87493e-29	0.277237	0.467	0.286	1.57499e-25	7	GPX3
RORA1	2.1093e-26	0.283205	0.537	0.352	4.21859e-23	7	RORA
IGFBP32	1.29201e-25	0.311399	0.485	0.289	2.58402e-22	7	IGFBP3
PTGS21	1.75597e-22	0.252162	0.49	0.336	3.51195e-19	7	PTGS2
A2M2	7.96501e-22	0.491334	0.564	0.412	1.593e-18	7	A2M
MMP7	2.63672e-19	0.647258	0.364	0.146	5.27344e-16	7	MMP7
DEPP12	1.12752e-18	0.409854	0.542	0.413	2.25504e-15	7	DEPP1
GJB2	3.52285e-18	0.263991	0.398	0.198	7.04569e-15	7	GJB2
MT32	3.36218e-16	0.277368	0.945	0.829	6.72437e-13	7	MT3
PLA2G2A1	4.69033e-16	0.311447	0.536	0.416	9.38066e-13	7	PLA2G2A
PPP1R3C1	1.63048e-13	0.317517	0.457	0.328	3.26096e-10	7	PPP1R3C
SDC4	2.74498e-13	0.269036	0.424	0.28	5.48996e-10	7	SDC4
TIMP11	4.71514e-10	0.357455	0.973	0.861	9.43028e-07	7	TIMP1
SLC7A2	8.03719e-10	0.263189	0.349	0.162	1.60744e-06	7	SLC7A2
MT1E	2.12646e-06	0.327431	0.47	0.376	0.00425293	7	MT1E
TUBA1B	3.63825e-99	1.13384	0.91	0.878	7.2765e-96	8	TUBA1B
CKB1	5.28447e-87	1.18055	0.87	0.716	1.05689e-83	8	CKB
TUBA1A3	5.87584e-80	0.836974	0.953	0.865	1.17517e-76	8	TUBA1A
FABP73	5.01076e-53	0.641867	0.913	0.829	1.00215e-49	8	FABP7
TUBB2B2	3.46269e-52	0.815568	0.834	0.71	6.92537e-49	8	TUBB2B
HMGN2	3.50881e-51	1.19159	0.799	0.739	7.01762e-48	8	HMGN2
UBE2C	5.46855e-51	0.851303	0.523	0.305	1.09371e-47	8	UBE2C
SCRG12	3.10461e-45	0.787563	0.835	0.737	6.20922e-42	8	SCRG1
PTN3	4.9752e-44	0.651701	0.904	0.809	9.95039e-41	8	PTN
BIRC5	2.64485e-43	0.701834	0.526	0.324	5.2897e-40	8	BIRC5
MT33	2.94557e-40	0.566375	0.87	0.834	5.89115e-37	8	MT3
CALM1	5.06323e-38	0.566054	0.863	0.881	1.01265e-34	8	CALM1
GAP433	1.18485e-32	0.643747	0.859	0.812	2.36969e-29	8	GAP43
S100B1	6.22078e-32	1.10869	0.678	0.64	1.24416e-28	8	S100B
MARCKSL11	1.78567e-29	0.769166	0.774	0.758	3.57134e-26	8	MARCKSL1
NUSAP1	1.70324e-25	0.686354	0.499	0.366	3.40648e-22	8	NUSAP1
SPC25	5.49313e-25	0.485961	0.425	0.265	1.09863e-21	8	SPC25
PTTG1	2.7264e-24	0.931595	0.608	0.509	5.4528e-21	8	PTTG1
STMN11	6.00901e-24	0.944839	0.656	0.59	1.2018e-20	8	STMN1
BEX21	4.7646e-23	0.588962	0.474	0.334	9.52921e-20	8	BEX2
MT2A3	2.182e-21	0.314963	0.94	0.952	4.36401e-18	8	MT2A
HLA-C2	2.39094e-20	0.310991	0.557	0.859	4.78188e-17	8	HLA-C
CDK1	4.30948e-20	0.549337	0.497	0.393	8.61895e-17	8	CDK1
NNAT1	1.40056e-19	0.449477	0.41	0.255	2.80111e-16	8	NNAT
PBK	1.60813e-19	0.620293	0.369	0.224	3.21626e-16	8	PBK
C1orf611	1.81549e-19	0.751016	0.66	0.614	3.63097e-16	8	C1orf61
CENPM	3.05103e-18	0.302629	0.434	0.298	6.10205e-15	8	CENPM
MAP3K7CL	5.62422e-18	0.375877	0.476	0.358	1.12484e-14	8	MAP3K7CL
S100A63	9.96911e-18	0.286377	0.993	0.964	1.99382e-14	8	S100A6
RAD51AP1	3.01275e-15	0.299533	0.425	0.331	6.02551e-12	8	RAD51AP1
H2AFZ	1.78849e-14	0.601595	0.765	0.856	3.57697e-11	8	H2AFZ
OLIG11	6.19994e-14	0.342516	0.421	0.295	1.23999e-10	8	OLIG1
H2AFX	7.19188e-14	0.420953	0.539	0.492	1.43838e-10	8	H2AFX
GGH	2.19776e-13	0.303496	0.325	0.503	4.39553e-10	8	GGH
CD241	7.32038e-13	0.328372	0.423	0.307	1.46408e-09	8	CD24
CHCHD23	8.70622e-13	0.508865	0.899	0.958	1.74124e-09	8	CHCHD2
CENPF	2.75314e-12	0.542618	0.427	0.332	5.50629e-09	8	CENPF
ATAD2	4.79516e-12	0.273708	0.423	0.334	9.59032e-09	8	ATAD2
CENPN	1.2973e-11	0.306996	0.405	0.314	2.5946e-08	8	CENPN
TRDC1	1.40643e-11	0.39259	0.456	0.363	2.81287e-08	8	TRDC
FDFT11	1.95816e-11	0.354716	0.515	0.439	3.91631e-08	8	FDFT1
JPT11	1.99598e-11	0.705782	0.684	0.718	3.99196e-08	8	JPT1
HLA-A1	7.37043e-11	0.401376	0.665	0.905	1.47409e-07	8	HLA-A
DNAJC9	9.55869e-11	0.333282	0.421	0.34	1.91174e-07	8	DNAJC9
CCND21	1.91588e-09	0.502647	0.577	0.516	3.83175e-06	8	CCND2
BEX11	4.70972e-09	0.854783	0.467	0.4	9.41944e-06	8	BEX1
HMGB2	8.29653e-09	0.787019	0.575	0.548	1.65931e-05	8	HMGB2
ASRGL11	1.23192e-08	0.44054	0.405	0.319	2.46385e-05	8	ASRGL1
CENPU	3.33948e-08	0.265062	0.351	0.255	6.67896e-05	8	CENPU
PCNA	4.49331e-08	0.546346	0.515	0.48	8.98662e-05	8	PCNA
HBB	5.42205e-07	1.05827	0.736	0.808	0.00108441	8	HBB
CENPH	6.84887e-07	0.341667	0.414	0.358	0.00136977	8	CENPH
HMGB3	2.3426e-06	0.484741	0.28	0.374	0.0046852	8	HMGB3
SCG31	4.48086e-06	0.427333	0.398	0.33	0.00896172	8	SCG3
TOP2A	9.55446e-06	0.646886	0.405	0.345	0.0191089	8	TOP2A
ZWINT	1.10636e-05	0.316443	0.275	0.331	0.0221272	8	ZWINT
CDC45	2.17588e-05	0.263241	0.193	0.115	0.0435176	8	CDC45
ATP6V0E21	4.01156e-05	0.634218	0.51	0.51	0.0802313	8	ATP6V0E2
FABP53	6.64231e-05	0.437639	0.693	0.758	0.132846	8	FABP5
CST32	7.81204e-05	0.367069	0.924	0.959	0.156241	8	CST3
TUBB2A1	7.84464e-05	0.592333	0.57	0.594	0.156893	8	TUBB2A
MSMP	9.06518e-05	0.328288	0.183	0.166	0.181304	8	MSMP
PMP23	0.00019559	0.343838	0.712	0.727	0.391181	8	PMP2
MAD2L1	0.000530343	0.454441	0.427	0.369	1	8	MAD2L1
UCHL11	0.000601453	0.727983	0.485	0.471	1	8	UCHL1
TCEAL21	0.000933688	0.448767	0.369	0.331	1	8	TCEAL2
FABP3	0.00197874	0.410813	0.376	0.446	1	8	FABP3
GNAS2	0.00252734	0.373831	0.675	0.721	1	8	GNAS
C19orf48	0.00275038	0.429968	0.448	0.44	1	8	C19orf48
PEG102	0.0029597	0.606717	0.454	0.454	1	8	PEG10
TYMS	0.00449236	0.496714	0.436	0.445	1	8	TYMS
RBP11	0.00562884	0.942791	0.465	0.478	1	8	RBP1
PCLAF	0.0079507	0.685019	0.351	0.406	1	8	PCLAF
BCAN2	0.00922424	0.401358	0.488	0.476	1	8	BCAN
CXCL11	0	2.87393	0.97	0.321	0	9	CXCL11
ISG15	0	2.80796	0.991	0.528	0	9	ISG15
GBP1	0	2.55523	1	0.482	0	9	GBP1
WARS	0	2.24177	0.981	0.433	0	9	WARS
TAP11	0	1.69097	0.987	0.414	0	9	TAP1
IFI44L	0	1.62185	0.983	0.379	0	9	IFI44L
MX1	1.43298e-303	1.46449	0.959	0.336	2.86596e-300	9	MX1
IDO1	2.49763e-297	1.12276	0.79	0.195	4.99526e-294	9	IDO1
SAMD9L	2.12541e-295	1.50369	0.972	0.387	4.25082e-292	9	SAMD9L
RSAD2	9.44568e-281	1.40689	0.856	0.277	1.88914e-277	9	RSAD2
IRF12	1.06636e-277	1.64074	0.966	0.431	2.13271e-274	9	IRF1
APOL1	2.0003e-274	1.36551	0.914	0.368	4.00061e-271	9	APOL1
SEPT142	2.74059e-272	1.76498	0.998	0.652	5.48117e-269	9	2021-09-14
GBP5	1.60908e-271	1.38159	0.839	0.234	3.21816e-268	9	GBP5
IFI61	8.65713e-268	2.18286	0.983	0.557	1.73143e-264	9	IFI6
IFIT3	2.30383e-255	1.41989	0.914	0.342	4.60767e-252	9	IFIT3
HLA-B2	2.61168e-252	1.39502	1	0.832	5.22336e-249	9	HLA-B
CXCL10	2.37518e-250	3.42496	0.889	0.355	4.75036e-247	9	CXCL10
STAT11	6.27811e-250	1.33152	0.947	0.45	1.25562e-246	9	STAT1
XAF12	6.80837e-249	1.14623	0.979	0.481	1.36167e-245	9	XAF1
B2M2	7.26227e-249	1.0595	1	0.99	1.45245e-245	9	B2M
ETV7	1.87262e-248	0.803141	0.792	0.221	3.74523e-245	9	ETV7
PARP141	2.10585e-248	1.30256	0.968	0.453	4.21171e-245	9	PARP14
IFITM11	5.50119e-245	1.49606	0.884	0.372	1.10024e-241	9	IFITM1
GCH1	1.54405e-238	0.429327	0.651	0.135	3.0881e-235	9	GCH1
IGFBP53	2.60283e-236	1.65593	1	0.745	5.20566e-233	9	IGFBP5
S100A162	5.75233e-235	1.28706	0.994	0.659	1.15047e-231	9	S100A16
PSMB91	6.78334e-234	1.15772	0.985	0.551	1.35667e-230	9	PSMB9
MT2A4	6.59537e-229	1.48166	1	0.95	1.31907e-225	9	MT2A
GBP3	3.69114e-224	0.908796	0.865	0.317	7.38228e-221	9	GBP3
MT1X3	8.79853e-223	1.80447	0.989	0.683	1.75971e-219	9	MT1X
RNF213	3.36001e-222	1.20958	0.955	0.497	6.72001e-219	9	RNF213
TGM2	1.84473e-221	1.18631	0.816	0.275	3.68946e-218	9	TGM2
IFI35	2.02387e-220	1.09114	0.912	0.415	4.04773e-217	9	IFI35
RARRES31	6.53415e-218	1.34185	0.94	0.497	1.30683e-214	9	RARRES3
BST23	1.50512e-213	1.36279	0.962	0.569	3.01023e-210	9	BST2
PSME2	3.55737e-213	1.48739	0.972	0.642	7.11474e-210	9	PSME2
VOPP13	4.64155e-213	1.31636	0.996	0.667	9.28309e-210	9	VOPP1
TMSB102	1.17273e-206	0.837005	1	0.995	2.34545e-203	9	TMSB10
TRIM22	8.13453e-204	0.889052	0.869	0.36	1.62691e-200	9	TRIM22
IFI27	2.67586e-203	1.60697	0.902	0.423	5.35172e-200	9	IFI27
VAMP52	3.08407e-202	1.04437	0.989	0.666	6.16814e-199	9	VAMP5
LAP31	1.33821e-201	1.13388	0.951	0.506	2.67642e-198	9	LAP3
HLA-C3	7.23502e-201	1.21284	0.998	0.839	1.447e-197	9	HLA-C
TAP2	1.37316e-197	0.756259	0.831	0.314	2.74633e-194	9	TAP2
HLA-E1	1.63731e-196	1.05448	0.991	0.659	3.27462e-193	9	HLA-E
OAS3	3.04099e-191	0.776599	0.771	0.279	6.08197e-188	9	OAS3
PSME1	2.19112e-190	1.09151	0.964	0.61	4.38224e-187	9	PSME1
EGFR2	4.1881e-190	0.983525	0.972	0.525	8.3762e-187	9	EGFR
SOCS1	2.44736e-189	0.680478	0.709	0.281	4.89471e-186	9	SOCS1
HELZ2	2.41388e-188	0.707008	0.788	0.288	4.82776e-185	9	HELZ2
TPD52L11	1.24484e-182	0.913634	0.897	0.382	2.48967e-179	9	TPD52L1
NPTX21	1.90671e-178	1.30604	0.925	0.519	3.81343e-175	9	NPTX2
HLA-A2	5.18319e-177	1.09263	0.998	0.89	1.03664e-173	9	HLA-A
APOL22	7.21865e-177	1.02382	0.886	0.417	1.44373e-173	9	APOL2
LY6E	9.04582e-176	1.05632	0.897	0.483	1.80916e-172	9	LY6E
APOL61	6.54481e-174	0.832176	0.878	0.4	1.30896e-170	9	APOL6
IGFBP22	1.91172e-172	0.959449	0.976	0.543	3.82345e-169	9	IGFBP2
ISG201	4.04809e-171	0.836916	0.854	0.392	8.09617e-168	9	ISG20
IFITM32	6.40307e-171	1.01731	1	0.823	1.28061e-167	9	IFITM3
USP30-AS1	3.36102e-170	0.344631	0.623	0.16	6.72203e-167	9	USP30-AS1
PSMB8	7.80757e-167	0.855208	0.938	0.526	1.56151e-163	9	PSMB8
TNFSF13B1	3.71576e-166	1.14835	0.846	0.425	7.43153e-163	9	TNFSF13B
OASL	4.42121e-166	0.402395	0.589	0.143	8.84243e-163	9	OASL
SECTM1	6.57949e-164	0.411146	0.625	0.178	1.3159e-160	9	SECTM1
SAMHD11	1.57443e-160	0.765019	0.865	0.419	3.14886e-157	9	SAMHD1
PPFIBP12	3.10146e-160	0.831971	0.899	0.442	6.20292e-157	9	PPFIBP1
IFIH1	1.15311e-159	0.709159	0.732	0.298	2.30622e-156	9	IFIH1
CD274	3.42974e-156	0.471977	0.655	0.196	6.85948e-153	9	CD274
OAF2	9.99977e-155	0.947672	0.792	0.331	1.99995e-151	9	OAF
CEMIP	3.27785e-154	0.424525	0.555	0.123	6.5557e-151	9	CEMIP
C19orf66	8.11074e-151	0.701546	0.852	0.433	1.62215e-147	9	C19orf66
ENC11	1.14803e-143	0.716203	0.805	0.368	2.29606e-140	9	ENC1
EPSTI1	4.10668e-143	0.516356	0.704	0.243	8.21336e-140	9	EPSTI1
GBP22	1.07825e-141	0.81322	0.936	0.528	2.1565e-138	9	GBP2
TNFRSF12A2	9.10916e-138	0.846135	0.953	0.616	1.82183e-134	9	TNFRSF12A
CKAP41	9.37909e-138	0.635838	0.846	0.403	1.87582e-134	9	CKAP4
MDK1	2.6331e-134	0.840696	0.932	0.574	5.26619e-131	9	MDK
GOLM11	8.82463e-134	0.609791	0.833	0.449	1.76493e-130	9	GOLM1
DDX58	3.11582e-133	0.633518	0.709	0.296	6.23164e-130	9	DDX58
APOL4	1.8444e-132	0.556762	0.728	0.295	3.6888e-129	9	APOL4
PHLDA11	6.47246e-131	0.816002	0.906	0.568	1.29449e-127	9	PHLDA1
CA123	3.28402e-130	0.582865	0.842	0.418	6.56804e-127	9	CA12
HLA-F	4.76262e-130	0.491594	0.747	0.363	9.52523e-127	9	HLA-F
GBP4	1.51368e-129	0.581949	0.619	0.202	3.02736e-126	9	GBP4
CAMK2N13	3.36104e-128	0.834116	0.938	0.571	6.72208e-125	9	CAMK2N1
NUB1	1.58787e-127	0.657467	0.841	0.415	3.17575e-124	9	NUB1
OAS2	9.5109e-127	0.414307	0.6	0.164	1.90218e-123	9	OAS2
IL18BP	1.73314e-125	0.571091	0.679	0.249	3.46627e-122	9	IL18BP
SOCS22	1.97042e-125	0.626008	0.846	0.454	3.94083e-122	9	SOCS2
ADGRE5	2.75134e-125	0.510083	0.713	0.334	5.50268e-122	9	ADGRE5
MX2	2.21157e-124	0.387642	0.606	0.185	4.42314e-121	9	MX2
CMPK2	2.99995e-122	0.315318	0.578	0.182	5.9999e-119	9	CMPK2
BATF2	1.70502e-119	0.397817	0.615	0.223	3.41005e-116	9	BATF2
SERPING12	1.21745e-118	0.678456	0.878	0.485	2.4349e-115	9	SERPING1
NMI	1.35062e-118	0.525448	0.78	0.371	2.70125e-115	9	NMI
NRN11	1.05287e-117	0.496741	0.901	0.494	2.10575e-114	9	NRN1
COL1A22	3.9386e-115	0.790205	0.831	0.441	7.8772e-112	9	COL1A2
MT34	8.89049e-115	0.886542	0.991	0.828	1.7781e-111	9	MT3
FKBP11	6.62675e-114	0.480779	0.745	0.366	1.32535e-110	9	FKBP11
ARL4A1	1.23151e-113	0.642233	0.944	0.575	2.46303e-110	9	ARL4A
PML	2.23345e-113	0.562728	0.728	0.355	4.46689e-110	9	PML
TRIM25	4.89679e-112	0.379402	0.681	0.312	9.79357e-109	9	TRIM25
IFIT2	5.37265e-111	0.930379	0.677	0.297	1.07453e-107	9	IFIT2
FN12	8.66696e-111	0.778275	0.957	0.61	1.73339e-107	9	FN1
ICAM11	2.66055e-109	0.69924	0.702	0.292	5.32109e-106	9	ICAM1
NRP11	3.664e-109	0.502003	0.835	0.44	7.32801e-106	9	NRP1
NT5E2	1.59763e-108	0.496351	0.683	0.29	3.19527e-105	9	NT5E
LGALS3BP1	3.61779e-104	0.68781	0.854	0.522	7.23559e-101	9	LGALS3BP
SERPINE23	5.0339e-103	1.20521	0.863	0.574	1.00678e-99	9	SERPINE2
S100A64	1.32594e-102	0.76757	1	0.964	2.65188e-99	9	S100A6
PDPN2	5.07585e-102	0.599067	0.908	0.56	1.01517e-98	9	PDPN
HERC6	1.20806e-101	0.438329	0.606	0.213	2.41613e-98	9	HERC6
FKBP9	1.80654e-101	0.484677	0.779	0.454	3.61309e-98	9	FKBP9
SSTR2	9.63572e-101	0.377417	0.537	0.14	1.92714e-97	9	SSTR2
ASPH2	6.71838e-99	0.581435	0.957	0.65	1.34368e-95	9	ASPH
PLPP32	4.05483e-98	0.554877	0.786	0.42	8.10967e-95	9	PLPP3
KCNIP4	8.55536e-98	0.366631	0.642	0.283	1.71107e-94	9	KCNIP4
COL4A2	1.30766e-97	0.383546	0.795	0.385	2.61531e-94	9	COL4A2
ERAP2	5.27545e-96	0.461208	0.702	0.356	1.05509e-92	9	ERAP2
MET1	6.24635e-96	0.463446	0.651	0.26	1.24927e-92	9	MET
RBCK1	1.15925e-95	0.528644	0.765	0.429	2.3185e-92	9	RBCK1
CORO2B1	5.73806e-95	0.291773	0.689	0.294	1.14761e-91	9	CORO2B
NPAS31	1.05911e-94	0.546319	0.773	0.414	2.11821e-91	9	NPAS3
DUSP62	1.22522e-94	0.619167	0.824	0.455	2.45044e-91	9	DUSP6
COL4A1	1.46021e-93	0.380286	0.839	0.493	2.92042e-90	9	COL4A1
AHNAK21	2.4967e-93	0.344254	0.615	0.245	4.9934e-90	9	AHNAK2
OSMR1	3.24294e-93	0.43645	0.767	0.404	6.48588e-90	9	OSMR
RND32	3.88613e-93	0.541379	0.795	0.428	7.77227e-90	9	RND3
IGF2BP31	4.24503e-93	0.439457	0.782	0.412	8.49007e-90	9	IGF2BP3
SAMD9	1.37646e-92	0.601442	0.743	0.399	2.75293e-89	9	SAMD9
SRPX3	1.66117e-91	0.586158	0.931	0.583	3.32233e-88	9	SRPX
CLINT13	2.05274e-90	0.74767	0.994	0.826	4.10547e-87	9	CLINT1
IFIT1	2.09041e-90	0.564172	0.576	0.234	4.18083e-87	9	IFIT1
SP1101	2.10743e-90	0.456248	0.734	0.381	4.21486e-87	9	SP110
NPNT1	2.30684e-90	0.391966	0.719	0.33	4.61368e-87	9	NPNT
IFI44	3.04048e-90	0.466496	0.73	0.403	6.08096e-87	9	IFI44
CYSTM12	1.50623e-89	0.488759	0.887	0.546	3.01245e-86	9	CYSTM1
GPR372	1.51712e-89	0.422915	0.747	0.39	3.03423e-86	9	GPR37
LYPD11	3.68044e-88	0.609019	0.737	0.431	7.36088e-85	9	LYPD1
GAPDH3	5.73969e-88	0.449013	1	0.994	1.14794e-84	9	GAPDH
ARHGAP293	9.11149e-88	0.562394	0.771	0.428	1.8223e-84	9	ARHGAP29
CRIM1	1.37985e-87	0.282322	0.604	0.263	2.7597e-84	9	CRIM1
PKIB1	3.66484e-87	0.505802	0.844	0.471	7.32969e-84	9	PKIB
IL331	1.43616e-86	0.637989	0.711	0.364	2.87232e-83	9	IL33
EGLN33	6.82095e-85	0.536658	0.795	0.453	1.36419e-81	9	EGLN3
AKAP122	8.12946e-85	0.474752	0.936	0.598	1.62589e-81	9	AKAP12
UBLCP12	2.45771e-83	0.651515	0.996	0.758	4.91542e-80	9	UBLCP1
MIR4435-2HG	1.14612e-82	0.388577	0.745	0.364	2.29223e-79	9	MIR4435-2HG
CD472	1.37162e-81	0.513718	0.887	0.623	2.74323e-78	9	CD47
CALD14	1.49149e-81	0.491147	1	0.808	2.98297e-78	9	CALD1
CDKN1A1	4.58376e-81	0.534811	0.764	0.421	9.16752e-78	9	CDKN1A
FAM129A1	7.19643e-81	0.360997	0.794	0.42	1.43929e-77	9	FAM129A
LPL2	1.50263e-80	0.406903	0.702	0.374	3.00526e-77	9	LPL
TRDC2	5.13474e-80	0.356622	0.679	0.353	1.02695e-76	9	TRDC
RGS22	1.08387e-79	0.77912	0.794	0.484	2.16774e-76	9	RGS2
CHI3L14	3.41773e-79	0.773318	0.977	0.829	6.83546e-76	9	CHI3L1
BCL2L1	4.37987e-79	0.350932	0.694	0.38	8.75974e-76	9	BCL2L1
LTBP1	1.91798e-78	0.382718	0.63	0.292	3.83596e-75	9	LTBP1
PDLIM43	2.05703e-78	0.483207	0.931	0.612	4.11407e-75	9	PDLIM4
SPOCK22	2.96146e-78	0.467391	0.719	0.374	5.92292e-75	9	SPOCK2
ITGA31	3.8606e-78	0.378814	0.632	0.289	7.7212e-75	9	ITGA3
ABCA11	5.70024e-77	0.276988	0.756	0.42	1.14005e-73	9	ABCA1
TNFSF101	5.90522e-77	0.343047	0.572	0.25	1.18104e-73	9	TNFSF10
SPOCD13	3.52233e-76	0.517677	0.794	0.478	7.04467e-73	9	SPOCD1
KCTD122	4.86292e-75	0.4164	0.814	0.48	9.72583e-72	9	KCTD12
CAVIN12	1.10287e-73	0.359861	0.839	0.52	2.20573e-70	9	CAVIN1
LHFPL6	1.84304e-73	0.352111	0.756	0.414	3.68607e-70	9	LHFPL6
CALU2	1.97858e-73	0.467571	0.944	0.637	3.95716e-70	9	CALU
DEPP13	3.66996e-73	0.668735	0.722	0.406	7.33992e-70	9	DEPP1
TNC4	4.52616e-73	0.461577	0.951	0.65	9.05233e-70	9	TNC
RGS3	1.22623e-72	0.317339	0.659	0.344	2.45246e-69	9	RGS3
MT1A	4.63889e-72	0.269994	0.512	0.224	9.27779e-69	9	MT1A
SPRY21	5.6578e-72	0.352547	0.745	0.442	1.13156e-68	9	SPRY2
HAPLN3	1.77744e-71	0.450347	0.576	0.246	3.55487e-68	9	HAPLN3
ERRFI12	2.75727e-71	0.3664	0.743	0.415	5.51454e-68	9	ERRFI1
TXNIP2	8.96922e-71	0.585806	0.801	0.469	1.79384e-67	9	TXNIP
CADM1	2.16704e-70	0.300463	0.709	0.386	4.33408e-67	9	CADM1
FAM84A1	2.43647e-70	0.254017	0.717	0.39	4.87294e-67	9	FAM84A
ATP2B12	3.36455e-70	0.465765	0.962	0.677	6.7291e-67	9	ATP2B1
LOX2	4.27208e-70	0.375071	0.76	0.447	8.54416e-67	9	LOX
NDUFA4L22	4.38047e-70	0.953502	0.741	0.479	8.76094e-67	9	NDUFA4L2
ANGPTL43	1.15355e-69	0.765201	0.814	0.507	2.3071e-66	9	ANGPTL4
COL6A22	1.78598e-69	0.314619	0.784	0.434	3.57196e-66	9	COL6A2
SMIM33	2.37888e-69	0.349974	0.842	0.53	4.75775e-66	9	SMIM3
SHC11	5.42117e-69	0.310562	0.679	0.376	1.08423e-65	9	SHC1
CDC42EP41	4.80193e-68	0.305844	0.702	0.388	9.60387e-65	9	CDC42EP4
THG1L4	6.87477e-68	0.564499	0.962	0.677	1.37495e-64	9	THG1L
PPIC2	4.07177e-67	0.33755	0.758	0.43	8.14354e-64	9	PPIC
TACC1	4.74021e-67	0.284134	0.764	0.44	9.48042e-64	9	TACC1
CSF11	2.65366e-66	0.410903	0.717	0.428	5.30732e-63	9	CSF1
ADM3	3.18547e-66	0.305868	0.914	0.559	6.37093e-63	9	ADM
CLEC2B2	5.67148e-66	0.33976	0.807	0.492	1.1343e-62	9	CLEC2B
MGLL2	5.85448e-66	0.375121	0.75	0.455	1.1709e-62	9	MGLL
BATF3	5.77966e-65	0.370766	0.604	0.277	1.15593e-61	9	BATF3
NEDD91	1.11285e-64	0.34818	0.709	0.406	2.2257e-61	9	NEDD9
RIPOR2	1.39725e-64	0.325575	0.563	0.263	2.79451e-61	9	RIPOR2
ZNFX1	6.49891e-64	0.416988	0.632	0.323	1.29978e-60	9	ZNFX1
TENT5A2	1.23844e-63	0.359651	0.833	0.518	2.47689e-60	9	TENT5A
GNAS3	6.31135e-62	0.601586	0.94	0.709	1.26227e-58	9	GNAS
DPP4	1.34689e-61	0.315743	0.593	0.304	2.69378e-58	9	DPP4
C1R3	1.40183e-60	0.32668	0.904	0.562	2.80365e-57	9	C1R
MEG33	2.23863e-60	0.400507	0.979	0.716	4.47726e-57	9	MEG3
NUCB21	2.25092e-60	0.314577	0.799	0.485	4.50183e-57	9	NUCB2
MEG81	5.50449e-60	0.258981	0.685	0.372	1.1009e-56	9	MEG8
FKBP101	9.00253e-60	0.267115	0.795	0.466	1.80051e-56	9	FKBP10
PEG103	9.6613e-60	0.62115	0.75	0.441	1.93226e-56	9	PEG10
OAS1	1.19578e-59	0.461002	0.58	0.279	2.39157e-56	9	OAS1
MRPS171	2.34995e-59	0.530724	0.771	0.499	4.69991e-56	9	MRPS17
USP18	3.47499e-59	0.45273	0.546	0.231	6.94999e-56	9	USP18
NOS2	1.49345e-58	0.449315	0.54	0.22	2.98689e-55	9	NOS2
CYP1B1	7.66667e-58	0.289106	0.463	0.145	1.53333e-54	9	CYP1B1
HRH12	9.0507e-58	0.287564	0.762	0.443	1.81014e-54	9	HRH1
EDNRA	1.18916e-57	0.264242	0.565	0.239	2.37833e-54	9	EDNRA
NFKBIZ1	1.30046e-56	0.420991	0.687	0.462	2.60093e-53	9	NFKBIZ
MOXD11	3.76394e-56	0.325669	0.58	0.306	7.52788e-53	9	MOXD1
CYTOR	9.92306e-55	0.369721	0.816	0.501	1.98461e-51	9	CYTOR
CD82	2.85173e-54	0.254547	0.72	0.415	5.70346e-51	9	CD82
PSMB10	5.34327e-54	0.395662	0.655	0.392	1.06865e-50	9	PSMB10
LGMN1	6.00395e-54	0.332106	0.636	0.387	1.20079e-50	9	LGMN
PLOD22	6.20266e-54	0.268176	0.85	0.571	1.24053e-50	9	PLOD2
APOL3	7.78456e-54	0.291795	0.553	0.302	1.55691e-50	9	APOL3
RGS171	1.07295e-53	0.322479	0.674	0.376	2.1459e-50	9	RGS17
LGALS33	4.35653e-53	0.50407	0.97	0.757	8.71305e-50	9	LGALS3
CPE1	4.60337e-53	0.356511	0.842	0.56	9.20673e-50	9	CPE
NEXN1	8.09672e-53	0.301134	0.598	0.332	1.61934e-49	9	NEXN
C1S3	9.14186e-53	0.259113	0.773	0.48	1.82837e-49	9	C1S
HTRA11	1.83544e-52	0.272745	0.754	0.471	3.67087e-49	9	HTRA1
LDLR2	3.31141e-51	0.372806	0.69	0.419	6.62283e-48	9	LDLR
TMEM1583	2.25034e-50	0.342103	0.82	0.551	4.50069e-47	9	TMEM158
PCDH17	9.56706e-50	0.255421	0.668	0.377	1.91341e-46	9	PCDH17
AMD11	1.47166e-49	0.269435	0.899	0.577	2.94332e-46	9	AMD1
KCTD14	1.69959e-49	0.251914	0.507	0.236	3.39919e-46	9	KCTD14
KCNJ6	2.05234e-49	0.257639	0.523	0.249	4.10469e-46	9	KCNJ6
SERPINE12	5.0668e-49	0.459633	0.642	0.413	1.01336e-45	9	SERPINE1
COL6A14	1.03951e-48	0.399556	0.947	0.644	2.07901e-45	9	COL6A1
PLA2G2A2	1.61319e-48	1.65288	0.634	0.413	3.22638e-45	9	PLA2G2A
MXRA71	8.77729e-48	0.282239	0.614	0.354	1.75546e-44	9	MXRA7
SEC61G3	1.6541e-47	0.795216	0.994	0.92	3.30819e-44	9	SEC61G
CCT6A1	3.34826e-47	0.790868	0.931	0.712	6.69653e-44	9	CCT6A
RDH102	1.4324e-46	0.307182	0.653	0.421	2.8648e-43	9	RDH10
IER21	3.75736e-46	0.350867	0.912	0.707	7.51471e-43	9	IER2
TRIO3	5.40096e-46	0.310685	0.696	0.426	1.08019e-42	9	TRIO
CCL8	3.48339e-45	0.402435	0.323	0.121	6.96677e-42	9	CCL8
PSPH	1.90832e-44	0.545376	0.687	0.447	3.81663e-41	9	PSPH
ZDHHC91	3.15898e-44	0.296744	0.675	0.406	6.31796e-41	9	ZDHHC9
CALM11	7.08566e-40	0.283594	0.991	0.875	1.41713e-36	9	CALM1
PPP1R15A2	5.18753e-39	0.294872	0.88	0.637	1.03751e-35	9	PPP1R15A
GADD45G	7.52029e-39	0.471479	0.544	0.341	1.50406e-35	9	GADD45G
CXCL9	7.6209e-38	0.307024	0.338	0.022	1.52418e-34	9	CXCL9
RNF175	1.17177e-36	0.295867	0.634	0.405	2.34354e-33	9	RNF175
OCIAD25	1.4449e-36	0.271818	0.974	0.748	2.88979e-33	9	OCIAD2
SPRY1	3.68766e-35	0.298344	0.625	0.363	7.37531e-32	9	SPRY1
DDIT42	5.91525e-35	0.410285	0.857	0.668	1.18305e-31	9	DDIT4
SCG22	3.00446e-34	0.300223	0.871	0.617	6.00892e-31	9	SCG2
CARD162	3.3386e-34	0.278423	0.73	0.504	6.67721e-31	9	CARD16
INHBA	3.42384e-32	0.528323	0.463	0.21	6.84768e-29	9	INHBA
PTGS22	3.57224e-32	0.313169	0.542	0.336	7.14448e-29	9	PTGS2
TIMP12	3.98188e-32	0.359611	0.974	0.863	7.96376e-29	9	TIMP1
FABP74	1.52607e-31	0.53184	0.972	0.826	3.05214e-28	9	FABP7
SLC39A142	5.01769e-31	0.311821	0.632	0.427	1.00354e-27	9	SLC39A14
IRF7	1.79973e-30	0.274572	0.525	0.332	3.59945e-27	9	IRF7
CALCRL1	6.34089e-30	0.266737	0.518	0.277	1.26818e-26	9	CALCRL
EXTL3	9.44612e-30	0.255657	0.55	0.358	1.88922e-26	9	EXTL3
CD631	6.80145e-29	0.440655	1	0.97	1.36029e-25	9	CD63
GRIA4	2.64169e-28	0.271394	0.58	0.373	5.28339e-25	9	GRIA4
RDX4	4.96301e-28	0.397968	0.977	0.814	9.92602e-25	9	RDX
CHCHD24	2.22797e-27	0.592078	0.998	0.954	4.45593e-24	9	CHCHD2
PTX32	2.36035e-27	0.348674	0.595	0.415	4.7207e-24	9	PTX3
CHRNA1	2.21852e-26	0.309365	0.493	0.298	4.43703e-23	9	CHRNA1
NIPSNAP22	1.98097e-25	0.27276	0.827	0.65	3.96194e-22	9	NIPSNAP2
NDRG11	1.30145e-22	0.254677	0.677	0.47	2.6029e-19	9	NDRG1
MT1M	7.84331e-20	0.880996	0.587	0.419	1.56866e-16	9	MT1M
HSP90B11	2.14649e-18	0.304668	0.955	0.821	4.29299e-15	9	HSP90B1
IL1R11	5.68231e-18	0.289933	0.497	0.328	1.13646e-14	9	IL1R1
AIF12	2.14698e-188	1.85226	0.932	0.51	4.29397e-185	10	AIF1
S100A92	5.94349e-184	2.11033	0.928	0.599	1.1887e-180	10	S100A9
C1QB1	1.7734e-167	1.50539	0.958	0.604	3.54679e-164	10	C1QB
SPP12	1.60619e-152	1.23427	0.992	0.805	3.21239e-149	10	SPP1
FTL2	3.93692e-145	0.903301	1	0.997	7.87383e-142	10	FTL
C1QA2	6.46889e-122	1.27413	0.896	0.61	1.29378e-118	10	C1QA
TYROBP2	4.60636e-121	1.16557	0.926	0.584	9.21271e-118	10	TYROBP
S100A82	9.39476e-120	1.84725	0.789	0.43	1.87895e-116	10	S100A8
VAMP82	1.60416e-115	1.61324	0.808	0.489	3.20832e-112	10	VAMP8
FCER1G2	2.49605e-98	1.31517	0.829	0.528	4.99211e-95	10	FCER1G
CORO1A1	7.23665e-83	1.39754	0.685	0.403	1.44733e-79	10	CORO1A
GMFG2	1.25406e-77	1.27371	0.715	0.412	2.50812e-74	10	GMFG
C1QC2	4.26173e-71	1.26635	0.748	0.458	8.52347e-68	10	C1QC
NPC22	1.00165e-70	1.04493	0.85	0.733	2.0033e-67	10	NPC2
TMIGD32	5.61163e-67	1.3846	0.696	0.443	1.12233e-63	10	TMIGD3
HAMP2	1.95431e-61	1.31372	0.632	0.385	3.90863e-58	10	HAMP
MNDA1	6.73506e-61	1.28176	0.626	0.354	1.34701e-57	10	MNDA
RCSD11	1.02581e-58	0.25738	0.501	0.225	2.05162e-55	10	RCSD1
RNASET22	1.79012e-56	0.946615	0.793	0.611	3.58024e-53	10	RNASET2
ALOX5AP2	1.22489e-54	1.21022	0.7	0.463	2.44979e-51	10	ALOX5AP
LST12	4.0225e-52	1.06031	0.636	0.404	8.045e-49	10	LST1
APOC12	9.49578e-51	0.94881	0.715	0.507	1.89916e-47	10	APOC1
LY861	7.34958e-50	0.776009	0.569	0.362	1.46992e-46	10	LY86
RGS102	3.65932e-49	1.15762	0.647	0.429	7.31864e-46	10	RGS10
VSIG42	4.49684e-48	1.17365	0.615	0.372	8.99367e-45	10	VSIG4
TUBA1B1	8.03946e-48	0.679304	0.905	0.879	1.60789e-44	10	TUBA1B
CYBA2	1.06712e-45	1.05287	0.715	0.505	2.13424e-42	10	CYBA
FCGR1B1	1.45152e-44	0.333997	0.135	0.28	2.90303e-41	10	FCGR1B
ARHGDIB2	2.27271e-44	1.37636	0.619	0.419	4.54543e-41	10	ARHGDIB
S100A42	1.66065e-41	1.27277	0.691	0.541	3.3213e-38	10	S100A4
GIMAP71	2.38923e-41	0.33976	0.452	0.212	4.77846e-38	10	GIMAP7
SCIN1	4.74285e-41	0.533144	0.529	0.349	9.48569e-38	10	SCIN
BIN12	5.53981e-41	1.05839	0.643	0.503	1.10796e-37	10	BIN1
CD142	2.9452e-39	1.24237	0.643	0.442	5.89039e-36	10	CD14
SERPINF11	2.5379e-38	0.262723	0.165	0.382	5.0758e-35	10	SERPINF1
CD742	3.21803e-38	0.773874	0.755	0.6	6.43607e-35	10	CD74
TYMP2	6.61434e-38	0.673719	0.645	0.538	1.32287e-34	10	TYMP
FOLR21	1.38089e-37	0.605747	0.49	0.288	2.76178e-34	10	FOLR2
APOE2	8.80108e-36	0.56592	0.814	0.709	1.76022e-32	10	APOE
SPINT21	3.17173e-33	0.314818	0.461	0.241	6.34346e-30	10	SPINT2
ARPC1B2	1.45012e-32	1.06842	0.651	0.514	2.90023e-29	10	ARPC1B
SLC25A192	8.1494e-32	0.635078	0.514	0.349	1.62988e-28	10	SLC25A19
BATF	2.07112e-31	0.393068	0.414	0.183	4.14225e-28	10	BATF
LAPTM52	8.19448e-31	0.944927	0.638	0.482	1.6389e-27	10	LAPTM5
RNASE21	1.13777e-30	0.773599	0.503	0.304	2.27554e-27	10	RNASE2
UCP21	1.33736e-30	0.51685	0.529	0.377	2.67472e-27	10	UCP2
FERMT32	2.91352e-30	0.627391	0.484	0.3	5.82704e-27	10	FERMT3
ADAP22	3.41539e-28	0.66199	0.524	0.371	6.83079e-25	10	ADAP2
MARCO2	3.44331e-28	0.545863	0.469	0.308	6.88663e-25	10	MARCO
AC093895.11	1.24153e-27	0.562627	0.408	0.171	2.48306e-24	10	AC093895.1
HBB1	8.88646e-26	0.809524	0.784	0.806	1.77729e-22	10	HBB
SMIM251	1.03094e-24	0.285266	0.402	0.2	2.06188e-21	10	SMIM25
HLA-DMB1	1.66909e-23	0.56215	0.529	0.396	3.33818e-20	10	HLA-DMB
BIRC51	2.61324e-23	0.374404	0.484	0.327	5.22648e-20	10	BIRC5
HLA-DRA2	3.80256e-23	0.697045	0.706	0.625	7.60511e-20	10	HLA-DRA
BCL2A12	5.67512e-23	0.505072	0.486	0.333	1.13502e-19	10	BCL2A1
CDK11	7.17736e-23	0.319352	0.224	0.405	1.43547e-19	10	CDK1
ABI31	1.16841e-22	0.80377	0.474	0.312	2.33682e-19	10	ABI3
FXYD52	1.72897e-22	0.638427	0.52	0.404	3.45793e-19	10	FXYD5
EMB1	2.11033e-22	0.283756	0.216	0.297	4.22066e-19	10	EMB
IFITM21	3.8337e-21	0.269438	0.216	0.39	7.6674e-18	10	IFITM2
HCLS12	3.25398e-20	0.717746	0.514	0.383	6.50795e-17	10	HCLS1
ZWINT1	1.75944e-19	0.252655	0.197	0.334	3.51887e-16	10	ZWINT
CACNA2D42	2.06366e-19	0.313574	0.414	0.22	4.12732e-16	10	CACNA2D4
CKS1B	4.02212e-19	0.26302	0.294	0.516	8.04425e-16	10	CKS1B
APBB1IP2	9.08353e-19	0.310418	0.423	0.233	1.81671e-15	10	APBB1IP
TK1	5.62773e-18	0.635727	0.457	0.303	1.12555e-14	10	TK1
[truncated: 1,975 more rows]
