# Supplementary material for: Resolving the lineage relationship between malignant cells and vascular cells in glioblastomas
Source: Protein Cell. 2022 May 18;14(2):105–22. doi: 10.1093/procel/pwac006 (PMC10019576; doi:10.1093/procel/pwac006)
Supplement: pwac006_suppl_Supplementary_Table_S5 [file pwac006_suppl_supplementary_table_s5.xlsx]

## Sheet: Sheet1
	p_val	avg_logFC	pct.1	pct.2	p_val_adj	cluster	gene		Cluster Interpretations
MT-CO2	2.25912e-206	0.45968	0.998	0.973	4.51825e-203	0	MT-CO2		0
MT-ND4	1.66349e-179	0.390268	1	0.981	3.32697e-176	0	MT-ND4		1
MT-ND2	2.01868e-160	0.408819	0.998	0.974	4.03736e-157	0	MT-ND2		2
MT-CO3	2.65268e-159	0.394069	0.999	0.978	5.30536e-156	0	MT-CO3		3
MT-CO1	1.53941e-156	0.383375	0.997	0.972	3.07883e-153	0	MT-CO1		4	OLGs
MT-CYB	1.10456e-145	0.404443	0.998	0.931	2.20912e-142	0	MT-CYB		5	TAMs
MT-ND1	2.61669e-142	0.408836	0.995	0.942	5.23338e-139	0	MT-ND1		6
PGM2L1	3.31816e-136	0.340138	0.796	0.557	6.63632e-133	0	PGM2L1		7
RPS2	3.35947e-113	0.289588	0.998	0.988	6.71893e-110	0	RPS2		8
ARL4C	5.2491e-110	0.279769	0.795	0.591	1.04982e-106	0	ARL4C		9
MT-ATP6	5.33228e-105	0.299516	0.995	0.954	1.06646e-101	0	MT-ATP6		10
JUNB	2.45684e-103	0.339581	0.978	0.872	4.91368e-100	0	JUNB		11
PTPRZ1	6.00071e-101	0.289747	0.984	0.898	1.20014e-97	0	PTPRZ1		12	ECs+Mural cells
SOX4	4.02384e-81	0.494585	0.907	0.714	8.04767e-78	0	SOX4		13	T cells
HES6	3.90204e-75	0.309246	0.845	0.643	7.80407e-72	0	HES6		14	TAMs
GADD45G	1.15881e-72	0.369188	0.862	0.682	2.31761e-69	0	GADD45G
NPY	7.75537e-70	0.385062	0.831	0.629	1.55107e-66	0	NPY
PEG10	9.7563e-66	0.291721	0.848	0.657	1.95126e-62	0	PEG10
GPM6A	1.50527e-65	0.289152	0.979	0.887	3.01054e-62	0	GPM6A
PPP1R14B	2.27521e-58	0.278157	0.764	0.53	4.55042e-55	0	PPP1R14B
CD24	2.73712e-55	0.348048	0.695	0.439	5.47425e-52	0	CD24
PTN	1.02803e-247	0.567631	0.999	0.944	2.05605e-244	1	PTN
TIMP1	6.90742e-227	0.914057	0.848	0.778	1.38148e-223	1	TIMP1
PTPRZ11	7.79988e-221	0.60581	0.992	0.897	1.55998e-217	1	PTPRZ1
BCAN	2.81952e-214	0.623755	0.967	0.874	5.63904e-211	1	BCAN
FABP7	3.47067e-201	0.645954	0.964	0.879	6.94133e-198	1	FABP7
PLLP	1.19318e-199	0.907796	0.813	0.73	2.38637e-196	1	PLLP
PDGFRA	2.62478e-187	0.721613	0.906	0.819	5.24956e-184	1	PDGFRA
TM4SF1	3.2486e-181	0.773459	0.828	0.772	6.4972e-178	1	TM4SF1
SCRG1	1.75401e-159	0.438401	0.994	0.931	3.50802e-156	1	SCRG1
SCG3	6.89029e-157	0.638842	0.909	0.836	1.37806e-153	1	SCG3
SCD5	1.41862e-148	0.61523	0.852	0.798	2.83725e-145	1	SCD5
S100A6	5.60321e-148	0.725782	0.948	0.889	1.12064e-144	1	S100A6
PCSK1N	1.85573e-135	0.467435	0.937	0.88	3.71147e-132	1	PCSK1N
GAP43	2.56677e-133	0.833976	0.836	0.806	5.13353e-130	1	GAP43
RBP1	7.16203e-133	0.527686	0.933	0.885	1.43241e-129	1	RBP1
APOD	4.61371e-121	0.360724	0.924	0.84	9.22742e-118	1	APOD
GPM6A1	2.04287e-106	0.403273	0.965	0.888	4.08573e-103	1	GPM6A
C1orf61	1.62253e-101	0.368029	0.992	0.944	3.24507e-98	1	C1orf61
CD63	6.51094e-101	0.386568	0.959	0.937	1.30219e-97	1	CD63
PHLDA2	1.60358e-98	0.283852	0.096	0.474	3.20716e-95	1	PHLDA2
PHLDA1	7.65995e-96	0.591074	0.834	0.808	1.53199e-92	1	PHLDA1
DIRAS3	5.20449e-92	0.331373	0.131	0.515	1.0409e-88	1	DIRAS3
PCDH7	3.96406e-89	0.258119	0.131	0.52	7.92811e-86	1	PCDH7
TUBB2B	8.0484e-88	0.458333	0.88	0.854	1.60968e-84	1	TUBB2B
PRRX1	2.72586e-77	0.252203	0.164	0.545	5.45173e-74	1	PRRX1
PMP2	4.75296e-77	0.573179	0.775	0.798	9.50592e-74	1	PMP2
SRPX	1.43497e-74	0.291094	0.147	0.515	2.86995e-71	1	SRPX
GADD45A	1.76023e-72	0.789484	0.647	0.695	3.52046e-69	1	GADD45A
BEX3	3.00556e-71	0.309467	0.935	0.898	6.01112e-68	1	BEX3
MDFI	1.75517e-61	0.337351	0.197	0.566	3.51033e-58	1	MDFI
MEG3	2.41765e-61	0.58102	0.669	0.741	4.8353e-58	1	MEG3
RAMP1	8.5619e-59	0.640189	0.633	0.691	1.71238e-55	1	RAMP1
SMOC1	1.78938e-58	0.597703	0.638	0.704	3.57876e-55	1	SMOC1
EMP1	4.68924e-58	0.316111	0.2	0.569	9.37847e-55	1	EMP1
JUNB1	1.58243e-57	0.395874	0.875	0.885	3.16486e-54	1	JUNB
KIAA0040	2.00638e-56	0.324524	0.219	0.253	4.01276e-53	1	KIAA0040
SERPINE2	5.32998e-56	0.595758	0.641	0.722	1.066e-52	1	SERPINE2
LUZP2	2.87183e-54	0.318639	0.21	0.574	5.74367e-51	1	LUZP2
NOVA1	4.15999e-54	0.364122	0.805	0.796	8.31999e-51	1	NOVA1
ATP1B2	1.171e-50	0.253694	0.229	0.594	2.342e-47	1	ATP1B2
RHOC	8.95531e-50	0.464355	0.668	0.747	1.79106e-46	1	RHOC
GPR17	4.65079e-47	0.279914	0.226	0.574	9.30158e-44	1	GPR17
SOX2	2.73596e-46	0.330852	0.821	0.847	5.47192e-43	1	SOX2
HMGA1	4.59193e-44	0.469533	0.518	0.52	9.18386e-41	1	HMGA1
TNC	1.71139e-41	0.342856	0.233	0.572	3.42279e-38	1	TNC
MT3	5.58623e-41	0.273198	0.91	0.902	1.11725e-37	1	MT3
UCHL1	1.99605e-40	0.31285	0.78	0.801	3.99211e-37	1	UCHL1
ANXA2	6.2116e-40	0.583456	0.657	0.737	1.24232e-36	1	ANXA2
MT1F	4.96298e-38	0.352818	0.676	0.765	9.92596e-35	1	MT1F
GRIA2	9.05689e-38	0.389529	0.647	0.738	1.81138e-34	1	GRIA2
MIA	3.10052e-36	0.60334	0.221	0.536	6.20105e-33	1	MIA
LINC01896	4.42434e-36	0.314689	0.261	0.607	8.84867e-33	1	LINC01896
TCEAL2	7.64574e-32	0.45581	0.602	0.718	1.52915e-28	1	TCEAL2
S100A16	2.27651e-31	0.427248	0.25	0.579	4.55301e-28	1	S100A16
EPN2	4.47805e-30	0.518979	0.571	0.661	8.9561e-27	1	EPN2
NES	1.42022e-29	0.628591	0.567	0.685	2.84045e-26	1	NES
CTHRC1	3.87688e-29	0.26507	0.268	0.595	7.75376e-26	1	CTHRC1
PLPP3	5.21519e-29	0.725553	0.519	0.612	1.04304e-25	1	PLPP3
ENO1	7.39768e-29	0.262798	0.807	0.844	1.47954e-25	1	ENO1
RPGR	1.3353e-27	0.276263	0.254	0.577	2.6706e-24	1	RPGR
TTYH1	9.3409e-27	0.378718	0.631	0.754	1.86818e-23	1	TTYH1
TNR	1.09845e-26	0.697265	0.531	0.647	2.19689e-23	1	TNR
GRHPR	3.86323e-26	0.284719	0.648	0.678	7.72645e-23	1	GRHPR
WLS	8.57074e-26	0.320738	0.293	0.622	1.71415e-22	1	WLS
MIR4435-2HG	1.01646e-25	0.387895	0.279	0.602	2.03291e-22	1	MIR4435-2HG
CAV2	2.15371e-25	0.349973	0.265	0.577	4.30741e-22	1	CAV2
OLIG1	6.61154e-25	0.253507	0.757	0.787	1.32231e-21	1	OLIG1
OCIAD2	1.75123e-23	0.45888	0.5	0.57	3.50246e-20	1	OCIAD2
MFGE8	1.28488e-21	0.287674	0.288	0.604	2.56976e-18	1	MFGE8
ATCAY	3.26568e-20	0.29875	0.313	0.632	6.53136e-17	1	ATCAY
TPM2	1.33871e-19	0.439764	0.578	0.712	2.67743e-16	1	TPM2
PDLIM4	1.51378e-19	0.355679	0.296	0.615	3.02756e-16	1	PDLIM4
GNG12	2.26231e-19	0.370752	0.296	0.601	4.52461e-16	1	GNG12
TSPAN7	4.32744e-19	0.469388	0.559	0.71	8.65488e-16	1	TSPAN7
LSAMP	5.14408e-19	0.262308	0.625	0.754	1.02882e-15	1	LSAMP
ITM2C	6.58222e-19	0.254096	0.616	0.756	1.31644e-15	1	ITM2C
MGLL	1.36583e-18	0.360971	0.279	0.58	2.73167e-15	1	MGLL
CCND1	9.42699e-17	0.664024	0.563	0.704	1.8854e-13	1	CCND1
MAP1A	9.6973e-17	0.275207	0.595	0.727	1.93946e-13	1	MAP1A
NRCAM	1.04e-16	0.331557	0.31	0.615	2.08e-13	1	NRCAM
CPE	1.12644e-16	0.538269	0.534	0.686	2.25288e-13	1	CPE
TSC22D1	1.56743e-16	0.336789	0.581	0.722	3.13487e-13	1	TSC22D1
GRB14	2.25437e-15	0.361207	0.329	0.637	4.50873e-12	1	GRB14
MYO10	7.08781e-15	0.342433	0.544	0.681	1.41756e-11	1	MYO10
CAV1	1.04712e-14	0.469153	0.3	0.586	2.09425e-11	1	CAV1
FABP5	3.37553e-14	0.411854	0.614	0.703	6.75107e-11	1	FABP5
VCAN	3.45871e-14	0.258151	0.335	0.639	6.91742e-11	1	VCAN
ITM2A	1.2366e-13	0.264232	0.557	0.685	2.4732e-10	1	ITM2A
OLIG2	7.72093e-13	0.346431	0.595	0.723	1.54419e-09	1	OLIG2
SNX22	8.2567e-13	0.311217	0.333	0.623	1.65134e-09	1	SNX22
TNFRSF12A	1.26649e-12	0.753951	0.295	0.573	2.53297e-09	1	TNFRSF12A
ISG15	2.41661e-12	0.608821	0.555	0.687	4.83323e-09	1	ISG15
AKAP12	3.28792e-12	0.521669	0.55	0.721	6.57584e-09	1	AKAP12
NRXN1	3.60817e-12	0.365388	0.321	0.608	7.21633e-09	1	NRXN1
GNG3	6.34143e-11	0.563395	0.31	0.584	1.26829e-07	1	GNG3
NNAT	1.35437e-10	0.280744	0.391	0.697	2.70874e-07	1	NNAT
RARRES2	4.02518e-10	0.275519	0.361	0.659	8.05037e-07	1	RARRES2
ZFP36L2	6.84617e-10	0.372962	0.584	0.736	1.36923e-06	1	ZFP36L2
TPM1	1.08246e-09	0.426543	0.511	0.68	2.16491e-06	1	TPM1
CNTN1	7.72553e-09	0.271641	0.351	0.638	1.54511e-05	1	CNTN1
AC004158.1	2.13972e-08	0.259296	0.316	0.587	4.27943e-05	1	AC004158.1
SOCS2	4.25608e-08	0.600355	0.456	0.617	8.51216e-05	1	SOCS2
THY1	8.31243e-08	0.26196	0.379	0.671	0.000166249	1	THY1
PLAT	2.62697e-07	0.73075	0.461	0.625	0.000525393	1	PLAT
SELENOM	5.10254e-07	0.337451	0.493	0.642	0.00102051	1	SELENOM
BAALC	7.68227e-07	0.297807	0.564	0.748	0.00153645	1	BAALC
SCARB2	2.09697e-06	0.2547	0.535	0.698	0.00419394	1	SCARB2
EMP2	2.4078e-06	0.326959	0.345	0.616	0.0048156	1	EMP2
RCAN1	2.51725e-06	0.377978	0.333	0.594	0.00503449	1	RCAN1
CITED1	4.84648e-06	0.735337	0.463	0.638	0.00969295	1	CITED1
CTNNAL1	1.3966e-05	0.384222	0.37	0.638	0.027932	1	CTNNAL1
TUBB2A	2.23674e-05	0.452502	0.496	0.68	0.0447348	1	TUBB2A
IFI6	0.000167279	0.583694	0.517	0.69	0.334558	1	IFI6
GSTM3	0.000198603	0.291663	0.401	0.673	0.397205	1	GSTM3
HEY1	0.000230903	0.478921	0.476	0.665	0.461807	1	HEY1
RAB31	0.0018514	0.350051	0.479	0.677	1	1	RAB31
PLCG2	2.01051e-159	1.61035	0.845	0.717	4.02102e-156	2	PLCG2
RMRP	2.66898e-129	0.390823	0.706	0.481	5.33795e-126	2	RMRP
OLIG11	8.09173e-109	0.383999	0.871	0.772	1.61835e-105	2	OLIG1
SCRG11	1.09824e-75	0.293093	0.96	0.936	2.19648e-72	2	SCRG1
OLIG21	2.25029e-68	0.358694	0.817	0.695	4.50057e-65	2	OLIG2
PTPRZ12	4.10971e-63	0.312203	0.961	0.901	8.21942e-60	2	PTPRZ1
PHLDA11	5.62067e-49	0.294843	0.886	0.801	1.12413e-45	2	PHLDA1
SOX41	3.23421e-34	0.430072	0.825	0.725	6.46841e-31	2	SOX4
NOVA11	1.22111e-29	0.295608	0.854	0.789	2.44221e-26	2	NOVA1
CD241	4.30595e-18	0.402557	0.568	0.456	8.61189e-15	2	CD24
APOD1	2.52658e-10	0.494308	0.893	0.844	5.05317e-07	2	APOD
STAG3	3.31395e-05	0.289946	0.226	0.165	0.0662791	2	STAG3
PLP1	0	4.0621	0.999	0.611	0	3	PLP1
PTGDS	0	3.41032	0.994	0.444	0	3	PTGDS
CRYAB	0	3.05768	0.988	0.52	0	3	CRYAB
PPP1R14A	0	3.0266	0.988	0.339	0	3	PPP1R14A
SELENOP	0	2.96184	0.966	0.442	0	3	SELENOP
MAG	0	2.63944	0.935	0.306	0	3	MAG
ERMN	0	2.60383	0.935	0.191	0	3	ERMN
TF	0	2.5795	0.953	0.515	0	3	TF
CLDN11	0	2.53549	0.937	0.476	0	3	CLDN11
CLDND1	0	2.34931	0.942	0.6	0	3	CLDND1
TMEM144	0	2.23294	0.865	0.327	0	3	TMEM144
APLP1	0	2.2318	0.941	0.586	0	3	APLP1
S100A1	0	2.22628	0.876	0.46	0	3	S100A1
CNP	0	2.1527	0.989	0.684	0	3	CNP
MYLK	0	2.07037	0.87	0.298	0	3	MYLK
GSN	0	2.03849	0.941	0.453	0	3	GSN
MOBP	0	2.01292	0.824	0.328	0	3	MOBP
EDIL3	0	1.99807	0.791	0.282	0	3	EDIL3
RNASE1	0	1.98392	0.884	0.185	0	3	RNASE1
ANLN	0	1.95846	0.828	0.298	0	3	ANLN
MBP	0	1.91536	0.998	0.789	0	3	MBP
SLAIN1	0	1.90585	0.869	0.488	0	3	SLAIN1
KLK6	0	1.85247	0.837	0.236	0	3	KLK6
KCNMB4	0	1.81646	0.812	0.227	0	3	KCNMB4
QDPR	0	1.81352	0.905	0.55	0	3	QDPR
S100B	0	1.75755	0.981	0.875	0	3	S100B
HSPA2	0	1.70513	0.846	0.466	0	3	HSPA2
PLA2G16	0	1.65269	0.868	0.58	0	3	PLA2G16
ATP1B1	0	1.63746	0.93	0.662	0	3	ATP1B1
PCDH9	0	1.59761	0.869	0.559	0	3	PCDH9
SLC12A2	0	1.58277	0.794	0.278	0	3	SLC12A2
DPYSL2	0	1.58093	0.904	0.681	0	3	DPYSL2
FEZ1	0	1.48195	0.874	0.689	0	3	FEZ1
NTM	0	1.48142	0.922	0.603	0	3	NTM
SERPINI1	0	1.35994	0.785	0.305	0	3	SERPINI1
VWA1	0	1.26088	0.799	0.341	0	3	VWA1
ADAMTS4	0	1.22452	0.722	0.162	0	3	ADAMTS4
HHATL	0	1.17	0.788	0.149	0	3	HHATL
DPYSL5	0	1.16796	0.766	0.305	0	3	DPYSL5
GPM6B	0	1.15815	0.998	0.915	0	3	GPM6B
FBXO32	0	1.14675	0.796	0.41	0	3	FBXO32
CHADL	0	1.1034	0.747	0.354	0	3	CHADL
FDFT1	0	1.10094	0.7	0.126	0	3	FDFT1
CNTNAP4	0	1.00405	0.715	0.098	0	3	CNTNAP4
NKAIN2	0	0.912046	0.654	0.091	0	3	NKAIN2
SPP1	0	0.911462	0.965	0.656	0	3	SPP1
TMEM178A	0	0.896828	0.785	0.376	0	3	TMEM178A
FNTB	0	0.858469	0.745	0.313	0	3	FNTB
KCNK1	0	0.787934	0.727	0.245	0	3	KCNK1
LINC01549	0	0.776861	0.722	0.299	0	3	LINC01549
FTH1	0	0.649625	0.999	0.993	0	3	FTH1
SLC5A11	0	0.602215	0.575	0.032	0	3	SLC5A11
PIEZO2	0	0.535851	0.615	0.074	0	3	PIEZO2
COL18A1	0	0.490713	0.694	0.242	0	3	COL18A1
ANKRD18A	0	0.332799	0.541	0.026	0	3	ANKRD18A
NEAT1	1.50561e-305	1.32162	0.963	0.704	3.01122e-302	3	NEAT1
PMP22	2.9527e-299	1.70686	0.804	0.394	5.9054e-296	3	PMP22
DLC1	1.78214e-291	0.623671	0.619	0.124	3.56429e-288	3	DLC1
SCD	1.11344e-290	1.29954	0.848	0.552	2.22688e-287	3	SCD
GALNT15	6.63712e-290	0.454642	0.596	0.081	1.32742e-286	3	GALNT15
TPPP	1.93754e-289	1.22158	0.673	0.12	3.87508e-286	3	TPPP
FAM107B	4.64666e-288	1.62693	0.777	0.255	9.29331e-285	3	FAM107B
SPARC	9.44797e-288	1.02214	0.834	0.518	1.88959e-284	3	SPARC
HCN2	1.70726e-286	0.913938	0.642	0.099	3.41452e-283	3	HCN2
ENPP2	1.90851e-284	1.90453	0.739	0.177	3.81702e-281	3	ENPP2
PAQR8	3.6742e-282	1.48732	0.75	0.351	7.34839e-279	3	PAQR8
CALM2	4.292e-281	0.792273	0.981	0.957	8.58399e-278	3	CALM2
APOD2	5.87329e-281	0.802824	0.984	0.834	1.17466e-277	3	APOD
TUBB4A	9.00663e-280	1.89671	0.813	0.503	1.80133e-276	3	TUBB4A
SLC7A14	2.48386e-279	0.758863	0.673	0.236	4.96772e-276	3	SLC7A14
SPOCK3	2.35192e-277	1.60998	0.71	0.099	4.70385e-274	3	SPOCK3
STMN4	1.05385e-275	1.81952	0.824	0.519	2.1077e-272	3	STMN4
GLUL	2.97565e-271	1.45037	0.83	0.593	5.95129e-268	3	GLUL
CHST2	2.62542e-268	0.254013	0.679	0.284	5.25084e-265	3	CHST2
RAPGEF5	7.56878e-267	1.83738	0.737	0.14	1.51376e-263	3	RAPGEF5
MAL	4.51701e-266	1.90284	0.739	0.265	9.03402e-263	3	MAL
TTLL7	1.1698e-263	1.66468	0.814	0.574	2.33959e-260	3	TTLL7
CLU	7.47749e-263	1.10812	0.937	0.682	1.4955e-259	3	CLU
MOG	1.8313e-262	1.49445	0.742	0.304	3.66261e-259	3	MOG
SEC14L5	1.48137e-260	0.634922	0.543	0.037	2.96275e-257	3	SEC14L5
QKI	1.27099e-259	1.05662	0.885	0.741	2.54198e-256	3	QKI
ACTB	6.9017e-259	0.691691	1	0.987	1.38034e-255	3	ACTB
CNTN2	2.29048e-258	1.8039	0.778	0.46	4.58095e-255	3	CNTN2
TBC1D12	9.26404e-258	0.889979	0.773	0.48	1.85281e-254	3	TBC1D12
CNTNAP2	1.73967e-257	0.495679	0.596	0.135	3.47935e-254	3	CNTNAP2
MAP7	4.97852e-257	1.79756	0.742	0.205	9.95705e-254	3	MAP7
TSC22D4	2.59262e-249	1.1153	0.929	0.784	5.18523e-246	3	TSC22D4
2021-09-08	2.75954e-246	1.53987	0.786	0.432	5.51908e-243	3	2021-09-08
S100A13	1.18734e-243	1.00533	0.808	0.31	2.37467e-240	3	S100A13
NDRG1	8.78137e-238	1.7283	0.734	0.337	1.75627e-234	3	NDRG1
FXYD7	1.31771e-233	0.497577	0.726	0.455	2.63542e-230	3	FXYD7
SVIP	4.14931e-233	1.32185	0.869	0.578	8.29863e-230	3	SVIP
ELOVL1	1.12813e-231	1.30536	0.756	0.349	2.25627e-228	3	ELOVL1
GPR37	1.06698e-229	1.68048	0.729	0.348	2.13397e-226	3	GPR37
AMER2	1.20042e-227	1.82595	0.749	0.429	2.40084e-224	3	AMER2
LGALS3BP	2.08523e-223	1.24826	0.882	0.596	4.17046e-220	3	LGALS3BP
SLC31A2	4.35566e-221	1.28893	0.754	0.434	8.71131e-218	3	SLC31A2
SIRT2	6.96312e-218	1.25622	0.917	0.688	1.39262e-214	3	SIRT2
EPS8	6.04902e-209	0.252153	0.691	0.214	1.2098e-205	3	EPS8
RAB40B	3.91459e-206	1.38554	0.711	0.354	7.82919e-203	3	RAB40B
PCSK6	1.28404e-200	1.0289	0.64	0.205	2.56809e-197	3	PCSK6
CAMK2N1	6.69451e-200	1.71081	0.741	0.471	1.3389e-196	3	CAMK2N1
PIP4K2A	1.68457e-199	1.63764	0.752	0.491	3.36914e-196	3	PIP4K2A
FGFR2	2.20309e-199	1.46359	0.726	0.412	4.40617e-196	3	FGFR2
STMN1	8.40179e-198	0.751395	0.97	0.919	1.68036e-194	3	STMN1
BRI3BP	8.61299e-195	0.357611	0.639	0.171	1.7226e-191	3	BRI3BP
RGCC	1.20278e-188	0.866977	0.772	0.487	2.40556e-185	3	RGCC
MAPK8IP1	4.18414e-188	1.34553	0.739	0.476	8.36828e-185	3	MAPK8IP1
AIF1L	6.50044e-186	1.35556	0.838	0.581	1.30009e-182	3	AIF1L
UGT8	2.36861e-185	1.3328	0.862	0.61	4.73721e-182	3	UGT8
RDX	2.05458e-182	1.10709	0.89	0.733	4.10915e-179	3	RDX
APP	2.4265e-180	1.35517	0.796	0.58	4.85301e-177	3	APP
TMEM273	5.84968e-180	0.269872	0.533	0.08	1.16994e-176	3	TMEM273
RASGRP3	3.96881e-178	0.727751	0.623	0.181	7.93763e-175	3	RASGRP3
LIPA	1.38405e-177	0.88687	0.743	0.457	2.76811e-174	3	LIPA
SORT1	1.03357e-176	1.22542	0.811	0.525	2.06714e-173	3	SORT1
LAMP2	3.87118e-175	1.36002	0.75	0.531	7.74236e-172	3	LAMP2
AK5	1.31103e-173	0.950407	0.552	0.035	2.62205e-170	3	AK5
FAM171A1	5.50089e-170	0.895867	0.674	0.38	1.10018e-166	3	FAM171A1
EFHD1	1.78468e-168	1.54505	0.658	0.223	3.56937e-165	3	EFHD1
ABCA2	9.02808e-168	1.6088	0.71	0.424	1.80562e-164	3	ABCA2
SLC44A1	4.71195e-164	0.783652	0.881	0.828	9.42389e-161	3	SLC44A1
MVB12B	1.09581e-156	0.857071	0.686	0.447	2.19163e-153	3	MVB12B
CNDP1	9.02546e-156	1.70988	0.653	0.178	1.80509e-152	3	CNDP1
HBEGF	4.27638e-155	0.306667	0.707	0.422	8.55276e-152	3	HBEGF
NECAB1	3.51168e-153	1.30522	0.639	0.263	7.02336e-150	3	NECAB1
TUBA1A	1.26677e-151	0.523349	1	0.976	2.53355e-148	3	TUBA1A
PADI2	6.74115e-150	0.882986	0.691	0.42	1.34823e-146	3	PADI2
LITAF	2.52184e-149	0.904866	0.693	0.336	5.04367e-146	3	LITAF
CA2	7.60285e-148	1.39624	0.616	0.142	1.52057e-144	3	CA2
2021-09-04	3.2925e-147	1.40791	0.671	0.312	6.585e-144	3	2021-09-04
USH1C	1.25765e-144	0.321646	0.535	0.13	2.5153e-141	3	USH1C
TMEM63A	2.22447e-143	1.10548	0.599	0.21	4.44894e-140	3	TMEM63A
PTMA	1.01296e-142	0.374923	0.997	0.995	2.02592e-139	3	PTMA
TNFRSF21	5.97749e-140	0.474458	0.712	0.453	1.1955e-136	3	TNFRSF21
SLC48A1	3.54796e-139	1.3162	0.723	0.493	7.09591e-136	3	SLC48A1
MTUS1	2.22779e-136	1.48199	0.639	0.192	4.45558e-133	3	MTUS1
PLPP2	1.37386e-135	1.1114	0.604	0.231	2.74772e-132	3	PLPP2
CTSD	4.83195e-132	0.745416	0.788	0.517	9.66389e-129	3	CTSD
CD9	7.61132e-131	1.07598	0.825	0.738	1.52226e-127	3	CD9
MAN2A1	1.05441e-130	1.24454	0.606	0.176	2.10882e-127	3	MAN2A1
LARP6	1.59468e-130	1.52045	0.702	0.513	3.18937e-127	3	LARP6
NKX6-2	9.04004e-126	1.44198	0.612	0.164	1.80801e-122	3	NKX6-2
EPB41L1	3.11919e-123	0.416589	0.226	0.455	6.23838e-120	3	EPB41L1
TMEM125	2.42501e-121	1.31047	0.582	0.137	4.85003e-118	3	TMEM125
LHPP	2.02605e-118	1.43318	0.612	0.188	4.0521e-115	3	LHPP
NINJ2	4.07624e-118	1.14983	0.552	0.104	8.15248e-115	3	NINJ2
RARRES3	1.00346e-117	1.14217	0.577	0.202	2.00693e-114	3	RARRES3
SFRP1	2.61309e-114	0.264987	0.233	0.362	5.22618e-111	3	SFRP1
DYNC1I1	5.02013e-112	0.455231	0.679	0.471	1.00403e-108	3	DYNC1I1
SLC6A9	5.55669e-107	0.408021	0.67	0.462	1.11134e-103	3	SLC6A9
TIMP2	4.3569e-106	0.839417	0.781	0.572	8.71379e-103	3	TIMP2
HSP90AA1	8.06472e-106	0.438973	0.97	0.944	1.61294e-102	3	HSP90AA1
BCAS1	7.62882e-101	1.0012	0.693	0.472	1.52576e-97	3	BCAS1
PRDX1	8.44323e-100	0.524649	0.946	0.921	1.68865e-96	3	PRDX1
GPD1	5.21409e-99	0.81499	0.684	0.471	1.04282e-95	3	GPD1
SYPL1	3.12411e-98	0.833832	0.574	0.225	6.24822e-95	3	SYPL1
OSBPL1A	1.30161e-95	1.41661	0.652	0.437	2.60322e-92	3	OSBPL1A
CYB5D2	1.46406e-95	0.386035	0.672	0.414	2.92813e-92	3	CYB5D2
PHGDH	1.48825e-95	0.633673	0.753	0.526	2.9765e-92	3	PHGDH
LINC01315	1.92397e-95	0.480425	0.663	0.427	3.84793e-92	3	LINC01315
CAVIN1	7.48867e-92	0.620334	0.666	0.467	1.49773e-88	3	CAVIN1
GJC2	5.3168e-91	0.476874	0.213	0.016	1.06336e-87	3	GJC2
HIST1H2AC	1.16535e-90	0.494318	0.646	0.38	2.3307e-87	3	HIST1H2AC
DST	3.17941e-88	0.89485	0.769	0.717	6.35881e-85	3	DST
SCARB21	3.71296e-88	0.978187	0.841	0.662	7.42592e-85	3	SCARB2
GRM3	2.38256e-85	0.601445	0.23	0.124	4.76512e-82	3	GRM3
FOLH1	6.87131e-83	0.78697	0.477	0.042	1.37426e-79	3	FOLH1
CDC42BPA	7.26856e-83	0.368584	0.313	0.538	1.45371e-79	3	CDC42BPA
BHLHE41	3.00994e-82	0.824087	0.638	0.38	6.01988e-79	3	BHLHE41
FOSB	1.11023e-77	0.610326	0.831	0.6	2.22045e-74	3	FOSB
ASPA	1.14717e-75	0.79094	0.492	0.136	2.29433e-72	3	ASPA
PSRC1	4.77546e-74	0.386444	0.311	0.525	9.55093e-71	3	PSRC1
CKB	6.16193e-73	0.906723	0.798	0.695	1.23239e-69	3	CKB
CARNS1	6.23853e-73	1.39845	0.551	0.179	1.24771e-69	3	CARNS1
CMTM5	7.18373e-73	1.36911	0.629	0.477	1.43675e-69	3	CMTM5
SLC24A2	7.33612e-71	1.37139	0.613	0.428	1.46722e-67	3	SLC24A2
PACS2	1.38305e-70	1.12171	0.576	0.31	2.76611e-67	3	PACS2
TRIM2	8.17623e-69	1.17715	0.613	0.47	1.63525e-65	3	TRIM2
MYADM	2.17165e-68	0.296185	0.687	0.496	4.3433e-65	3	MYADM
GNAI1	1.49567e-65	0.924591	0.672	0.511	2.99135e-62	3	GNAI1
MAP1B	3.39578e-65	0.793601	0.9	0.765	6.79156e-62	3	MAP1B
LIFR	3.53276e-65	0.519941	0.288	0.43	7.06551e-62	3	LIFR
HAPLN2	1.22712e-61	1.36268	0.617	0.432	2.45424e-58	3	HAPLN2
PEA15	2.49682e-61	0.771377	0.825	0.638	4.99363e-58	3	PEA15
BACE1	2.63465e-61	1.07928	0.591	0.412	5.26931e-58	3	BACE1
AC009063.2	1.96207e-60	0.59636	0.439	0.022	3.92414e-57	3	AC009063.2
CSRP1	2.4036e-60	1.1728	0.586	0.395	4.80719e-57	3	CSRP1
HEPACAM	1.96836e-59	1.02841	0.562	0.339	3.93672e-56	3	HEPACAM
ADAMTS1	2.87403e-59	0.285236	0.52	0.284	5.74807e-56	3	ADAMTS1
LDB3	3.41952e-58	0.564258	0.25	0.15	6.83905e-55	3	LDB3
LANCL1	3.83252e-58	1.32147	0.585	0.361	7.66505e-55	3	LANCL1
OLIG12	3.91163e-58	0.780151	0.893	0.772	7.82326e-55	3	OLIG1
GPRC5B	2.8395e-54	1.0146	0.672	0.625	5.67899e-51	3	GPRC5B
LINC01170	2.93896e-52	0.284252	0.255	0.285	5.87792e-49	3	LINC01170
ANKS1B	3.0614e-51	1.12533	0.622	0.515	6.12281e-48	3	ANKS1B
ZNF536	5.69176e-51	0.682692	0.271	0.115	1.13835e-47	3	ZNF536
ARHGAP21	2.86074e-49	1.16089	0.646	0.552	5.72148e-46	3	ARHGAP21
SNORC	3.28679e-49	0.374803	0.729	0.523	6.57358e-46	3	SNORC
INF2	2.41752e-46	0.619448	0.257	0.271	4.83503e-43	3	INF2
CKAP5	5.27188e-46	0.250413	0.58	0.372	1.05438e-42	3	CKAP5
ELAVL3	8.37441e-46	0.935923	0.7	0.572	1.67488e-42	3	ELAVL3
DAAM2	1.07721e-44	0.861418	0.496	0.229	2.15443e-41	3	DAAM2
DIXDC1	1.59418e-44	1.02173	0.555	0.372	3.18835e-41	3	DIXDC1
APBB1	1.65414e-44	1.09089	0.604	0.461	3.30829e-41	3	APBB1
SRCIN1	4.88652e-44	1.08385	0.544	0.352	9.77303e-41	3	SRCIN1
CDKN1C	5.31743e-44	1.15286	0.593	0.449	1.06349e-40	3	CDKN1C
HAGHL	2.74656e-43	0.330414	0.573	0.36	5.49312e-40	3	HAGHL
PEX5L	5.93196e-43	1.29213	0.512	0.151	1.18639e-39	3	PEX5L
FRMD4B	7.51353e-43	1.17672	0.594	0.446	1.50271e-39	3	FRMD4B
KLHL32	9.41239e-42	0.698888	0.297	0.353	1.88248e-38	3	KLHL32
STAT1	5.01822e-40	0.387871	0.336	0.537	1.00364e-36	3	STAT1
FAM13C	1.08769e-39	0.642525	0.333	0.482	2.17537e-36	3	FAM13C
GNG7	6.17171e-39	1.17849	0.626	0.515	1.23434e-35	3	GNG7
H2AFJ	8.9129e-39	0.493462	0.303	0.415	1.78258e-35	3	H2AFJ
EFNA1	9.16967e-39	0.383809	0.72	0.542	1.83393e-35	3	EFNA1
GPIHBP1	4.25487e-38	0.472963	0.232	0.057	8.50973e-35	3	GPIHBP1
SEC11C	5.6662e-36	0.585136	0.865	0.688	1.13324e-32	3	SEC11C
ZNF488	1.71834e-35	0.409839	0.308	0.352	3.43668e-32	3	ZNF488
MT31	1.9059e-35	0.31739	0.911	0.902	3.8118e-32	3	MT3
LAYN	1.47931e-34	0.467808	0.307	0.324	2.95863e-31	3	LAYN
CDH19	2.24783e-34	0.593506	0.408	0.015	4.49565e-31	3	CDH19
PHLDA3	8.22748e-34	0.847109	0.556	0.406	1.6455e-30	3	PHLDA3
SYNM	3.0422e-33	0.319647	0.405	0.483	6.0844e-30	3	SYNM
CDK18	6.29647e-33	1.2492	0.544	0.376	1.25929e-29	3	CDK18
PSAP	2.75949e-31	0.430751	0.876	0.812	5.51897e-28	3	PSAP
DNAJC6	2.5633e-30	1.03964	0.546	0.427	5.1266e-27	3	DNAJC6
FAM124A	3.16388e-30	0.601838	0.304	0.324	6.32776e-27	3	FAM124A
LINC00844	1.15787e-29	0.445567	0.599	0.466	2.31574e-26	3	LINC00844
NUCKS1	1.34953e-29	0.31991	0.884	0.867	2.69906e-26	3	NUCKS1
FGF1	1.63632e-29	0.946639	0.415	0.071	3.27265e-26	3	FGF1
MAPT	9.90631e-29	0.333278	0.391	0.607	1.98126e-25	3	MAPT
LMNA	1.54386e-28	0.546402	0.784	0.638	3.08772e-25	3	LMNA
PTPRD	5.71635e-28	1.26296	0.556	0.461	1.14327e-24	3	PTPRD
PLEKHH1	3.748e-27	1.15143	0.49	0.239	7.49601e-24	3	PLEKHH1
RGN	8.79686e-27	0.622838	0.328	0.397	1.75937e-23	3	RGN
ATP1A1	4.00307e-25	0.41673	0.565	0.362	8.00614e-22	3	ATP1A1
TMEM151A	4.82394e-25	0.962677	0.524	0.359	9.64788e-22	3	TMEM151A
SLCO1A2	1.26042e-24	0.718059	0.285	0.272	2.52085e-21	3	SLCO1A2
RAD21	7.49216e-24	0.379104	0.687	0.491	1.49843e-20	3	RAD21
CREB5	6.93824e-22	0.400307	0.401	0.602	1.38765e-18	3	CREB5
GJB1	7.41518e-22	1.15932	0.495	0.26	1.48304e-18	3	GJB1
ADARB2-AS1	2.03857e-21	0.461815	0.385	0.034	4.07713e-18	3	ADARB2-AS1
DDR1	2.25383e-21	0.672145	0.679	0.606	4.50767e-18	3	DDR1
LRP2	1.1904e-20	0.685197	0.294	0.045	2.38079e-17	3	LRP2
HEG1	1.90679e-19	0.252591	0.45	0.254	3.81357e-16	3	HEG1
AC006059.1	3.6115e-19	0.428509	0.297	0.144	7.22301e-16	3	AC006059.1
CADM2	7.36344e-19	0.292411	0.477	0.628	1.47269e-15	3	CADM2
NCAM1	1.13391e-18	0.853096	0.597	0.648	2.26782e-15	3	NCAM1
TTYH11	1.76266e-18	0.571609	0.848	0.728	3.52532e-15	3	TTYH1
TTYH2	1.33931e-15	1.11586	0.474	0.282	2.67863e-12	3	TTYH2
SOX10	1.93688e-15	0.447124	0.478	0.605	3.87375e-12	3	SOX10
TNS1	3.88369e-15	0.300562	0.431	0.243	7.76738e-12	3	TNS1
FAIM2	5.98267e-15	0.936338	0.633	0.55	1.19653e-11	3	FAIM2
ACSL1	9.56476e-15	0.4318	0.408	0.189	1.91295e-11	3	ACSL1
RHOU	2.88969e-14	1.15849	0.535	0.482	5.77938e-11	3	RHOU
NUAK1	1.54264e-13	0.702933	0.357	0.382	3.08529e-10	3	NUAK1
RETREG1	2.07872e-13	0.851961	0.544	0.452	4.15743e-10	3	RETREG1
HHIP	3.77784e-13	0.94924	0.433	0.158	7.55568e-10	3	HHIP
NDRG2	1.73159e-12	0.58617	0.373	0.485	3.46319e-09	3	NDRG2
CERCAM	2.66141e-12	0.838428	0.348	0.382	5.32283e-09	3	CERCAM
RHOB	2.95188e-12	0.506145	0.787	0.668	5.90377e-09	3	RHOB
BOK	1.71113e-11	0.944391	0.498	0.4	3.42226e-08	3	BOK
SCD51	1.96449e-11	0.332956	0.721	0.814	3.92899e-08	3	SCD5
ARFGEF3	2.15179e-11	0.703349	0.421	0.514	4.30358e-08	3	ARFGEF3
IFI61	3.10599e-11	0.511893	0.774	0.659	6.21199e-08	3	IFI6
DHCR24	3.14503e-11	0.548059	0.478	0.547	6.29006e-08	3	DHCR24
LGI4	1.18205e-10	0.594723	0.388	0.165	2.3641e-07	3	LGI4
PSD3	5.20877e-10	0.717368	0.412	0.467	1.04175e-06	3	PSD3
GNAO1	1.54801e-09	0.738033	0.423	0.539	3.09603e-06	3	GNAO1
PLLP1	4.22732e-09	0.435587	0.71	0.742	8.45464e-06	3	PLLP
AL359091.1	1.39646e-08	0.833217	0.366	0.409	2.79292e-05	3	AL359091.1
GAS7	2.40327e-08	0.87871	0.344	0.255	4.80653e-05	3	GAS7
SHROOM4	2.71223e-08	0.335927	0.419	0.459	5.42446e-05	3	SHROOM4
CLMN	3.98811e-08	0.885314	0.349	0.3	7.97623e-05	3	CLMN
SLC6A8	4.58885e-08	0.759456	0.461	0.35	9.17771e-05	3	SLC6A8
OPALIN	4.85538e-08	0.837018	0.277	0.054	9.71075e-05	3	OPALIN
TMCC3	5.41962e-08	0.473209	0.287	0.198	0.000108392	3	TMCC3
SH3GL3	1.74421e-07	0.681159	0.32	0.24	0.000348842	3	SH3GL3
DDIT3	2.59987e-07	0.461537	0.435	0.47	0.000519973	3	DDIT3
TPPP3	2.66862e-07	0.561677	0.716	0.67	0.000533725	3	TPPP3
PLCL1	2.69568e-07	0.837001	0.375	0.376	0.000539137	3	PLCL1
TJP1	3.27369e-07	0.530621	0.721	0.632	0.000654737	3	TJP1
DOCK9	3.44405e-07	0.545941	0.392	0.212	0.000688809	3	DOCK9
IFIT2	3.57938e-07	0.818568	0.384	0.419	0.000715877	3	IFIT2
SEMA4D	3.63216e-07	0.728536	0.355	0.303	0.000726433	3	SEMA4D
PFN1	1.09643e-06	0.345767	0.677	0.697	0.00219286	3	PFN1
EPB41L3	1.12098e-06	0.836229	0.362	0.329	0.00224195	3	EPB41L3
ITGAV	1.30408e-06	0.294702	0.595	0.594	0.00260816	3	ITGAV
SEMA3B	3.89932e-06	0.94422	0.46	0.371	0.00779864	3	SEMA3B
C10orf90	1.47341e-05	0.354542	0.338	0.172	0.0294681	3	C10orf90
PSAT1	2.14488e-05	0.437269	0.744	0.653	0.0428977	3	PSAT1
LIMCH1	2.95495e-05	1.01385	0.488	0.465	0.059099	3	LIMCH1
MAP1A1	3.39948e-05	0.53068	0.702	0.713	0.0679895	3	MAP1A
HEPN1	4.81728e-05	0.815695	0.408	0.449	0.0963456	3	HEPN1
GLDN	0.000137928	0.451421	0.359	0.288	0.275857	3	GLDN
MID1IP1	0.000407656	0.718904	0.412	0.508	0.815313	3	MID1IP1
INSR	0.000763742	0.552385	0.481	0.45	1	3	INSR
ABCA8	0.00134361	0.812466	0.353	0.025	1	3	ABCA8
SYNJ2	0.00141759	1.08052	0.425	0.258	1	3	SYNJ2
SOX8	0.00170113	0.498963	0.664	0.563	1	3	SOX8
PPP2R2C	0.00237284	0.299259	0.385	0.18	1	3	PPP2R2C
PRR18	0.00356698	0.741694	0.32	0.089	1	3	PRR18
PRRG1	0.003892	0.698683	0.378	0.335	1	3	PRRG1
ANK3	0.00409716	0.873602	0.526	0.545	1	3	ANK3
DUT	0	1.26221	0.9	0.471	0	4	DUT
GINS2	0	1.19361	0.815	0.403	0	4	GINS2
PCLAF	0	1.1671	0.732	0.211	0	4	PCLAF
TUBB	0	1.07055	0.985	0.836	0	4	TUBB
H2AFZ	0	0.959144	0.995	0.846	0	4	H2AFZ
TUBA1B	0	0.895936	0.997	0.935	0	4	TUBA1B
SMC2	3.34056e-304	1.00235	0.901	0.611	6.68113e-301	4	SMC2
ORC6	3.13e-299	0.85655	0.747	0.259	6.26e-296	4	ORC6
CENPU	3.73259e-279	0.753232	0.691	0.229	7.46518e-276	4	CENPU
PCNA	4.54907e-273	1.12591	0.822	0.515	9.09815e-270	4	PCNA
CENPH	2.49576e-253	0.811408	0.727	0.329	4.99152e-250	4	CENPH
RPA3	1.56721e-250	0.872977	0.9	0.573	3.13441e-247	4	RPA3
MAD2L1	9.5549e-248	0.681955	0.714	0.278	1.91098e-244	4	MAD2L1
DHFR	2.06534e-245	0.996505	0.788	0.476	4.13069e-242	4	DHFR
TYMS	2.22694e-242	0.857039	0.729	0.379	4.45388e-239	4	TYMS
UBE2T	2.36014e-239	0.886728	0.768	0.433	4.72028e-236	4	UBE2T
MCM10	7.80151e-238	0.494372	0.584	0.2	1.5603e-234	4	MCM10
CENPK	4.35667e-237	0.674867	0.672	0.289	8.71333e-234	4	CENPK
RANBP1	6.03747e-237	0.781658	0.926	0.715	1.20749e-233	4	RANBP1
HELLS	1.45011e-226	0.806281	0.748	0.423	2.90022e-223	4	HELLS
GGH	3.57992e-226	0.791353	0.793	0.536	7.15985e-223	4	GGH
PTMA1	4.46469e-220	0.461546	1	0.995	8.92937e-217	4	PTMA
CDC45	5.5994e-217	0.372547	0.532	0.141	1.11988e-213	4	CDC45
MCM7	3.3723e-214	0.808286	0.724	0.36	6.74459e-211	4	MCM7
RAD51AP1	6.99902e-213	0.594887	0.609	0.239	1.3998e-209	4	RAD51AP1
NASP	5.04557e-210	0.705125	0.941	0.726	1.00911e-206	4	NASP
HMGB2	6.14228e-207	0.785231	0.829	0.474	1.22846e-203	4	HMGB2
CLSPN	8.21836e-207	0.933815	0.693	0.386	1.64367e-203	4	CLSPN
HIST1H4C	1.20957e-199	1.2312	0.944	0.773	2.41913e-196	4	HIST1H4C
GMNN	5.31408e-190	0.746098	0.736	0.461	1.06282e-186	4	GMNN
SMC4	6.21053e-188	0.630521	0.785	0.459	1.24211e-184	4	SMC4
MELK	1.17401e-187	0.366151	0.543	0.178	2.34802e-184	4	MELK
CHEK1	1.44093e-187	0.685651	0.667	0.379	2.88186e-184	4	CHEK1
PBK	2.81093e-185	0.377685	0.579	0.219	5.62185e-182	4	PBK
CENPW	3.31168e-185	0.458649	0.612	0.245	6.62336e-182	4	CENPW
LSM4	1.26609e-178	0.680305	0.861	0.62	2.53217e-175	4	LSM4
TOP2A	1.1203e-176	0.576316	0.732	0.458	2.24059e-173	4	TOP2A
CDT1	2.10213e-172	0.466648	0.617	0.323	4.20425e-169	4	CDT1
HMGB1	2.93392e-170	0.590312	0.986	0.915	5.86785e-167	4	HMGB1
MCM3	2.07383e-166	0.596847	0.614	0.274	4.14766e-163	4	MCM3
TK1	2.06785e-163	0.461821	0.504	0.15	4.1357e-160	4	TK1
CENPF	4.48864e-163	0.353378	0.769	0.547	8.97729e-160	4	CENPF
YBX1	4.79663e-163	0.473511	0.994	0.949	9.59326e-160	4	YBX1
KNL1	2.33902e-161	0.315859	0.589	0.274	4.67805e-158	4	KNL1
BRCA2	1.80221e-160	0.378468	0.547	0.216	3.60442e-157	4	BRCA2
CDK1	2.06907e-152	0.57643	0.617	0.316	4.13814e-149	4	CDK1
HMGN2	3.40589e-152	0.625166	0.967	0.845	6.81179e-149	4	HMGN2
DNMT1	1.00339e-149	0.572174	0.745	0.444	2.00677e-146	4	DNMT1
NUSAP1	1.74812e-147	0.655483	0.685	0.401	3.49624e-144	4	NUSAP1
DTL	4.01713e-147	0.455625	0.579	0.322	8.03426e-144	4	DTL
HNRNPAB	2.77583e-146	0.57353	0.893	0.708	5.55165e-143	4	HNRNPAB
RPL39L	1.86287e-145	0.583511	0.812	0.609	3.72575e-142	4	RPL39L
PA2G4	2.19494e-142	0.520768	0.942	0.757	4.38989e-139	4	PA2G4
SGO1	4.97399e-140	0.388455	0.564	0.27	9.94798e-137	4	SGO1
RFC4	8.41433e-140	0.519965	0.642	0.396	1.68287e-136	4	RFC4
STMN11	1.80809e-139	0.45944	0.986	0.917	3.61619e-136	4	STMN1
WDR76	4.12399e-139	0.524646	0.606	0.341	8.24799e-136	4	WDR76
AC011447.3	3.58039e-138	0.409086	0.624	0.426	7.16077e-135	4	AC011447.3
MCM4	2.08643e-137	0.593879	0.615	0.358	4.17286e-134	4	MCM4
MCM5	2.90747e-135	0.568131	0.575	0.238	5.81493e-132	4	MCM5
RTKN2	1.06015e-132	0.271463	0.501	0.206	2.12029e-129	4	RTKN2
ZWINT	3.01135e-132	0.610582	0.658	0.443	6.02271e-129	4	ZWINT
TUBB2B1	8.54926e-131	0.481404	0.96	0.846	1.70985e-127	4	TUBB2B
ZWILCH	2.70252e-130	0.316659	0.597	0.368	5.40504e-127	4	ZWILCH
CMSS1	1.13383e-129	0.533196	0.816	0.624	2.26766e-126	4	CMSS1
XRCC2	3.82513e-129	0.411168	0.575	0.357	7.65026e-126	4	XRCC2
MCM2	4.28457e-126	0.356537	0.559	0.32	8.56914e-123	4	MCM2
FEN1	4.41236e-122	0.567098	0.595	0.353	8.82472e-119	4	FEN1
CDK4	2.27188e-120	0.522403	0.807	0.595	4.54376e-117	4	CDK4
LMNB1	4.23829e-119	0.334124	0.6	0.389	8.47658e-116	4	LMNB1
ANP32B	6.32674e-119	0.462917	0.928	0.735	1.26535e-115	4	ANP32B
CTNNAL11	1.17082e-118	0.430687	0.753	0.593	2.34163e-115	4	CTNNAL1
TACC3	5.18383e-118	0.250869	0.461	0.168	1.03677e-114	4	TACC3
CENPN	4.52845e-117	0.434888	0.626	0.422	9.0569e-114	4	CENPN
FAM111B	1.05487e-116	0.497277	0.508	0.21	2.10974e-113	4	FAM111B
KIF22	1.0624e-115	0.362602	0.666	0.446	2.12481e-112	4	KIF22
CKS2	1.36982e-115	0.381141	0.757	0.487	2.73965e-112	4	CKS2
TOPBP1	1.60432e-115	0.356746	0.653	0.397	3.20864e-112	4	TOPBP1
DSN1	6.63877e-115	0.360473	0.556	0.34	1.32775e-111	4	DSN1
USP1	1.23991e-113	0.508492	0.766	0.551	2.47982e-110	4	USP1
ATAD5	9.40092e-112	0.486975	0.549	0.274	1.88018e-108	4	ATAD5
CKS1B	1.10635e-110	0.408782	0.667	0.381	2.21271e-107	4	CKS1B
PRDX2	2.25382e-110	0.316474	0.953	0.839	4.50765e-107	4	PRDX2
MNS1	4.32672e-110	0.509827	0.647	0.487	8.65343e-107	4	MNS1
CDCA5	1.12869e-108	0.329421	0.471	0.18	2.25738e-105	4	CDCA5
RPS21	7.91043e-108	0.301342	0.999	0.988	1.58209e-104	4	RPS2
LSM5	1.29895e-107	0.411175	0.834	0.556	2.59789e-104	4	LSM5
TMEM106C	2.90405e-107	0.530418	0.688	0.484	5.80809e-104	4	TMEM106C
DCTPP1	9.25638e-107	0.513503	0.7	0.471	1.85128e-103	4	DCTPP1
NUDT1	2.37774e-105	0.420651	0.68	0.389	4.75549e-102	4	NUDT1
PSMC3IP	1.06491e-104	0.347898	0.522	0.29	2.12981e-101	4	PSMC3IP
PAICS	5.80745e-104	0.445513	0.633	0.366	1.16149e-100	4	PAICS
MKI67	9.91894e-104	0.471155	0.568	0.306	1.98379e-100	4	MKI67
CENPM	7.3495e-103	0.408131	0.475	0.162	1.4699e-99	4	CENPM
CHAF1A	1.18197e-102	0.365771	0.496	0.245	2.36394e-99	4	CHAF1A
FANCI	2.8362e-102	0.348729	0.575	0.411	5.6724e-99	4	FANCI
PEG101	7.93809e-101	0.418501	0.812	0.665	1.58762e-97	4	PEG10
BIRC5	5.15333e-100	0.337672	0.613	0.402	1.03067e-96	4	BIRC5
RAN	6.73984e-100	0.398933	0.922	0.733	1.34797e-96	4	RAN
RBBP8	1.70466e-99	0.397505	0.557	0.3	3.40932e-96	4	RBBP8
TMEM97	8.9556e-99	0.402858	0.691	0.543	1.79112e-95	4	TMEM97
MCM6	5.34763e-97	0.457464	0.606	0.429	1.06953e-93	4	MCM6
NUCKS11	2.95336e-95	0.354537	0.961	0.859	5.90673e-92	4	NUCKS1
MYBL2	6.45404e-95	0.294802	0.394	0.095	1.29081e-91	4	MYBL2
MND1	9.16295e-95	0.45915	0.469	0.191	1.83259e-91	4	MND1
TCEAL21	2.06538e-93	0.304683	0.823	0.692	4.13076e-90	4	TCEAL2
RRM1	1.84304e-92	0.303296	0.503	0.259	3.68609e-89	4	RRM1
RFC3	9.35497e-92	0.301955	0.466	0.179	1.87099e-88	4	RFC3
BRCA1	1.20178e-91	0.428121	0.5	0.246	2.40357e-88	4	BRCA1
DEK	2.11395e-90	0.455107	0.801	0.63	4.22791e-87	4	DEK
TXN	6.09771e-90	0.396641	0.961	0.839	1.21954e-86	4	TXN
OLIG22	1.6425e-89	0.311471	0.853	0.693	3.28499e-86	4	OLIG2
ATAD2	2.13775e-88	0.571741	0.556	0.333	4.2755e-85	4	ATAD2
NME1	6.63238e-88	0.408229	0.887	0.716	1.32648e-84	4	NME1
TMPO	6.19782e-87	0.314943	0.594	0.314	1.23956e-83	4	TMPO
DTYMK	7.70667e-87	0.422351	0.68	0.494	1.54133e-83	4	DTYMK
DNAJC9	7.70131e-86	0.524001	0.625	0.442	1.54026e-82	4	DNAJC9
FANCA	2.46636e-85	0.332624	0.547	0.347	4.93272e-82	4	FANCA
ACAT2	7.39054e-84	0.383339	0.769	0.632	1.47811e-80	4	ACAT2
CDCA7	1.02016e-83	0.333048	0.447	0.17	2.04032e-80	4	CDCA7
HMGA11	1.446e-83	0.301005	0.78	0.493	2.892e-80	4	HMGA1
FXYD6	1.74573e-80	0.286752	0.824	0.708	3.49147e-77	4	FXYD6
CCND11	6.91117e-80	0.307266	0.812	0.675	1.38223e-76	4	CCND1
YEATS4	1.16624e-79	0.348138	0.559	0.323	2.33248e-76	4	YEATS4
HMGB3	9.99435e-79	0.272871	0.69	0.561	1.99887e-75	4	HMGB3
GAPDH	1.74002e-78	0.251658	0.995	0.978	3.48005e-75	4	GAPDH
PRIM1	2.54291e-78	0.361187	0.565	0.372	5.08582e-75	4	PRIM1
PHLDA12	2.74952e-78	0.280451	0.923	0.799	5.49905e-75	4	PHLDA1
EZH2	2.76126e-78	0.288137	0.524	0.26	5.52251e-75	4	EZH2
ASCL1	3.00518e-78	0.264971	0.715	0.588	6.01036e-75	4	ASCL1
SLBP	2.36998e-76	0.444379	0.638	0.481	4.73996e-73	4	SLBP
CSRP2	3.86897e-76	0.292763	0.621	0.518	7.73793e-73	4	CSRP2
SPC25	7.42026e-76	0.30969	0.513	0.314	1.48405e-72	4	SPC25
CRNDE	8.33585e-75	0.323746	0.813	0.681	1.66717e-71	4	CRNDE
HES61	1.84986e-74	0.294569	0.788	0.653	3.69973e-71	4	HES6
HRASLS	5.74747e-74	0.256261	0.641	0.522	1.14949e-70	4	HRASLS
CTHRC11	1.43443e-73	0.272378	0.655	0.548	2.86886e-70	4	CTHRC1
HNRNPD	8.85502e-73	0.366778	0.852	0.706	1.771e-69	4	HNRNPD
H2AFX	1.17233e-72	0.340541	0.672	0.552	2.34467e-69	4	H2AFX
PFN2	2.26766e-72	0.290873	0.855	0.728	4.53533e-69	4	PFN2
ASF1B	2.27475e-72	0.319166	0.431	0.193	4.54949e-69	4	ASF1B
POLD3	3.2658e-72	0.361446	0.602	0.443	6.5316e-69	4	POLD3
GNG4	2.77934e-71	0.286604	0.683	0.573	5.55868e-68	4	GNG4
ENO11	1.5051e-70	0.333778	0.938	0.829	3.01019e-67	4	ENO1
CNTN11	5.36199e-70	0.254489	0.707	0.595	1.0724e-66	4	CNTN1
RARRES21	1.09741e-69	0.300068	0.726	0.614	2.19482e-66	4	RARRES2
PDCD5	1.90192e-69	0.336167	0.821	0.613	3.80383e-66	4	PDCD5
ODC1	6.80885e-69	0.300141	0.762	0.645	1.36177e-65	4	ODC1
SAE1	2.76517e-68	0.263824	0.562	0.344	5.53034e-65	4	SAE1
ADH5	3.90921e-68	0.284133	0.719	0.574	7.81842e-65	4	ADH5
ILF2	1.72678e-66	0.313633	0.83	0.681	3.45357e-63	4	ILF2
RRM2	4.43665e-62	0.430108	0.433	0.213	8.8733e-59	4	RRM2
H2AFV	1.75789e-60	0.306919	0.875	0.718	3.51577e-57	4	H2AFV
WDR34	1.30602e-59	0.279008	0.569	0.435	2.61203e-56	4	WDR34
VRK1	1.12259e-58	0.273545	0.434	0.23	2.24517e-55	4	VRK1
BAALC1	2.02902e-57	0.253254	0.826	0.716	4.05804e-54	4	BAALC
ESCO2	8.75778e-57	0.359605	0.392	0.153	1.75156e-53	4	ESCO2
PKM	5.76681e-56	0.294729	0.833	0.671	1.15336e-52	4	PKM
TUBB4B	8.72124e-53	0.263498	0.821	0.718	1.74425e-49	4	TUBB4B
TPM21	1.47161e-51	0.254177	0.786	0.687	2.94321e-48	4	TPM2
FBXO5	1.35526e-48	0.267681	0.513	0.371	2.71053e-45	4	FBXO5
NPY1	6.3208e-46	0.268949	0.733	0.643	1.26416e-42	4	NPY
TUBG1	2.11384e-44	0.309503	0.55	0.415	4.22767e-41	4	TUBG1
HIST2H2AC	5.97313e-37	0.305033	0.523	0.431	1.19463e-33	4	HIST2H2AC
CDC6	2.64506e-34	0.253679	0.384	0.191	5.29012e-31	4	CDC6
GTSE1	7.03328e-31	0.252147	0.504	0.43	1.40666e-27	4	GTSE1
UHRF1	7.20069e-27	0.275578	0.46	0.367	1.44014e-23	4	UHRF1
UNG	9.36613e-12	0.267422	0.403	0.352	1.87323e-08	4	UNG
CCL3	0	3.64861	0.862	0.585	0	5	CCL3
CCL4	0	3.64821	0.842	0.606	0	5	CCL4
CD74	0	3.63858	0.997	0.514	0	5	CD74
APOC1	0	3.50777	0.976	0.551	0	5	APOC1
C1QB	0	3.447	0.993	0.492	0	5	C1QB
APOE	0	3.36841	0.995	0.709	0	5	APOE
HLA-DRA	0	3.35374	0.995	0.38	0	5	HLA-DRA
C1QA	0	3.1182	0.987	0.409	0	5	C1QA
HLA-DRB1	0	3.0413	0.984	0.302	0	5	HLA-DRB1
C1QC	0	3.0061	0.967	0.413	0	5	C1QC
SPP11	0	2.98844	0.959	0.66	0	5	SPP1
TYROBP	0	2.93163	0.988	0.357	0	5	TYROBP
HLA-DPB1	0	2.77904	0.954	0.259	0	5	HLA-DPB1
HLA-DPA1	0	2.72713	0.95	0.25	0	5	HLA-DPA1
RNASET2	0	2.72581	0.95	0.273	0	5	RNASET2
FCER1G	0	2.71857	0.964	0.419	0	5	FCER1G
SRGN	0	2.59066	0.91	0.285	0	5	SRGN
FTL	0	2.56331	1	0.97	0	5	FTL
AIF1	0	2.49005	0.91	0.292	0	5	AIF1
HLA-DQB1	0	2.43677	0.905	0.22	0	5	HLA-DQB1
TREM2	0	2.38696	0.864	0.43	0	5	TREM2
S100A11	0	2.32429	0.938	0.35	0	5	S100A11
CYBA	0	2.23127	0.907	0.325	0	5	CYBA
SAT1	0	2.20972	0.976	0.657	0	5	SAT1
NPC2	0	2.18824	0.942	0.377	0	5	NPC2
HLA-DQA1	0	2.14324	0.811	0.158	0	5	HLA-DQA1
ALOX5AP	0	2.09125	0.832	0.26	0	5	ALOX5AP
LAPTM5	0	2.06841	0.869	0.279	0	5	LAPTM5
C3	0	1.984	0.776	0.379	0	5	C3
RGS1	0	1.94328	0.741	0.206	0	5	RGS1
RGS10	0	1.94037	0.829	0.303	0	5	RGS10
TMSB4X	0	1.93836	1	0.99	0	5	TMSB4X
CTSS	0	1.91294	0.788	0.215	0	5	CTSS
HLA-DMA	0	1.91102	0.815	0.256	0	5	HLA-DMA
FCGR3A	0	1.85436	0.756	0.345	0	5	FCGR3A
CTSB	0	1.83717	0.827	0.542	0	5	CTSB
HLA-DMB	0	1.79346	0.759	0.182	0	5	HLA-DMB
GPR34	0	1.76301	0.722	0.241	0	5	GPR34
MS4A7	0	1.7592	0.699	0.218	0	5	MS4A7
FCGRT	0	1.60342	0.733	0.236	0	5	FCGRT
KCTD12	0	1.47523	0.649	0.134	0	5	KCTD12
LY86	0	1.4612	0.681	0.16	0	5	LY86
NEAT11	0	1.41862	0.967	0.706	0	5	NEAT1
HLA-E	0	1.40611	0.833	0.408	0	5	HLA-E
PSAP1	0	1.26023	0.928	0.808	0	5	PSAP
FTH11	0	0.816756	0.997	0.993	0	5	FTH1
P2RY12	0	0.694878	0.455	0.042	0	5	P2RY12
A2M	4.52256e-304	1.79989	0.785	0.444	9.04512e-301	5	A2M
CX3CR1	9.85139e-295	1.15808	0.567	0.143	1.97028e-291	5	CX3CR1
HAVCR2	1.06389e-294	1.19721	0.584	0.101	2.12777e-291	5	HAVCR2
FYB1	1.72193e-289	1.77256	0.742	0.37	3.44386e-286	5	FYB1
GPR183	6.93058e-284	1.35875	0.58	0.143	1.38612e-280	5	GPR183
VSIG4	2.08809e-282	1.74471	0.702	0.29	4.17618e-279	5	VSIG4
MSR1	5.30814e-281	1.34231	0.609	0.169	1.06163e-277	5	MSR1
CD68	6.18507e-280	1.53761	0.659	0.22	1.23701e-276	5	CD68
HCLS1	5.88186e-277	1.3992	0.681	0.238	1.17637e-273	5	HCLS1
LILRB4	1.2706e-276	1.47511	0.628	0.137	2.5412e-273	5	LILRB4
CD69	1.1556e-271	0.547028	0.455	0.046	2.3112e-268	5	CD69
ARHGDIB	9.34595e-270	1.51302	0.709	0.281	1.86919e-266	5	ARHGDIB
ADAM28	6.20101e-267	1.06025	0.57	0.129	1.2402e-263	5	ADAM28
TMIGD3	3.93985e-257	1.79854	0.706	0.332	7.8797e-254	5	TMIGD3
CST3	5.37697e-255	0.96724	0.938	0.887	1.07539e-251	5	CST3
LTC4S	8.43823e-255	1.2753	0.624	0.242	1.68765e-251	5	LTC4S
CORO1A	1.19842e-254	1.31206	0.667	0.239	2.39683e-251	5	CORO1A
FOLR2	3.59092e-253	1.2749	0.552	0.123	7.18184e-250	5	FOLR2
IGSF6	8.58274e-251	1.514	0.624	0.182	1.71655e-247	5	IGSF6
CCL3L1	8.47449e-250	2.90097	0.754	0.522	1.6949e-246	5	CCL3L1
APOC2	6.70494e-247	0.98969	0.526	0.154	1.34099e-243	5	APOC2
FCGR1A	7.72573e-243	1.633	0.678	0.354	1.54515e-239	5	FCGR1A
ITGB2	1.45875e-241	1.27223	0.557	0.11	2.9175e-238	5	ITGB2
USP53	2.73303e-241	0.686984	0.435	0.052	5.46606e-238	5	USP53
GLDN1	2.8685e-235	1.5331	0.645	0.261	5.737e-232	5	GLDN
AP003481.1	6.10266e-234	0.710021	0.467	0.121	1.22053e-230	5	AP003481.1
CD83	1.48001e-233	1.30604	0.621	0.213	2.96002e-230	5	CD83
FCGR1B	8.67865e-232	0.722758	0.417	0.059	1.73573e-228	5	FCGR1B
CCL4L2	1.5788e-229	3.23183	0.761	0.567	3.15761e-226	5	CCL4L2
APBB1IP	2.92918e-229	1.30362	0.624	0.23	5.85836e-226	5	APBB1IP
HCST	4.11449e-224	1.50182	0.65	0.268	8.22898e-221	5	HCST
OLFML3	6.91591e-224	1.34181	0.605	0.244	1.38318e-220	5	OLFML3
FPR1	2.67711e-218	1.05977	0.512	0.133	5.35422e-215	5	FPR1
PTPRC	3.93382e-212	1.34518	0.598	0.209	7.86763e-209	5	PTPRC
CD14	2.9218e-211	1.84922	0.674	0.387	5.8436e-208	5	CD14
CD53	1.41781e-210	1.30894	0.602	0.226	2.83563e-207	5	CD53
OLR1	3.14982e-210	1.44608	0.598	0.223	6.29963e-207	5	OLR1
ACTB1	3.37897e-207	0.678883	0.993	0.988	6.75795e-204	5	ACTB
IL18	5.78025e-206	1.13098	0.519	0.126	1.15605e-202	5	IL18
VAMP8	3.07778e-205	1.31529	0.603	0.234	6.15557e-202	5	VAMP8
CSF2RA	9.86018e-204	1.24823	0.589	0.258	1.97204e-200	5	CSF2RA
SLC2A5	2.34505e-203	1.07649	0.516	0.146	4.69011e-200	5	SLC2A5
CSF1R	1.366e-201	1.31207	0.58	0.214	2.73199e-198	5	CSF1R
PLXDC2	2.79628e-196	1.41432	0.684	0.428	5.59257e-193	5	PLXDC2
SPI1	1.28394e-195	1.08262	0.497	0.094	2.56789e-192	5	SPI1
CCL8	1.9243e-193	0.532651	0.336	0.037	3.8486e-190	5	CCL8
CD84	5.88845e-190	1.05222	0.488	0.112	1.17769e-186	5	CD84
AXL	6.47867e-190	0.903527	0.476	0.135	1.29573e-186	5	AXL
CSF3R	9.93235e-190	0.93142	0.506	0.17	1.98647e-186	5	CSF3R
BHLHE411	4.20927e-189	1.43	0.669	0.38	8.41854e-186	5	BHLHE41
MS4A6A	5.74488e-188	1.39565	0.555	0.209	1.14898e-184	5	MS4A6A
LAT2	1.32518e-185	0.825123	0.474	0.147	2.65036e-182	5	LAT2
CD37	3.03816e-182	1.28266	0.571	0.237	6.07633e-179	5	CD37
SCIMP	3.84593e-182	0.709018	0.467	0.15	7.69186e-179	5	SCIMP
CPVL	1.31511e-181	0.851499	0.49	0.167	2.63022e-178	5	CPVL
AC004817.3	3.73333e-177	0.485305	0.417	0.114	7.46667e-174	5	AC004817.3
CAPG	5.89486e-174	1.55412	0.676	0.435	1.17897e-170	5	CAPG
MGST2	4.51518e-173	0.901684	0.471	0.114	9.03035e-170	5	MGST2
ARPC1B	6.60026e-173	1.25778	0.564	0.236	1.32005e-169	5	ARPC1B
RNASE6	7.188e-170	1.35413	0.603	0.329	1.4376e-166	5	RNASE6
PLD4	1.05674e-169	1.01049	0.548	0.264	2.11347e-166	5	PLD4
ENTPD1	1.12319e-167	0.94276	0.473	0.148	2.24639e-164	5	ENTPD1
CXCL16	1.55069e-165	1.38121	0.607	0.32	3.10138e-162	5	CXCL16
REL	2.11034e-163	1.18887	0.62	0.298	4.22069e-160	5	REL
ADAP2	7.76413e-162	0.919664	0.432	0.1	1.55283e-158	5	ADAP2
C3AR1	3.02637e-161	1.04097	0.524	0.228	6.05275e-158	5	C3AR1
MS4A4A	1.388e-160	1.13745	0.505	0.181	2.776e-157	5	MS4A4A
VSIR	4.87861e-160	1.30634	0.684	0.508	9.75722e-157	5	VSIR
PFN11	4.44129e-159	0.909687	0.794	0.685	8.88258e-156	5	PFN1
SLCO2B1	9.97199e-159	1.16039	0.543	0.234	1.9944e-155	5	SLCO2B1
LST1	3.53447e-157	1.43927	0.635	0.384	7.06893e-154	5	LST1
SAMSN1	5.83119e-156	0.943746	0.422	0.068	1.16624e-152	5	SAMSN1
FGL2	1.30964e-155	0.885815	0.428	0.078	2.61928e-152	5	FGL2
EVI2B	7.80618e-153	1.05061	0.5	0.185	1.56124e-149	5	EVI2B
TNF	1.86432e-151	0.441536	0.351	0.07	3.72864e-148	5	TNF
FILIP1L	1.92027e-144	0.516986	0.36	0.096	3.84054e-141	5	FILIP1L
LGALS9	2.48e-139	1.03574	0.481	0.141	4.96e-136	5	LGALS9
PYCARD	9.77848e-138	1.1252	0.493	0.213	1.9557e-134	5	PYCARD
SLC1A3	9.69224e-137	1.27531	0.709	0.579	1.93845e-133	5	SLC1A3
MNDA	1.58793e-135	0.932843	0.438	0.128	3.17587e-132	5	MNDA
RGS2	2.24183e-135	1.20772	0.689	0.471	4.48366e-132	5	RGS2
S100A4	1.59399e-134	0.881753	0.412	0.137	3.18797e-131	5	S100A4
IGF1	1.04617e-132	0.553865	0.367	0.072	2.09234e-129	5	IGF1
CFD	2.80127e-131	1.0494	0.467	0.162	5.60253e-128	5	CFD
NFKBID	2.8363e-131	0.613483	0.423	0.151	5.67261e-128	5	NFKBID
LINC01736	2.89242e-130	1.01774	0.475	0.194	5.78485e-127	5	LINC01736
C1orf54	3.63598e-128	1.03893	0.515	0.241	7.27195e-125	5	C1orf54
CXCL8	7.91585e-128	1.97493	0.574	0.391	1.58317e-124	5	CXCL8
LY96	1.95718e-127	0.977242	0.458	0.166	3.91437e-124	5	LY96
CTSD1	2.06546e-127	1.14614	0.683	0.53	4.13091e-124	5	CTSD
PRDM1	6.7511e-127	0.511394	0.345	0.093	1.35022e-123	5	PRDM1
CXCR4	1.31587e-123	1.09924	0.516	0.229	2.63174e-120	5	CXCR4
CTSC	2.62906e-122	1.01143	0.515	0.251	5.25812e-119	5	CTSC
OTUD1	1.71483e-121	0.891713	0.479	0.252	3.42966e-118	5	OTUD1
TMEM119	4.97311e-121	0.927456	0.511	0.29	9.94621e-118	5	TMEM119
CYBB	4.67894e-118	1.07085	0.48	0.195	9.35788e-115	5	CYBB
GSN1	1.47982e-117	0.601077	0.692	0.483	2.95964e-114	5	GSN
CLEC7A	1.39498e-114	1.17921	0.49	0.198	2.78996e-111	5	CLEC7A
GIMAP4	2.48069e-112	0.779744	0.359	0.044	4.96139e-109	5	GIMAP4
C1orf162	4.89176e-112	1.19767	0.517	0.268	9.78352e-109	5	C1orf162
PLEK	9.55227e-112	1.06105	0.453	0.189	1.91045e-108	5	PLEK
LPAR6	3.69114e-111	0.908364	0.502	0.286	7.38229e-108	5	LPAR6
AREG	7.2447e-111	0.784153	0.347	0.128	1.44894e-107	5	AREG
FXYD5	6.82217e-110	0.830616	0.455	0.2	1.36443e-106	5	FXYD5
HSPA1A	3.2097e-107	1.04427	0.862	0.864	6.4194e-104	5	HSPA1A
IL1B	1.78085e-105	1.41036	0.547	0.364	3.56169e-102	5	IL1B
SELPLG	5.41878e-104	0.83372	0.445	0.194	1.08376e-100	5	SELPLG
GMFG	1.79999e-103	1.00754	0.502	0.262	3.59997e-100	5	GMFG
ABI3	1.01526e-102	0.74964	0.334	0.059	2.03052e-99	5	ABI3
IFI30	3.4679e-101	0.774464	0.386	0.152	6.9358e-98	5	IFI30
AC103591.3	3.34365e-100	0.492645	0.402	0.204	6.6873e-97	5	AC103591.3
NFKBIA	8.69555e-100	1.06792	0.537	0.292	1.73911e-96	5	NFKBIA
XAF1	4.55014e-99	0.325317	0.367	0.172	9.10028e-96	5	XAF1
ARHGAP18	2.13894e-98	0.647781	0.324	0.07	4.27788e-95	5	ARHGAP18
FLI1	2.21862e-97	0.292321	0.271	0.068	4.43725e-94	5	FLI1
RPS4Y1	3.19984e-95	0.870666	0.511	0.289	6.39968e-92	5	RPS4Y1
FCGR2A	3.94099e-95	1.21643	0.54	0.357	7.88199e-92	5	FCGR2A
RNASE2	2.48504e-94	0.517275	0.375	0.129	4.97008e-91	5	RNASE2
CPM	5.23369e-94	1.22732	0.548	0.358	1.04674e-90	5	CPM
HSPB1	3.09754e-93	1.14295	0.776	0.673	6.19507e-90	5	HSPB1
IKZF1	1.12109e-90	0.715093	0.419	0.199	2.24217e-87	5	IKZF1
FCGBP	6.20892e-90	1.06295	0.485	0.306	1.24178e-86	5	FCGBP
TMEM176B	2.18835e-89	1.20455	0.503	0.309	4.3767e-86	5	TMEM176B
ATP2B1-AS1	1.33799e-87	0.551644	0.412	0.239	2.67599e-84	5	ATP2B1-AS1
SCIN	1.26124e-86	0.837779	0.437	0.197	2.52248e-83	5	SCIN
TBXAS1	4.70535e-86	0.94816	0.481	0.294	9.4107e-83	5	TBXAS1
IRF8	1.78593e-83	0.506374	0.312	0.109	3.57187e-80	5	IRF8
ZFP36L1	6.83479e-83	0.925001	0.563	0.379	1.36696e-79	5	ZFP36L1
HSP90AA11	6.89109e-83	0.643099	0.953	0.946	1.37822e-79	5	HSP90AA1
YBX3	9.63e-83	0.308032	0.404	0.228	1.926e-79	5	YBX3
S100A9	3.48165e-81	0.75277	0.309	0.093	6.96331e-78	5	S100A9
RILPL2	5.40894e-81	0.739231	0.396	0.175	1.08179e-77	5	RILPL2
CLIC1	3.31508e-80	0.844148	0.615	0.475	6.63015e-77	5	CLIC1
BCL2A1	1.07753e-75	0.719567	0.31	0.095	2.15506e-72	5	BCL2A1
PTGER4	1.82187e-75	0.527589	0.335	0.111	3.64375e-72	5	PTGER4
NPL	3.71755e-75	0.68617	0.382	0.189	7.43509e-72	5	NPL
ITGAX	1.87037e-73	0.731466	0.414	0.212	3.74075e-70	5	ITGAX
GBP2	2.54003e-73	0.687318	0.404	0.19	5.08007e-70	5	GBP2
EPB41L2	1.14904e-70	0.851427	0.728	0.695	2.29808e-67	5	EPB41L2
MAP3K8	7.37121e-70	0.417735	0.291	0.108	1.47424e-66	5	MAP3K8
CTSZ	8.93804e-70	0.69388	0.404	0.224	1.78761e-66	5	CTSZ
NR4A2	2.1583e-69	0.954643	0.488	0.363	4.31659e-66	5	NR4A2
MYO1F	6.54565e-68	0.755531	0.416	0.249	1.30913e-64	5	MYO1F
LYZ	7.28287e-68	0.583719	0.271	0.029	1.45657e-64	5	LYZ
SLA	1.55597e-67	0.771377	0.37	0.197	3.11195e-64	5	SLA
LINC01094	3.62655e-67	0.717583	0.363	0.104	7.2531e-64	5	LINC01094
HMOX1	7.12885e-67	0.966356	0.441	0.285	1.42577e-63	5	HMOX1
SIGLEC8	2.63924e-66	0.687435	0.396	0.174	5.27847e-63	5	SIGLEC8
LCP2	2.73998e-66	0.618202	0.328	0.087	5.47996e-63	5	LCP2
LCP1	3.52983e-66	0.659668	0.35	0.195	7.05966e-63	5	LCP1
CREG1	1.94893e-65	0.868173	0.467	0.308	3.89786e-62	5	CREG1
BST2	1.34471e-64	0.839656	0.433	0.255	2.68943e-61	5	BST2
PDGFB	2.79655e-64	0.274033	0.279	0.043	5.5931e-61	5	PDGFB
CSTB	3.55723e-63	0.699568	0.629	0.535	7.11447e-60	5	CSTB
TBC1D4	1.05111e-62	0.298525	0.24	0.069	2.10221e-59	5	TBC1D4
SMIM3	2.90723e-62	0.280883	0.192	0.442	5.81446e-59	5	SMIM3
SERPINE1	5.78034e-62	0.703162	0.459	0.347	1.15607e-58	5	SERPINE1
LPCAT2	2.7593e-61	1.08794	0.565	0.499	5.5186e-58	5	LPCAT2
PILRA	1.04346e-60	0.710713	0.389	0.161	2.08693e-57	5	PILRA
AC004687.1	2.06905e-59	0.454858	0.319	0.173	4.1381e-56	5	AC004687.1
AC245014.3	1.08354e-56	0.541744	0.363	0.218	2.16708e-53	5	AC245014.3
TXNIP	2.2687e-56	0.563255	0.47	0.317	4.5374e-53	5	TXNIP
CYTL1	4.36402e-56	0.82367	0.503	0.446	8.72803e-53	5	CYTL1
MAFB	4.5296e-56	1.19033	0.571	0.504	9.0592e-53	5	MAFB
ETS2	1.06829e-55	0.993302	0.463	0.317	2.13658e-52	5	ETS2
TREM1	1.09825e-52	0.392073	0.36	0.172	2.1965e-49	5	TREM1
CD300A	1.50863e-52	0.568588	0.338	0.108	3.01726e-49	5	CD300A
TCOF1	1.61201e-52	0.494907	0.409	0.289	3.22402e-49	5	TCOF1
CCL2	6.19947e-52	1.24422	0.44	0.321	1.23989e-48	5	CCL2
VMO1	3.04519e-51	0.421214	0.312	0.096	6.09039e-48	5	VMO1
IFI44L	1.96301e-50	0.72051	0.362	0.208	3.92601e-47	5	IFI44L
SLC11A1	4.68159e-50	1.10111	0.509	0.427	9.36318e-47	5	SLC11A1
PADI21	2.42361e-49	0.732128	0.511	0.441	4.84721e-46	5	PADI2
DUSP1	3.20833e-49	0.974692	0.706	0.703	6.41665e-46	5	DUSP1
GAS6	1.39681e-48	0.338625	0.292	0.077	2.79363e-45	5	GAS6
CLEC2B	8.24757e-47	0.718554	0.51	0.458	1.64951e-43	5	CLEC2B
EGR3	1.40852e-46	0.617322	0.481	0.411	2.81705e-43	5	EGR3
TMEM176A	2.11076e-46	0.619313	0.29	0.078	4.22153e-43	5	TMEM176A
KCNMB1	4.01326e-46	0.614475	0.356	0.18	8.02653e-43	5	KCNMB1
HSPA6	3.64478e-45	1.49583	0.592	0.575	7.28955e-42	5	HSPA6
B3GNT5	4.71653e-45	0.669232	0.386	0.21	9.43306e-42	5	B3GNT5
KLF6	1.55892e-43	0.928245	0.747	0.742	3.11783e-40	5	KLF6
IFNGR1	1.9705e-43	1.03322	0.532	0.481	3.941e-40	5	IFNGR1
GIMAP1	2.3956e-43	0.480094	0.299	0.103	4.79119e-40	5	GIMAP1
ADORA3	5.05717e-43	0.805283	0.326	0.078	1.01143e-39	5	ADORA3
HSPH1	2.27696e-42	0.732896	0.596	0.497	4.55393e-39	5	HSPH1
RHOB1	3.41678e-41	0.916148	0.7	0.678	6.83356e-38	5	RHOB
IER5	6.03059e-41	0.835596	0.427	0.325	1.20612e-37	5	IER5
ATF3	2.06439e-40	0.283326	0.342	0.579	4.12878e-37	5	ATF3
LAIR1	3.42048e-40	0.680301	0.316	0.148	6.84095e-37	5	LAIR1
CD163	6.75898e-40	0.904919	0.365	0.168	1.3518e-36	5	CD163
CYFIP1	4.57159e-38	0.91761	0.514	0.485	9.14318e-35	5	CYFIP1
SERPINF1	2.10604e-37	0.850776	0.383	0.245	4.21208e-34	5	SERPINF1
ALDH2	2.84783e-37	0.369278	0.256	0.515	5.69565e-34	5	ALDH2
IER3	8.3597e-37	0.942463	0.489	0.432	1.67194e-33	5	IER3
LSP1	1.68865e-35	0.422045	0.271	0.152	3.3773e-32	5	LSP1
AC007952.4	8.23261e-35	0.533499	0.411	0.329	1.64652e-31	5	AC007952.4
CDKN1A	1.37482e-34	0.277048	0.282	0.53	2.74965e-31	5	CDKN1A
CMKLR1	1.43421e-34	0.297805	0.142	0.026	2.86841e-31	5	CMKLR1
AP005530.1	2.63849e-34	0.343308	0.322	0.169	5.27698e-31	5	AP005530.1
SERPINA1	2.85472e-33	0.702445	0.292	0.135	5.70943e-30	5	SERPINA1
NR4A1	2.47961e-32	0.705475	0.531	0.494	4.95921e-29	5	NR4A1
KCNMA1	2.935e-32	0.416981	0.22	0.391	5.87001e-29	5	KCNMA1
PTAFR	5.87737e-31	0.734919	0.35	0.184	1.17547e-27	5	PTAFR
TSPO	6.42775e-31	0.597585	0.636	0.679	1.28555e-27	5	TSPO
LY6E	2.10282e-30	0.382092	0.299	0.537	4.20564e-27	5	LY6E
ZNF331	5.78312e-30	0.563892	0.363	0.286	1.15662e-26	5	ZNF331
MAF	5.87965e-30	0.889578	0.521	0.523	1.17593e-26	5	MAF
SLC7A7	1.14794e-29	0.480552	0.225	0.075	2.29588e-26	5	SLC7A7
C5AR1	1.3598e-29	0.59275	0.31	0.115	2.71959e-26	5	C5AR1
PMAIP1	3.44987e-29	0.505473	0.321	0.237	6.89974e-26	5	PMAIP1
NUPR1	2.10125e-27	0.930608	0.439	0.395	4.20249e-24	5	NUPR1
SLC16A3	4.05563e-27	0.711555	0.363	0.282	8.11125e-24	5	SLC16A3
IFITM2	1.24594e-26	0.45873	0.325	0.24	2.49187e-23	5	IFITM2
KLF2	2.4254e-26	0.659421	0.424	0.373	4.8508e-23	5	KLF2
KDM6B	2.64123e-26	0.428433	0.399	0.348	5.28245e-23	5	KDM6B
CSTA	2.8066e-26	0.503913	0.191	0.029	5.6132e-23	5	CSTA
PPP1R15A	2.98163e-26	0.489507	0.556	0.481	5.96326e-23	5	PPP1R15A
C12orf75	6.53983e-25	0.328925	0.448	0.376	1.30797e-21	5	C12orf75
DHRS9	1.63954e-24	0.56692	0.257	0.068	3.27909e-21	5	DHRS9
BLVRB	3.81552e-24	0.55449	0.282	0.215	7.63105e-21	5	BLVRB
EBI3	3.9656e-24	0.409285	0.212	0.042	7.93121e-21	5	EBI3
HBEGF1	7.522e-24	0.560542	0.461	0.449	1.5044e-20	5	HBEGF
TMEM107	1.00128e-23	0.646277	0.436	0.405	2.00256e-20	5	TMEM107
PLTP	2.41898e-23	0.291126	0.24	0.461	4.83796e-20	5	PLTP
CFLAR	3.82668e-23	0.303439	0.377	0.302	7.65337e-20	5	CFLAR
POU2F2	2.89502e-22	0.530288	0.306	0.243	5.79004e-19	5	POU2F2
NR4A3	7.36696e-22	0.585688	0.447	0.439	1.47339e-18	5	NR4A3
CEBPD	1.21971e-21	0.649121	0.602	0.64	2.43941e-18	5	CEBPD
SLC1A5	1.79504e-21	0.364692	0.254	0.184	3.59009e-18	5	SLC1A5
TMEM109	1.00647e-20	0.250543	0.246	0.198	2.01294e-17	5	TMEM109
ACSL11	1.63513e-20	0.393095	0.283	0.204	3.27025e-17	5	ACSL1
DAB2	4.19309e-20	0.966759	0.433	0.387	8.38618e-17	5	DAB2
RGCC1	1.40761e-19	0.726231	0.522	0.514	2.81521e-16	5	RGCC
GPNMB	2.07337e-19	1.02713	0.489	0.512	4.14674e-16	5	GPNMB
HAMP	5.3436e-18	1.03241	0.364	0.268	1.06872e-14	5	HAMP
TNFRSF1B	1.0934e-17	0.495957	0.298	0.173	2.18681e-14	5	TNFRSF1B
GLRX	1.73738e-17	0.764804	0.507	0.529	3.47476e-14	5	GLRX
TLR4	1.83803e-17	0.431887	0.293	0.24	3.67606e-14	5	TLR4
RBM47	4.30479e-17	0.511318	0.25	0.079	8.60959e-14	5	RBM47
CXCL12	2.01585e-16	0.300587	0.162	0.2	4.0317e-13	5	CXCL12
LPL	3.99384e-16	0.696757	0.347	0.269	7.98767e-13	5	LPL
LITAF1	6.39496e-16	0.571115	0.402	0.368	1.27899e-12	5	LITAF
RASSF4	1.56949e-15	0.358435	0.33	0.562	3.13898e-12	5	RASSF4
SLC40A1	1.05119e-14	0.390842	0.296	0.498	2.10239e-11	5	SLC40A1
TYMP	3.12901e-14	0.891834	0.411	0.398	6.25802e-11	5	TYMP
ZFP36L21	3.28529e-14	0.409993	0.68	0.723	6.57059e-11	5	ZFP36L2
BID	7.77966e-14	0.348492	0.278	0.245	1.55593e-10	5	BID
TSPAN14	1.79814e-13	0.332602	0.234	0.402	3.59629e-10	5	TSPAN14
CD99	3.23336e-13	0.406077	0.637	0.691	6.46672e-10	5	CD99
SQOR	5.03467e-13	0.265097	0.163	0.124	1.00693e-09	5	SQOR
PDK4	1.32696e-12	0.528544	0.312	0.186	2.65393e-09	5	PDK4
CCL5	8.28573e-12	0.456861	0.227	0.191	1.65715e-08	5	CCL5
KLHL6	3.41811e-11	0.330854	0.168	0.16	6.83622e-08	5	KLHL6
C15orf48	4.42165e-11	0.308742	0.123	0.038	8.84329e-08	5	C15orf48
HSPA1B	5.10846e-11	0.515799	0.608	0.669	1.02169e-07	5	HSPA1B
NAMPT	6.32133e-11	0.310952	0.362	0.344	1.26427e-07	5	NAMPT
SGK1	7.75063e-11	0.639232	0.613	0.661	1.55013e-07	5	SGK1
HPSE	1.63142e-10	0.319198	0.258	0.1	3.26284e-07	5	HPSE
S100A8	3.51229e-10	0.491414	0.195	0.102	7.02459e-07	5	S100A8
RNASE11	4.94475e-10	0.358034	0.283	0.251	9.88951e-07	5	RNASE1
PLD3	1.59786e-09	0.286721	0.398	0.623	3.19571e-06	5	PLD3
G0S2	2.49953e-08	0.60194	0.329	0.291	4.99906e-05	5	G0S2
CD4	2.61847e-08	0.633011	0.292	0.145	5.23694e-05	5	CD4
SERPING1	3.02259e-08	0.37558	0.227	0.345	6.04518e-05	5	SERPING1
LIPA1	1.86142e-07	0.696034	0.441	0.49	0.000372284	5	LIPA
SPRY1	2.21826e-07	0.436003	0.418	0.571	0.000443652	5	SPRY1
TLR5	2.81395e-07	0.407312	0.236	0.093	0.00056279	5	TLR5
RAB311	1.47277e-06	0.273078	0.478	0.671	0.00294555	5	RAB31
TNFAIP3	2.24364e-06	0.382941	0.192	0.136	0.00448727	5	TNFAIP3
SOD2	2.99883e-06	0.331783	0.269	0.412	0.00599767	5	SOD2
DNAJB1	3.99696e-06	0.267742	0.769	0.834	0.00799392	5	DNAJB1
DUSP6	4.09788e-06	0.424269	0.369	0.529	0.00819576	5	DUSP6
PLA2G7	1.14654e-05	0.474283	0.247	0.095	0.0229308	5	PLA2G7
PRKCH	1.58625e-05	0.252604	0.22	0.091	0.031725	5	PRKCH
NRP2	4.16904e-05	0.44074	0.276	0.406	0.0833808	5	NRP2
GLUL1	7.25036e-05	0.404968	0.52	0.625	0.145007	5	GLUL
NLRP3	9.12518e-05	0.457483	0.342	0.331	0.182504	5	NLRP3
PLAUR	0.000127141	0.709478	0.332	0.313	0.254282	5	PLAUR
FRMD4B1	0.000273035	0.294315	0.349	0.472	0.546069	5	FRMD4B
GPRIN3	0.000567177	0.402561	0.28	0.252	1	5	GPRIN3
AC007336.1	0.000709628	0.277835	0.264	0.152	1	5	AC007336.1
TNFSF13B	0.00193146	0.796284	0.36	0.374	1	5	TNFSF13B
PECAM1	0.00350552	0.317431	0.192	0.117	1	5	PECAM1
ABCA1	0.0035388	0.421848	0.296	0.398	1	5	ABCA1
DDIT4	0.00354347	0.315244	0.297	0.346	1	5	DDIT4
CD44	0.00774273	0.380598	0.21	0.256	1	5	CD44
HNMT	0.00868623	0.541502	0.325	0.456	1	5	HNMT
FBP1	0.00895493	0.442094	0.186	0.096	1	5	FBP1
SPARCL1	0	2.8399	0.925	0.617	0	6	SPARCL1
MT1E	0	2.13249	0.992	0.799	0	6	MT1E
VIM	0	1.98071	0.979	0.796	0	6	VIM
GFAP	0	1.96336	0.989	0.792	0	6	GFAP
CLU1	0	1.88059	0.963	0.686	0	6	CLU
MT1M	0	1.84532	0.954	0.718	0	6	MT1M
HOPX	0	1.80553	0.856	0.574	0	6	HOPX
MT1X	0	1.70659	0.943	0.721	0	6	MT1X
MT1F1	0	1.34421	0.936	0.74	0	6	MT1F
MT2A	0	1.23385	1	0.942	0	6	MT2A
MT32	0	1.19526	0.994	0.895	0	6	MT3
ID3	4.41843e-261	2.23668	0.811	0.563	8.83687e-258	6	ID3
ITM2C1	2.89098e-226	1.22532	0.861	0.73	5.78196e-223	6	ITM2C
CD991	3.90793e-223	1.22966	0.853	0.672	7.81585e-220	6	CD99
S100A10	6.73579e-211	1.04331	0.916	0.771	1.34716e-207	6	S100A10
ID2	7.59216e-194	0.865653	0.944	0.838	1.51843e-190	6	ID2
PCSK1N1	3.18244e-193	0.674274	0.971	0.88	6.36487e-190	6	PCSK1N
PON2	1.9651e-189	1.04288	0.837	0.709	3.93019e-186	6	PON2
GPM6B1	2.25822e-184	0.599554	0.993	0.917	4.51644e-181	6	GPM6B
HEY11	1.31827e-179	1.08715	0.786	0.632	2.63653e-176	6	HEY1
C1orf611	8.90949e-179	0.717787	0.997	0.945	1.7819e-175	6	C1orf61
FABP71	2.72605e-170	0.859249	0.963	0.882	5.45211e-167	6	FABP7
ZFP36L22	3.65542e-146	1.16137	0.809	0.712	7.31083e-143	6	ZFP36L2
TTYH12	4.99635e-137	0.847694	0.812	0.734	9.99271e-134	6	TTYH1
GAP431	9.66163e-136	0.768837	0.886	0.803	1.93233e-132	6	GAP43
NTRK2	4.56478e-133	1.06945	0.751	0.647	9.12955e-130	6	NTRK2
IFITM3	1.96952e-130	0.957107	0.75	0.629	3.93904e-127	6	IFITM3
FAM107A	4.55257e-124	1.1546	0.58	0.388	9.10514e-121	6	FAM107A
CST31	1.45824e-121	0.588946	0.936	0.888	2.91649e-118	6	CST3
ID1	1.92982e-107	1.4316	0.652	0.56	3.85965e-104	6	ID1
FAM213A	3.69234e-91	0.745055	0.735	0.693	7.38469e-88	6	FAM213A
SOCS3	1.57074e-89	0.964878	0.697	0.651	3.14147e-86	6	SOCS3
NMB	2.31561e-84	0.629867	0.413	0.265	4.63123e-81	6	NMB
SNHG25	3.1827e-84	0.709134	0.762	0.737	6.3654e-81	6	SNHG25
ALDOC	7.23195e-84	1.05734	0.623	0.551	1.44639e-80	6	ALDOC
GABBR2	3.7364e-81	1.17082	0.586	0.512	7.47279e-78	6	GABBR2
CNN3	1.06311e-79	0.824477	0.685	0.664	2.12622e-76	6	CNN3
CEBPD1	4.00825e-78	0.869169	0.67	0.634	8.01651e-75	6	CEBPD
TRIM47	8.00908e-71	0.994087	0.582	0.525	1.60182e-67	6	TRIM47
SNX10	4.39964e-68	0.684074	0.684	0.653	8.79928e-65	6	SNX10
MAP1B1	4.65574e-68	0.453053	0.806	0.776	9.31147e-65	6	MAP1B
AGT	3.53583e-67	1.03385	0.608	0.576	7.07166e-64	6	AGT
ANXA21	1.41914e-66	0.604679	0.752	0.726	2.83827e-63	6	ANXA2
PMP21	5.84179e-65	0.540565	0.807	0.795	1.16836e-61	6	PMP2
GADD45B	7.54568e-65	0.996837	0.69	0.689	1.50914e-61	6	GADD45B
TSC22D41	1.45052e-62	0.373168	0.847	0.794	2.90104e-59	6	TSC22D4
LGALS3	5.23049e-58	0.71132	0.527	0.444	1.0461e-54	6	LGALS3
ATP1B21	1.62927e-57	0.968715	0.576	0.55	3.25853e-54	6	ATP1B2
CITED11	1.12939e-56	0.942281	0.618	0.618	2.25878e-53	6	CITED1
IFITM21	2.26779e-56	0.342488	0.297	0.244	4.53559e-53	6	IFITM2
TIMP11	2.91713e-56	0.44487	0.797	0.785	5.83426e-53	6	TIMP1
PLP2	1.03334e-55	0.302977	0.248	0.22	2.06667e-52	6	PLP2
RAMP11	4.22132e-55	0.592567	0.677	0.685	8.44264e-52	6	RAMP1
AQP4	1.61481e-53	1.45169	0.489	0.435	3.22962e-50	6	AQP4
PRAF2	4.70601e-52	0.795709	0.598	0.6	9.41203e-49	6	PRAF2
PSAT11	6.84637e-49	0.672136	0.653	0.662	1.36927e-45	6	PSAT1
MGST1	3.41767e-48	0.331382	0.161	0.169	6.83533e-45	6	MGST1
RFX4	4.14915e-47	0.896066	0.556	0.551	8.2983e-44	6	RFX4
YBX31	3.67838e-46	0.295012	0.263	0.242	7.35676e-43	6	YBX3
HMGCS1	5.79828e-46	0.885027	0.641	0.671	1.15966e-42	6	HMGCS1
TIMP3	6.61078e-46	0.961195	0.528	0.511	1.32216e-42	6	TIMP3
BEX31	9.38605e-46	0.255489	0.918	0.901	1.87721e-42	6	BEX3
FHL1	1.01502e-43	0.643332	0.625	0.665	2.03004e-40	6	FHL1
ZFP36	1.10243e-43	0.77709	0.635	0.648	2.20485e-40	6	ZFP36
MT-ND41	8.62806e-43	0.26646	0.998	0.982	1.72561e-39	6	MT-ND4
RASD1	2.62316e-41	0.284205	0.191	0.52	5.24631e-38	6	RASD1
CALD1	1.20392e-40	0.546695	0.6	0.606	2.40784e-37	6	CALD1
ZFP36L11	3.3733e-40	0.326317	0.456	0.391	6.7466e-37	6	ZFP36L1
SOX21	8.17277e-40	0.323646	0.869	0.842	1.63455e-36	6	SOX2
ADIRF	9.21979e-40	0.383257	0.206	0.177	1.84396e-36	6	ADIRF
RGMA	7.38568e-39	0.948448	0.504	0.502	1.47714e-35	6	RGMA
FADS2	1.85539e-36	0.779038	0.551	0.578	3.71078e-33	6	FADS2
WLS1	7.71904e-35	0.799325	0.551	0.587	1.54381e-31	6	WLS
PEA151	1.29813e-34	0.55545	0.626	0.659	2.59625e-31	6	PEA15
JUNB2	6.32666e-34	0.253414	0.91	0.882	1.26533e-30	6	JUNB
MT-ND11	5.03469e-33	0.286817	0.963	0.947	1.00694e-29	6	MT-ND1
BAALC2	7.27073e-31	0.395876	0.681	0.73	1.45415e-27	6	BAALC
NAMPT1	1.44758e-30	0.358657	0.347	0.346	2.89516e-27	6	NAMPT
SOCS21	4.97579e-29	0.607314	0.558	0.602	9.95158e-26	6	SOCS2
IGFBP5	3.70393e-28	0.31648	0.2	0.491	7.40787e-25	6	IGFBP5
SELENOM1	2.03897e-26	0.506653	0.589	0.628	4.07793e-23	6	SELENOM
ENO12	4.53828e-26	0.309269	0.828	0.841	9.07657e-23	6	ENO1
HES1	8.05334e-26	1.29249	0.47	0.504	1.61067e-22	6	HES1
TCEAL22	8.73777e-26	0.373957	0.638	0.71	1.74755e-22	6	TCEAL2
GAS2L1	5.57841e-25	0.278465	0.17	0.454	1.11568e-21	6	GAS2L1
TPM22	8.57419e-25	0.432224	0.633	0.702	1.71484e-21	6	TPM2
IGFBP7	2.57564e-24	0.88468	0.459	0.49	5.15127e-21	6	IGFBP7
PLA2G161	5.16605e-24	0.254334	0.61	0.608	1.03321e-20	6	PLA2G16
RAB13	1.72148e-23	0.539297	0.558	0.619	3.44296e-20	6	RAB13
LINC008441	3.76323e-22	0.491171	0.466	0.481	7.52646e-19	6	LINC00844
DKK3	2.38648e-21	0.275587	0.208	0.497	4.77295e-18	6	DKK3
LIX1	4.95715e-21	0.534235	0.316	0.348	9.91429e-18	6	LIX1
GLIS3	1.87409e-20	0.328595	0.225	0.495	3.74818e-17	6	GLIS3
DST1	2.50643e-20	0.30653	0.659	0.727	5.01287e-17	6	DST
PLTP1	1.66607e-19	0.674633	0.404	0.444	3.33213e-16	6	PLTP
MEG31	1.98469e-19	0.405499	0.662	0.739	3.96937e-16	6	MEG3
TAGLN2	5.35793e-19	0.396486	0.62	0.68	1.07159e-15	6	TAGLN2
NGFR	7.33976e-19	0.333865	0.214	0.489	1.46795e-15	6	NGFR
EDNRB	2.99278e-18	0.361641	0.208	0.472	5.98556e-15	6	EDNRB
PRPH	1.98709e-17	1.13561	0.45	0.512	3.97419e-14	6	PRPH
BNIP3	3.09634e-17	0.484998	0.588	0.669	6.19267e-14	6	BNIP3
S100A161	4.21955e-17	0.278262	0.273	0.564	8.43911e-14	6	S100A16
SLC1A31	4.52082e-15	0.450456	0.524	0.596	9.04164e-12	6	SLC1A3
GNG31	6.21735e-15	0.265137	0.288	0.575	1.24347e-11	6	GNG3
MYC	1.05201e-13	0.273631	0.282	0.348	2.10403e-10	6	MYC
LPAR4	1.38143e-13	0.3831	0.242	0.489	2.76285e-10	6	LPAR4
C2orf40	2.24413e-13	0.360443	0.233	0.481	4.48825e-10	6	C2orf40
CEBPB	2.68769e-13	0.261773	0.245	0.512	5.37539e-10	6	CEBPB
SNHG19	4.27081e-13	0.434221	0.564	0.662	8.54163e-10	6	SNHG19
IQCA1	1.14449e-12	0.387141	0.227	0.463	2.28898e-09	6	IQCA1
AKAP121	1.92094e-12	0.313378	0.608	0.709	3.84188e-09	6	AKAP12
SQLE	1.93607e-12	0.359811	0.576	0.646	3.87215e-09	6	SQLE
DEPP1	3.41449e-12	0.41422	0.253	0.516	6.82897e-09	6	DEPP1
HRH1	8.55993e-12	0.31643	0.199	0.402	1.71199e-08	6	HRH1
GSTT2B	3.52021e-11	0.282943	0.293	0.564	7.04042e-08	6	GSTT2B
AHCYL1	4.17697e-11	0.554036	0.458	0.55	8.35393e-08	6	AHCYL1
PEG3	6.01937e-11	0.26382	0.261	0.523	1.20387e-07	6	PEG3
CPE1	1.64005e-10	0.394174	0.546	0.679	3.28009e-07	6	CPE
MYO101	2.48331e-10	0.27459	0.582	0.672	4.96663e-07	6	MYO10
CADPS	9.74092e-09	0.425861	0.23	0.43	1.94818e-05	6	CADPS
RASSF41	1.04819e-08	0.507138	0.45	0.55	2.09638e-05	6	RASSF4
EMP11	1.90743e-08	0.399887	0.297	0.546	3.81486e-05	6	EMP1
BTG2	2.42703e-08	0.252879	0.428	0.489	4.85405e-05	6	BTG2
TMEM971	4.21964e-08	0.305854	0.318	0.577	8.43928e-05	6	TMEM97
NPTX2	4.23329e-08	0.382502	0.285	0.524	8.46658e-05	6	NPTX2
CAV11	4.62692e-08	0.288983	0.324	0.572	9.25383e-05	6	CAV1
ADGRG1	1.44488e-07	0.336379	0.565	0.704	0.000288976	6	ADGRG1
MLC1	1.52013e-07	0.318444	0.161	0.331	0.000304025	6	MLC1
MAPT1	2.41958e-07	0.345738	0.489	0.594	0.000483915	6	MAPT
PTTG1IP	3.39712e-07	0.438942	0.471	0.578	0.000679424	6	PTTG1IP
SORBS1	3.83913e-07	0.649368	0.405	0.496	0.000767827	6	SORBS1
LY6H	4.04606e-07	0.37699	0.223	0.417	0.000809213	6	LY6H
GPX3	4.17287e-07	0.630255	0.302	0.397	0.000834574	6	GPX3
SOX9	4.61761e-07	0.642702	0.41	0.514	0.000923522	6	SOX9
DCLK1	2.22576e-06	0.322057	0.206	0.405	0.00445152	6	DCLK1
TIMP21	2.29933e-06	0.414509	0.483	0.602	0.00459866	6	TIMP2
EEPD1	5.6356e-06	0.27463	0.185	0.414	0.0112712	6	EEPD1
DTNA	6.0165e-06	0.673273	0.431	0.555	0.012033	6	DTNA
GADD45A1	6.38089e-06	0.260699	0.573	0.699	0.0127618	6	GADD45A
PDLIM1	7.07122e-06	0.500781	0.426	0.543	0.0141424	6	PDLIM1
NRCAM1	1.49848e-05	0.300508	0.351	0.599	0.0299696	6	NRCAM
CDKN1A1	1.8834e-05	0.406025	0.296	0.525	0.037668	6	CDKN1A
TPM11	2.0743e-05	0.288509	0.526	0.671	0.041486	6	TPM1
FAM181A	8.0847e-05	0.39579	0.2	0.32	0.161694	6	FAM181A
DPYSL3	8.94739e-05	0.410381	0.489	0.641	0.178948	6	DPYSL3
BATF3	0.000124514	0.359442	0.258	0.472	0.249027	6	BATF3
SYNM1	0.000134334	0.370988	0.278	0.491	0.268669	6	SYNM
WWTR1	0.000182098	0.404542	0.261	0.454	0.364197	6	WWTR1
HEPN11	0.000283747	0.347558	0.256	0.46	0.567494	6	HEPN1
NFIB	0.00035665	0.318572	0.504	0.644	0.7133	6	NFIB
NUPR11	0.000415491	0.370608	0.29	0.408	0.830981	6	NUPR1
ID4	0.0010464	0.52467	0.274	0.454	1	6	ID4
MIR4435-2HG1	0.00137911	0.331741	0.351	0.583	1	6	MIR4435-2HG
LDLR	0.00152798	0.318687	0.297	0.506	1	6	LDLR
ITGA6	0.00165836	0.518729	0.284	0.472	1	6	ITGA6
ACAT21	0.00168693	0.423532	0.505	0.657	1	6	ACAT2
GNG121	0.00182936	0.352632	0.356	0.584	1	6	GNG12
CCDC80	0.00305193	0.418474	0.202	0.27	1	6	CCDC80
RETREG11	0.00316666	0.284717	0.279	0.476	1	6	RETREG1
DDR11	0.00819765	0.347579	0.47	0.625	1	6	DDR1
EFNA11	0.00896458	0.351621	0.367	0.576	1	6	EFNA1
HSPA1A1	1.37256e-167	1.06393	0.986	0.854	2.74513e-164	7	HSPA1A
JUN	2.78517e-151	0.964735	0.98	0.866	5.57035e-148	7	JUN
HSPA1B1	5.69684e-134	0.926869	0.849	0.649	1.13937e-130	7	HSPA1B
HSPB11	1.37672e-117	0.937933	0.831	0.67	2.75344e-114	7	HSPB1
DNAJB11	2.35731e-110	1.0243	0.924	0.821	4.71462e-107	7	DNAJB1
PTPRZ13	4.54643e-93	0.342354	0.992	0.901	9.09286e-90	7	PTPRZ1
HSP90AA12	9.45547e-90	0.459749	0.987	0.944	1.89109e-86	7	HSP90AA1
IER2	4.47356e-89	0.642884	0.937	0.815	8.94712e-86	7	IER2
EGR1	1.05829e-81	0.648485	0.944	0.828	2.11657e-78	7	EGR1
HSPH11	4.51737e-72	0.613168	0.695	0.491	9.03474e-69	7	HSPH1
HSPA61	4.09298e-63	0.856527	0.704	0.567	8.18595e-60	7	HSPA6
KCNQ1OT1	3.43618e-53	0.45112	0.869	0.732	6.87236e-50	7	KCNQ1OT1
MEG32	1.16908e-49	0.310723	0.822	0.726	2.33816e-46	7	MEG3
OLIG23	4.10984e-44	0.312256	0.85	0.697	8.21968e-41	7	OLIG2
ARC	5.8201e-43	0.327643	0.738	0.643	1.16402e-39	7	ARC
SOX42	6.11184e-42	0.311809	0.884	0.725	1.22237e-38	7	SOX4
TRAF4	8.83168e-31	0.26836	0.776	0.645	1.76634e-27	7	TRAF4
JUNB3	3.67598e-29	0.397612	0.953	0.878	7.35196e-26	7	JUNB
GADD45G1	3.29871e-28	0.270791	0.792	0.696	6.59743e-25	7	GADD45G
FOS	4.8988e-27	0.311808	0.969	0.914	9.79759e-24	7	FOS
GPM6A2	3.9787e-26	0.256098	0.967	0.891	7.9574e-23	7	GPM6A
NPY2	3.77728e-22	0.256747	0.751	0.644	7.55456e-19	7	NPY
APOD3	5.22816e-09	0.41246	0.914	0.844	1.04563e-05	7	APOD
ZFAND2A	0.00126224	0.307016	0.419	0.359	1	7	ZFAND2A
CENPF1	0	2.87354	0.99	0.541	0	8	CENPF
TOP2A1	0	2.53116	0.963	0.453	0	8	TOP2A
UBE2C	0	2.44057	0.944	0.443	0	8	UBE2C
PTTG1	0	2.18897	0.974	0.435	0	8	PTTG1
HMGB21	0	2.133	0.977	0.477	0	8	HMGB2
NUSAP11	0	2.10646	0.948	0.394	0	8	NUSAP1
MKI671	0	2.02582	0.947	0.291	0	8	MKI67
ARL6IP1	0	1.94916	0.989	0.833	0	8	ARL6IP1
CKS21	0	1.94162	0.966	0.483	0	8	CKS2
ASPM	0	1.89596	0.928	0.294	0	8	ASPM
BIRC51	0	1.82099	0.96	0.388	0	8	BIRC5
SMC41	0	1.64855	0.954	0.46	0	8	SMC4
TPX2	0	1.60512	0.907	0.349	0	8	TPX2
UBE2T1	0	1.54531	0.914	0.436	0	8	UBE2T
CENPE	0	1.53385	0.869	0.268	0	8	CENPE
SGO2	0	1.52044	0.884	0.409	0	8	SGO2
CDK11	0	1.49855	0.871	0.311	0	8	CDK1
PLK1	0	1.44402	0.845	0.314	0	8	PLK1
GTSE11	0	1.44258	0.888	0.408	0	8	GTSE1
NUF2	0	1.44029	0.861	0.315	0	8	NUF2
CCNB2	0	1.43345	0.869	0.339	0	8	CCNB2
HMGN21	0	1.41684	0.991	0.848	0	8	HMGN2
MAD2L11	0	1.41094	0.923	0.281	0	8	MAD2L1
NMU	0	1.39832	0.864	0.343	0	8	NMU
CDC20	0	1.37236	0.809	0.197	0	8	CDC20
H2AFZ1	0	1.30987	0.991	0.852	0	8	H2AFZ
PRC1	0	1.30697	0.849	0.331	0	8	PRC1
PBK1	0	1.28771	0.874	0.213	0	8	PBK
CDKN3	0	1.24198	0.846	0.189	0	8	CDKN3
SGO11	0	1.22753	0.857	0.262	0	8	SGO1
KNL11	0	1.18579	0.834	0.27	0	8	KNL1
CENPA	0	1.10212	0.791	0.173	0	8	CENPA
TACC31	0	1.08088	0.811	0.156	0	8	TACC3
HMGB11	0	1.04072	0.999	0.917	0	8	HMGB1
NEK2	0	0.912293	0.735	0.185	0	8	NEK2
HJURP	0	0.796742	0.74	0.124	0	8	HJURP
KIF20A	0	0.380831	0.597	0.064	0	8	KIF20A
HMGB31	1.63773e-291	1.40356	0.912	0.551	3.27545e-288	8	HMGB3
KIF2C	2.5228e-291	0.879678	0.74	0.145	5.0456e-288	8	KIF2C
TUBA1B1	5.10336e-290	1.21278	0.991	0.938	1.02067e-286	8	TUBA1B
KNSTRN	2.79251e-288	1.07119	0.815	0.261	5.58502e-285	8	KNSTRN
CCNA2	3.61588e-288	1.06477	0.776	0.228	7.23177e-285	8	CCNA2
NUCKS12	4.27451e-286	1.11942	0.983	0.861	8.54903e-283	8	NUCKS1
CEP55	6.50089e-286	0.907409	0.743	0.199	1.30018e-282	8	CEP55
CDCA3	2.28444e-280	1.10399	0.779	0.254	4.56888e-277	8	CDCA3
UBE2S	3.42196e-277	1.60994	0.928	0.622	6.84392e-274	8	UBE2S
CKAP2	9.54934e-272	1.25464	0.852	0.298	1.90987e-268	8	CKAP2
KIF14	2.90546e-270	0.85267	0.735	0.235	5.81091e-267	8	KIF14
KIF20B	4.67668e-270	1.16563	0.851	0.334	9.35336e-267	8	KIF20B
KIFC1	2.00952e-269	0.89575	0.742	0.215	4.01903e-266	8	KIFC1
KIF23	1.85511e-268	0.777298	0.722	0.159	3.71022e-265	8	KIF23
CDC25C	3.04105e-267	0.309181	0.545	0.061	6.08209e-264	8	CDC25C
KIF11	6.16833e-265	0.721892	0.722	0.188	1.23367e-261	8	KIF11
ANP32E	5.2658e-264	1.17955	0.894	0.395	1.05316e-260	8	ANP32E
PRR11	3.44878e-262	1.09229	0.816	0.362	6.89757e-259	8	PRR11
CCNB1	6.53119e-262	1.41209	0.775	0.241	1.30624e-258	8	CCNB1
BUB1	4.19683e-261	0.787129	0.717	0.224	8.39366e-258	8	BUB1
SMC21	2.81511e-256	1.18482	0.943	0.619	5.63021e-253	8	SMC2
RTKN21	5.86646e-251	0.711172	0.737	0.202	1.17329e-247	8	RTKN2
DLGAP5	1.44114e-245	0.799937	0.67	0.115	2.88228e-242	8	DLGAP5
CENPU1	9.30468e-244	0.897791	0.789	0.24	1.86094e-240	8	CENPU
STMN12	2.80472e-241	0.878987	0.996	0.919	5.60944e-238	8	STMN1
CKAP2L	3.74553e-239	0.859111	0.759	0.343	7.49106e-236	8	CKAP2L
KPNA2	4.06701e-239	1.41759	0.878	0.477	8.13401e-236	8	KPNA2
MXD3	4.85237e-239	0.781524	0.75	0.236	9.70474e-236	8	MXD3
TUBB4B1	6.84236e-239	1.25073	0.941	0.714	1.36847e-235	8	TUBB4B
TUBB1	1.17502e-237	1.09652	0.973	0.843	2.35005e-234	8	TUBB
CENPW1	1.24104e-233	0.835823	0.77	0.248	2.48208e-230	8	CENPW
CKS1B1	1.75143e-233	1.12258	0.852	0.38	3.50285e-230	8	CKS1B
ARHGAP11A	2.38751e-232	0.727518	0.697	0.188	4.77501e-229	8	ARHGAP11A
HMMR	1.13109e-231	1.02922	0.727	0.205	2.26219e-228	8	HMMR
SHCBP1	1.35561e-231	0.611047	0.696	0.212	2.71123e-228	8	SHCBP1
JPT1	9.95866e-231	1.20235	0.961	0.753	1.99173e-227	8	JPT1
LSM51	3.31272e-228	1.02906	0.941	0.559	6.62545e-225	8	LSM5
KIF4A	5.69516e-227	0.917168	0.793	0.438	1.13903e-223	8	KIF4A
DCTN3	5.71934e-226	0.946313	0.977	0.82	1.14387e-222	8	DCTN3
BUB1B	2.71553e-220	0.639741	0.677	0.177	5.43107e-217	8	BUB1B
TROAP	1.5321e-219	0.790144	0.681	0.214	3.0642e-216	8	TROAP
KIF221	4.39081e-219	0.974142	0.832	0.444	8.78161e-216	8	KIF22
APOLD1	2.5752e-218	0.483646	0.66	0.158	5.1504e-215	8	APOLD1
ECT2	3.06833e-218	0.837271	0.737	0.325	6.13666e-215	8	ECT2
DBF4	5.83573e-218	1.00526	0.802	0.299	1.16715e-214	8	DBF4
FOXM1	1.08201e-215	0.76736	0.75	0.369	2.16403e-212	8	FOXM1
DEPDC1	8.2789e-215	0.739787	0.686	0.257	1.65578e-211	8	DEPDC1
CDCA8	6.25547e-211	0.92096	0.713	0.258	1.25109e-207	8	CDCA8
SPC251	1.18855e-210	0.831457	0.737	0.307	2.3771e-207	8	SPC25
KIF5B	5.27414e-208	1.0302	0.944	0.69	1.05483e-204	8	KIF5B
IQGAP3	1.02074e-204	0.284207	0.568	0.175	2.04148e-201	8	IQGAP3
CDKN2C	1.09514e-204	0.989602	0.879	0.51	2.19027e-201	8	CDKN2C
CIP2A	2.14082e-203	0.589309	0.667	0.187	4.28163e-200	8	CIP2A
CENPN1	3.57853e-203	0.86409	0.788	0.419	7.15706e-200	8	CENPN
MELK1	4.42328e-203	0.579735	0.651	0.185	8.84656e-200	8	MELK
CRNDE1	1.75254e-199	0.894276	0.925	0.678	3.50508e-196	8	CRNDE
H2AFV1	1.08942e-198	0.837006	0.95	0.719	2.17883e-195	8	H2AFV
PTMS	3.3844e-198	0.791926	0.968	0.827	6.7688e-195	8	PTMS
NDC80	3.7741e-198	0.597108	0.683	0.257	7.54821e-195	8	NDC80
TMPO1	1.52196e-196	0.903929	0.802	0.311	3.04392e-193	8	TMPO
RACGAP1	2.4808e-196	0.730516	0.72	0.331	4.9616e-193	8	RACGAP1
AURKB	3.89833e-196	0.752166	0.647	0.101	7.79667e-193	8	AURKB
H2AFX1	3.06259e-191	0.949925	0.852	0.545	6.12518e-188	8	H2AFX
GAS2L3	1.16938e-188	0.698641	0.704	0.356	2.33876e-185	8	GAS2L3
CALM21	2.23151e-188	0.811966	0.99	0.957	4.46302e-185	8	CALM2
GGH1	7.59895e-187	0.894093	0.842	0.543	1.51979e-183	8	GGH
OIP5	3.00327e-184	0.517739	0.651	0.226	6.00655e-181	8	OIP5
CKB1	1.64314e-183	0.819861	0.933	0.69	3.28628e-180	8	CKB
FAM83D	1.36583e-182	0.609674	0.651	0.241	2.73166e-179	8	FAM83D
CDCA2	3.26932e-182	0.484757	0.56	0.067	6.53865e-179	8	CDCA2
TUBA1C	1.68576e-180	0.962767	0.735	0.283	3.37151e-177	8	TUBA1C
CENPM1	1.01771e-179	0.619567	0.656	0.161	2.03543e-176	8	CENPM
SKA1	3.20897e-179	0.430323	0.598	0.174	6.41794e-176	8	SKA1
TTK	7.34949e-176	0.59205	0.66	0.287	1.4699e-172	8	TTK
ZWINT1	8.14423e-176	0.761245	0.768	0.444	1.62885e-172	8	ZWINT
POC1A	1.05957e-175	0.459624	0.647	0.246	2.11914e-172	8	POC1A
CCDC34	3.60769e-168	0.585723	0.627	0.153	7.21538e-165	8	CCDC34
EZH21	8.34669e-167	0.696257	0.719	0.258	1.66934e-163	8	EZH2
ORC61	2.03746e-166	0.639364	0.747	0.277	4.07491e-163	8	ORC6
KMT5A	4.42127e-166	0.578351	0.67	0.26	8.84255e-163	8	KMT5A
YBX11	1.09279e-165	0.591516	0.993	0.951	2.18559e-162	8	YBX1
NCAPD2	3.59376e-165	0.560748	0.66	0.227	7.18753e-162	8	NCAPD2
RRM21	6.53449e-161	0.557283	0.626	0.209	1.3069e-157	8	RRM2
AC084033.3	1.16991e-158	0.81663	0.803	0.44	2.33983e-155	8	AC084033.3
PSRC11	1.37973e-157	0.662394	0.785	0.486	2.75947e-154	8	PSRC1
LGALS1	2.41804e-156	1.45092	0.957	0.791	4.83608e-153	8	LGALS1
PHF19	1.72352e-155	0.619614	0.707	0.319	3.44704e-152	8	PHF19
PARPBP	6.73395e-155	0.383048	0.555	0.121	1.34679e-151	8	PARPBP
HIST1H4C1	3.7787e-153	2.28814	0.915	0.781	7.55739e-150	8	HIST1H4C
AURKA	2.20902e-152	0.701667	0.608	0.17	4.41803e-149	8	AURKA
SAPCD2	8.63986e-152	0.563452	0.673	0.368	1.72797e-148	8	SAPCD2
DTYMK1	2.31413e-151	0.740332	0.812	0.492	4.62826e-148	8	DTYMK
NCAPH	2.77793e-150	0.505858	0.636	0.274	5.55586e-147	8	NCAPH
RAD211	3.61478e-150	0.77938	0.859	0.488	7.22955e-147	8	RAD21
DDX39A	5.14788e-149	0.757409	0.809	0.47	1.02958e-145	8	DDX39A
LMNB11	6.47219e-149	0.608453	0.707	0.39	1.29444e-145	8	LMNB1
TYMS1	9.58408e-149	0.685068	0.742	0.391	1.91682e-145	8	TYMS
CCDC18	1.11466e-148	0.48833	0.664	0.307	2.22932e-145	8	CCDC18
RAN1	3.77717e-148	0.669764	0.963	0.738	7.55434e-145	8	RAN
ASF1B1	7.35032e-148	0.459666	0.595	0.191	1.47006e-144	8	ASF1B
FBXO51	7.46565e-146	0.6789	0.693	0.364	1.49313e-142	8	FBXO5
C21orf58	2.20432e-142	0.486104	0.58	0.152	4.40864e-139	8	C21orf58
CENPH1	5.08997e-142	0.541195	0.725	0.344	1.01799e-138	8	CENPH
HES62	6.34001e-142	0.753707	0.867	0.653	1.268e-138	8	HES6
PCLAF1	1.18144e-141	0.712034	0.677	0.233	2.36288e-138	8	PCLAF
HDGF	1.47691e-141	0.651988	0.762	0.43	2.95383e-138	8	HDGF
HYLS1	2.4365e-141	0.585629	0.669	0.372	4.87299e-138	8	HYLS1
ESCO21	3.83654e-141	0.423446	0.562	0.151	7.67307e-138	8	ESCO2
KIF18A	9.61308e-139	0.384389	0.519	0.115	1.92262e-135	8	KIF18A
RHNO1	1.37534e-134	0.38413	0.628	0.213	2.75068e-131	8	RHNO1
CALM3	3.32061e-134	0.688784	0.924	0.708	6.64122e-131	8	CALM3
ARHGEF39	2.17428e-132	0.331654	0.538	0.17	4.34856e-129	8	ARHGEF39
TNFAIP6	8.58297e-132	0.302312	0.581	0.252	1.71659e-128	8	TNFAIP6
ILF21	9.6693e-132	0.670078	0.925	0.68	1.93386e-128	8	ILF2
CDC25B	1.00714e-126	0.567886	0.707	0.445	2.01428e-123	8	CDC25B
CDCA51	5.00642e-124	0.43361	0.57	0.184	1.00128e-120	8	CDCA5
CKAP51	1.57344e-123	0.466897	0.681	0.374	3.14688e-120	8	CKAP5
ASCL11	1.30556e-121	0.657284	0.788	0.588	2.61111e-118	8	ASCL1
MCM101	1.69464e-121	0.254551	0.564	0.216	3.38927e-118	8	MCM10
SPDL1	2.41573e-121	0.555038	0.681	0.43	4.83146e-118	8	SPDL1
NCAPG	5.35494e-121	0.501276	0.618	0.3	1.07099e-117	8	NCAPG
MYBL1	6.49142e-119	0.266842	0.539	0.19	1.29828e-115	8	MYBL1
ATAD21	1.14821e-115	0.596552	0.669	0.334	2.29641e-112	8	ATAD2
KIF15	3.52671e-113	0.317865	0.504	0.131	7.05341e-110	8	KIF15
PEG102	9.12138e-112	0.564686	0.877	0.666	1.82428e-108	8	PEG10
BUB3	5.00314e-111	0.632158	0.815	0.518	1.00063e-107	8	BUB3
NSD2	6.35223e-111	0.438369	0.683	0.402	1.27045e-107	8	NSD2
USP11	2.90732e-110	0.572554	0.821	0.556	5.81463e-107	8	USP1
CHEK11	4.33662e-108	0.395955	0.677	0.389	8.67325e-105	8	CHEK1
FANCI1	1.96451e-107	0.471729	0.641	0.413	3.92901e-104	8	FANCI
TK11	2.99865e-107	0.450704	0.538	0.161	5.99729e-104	8	TK1
NCAPD3	2.48554e-106	0.373449	0.626	0.339	4.97108e-103	8	NCAPD3
STMN2	3.66809e-106	0.76254	0.892	0.708	7.33618e-103	8	STMN2
RPL39L1	3.26217e-105	0.56632	0.839	0.615	6.52435e-102	8	RPL39L
MND11	6.42119e-104	0.471023	0.555	0.196	1.28424e-100	8	MND1
CDC42BPA1	4.93392e-103	0.387267	0.73	0.502	9.86783e-100	8	CDC42BPA
TUBB6	1.7521e-102	0.503197	0.686	0.473	3.5042e-99	8	TUBB6
GNG41	4.97554e-102	0.448115	0.756	0.572	9.95109e-99	8	GNG4
RPA31	5.60654e-102	0.598695	0.869	0.587	1.12131e-98	8	RPA3
ODC11	1.46838e-101	0.542342	0.834	0.644	2.93676e-98	8	ODC1
HIST2H2AC1	4.17166e-100	0.651952	0.669	0.425	8.34333e-97	8	HIST2H2AC
MCM71	1.13771e-99	0.437758	0.707	0.374	2.27542e-96	8	MCM7
UBALD2	4.29332e-99	0.493241	0.712	0.484	8.58663e-96	8	UBALD2
HMGN5	6.30314e-99	0.400591	0.661	0.395	1.26063e-95	8	HMGN5
ZWILCH1	1.03391e-98	0.361412	0.633	0.375	2.06781e-95	8	ZWILCH
FBLN1	4.8084e-97	0.281387	0.547	0.296	9.61679e-94	8	FBLN1
CBR3	2.85132e-96	0.306885	0.62	0.418	5.70264e-93	8	CBR3
MNS11	1.55825e-95	0.426796	0.689	0.49	3.11649e-92	8	MNS1
CCND12	5.46781e-94	0.613076	0.844	0.678	1.09356e-90	8	CCND1
TUBB2A1	1.38223e-92	0.454316	0.832	0.648	2.76446e-89	8	TUBB2A
LSM41	3.36387e-92	0.503712	0.859	0.629	6.72774e-89	8	LSM4
CENPK1	5.11635e-91	0.477749	0.61	0.308	1.02327e-87	8	CENPK
GMNN1	5.44828e-90	0.462271	0.719	0.472	1.08966e-86	8	GMNN
NUDT11	1.69508e-89	0.439582	0.726	0.396	3.39015e-86	8	NUDT1
HIST1H1B	1.49158e-88	0.331835	0.426	0.072	2.98315e-85	8	HIST1H1B
TUBG11	1.74115e-87	0.35165	0.681	0.411	3.48231e-84	8	TUBG1
UTRN	2.66799e-87	0.335168	0.666	0.46	5.33598e-84	8	UTRN
GPM6A3	1.54353e-82	0.343808	0.98	0.892	3.08705e-79	8	GPM6A
RFC41	4.87787e-82	0.303503	0.64	0.406	9.75575e-79	8	RFC4
DHFR1	1.49606e-81	0.506125	0.725	0.492	2.99212e-78	8	DHFR
RAD51AP11	2.80642e-81	0.46708	0.56	0.256	5.61284e-78	8	RAD51AP1
ATAD51	7.58525e-80	0.284038	0.562	0.283	1.51705e-76	8	ATAD5
NNAT1	1.52477e-79	0.290407	0.805	0.653	3.04953e-76	8	NNAT
VIM1	6.92258e-79	0.378507	0.93	0.802	1.38452e-75	8	VIM
MYBL21	1.45862e-78	0.310916	0.452	0.102	2.91723e-75	8	MYBL2
SAE11	1.32943e-77	0.422219	0.638	0.347	2.65886e-74	8	SAE1
IGFBP2	1.63164e-77	0.314805	0.694	0.532	3.26327e-74	8	IGFBP2
DEK1	2.46896e-76	0.472126	0.846	0.633	4.93792e-73	8	DEK
DUT1	4.88266e-76	0.456846	0.813	0.492	9.76532e-73	8	DUT
PIF1	5.19859e-76	0.388943	0.471	0.169	1.03972e-72	8	PIF1
HNRNPD1	8.76244e-75	0.440418	0.904	0.708	1.75249e-71	8	HNRNPD
RUVBL2	1.56763e-74	0.3793	0.696	0.432	3.13526e-71	8	RUVBL2
ANP32B1	2.37469e-74	0.464047	0.911	0.743	4.74938e-71	8	ANP32B
PTMA2	7.27171e-73	0.294024	1	0.995	1.45434e-69	8	PTMA
HNRNPAB1	1.54735e-72	0.428357	0.907	0.714	3.09471e-69	8	HNRNPAB
LINC02475	2.84162e-72	0.326232	0.531	0.308	5.68325e-69	8	LINC02475
RANBP11	4.77989e-72	0.438219	0.905	0.724	9.55977e-69	8	RANBP1
TOPBP11	1.46197e-71	0.273795	0.653	0.407	2.92393e-68	8	TOPBP1
UHRF11	2.39066e-71	0.275575	0.575	0.363	4.78133e-68	8	UHRF1
TEX30	1.529e-70	0.307143	0.608	0.402	3.058e-67	8	TEX30
PCNA1	2.53059e-69	0.471846	0.745	0.532	5.06117e-66	8	PCNA
C12orf751	3.56542e-69	0.408106	0.654	0.365	7.13085e-66	8	C12orf75
AKAP122	1.83597e-67	0.301402	0.851	0.692	3.67194e-64	8	AKAP12
CLSPN1	9.4769e-67	0.446263	0.617	0.403	1.89538e-63	8	CLSPN
HELLS1	2.63885e-66	0.372893	0.671	0.44	5.27771e-63	8	HELLS
AC011447.31	3.55238e-66	0.293186	0.608	0.435	7.10476e-63	8	AC011447.3
HSP90B1	2.28922e-65	0.483774	0.915	0.741	4.57844e-62	8	HSP90B1
HIST1H1C	7.88448e-65	0.506752	0.739	0.554	1.5769e-61	8	HIST1H1C
DNMT11	1.33763e-60	0.385236	0.707	0.457	2.67526e-57	8	DNMT1
HIST1H1E	2.68353e-60	0.580306	0.601	0.391	5.36707e-57	8	HIST1H1E
NCAPG2	7.27262e-60	0.279188	0.548	0.345	1.45452e-56	8	NCAPG2
SLCO4A1	3.08396e-59	0.328164	0.654	0.507	6.16792e-56	8	SLCO4A1
TPPP31	3.25024e-59	0.309786	0.802	0.666	6.50049e-56	8	TPPP3
TUBB2B2	1.38724e-57	0.365735	0.958	0.85	2.77447e-54	8	TUBB2B
DNAJC91	3.47642e-57	0.34167	0.648	0.447	6.95285e-54	8	DNAJC9
LDHA	4.0514e-57	0.420141	0.792	0.541	8.10279e-54	8	LDHA
BTG3	2.0508e-56	0.318719	0.745	0.546	4.1016e-53	8	BTG3
HIST1H1D	8.18775e-54	0.380987	0.416	0.154	1.63755e-50	8	HIST1H1D
BRCA21	2.45113e-52	0.317629	0.486	0.232	4.90226e-49	8	BRCA2
MT2A1	3.97708e-51	0.341541	0.993	0.944	7.95416e-48	8	MT2A
RFC31	9.84785e-51	0.26862	0.461	0.19	1.96957e-47	8	RFC3
NASP1	2.88318e-50	0.342221	0.902	0.736	5.76636e-47	8	NASP
RAB131	1.33407e-49	0.30743	0.723	0.607	2.66815e-46	8	RAB13
CMSS11	1.92723e-48	0.272325	0.791	0.632	3.85445e-45	8	CMSS1
DEPDC1B	2.58032e-48	0.266991	0.409	0.131	5.16065e-45	8	DEPDC1B
SQLE1	2.92616e-48	0.304395	0.802	0.63	5.85232e-45	8	SQLE
NPY3	7.24077e-48	0.385698	0.755	0.645	1.44815e-44	8	NPY
IER21	4.51894e-47	0.430556	0.904	0.819	9.03789e-44	8	IER2
NEIL3	5.13441e-46	0.261922	0.386	0.12	1.02688e-42	8	NEIL3
TMEM106C1	1.35303e-43	0.392169	0.644	0.494	2.70605e-40	8	TMEM106C
WDR341	1.75261e-41	0.256191	0.593	0.438	3.50522e-38	8	WDR34
ARC1	6.09414e-41	0.298468	0.745	0.644	1.21883e-37	8	ARC
TMSB10	1.4188e-38	0.296226	1	0.976	2.83761e-35	8	TMSB10
NUCB2	7.57922e-38	0.263097	0.641	0.497	1.51584e-34	8	NUCB2
TAGLN21	4.90056e-37	0.268453	0.818	0.666	9.80112e-34	8	TAGLN2
DIAPH3	8.08515e-37	0.259895	0.532	0.384	1.61703e-33	8	DIAPH3
FEN11	5.53195e-21	0.257492	0.496	0.368	1.10639e-17	8	FEN1
TM4SF11	2.67226e-102	0.343324	0.964	0.766	5.34452e-99	9	TM4SF1
RPS22	3.8702e-98	0.320678	1	0.989	7.7404e-95	9	RPS2
RGS16	9.22365e-90	0.317569	0.852	0.566	1.84473e-86	9	RGS16
MT-CO21	1.87589e-69	0.342406	1	0.975	3.75178e-66	9	MT-CO2
NME11	4.31919e-67	0.349974	0.938	0.719	8.63839e-64	9	NME1
BAALC3	1.75425e-64	0.257578	0.929	0.713	3.50851e-61	9	BAALC
MT-ND42	3.67079e-53	0.26946	0.999	0.982	7.34157e-50	9	MT-ND4
PTPRZ14	3.58711e-50	0.274454	0.997	0.902	7.17422e-47	9	PTPRZ1
MT-ND12	3.72002e-50	0.288819	1	0.945	7.44004e-47	9	MT-ND1
MT-CYB1	2.59893e-49	0.297273	0.999	0.935	5.19786e-46	9	MT-CYB
MT-CO31	5.9892e-43	0.259436	0.999	0.98	1.19784e-39	9	MT-CO3
MARS	2.63777e-226	0.312368	0.969	0.337	5.27555e-223	10	MARS
DDIT31	1.07672e-153	0.378214	0.975	0.434	2.15344e-150	10	DDIT3
XBP1	3.4032e-150	0.778703	0.875	0.451	6.8064e-147	10	XBP1
HIST1H1C1	2.51579e-104	0.564712	0.957	0.541	5.03158e-101	10	HIST1H1C
HSP90B11	5.77933e-91	0.604688	0.941	0.74	1.15587e-87	10	HSP90B1
MZB1	6.00798e-89	0.570587	0.697	0.134	1.2016e-85	10	MZB1
SEC11C1	1.3038e-76	0.486429	0.933	0.691	2.6076e-73	10	SEC11C
IGKC	1.09679e-70	0.462698	0.703	0.267	2.19359e-67	10	IGKC
ISG20	3.06895e-59	0.325472	0.752	0.293	6.1379e-56	10	ISG20
SLC3A2	1.19269e-46	0.286699	0.979	0.574	2.38538e-43	10	SLC3A2
HIST1H2BG	1.15684e-43	0.398267	0.295	0.177	2.31368e-40	10	HIST1H2BG
DERL3	1.01774e-41	0.696223	0.625	0.086	2.03547e-38	10	DERL3
IER22	6.87274e-41	0.397882	0.994	0.814	1.37455e-37	10	IER2
ARF4	9.76949e-32	0.276245	0.984	0.693	1.9539e-28	10	ARF4
MANF	6.55495e-26	0.372221	0.807	0.56	1.31099e-22	10	MANF
ATF5	1.61597e-24	0.495218	0.653	0.295	3.23194e-21	10	ATF5
NMB1	6.61548e-24	0.833872	0.634	0.254	1.3231e-20	10	NMB
COX6C	4.8706e-23	0.29915	0.99	0.909	9.7412e-20	10	COX6C
2021-06-01	6.24476e-21	0.678839	0.996	0.867	1.24895e-17	10	JUN
CD79A	6.71319e-19	0.293929	0.582	0.201	1.34264e-15	10	CD79A
FKBP11	4.90897e-16	0.566704	0.592	0.248	9.81793e-13	10	FKBP11
SDF2L1	5.19658e-15	0.356982	0.687	0.476	1.03932e-11	10	SDF2L1
CD631	2.53756e-13	0.2666	0.999	0.936	5.07512e-10	10	CD63
AC243960.1	1.45214e-10	0.398318	0.412	0.132	2.90427e-07	10	AC243960.1
PDIA2	9.2091e-10	0.982428	0.542	0.153	1.84182e-06	10	PDIA2
BTG21	1.25256e-07	0.3973	0.638	0.475	0.000250511	10	BTG2
APOD4	0.000264987	0.292051	1	0.84	0.529974	10	APOD
FOSB1	0.000267765	0.416199	0.743	0.615	0.535531	10	FOSB
DDIT41	0.00359791	0.350571	0.579	0.326	1	10	DDIT4
SIRT21	4.43282e-99	1.75326	0.976	0.706	8.86564e-96	11	SIRT2
SLC44A11	1.50271e-92	1.25229	1	0.831	3.00542e-89	11	SLC44A1
PFN21	7.90446e-89	1.4489	0.971	0.736	1.58089e-85	11	PFN2
UGT81	2.12315e-85	1.29064	0.951	0.629	4.24631e-82	11	UGT8
PRDX11	3.10946e-84	1.25774	0.995	0.922	6.21892e-81	11	PRDX1
SCRG12	2.64532e-83	1.00423	1	0.937	5.29064e-80	11	SCRG1
PLPPR1	1.28165e-74	1.22795	0.912	0.646	2.56331e-71	11	PLPPR1
GPR171	9.42559e-74	1.6199	0.824	0.529	1.88512e-70	11	GPR17
BCAS11	2.12957e-66	1.96437	0.81	0.488	4.25915e-63	11	BCAS1
LSAMP1	2.58083e-65	1.08091	0.907	0.736	5.16167e-62	11	LSAMP
CNP1	3.57313e-63	1.00498	0.937	0.71	7.14625e-60	11	CNP
FXYD61	5.91229e-54	1.02162	0.883	0.717	1.18246e-50	11	FXYD6
TNR1	4.5303e-50	1.20394	0.805	0.631	9.0606e-47	11	TNR
ANP32B2	1.68739e-47	0.932316	0.912	0.75	3.37478e-44	11	ANP32B
PHYHIPL	1.34141e-43	0.863009	0.815	0.63	2.68281e-40	11	PHYHIPL
CADM21	1.1609e-41	1.12029	0.795	0.61	2.32181e-38	11	CADM2
APOD5	7.05439e-38	0.410749	0.99	0.847	1.41088e-34	11	APOD
GRIA21	2.9005e-36	0.83753	0.859	0.725	5.801e-33	11	GRIA2
AL359091.11	5.03488e-36	1.13074	0.634	0.401	1.00698e-32	11	AL359091.1
SOX101	2.18605e-34	0.77361	0.771	0.59	4.37211e-31	11	SOX10
SCARB22	2.67338e-34	0.708118	0.829	0.677	5.34676e-31	11	SCARB2
BCAN1	8.45568e-34	0.558433	0.966	0.883	1.69114e-30	11	BCAN
TUBA1A1	1.02307e-32	0.521144	1	0.978	2.04614e-29	11	TUBA1A
KCNQ1OT11	1.20044e-30	0.680239	0.898	0.739	2.40087e-27	11	KCNQ1OT1
TSC22D42	2.63702e-30	0.569688	0.912	0.796	5.27404e-27	11	TSC22D4
VCAN1	1.34778e-29	0.834223	0.717	0.602	2.69557e-26	11	VCAN
TNFRSF211	1.52937e-27	0.913867	0.624	0.476	3.05874e-24	11	TNFRSF21
NKX2-2	2.17845e-27	0.825833	0.693	0.578	4.3569e-24	11	NKX2-2
SOX81	7.63474e-27	0.807678	0.712	0.57	1.52695e-23	11	SOX8
DST2	8.01084e-27	0.582851	0.829	0.72	1.60217e-23	11	DST
PSAT12	1.76872e-26	0.685397	0.776	0.66	3.53745e-23	11	PSAT1
PTGDS1	4.21874e-26	0.353915	0.707	0.494	8.43748e-23	11	PTGDS
PRDX21	2.21023e-23	0.382711	0.937	0.849	4.42046e-20	11	PRDX2
EPB41L21	9.35937e-23	0.749414	0.771	0.697	1.87187e-19	11	EPB41L2
AC008080.4	9.68852e-22	0.726409	0.239	0.073	1.9377e-18	11	AC008080.4
PTMA3	2.68729e-21	0.292296	1	0.995	5.37458e-18	11	PTMA
ATCAY1	3.46685e-21	0.700342	0.663	0.595	6.93371e-18	11	ATCAY
SMOC11	1.81082e-20	0.494527	0.776	0.695	3.62164e-17	11	SMOC1
GNB4	2.65321e-20	0.73513	0.644	0.568	5.30642e-17	11	GNB4
SOX43	7.81996e-20	0.562046	0.834	0.735	1.56399e-16	11	SOX4
MAP1A2	8.96242e-19	0.567559	0.78	0.71	1.79248e-15	11	MAP1A
S100A131	2.25926e-18	0.504722	0.537	0.356	4.51852e-15	11	S100A13
SCD52	7.01698e-18	0.478505	0.868	0.803	1.4034e-14	11	SCD5
RDX1	4.1457e-17	0.532166	0.805	0.747	8.2914e-14	11	RDX
NANS	1.59407e-16	0.561318	0.678	0.598	3.18814e-13	11	NANS
APLP11	2.92992e-16	0.367341	0.712	0.62	5.85984e-13	11	APLP1
SNX221	6.49907e-16	0.674008	0.654	0.589	1.29981e-12	11	SNX22
TSPO1	9.04868e-16	0.495416	0.741	0.674	1.80974e-12	11	TSPO
RPS23	1.4491e-15	0.288329	1	0.989	2.89821e-12	11	RPS2
TUBB4A1	1.7924e-15	0.470729	0.624	0.532	3.58479e-12	11	TUBB4A
MAP1B2	2.1664e-15	0.414512	0.824	0.778	4.33281e-12	11	MAP1B
UCHL11	5.15024e-14	0.351002	0.907	0.796	1.03005e-10	11	UCHL1
ITM2A1	8.28178e-14	0.698894	0.732	0.67	1.65636e-10	11	ITM2A
MBP1	5.13831e-13	0.468812	0.883	0.808	1.02766e-09	11	MBP
S100A12	7.73412e-13	0.533367	0.561	0.5	1.54682e-09	11	S100A1
QKI1	1.10927e-12	0.336522	0.8	0.754	2.21855e-09	11	QKI
TPPP32	1.32574e-12	0.455746	0.698	0.674	2.65148e-09	11	TPPP3
PCSK1N2	1.7146e-12	0.267422	0.956	0.885	3.4292e-09	11	PCSK1N
FIBIN	4.43439e-12	0.798409	0.527	0.484	8.86878e-09	11	FIBIN
ACTB2	5.63283e-12	0.278353	1	0.988	1.12657e-08	11	ACTB
DCTN31	5.90728e-12	0.260647	0.893	0.828	1.18146e-08	11	DCTN3
GRHPR1	1.11869e-11	0.338924	0.78	0.673	2.23737e-08	11	GRHPR
FAM13C1	1.59019e-11	0.778383	0.541	0.466	3.18039e-08	11	FAM13C
TMEM132B	2.17626e-11	0.658608	0.537	0.508	4.35252e-08	11	TMEM132B
GPM6A4	4.04527e-11	0.311071	0.976	0.896	8.09053e-08	11	GPM6A
HSP90B12	1.72304e-10	0.284778	0.849	0.75	3.44607e-07	11	HSP90B1
OLIG24	2.63845e-10	0.336307	0.771	0.707	5.27689e-07	11	OLIG2
ATP1B11	2.75076e-10	0.291609	0.693	0.688	5.50152e-07	11	ATP1B1
EPHB1	5.30557e-10	0.470148	0.439	0.397	1.06111e-06	11	EPHB1
MT1F2	6.62325e-10	0.338923	0.746	0.755	1.32465e-06	11	MT1F
TSC22D11	4.24865e-09	0.293773	0.732	0.705	8.49731e-06	11	TSC22D1
SGK11	2.26369e-08	0.277697	0.702	0.656	4.52737e-05	11	SGK1
SEMA5A	3.37559e-08	0.449652	0.59	0.615	6.75119e-05	11	SEMA5A
GRB141	4.41721e-08	0.533017	0.576	0.603	8.83442e-05	11	GRB14
TPM23	1.89697e-07	0.291255	0.678	0.697	0.000379394	11	TPM2
NFASC	3.04473e-07	0.672763	0.512	0.49	0.000608946	11	NFASC
TSPAN71	4.99792e-07	0.338895	0.639	0.694	0.000999584	11	TSPAN7
PCDH71	5.64911e-07	0.679327	0.463	0.476	0.00112982	11	PCDH7
SELENOM2	8.56124e-07	0.348629	0.615	0.625	0.00171225	11	SELENOM
PLCG21	1.89934e-06	0.401309	0.756	0.731	0.00379868	11	PLCG2
MDFI1	2.27899e-06	0.641612	0.502	0.524	0.00455798	11	MDFI
TRAF41	4.87433e-06	0.289284	0.634	0.656	0.00974867	11	TRAF4
NCAM11	1.76311e-05	0.263689	0.615	0.643	0.0352621	11	NCAM1
LGALS3BP1	1.88247e-05	0.353656	0.595	0.624	0.0376494	11	LGALS3BP
RGR	2.44256e-05	0.480454	0.317	0.268	0.0488511	11	RGR
NTRK21	5.6425e-05	0.428707	0.624	0.656	0.11285	11	NTRK2
PIM3	5.95257e-05	0.461052	0.42	0.456	0.119051	11	PIM3
GNAI11	0.000118918	0.469528	0.493	0.527	0.237836	11	GNAI1
RASGEF1B	0.000131868	0.619662	0.38	0.405	0.263735	11	RASGEF1B
ARF41	0.000144769	0.530448	0.678	0.71	0.289539	11	ARF4
SDF2L11	0.000162304	0.274588	0.483	0.488	0.324607	11	SDF2L1
MGLL1	0.00018856	0.481819	0.483	0.547	0.37712	11	MGLL
LINC011701	0.000288647	0.427408	0.298	0.282	0.577294	11	LINC01170
TMOD1	0.000350861	0.494493	0.459	0.529	0.701723	11	TMOD1
HMGCS11	0.000625682	0.464768	0.615	0.67	1	11	HMGCS1
AC110285.1	0.0027025	0.256758	0.22	0.199	1	11	AC110285.1
LIMS2	0.00306407	0.434037	0.317	0.343	1	11	LIMS2
FRMD4A	0.00335667	0.382968	0.459	0.529	1	11	FRMD4A
SHROOM41	0.00421618	0.429267	0.39	0.456	1	11	SHROOM4
BRINP1	0.00490725	0.258761	0.234	0.419	1	11	BRINP1
NEU4	0.00497158	0.418465	0.459	0.55	1	11	NEU4
ZNF4881	0.009222	0.311576	0.2	0.351	1	11	ZNF488
ADGRL4	0	1.376	0.758	0.001	0	12	ADGRL4
EMCN	0	1.13347	0.894	0.001	0	12	EMCN
CYYR1	0	0.89436	0.72	0.013	0	12	CYYR1
COL3A1	0	0.8052	0.864	0.021	0	12	COL3A1
ERG	0	0.732328	0.705	0	0	12	ERG
SLC38A11	0	0.716836	0.856	0.001	0	12	SLC38A11
ADGRL2	0	0.676255	0.735	0.008	0	12	ADGRL2
ABCC9	0	0.602039	0.856	0.01	0	12	ABCC9
ADGRA2	0	0.600091	0.871	0	0	12	ADGRA2
KANK3	0	0.532553	0.697	0.014	0	12	KANK3
TBX2-AS1	0	0.414164	0.811	0	0	12	TBX2-AS1
EDNRA	0	0.398034	0.727	0.013	0	12	EDNRA
JAG2	0	0.38325	0.667	0.007	0	12	JAG2
COL1A1	0	0.313258	0.765	0.012	0	12	COL1A1
EPHA2	0	0.311052	0.659	0.016	0	12	EPHA2
PTGDR2	0	0.269103	0.568	0	0	12	PTGDR2
AC110799.1	0	0.260151	0.598	0	0	12	AC110799.1
PLAC9	1.07554e-294	0.730315	0.765	0.007	2.15108e-291	12	PLAC9
GJA4	5.53191e-285	0.491341	0.742	0	1.10638e-281	12	GJA4
TM4SF18	6.6161e-267	1.53183	0.735	0.013	1.32322e-263	12	TM4SF18
ATP7B	9.37114e-263	0.29297	0.826	0.065	1.87423e-259	12	ATP7B
SFTA1P	1.60836e-241	0.28399	0.621	0	3.21672e-238	12	SFTA1P
COX4I2	1.09103e-228	0.330145	0.167	0.001	2.18205e-225	12	COX4I2
PLXDC1	3.19099e-222	0.683279	0.826	0.062	6.38197e-219	12	PLXDC1
CDA	1.15311e-213	1.04047	0.682	0.001	2.30622e-210	12	CDA
COL1A2	5.5427e-213	0.967825	0.871	0.063	1.10854e-209	12	COL1A2
ALDH1A1	1.20019e-206	0.317147	0.629	0.016	2.40038e-203	12	ALDH1A1
PTH1R	2.57384e-196	0.754304	0.841	0.089	5.14769e-193	12	PTH1R
SPINK8	7.19347e-194	1.4179	0.848	0.069	1.43869e-190	12	SPINK8
ECSCR	3.61553e-181	1.58489	0.765	0.045	7.23106e-178	12	ECSCR
ECM1	2.66947e-178	0.419176	0.773	0.065	5.33893e-175	12	ECM1
LUM	1.21108e-177	0.613895	0.848	0.024	2.42216e-174	12	LUM
PRKG1	1.59162e-172	0.257266	0.159	0.008	3.18325e-169	12	PRKG1
TEAD2	2.36243e-171	0.325144	0.705	0.029	4.72486e-168	12	TEAD2
RAMP3	3.6163e-165	0.341837	0.78	0.075	7.2326e-162	12	RAMP3
KIF17	4.09168e-156	0.549013	0.841	0.123	8.18337e-153	12	KIF17
SRARP	2.86319e-153	1.42073	0.697	0.006	5.72639e-150	12	SRARP
CKMT2	1.34651e-152	0.344568	0.689	0.079	2.69302e-149	12	CKMT2
THBD	1.64261e-147	0.351964	0.674	0.044	3.28522e-144	12	THBD
COL4A1	7.80757e-147	1.23386	0.902	0.155	1.56151e-143	12	COL4A1
CD34	6.9845e-142	1.09448	0.72	0.024	1.3969e-138	12	CD34
AKR1C3	2.41469e-140	0.447878	0.265	0.002	4.82938e-137	12	AKR1C3
VCAM1	3.71544e-137	0.480693	0.682	0.015	7.43087e-134	12	VCAM1
PDGFB1	2.62243e-136	0.528725	0.727	0.056	5.24485e-133	12	PDGFB
ESAM	1.17226e-135	1.83726	0.841	0.031	2.34453e-132	12	ESAM
TMEM204	3.72801e-134	1.38923	0.697	0.02	7.45602e-131	12	TMEM204
PDGFRB	1.46216e-128	1.2368	0.795	0.054	2.92432e-125	12	PDGFRB
RHOJ	1.53364e-124	1.04743	0.894	0.184	3.06727e-121	12	RHOJ
CXorf36	2.10914e-124	1.27971	0.833	0.087	4.21828e-121	12	CXorf36
TIE1	4.52134e-119	0.884359	0.727	0.086	9.04268e-116	12	TIE1
COL4A2	8.18165e-119	1.26094	0.826	0.134	1.63633e-115	12	COL4A2
SERPINA5	1.37802e-117	0.281229	0.659	0.071	2.75603e-114	12	SERPINA5
COL5A2	1.10425e-116	0.251213	0.712	0.068	2.20851e-113	12	COL5A2
CXCL11	2.56999e-115	0.965165	0.697	0.003	5.13998e-112	12	CXCL11
CLEC4E	3.70958e-113	0.842878	0.697	0.055	7.41915e-110	12	CLEC4E
CD93	9.63092e-109	0.847499	0.742	0.13	1.92618e-105	12	CD93
GDF15	9.88788e-106	0.255993	0.72	0.128	1.97758e-102	12	GDF15
CCDC3	5.01794e-105	0.496068	0.848	0.211	1.00359e-101	12	CCDC3
GGT5	2.967e-101	1.3742	0.818	0.104	5.93399e-98	12	GGT5
PALMD	1.67785e-100	1.66005	0.765	0.061	3.35569e-97	12	PALMD
DLL4	3.80389e-98	0.405787	0.545	0.025	7.60778e-95	12	DLL4
NID1	7.53293e-97	0.435469	0.856	0.237	1.50659e-93	12	NID1
FSTL1	4.09341e-96	0.733836	0.879	0.228	8.18681e-93	12	FSTL1
ACE	1.9274e-94	0.430934	0.659	0.047	3.85479e-91	12	ACE
GJA1	2.54923e-94	0.647787	0.818	0.063	5.09846e-91	12	GJA1
TNFRSF10D	5.72068e-94	0.322365	0.697	0.04	1.14414e-90	12	TNFRSF10D
IGFBP71	8.19159e-94	3.76026	0.992	0.482	1.63832e-90	12	IGFBP7
IFI27	1.31637e-93	3.4778	0.977	0.121	2.63275e-90	12	IFI27
MMRN2	1.12734e-90	0.314758	0.205	0	2.25468e-87	12	MMRN2
ADGRF5	1.97687e-90	1.04259	0.689	0.013	3.95373e-87	12	ADGRF5
ABCG2	3.07772e-90	1.91597	0.803	0.112	6.15544e-87	12	ABCG2
FN1	7.50209e-88	1.98302	0.924	0.291	1.50042e-84	12	FN1
SPARC1	1.87066e-87	2.94301	0.992	0.544	3.74131e-84	12	SPARC
APLNR	3.78876e-87	0.255114	0.712	0.039	7.57753e-84	12	APLNR
KDR	3.62769e-86	0.408547	0.689	0.004	7.25539e-83	12	KDR
ENG	1.25107e-85	1.68041	0.917	0.263	2.50214e-82	12	ENG
IGFBP3	2.43063e-83	1.92253	0.917	0.399	4.86125e-80	12	IGFBP3
VWF	7.00329e-83	1.88345	0.811	0.072	1.40066e-79	12	VWF
IFITM31	3.82709e-82	2.29968	0.992	0.634	7.65418e-79	12	IFITM3
SERPINH1	8.57385e-81	1.37928	0.917	0.389	1.71477e-77	12	SERPINH1
FRZB	5.46886e-79	0.832151	0.773	0.172	1.09377e-75	12	FRZB
ADCY4	9.51336e-78	0.40347	0.212	0.001	1.90267e-74	12	ADCY4
A2M1	2.90682e-77	2.20696	0.97	0.468	5.81365e-74	12	A2M
MGP	8.35559e-77	1.30602	0.826	0.121	1.67112e-73	12	MGP
MFSD2A	1.83597e-76	2.48056	0.939	0.472	3.67194e-73	12	MFSD2A
MYCT1	3.79407e-76	0.88005	0.735	0.028	7.58814e-73	12	MYCT1
SPARCL11	1.621e-75	2.13843	0.992	0.637	3.242e-72	12	SPARCL1
TIMP31	3.85032e-75	1.89042	0.947	0.507	7.70063e-72	12	TIMP3
LMO2	1.40564e-74	1.1817	0.871	0.121	2.81127e-71	12	LMO2
BSG	1.15663e-71	2.03061	0.977	0.62	2.31326e-68	12	BSG
NOSTRIN	3.58884e-71	1.13716	0.727	0.151	7.17768e-68	12	NOSTRIN
KCNE4	6.6362e-70	0.338851	0.697	0.11	1.32724e-66	12	KCNE4
EPAS1	1.03286e-68	1.58241	0.811	0.071	2.06572e-65	12	EPAS1
FAM43A	1.29531e-67	0.699767	0.871	0.231	2.59062e-64	12	FAM43A
COL6A2	2.50362e-67	0.516542	0.848	0.372	5.00724e-64	12	COL6A2
BGN	2.02165e-66	1.48468	0.886	0.452	4.04331e-63	12	BGN
CX3CL1	2.23443e-66	0.737412	0.856	0.338	4.46886e-63	12	CX3CL1
ITGA10	3.73087e-66	1.06456	0.818	0.142	7.46175e-63	12	ITGA10
SLC38A5	4.46778e-65	2.16548	0.826	0.156	8.93556e-62	12	SLC38A5
SLC7A5	8.71202e-65	1.66504	0.932	0.292	1.7424e-61	12	SLC7A5
HLA-E1	2.30704e-64	1.6756	0.985	0.439	4.61407e-61	12	HLA-E
APLN	3.17419e-64	0.614019	0.682	0.152	6.34838e-61	12	APLN
HSPG2	9.32661e-64	0.848915	0.742	0.157	1.86532e-60	12	HSPG2
EHD2	1.63396e-62	0.407307	0.682	0.109	3.26791e-59	12	EHD2
MGST21	4.04297e-62	1.16974	0.871	0.137	8.08593e-59	12	MGST2
ITIH5	4.92304e-62	1.60792	0.75	0.112	9.84609e-59	12	ITIH5
GNG11	1.95e-60	2.13897	0.871	0.116	3.9e-57	12	GNG11
IFITM22	8.75426e-60	1.8541	0.886	0.24	1.75085e-56	12	IFITM2
INSR1	3.67736e-59	1.56817	0.932	0.448	7.35472e-56	12	INSR
HSPA12B	7.10624e-59	0.314054	0.303	0.004	1.42125e-55	12	HSPA12B
YBX32	2.00234e-58	1.09075	0.886	0.236	4.00468e-55	12	YBX3
NR2F2	1.18601e-57	0.768001	0.758	0.231	2.37201e-54	12	NR2F2
NOTCH4	1.18897e-56	1.14322	0.879	0.397	2.37795e-53	12	NOTCH4
GPIHBP11	1.7791e-55	0.384128	0.652	0.068	3.5582e-52	12	GPIHBP1
TNFRSF4	6.633e-55	0.492453	0.705	0.139	1.3266e-51	12	TNFRSF4
FZD4	1.85731e-54	0.381188	0.689	0.137	3.71463e-51	12	FZD4
FILIP1L1	9.83819e-54	0.694914	0.811	0.111	1.96764e-50	12	FILIP1L
ITM2A2	1.02637e-53	2.45954	0.977	0.667	2.05273e-50	12	ITM2A
STC1	1.41093e-53	0.893129	0.712	0.192	2.82186e-50	12	STC1
TFPI	1.4358e-53	0.603664	0.886	0.501	2.8716e-50	12	TFPI
CXCL10	1.87267e-53	1.15661	0.682	0.054	3.74534e-50	12	CXCL10
S1PR3	9.97977e-53	0.568185	0.773	0.293	1.99595e-49	12	S1PR3
NRP1	1.54536e-52	0.841042	0.75	0.212	3.09072e-49	12	NRP1
PART1	2.41431e-52	0.589272	0.689	0.097	4.82862e-49	12	PART1
CD320	2.83175e-52	1.34957	0.894	0.443	5.6635e-49	12	CD320
APOLD11	3.07366e-52	1.3251	0.826	0.181	6.14733e-49	12	APOLD1
MYL9	3.96155e-52	0.919709	0.765	0.133	7.9231e-49	12	MYL9
CLDN5	4.25655e-52	3.86006	0.841	0.191	8.5131e-49	12	CLDN5
SPRY11	9.98528e-52	1.04369	0.924	0.553	1.99706e-48	12	SPRY1
MT1G	1.10301e-51	1.20971	0.856	0.443	2.20602e-48	12	MT1G
MT2A2	2.23801e-51	1.48598	0.977	0.946	4.47603e-48	12	MT2A
ID31	3.75565e-51	1.50537	0.917	0.578	7.5113e-48	12	ID3
HOPX1	4.47515e-51	1.45036	0.917	0.592	8.9503e-48	12	HOPX
ITPRIPL2	2.44825e-50	0.266245	0.848	0.471	4.89651e-47	12	ITPRIPL2
PTPN14	9.60934e-50	0.507175	0.826	0.474	1.92187e-46	12	PTPN14
ARHGAP29	3.60079e-49	1.33308	0.667	0.074	7.20159e-46	12	ARHGAP29
MGLL2	1.75571e-48	1.30373	0.886	0.542	3.51143e-45	12	MGLL
LPL1	5.12006e-48	0.502722	0.826	0.269	1.02401e-44	12	LPL
SLC9A3R2	5.96075e-48	1.62956	0.78	0.215	1.19215e-44	12	SLC9A3R2
MATN3	1.43628e-47	0.313181	0.242	0.071	2.87256e-44	12	MATN3
FCGRT1	2.89879e-47	0.747952	0.924	0.273	5.79757e-44	12	FCGRT
QPCT	5.74097e-47	0.917103	0.75	0.092	1.14819e-43	12	QPCT
CEBPB1	5.64226e-46	0.335321	0.856	0.487	1.12845e-42	12	CEBPB
ITGA1	6.06669e-46	1.18061	0.765	0.127	1.21334e-42	12	ITGA1
TGM2	1.4979e-45	1.32153	0.689	0.005	2.99581e-42	12	TGM2
BCAM	2.35254e-45	0.893423	0.742	0.193	4.70508e-42	12	BCAM
DUSP61	6.09927e-45	0.948153	0.902	0.511	1.21985e-41	12	DUSP6
FKBP10	7.43196e-45	0.487585	0.871	0.492	1.48639e-41	12	FKBP10
FLI11	1.23411e-44	0.532702	0.712	0.079	2.46822e-41	12	FLI1
PLTP2	1.29387e-44	0.635074	0.848	0.436	2.58775e-41	12	PLTP
IFITM1	2.40418e-44	0.663008	0.735	0.04	4.80835e-41	12	IFITM1
MT1A	5.59125e-44	0.369454	0.826	0.497	1.11825e-40	12	MT1A
ID11	6.44137e-44	1.56352	0.871	0.563	1.28827e-40	12	ID1
SLC7A11	1.06753e-43	1.20021	0.712	0.056	2.13506e-40	12	SLC7A11
TMEM255B	1.13141e-43	0.49856	0.705	0.077	2.26282e-40	12	TMEM255B
C1orf541	1.78201e-43	1.16584	0.803	0.259	3.56402e-40	12	C1orf54
PREX2	1.87539e-43	0.58716	0.682	0.117	3.75077e-40	12	PREX2
ENTPD11	3.39686e-43	0.558778	0.818	0.17	6.79372e-40	12	ENTPD1
SLC3A21	1.09481e-42	1.74769	0.947	0.594	2.18963e-39	12	SLC3A2
APP1	1.15341e-42	1.10617	0.924	0.598	2.30682e-39	12	APP
TMSB4X1	1.24977e-42	0.560741	1	0.99	2.49954e-39	12	TMSB4X
CLIC11	3.68072e-42	1.13444	0.955	0.482	7.36144e-39	12	CLIC1
BID1	4.59079e-42	0.595282	0.871	0.24	9.18158e-39	12	BID
GRAP	6.33976e-42	0.311355	0.674	0.061	1.26795e-38	12	GRAP
TUBA1C1	1.32428e-41	0.547847	0.871	0.304	2.64856e-38	12	TUBA1C
ANGPT2	2.19518e-41	1.94239	0.788	0.296	4.39036e-38	12	ANGPT2
TMSB101	2.50096e-41	0.910406	0.992	0.977	5.00193e-38	12	TMSB10
SLC39A10	4.53392e-41	2.13489	0.848	0.544	9.06784e-38	12	SLC39A10
HES11	9.78666e-41	2.08947	0.833	0.498	1.95733e-37	12	HES1
ABCB1	1.34949e-40	1.53485	0.689	0.105	2.69898e-37	12	ABCB1
CRIP1	2.16512e-40	0.397286	0.735	0.074	4.33024e-37	12	CRIP1
VIM2	2.16539e-40	0.931213	0.977	0.808	4.33077e-37	12	VIM
CA21	2.98937e-40	1.30823	0.811	0.181	5.97873e-37	12	CA2
TSC22D12	3.47566e-40	1.60498	0.879	0.704	6.95133e-37	12	TSC22D1
C1S	7.94567e-40	0.30904	0.621	0.09	1.58913e-36	12	C1S
RGCC2	1.19836e-39	2.50459	0.826	0.511	2.39673e-36	12	RGCC
GBP1	1.64684e-39	0.933473	0.705	0.079	3.29368e-36	12	GBP1
IGFBP4	2.30203e-39	0.529685	0.735	0.29	4.60406e-36	12	IGFBP4
MT1E1	1.02732e-38	1.22208	0.962	0.812	2.05463e-35	12	MT1E
EFNA12	3.7309e-38	0.659177	0.871	0.556	7.46179e-35	12	EFNA1
COX7A1	4.63634e-38	1.41577	0.727	0.107	9.27268e-35	12	COX7A1
CYBA1	4.64398e-38	1.08687	0.879	0.371	9.28796e-35	12	CYBA
PRSS23	4.72294e-38	0.752635	0.78	0.4	9.44589e-35	12	PRSS23
ROBO4	5.83022e-38	1.10586	0.652	0.12	1.16604e-34	12	ROBO4
HBEGF2	5.92584e-38	0.613086	0.856	0.445	1.18517e-34	12	HBEGF
FAM107A1	1.32337e-37	1.12224	0.788	0.399	2.64675e-34	12	FAM107A
SERPING11	3.43818e-37	0.708178	0.788	0.33	6.87636e-34	12	SERPING1
TXNIP1	6.72902e-37	0.973547	0.864	0.324	1.3458e-33	12	TXNIP
CTGF	1.21497e-36	2.32372	0.773	0.334	2.42994e-33	12	CTGF
BST21	1.67375e-36	1.13097	0.795	0.264	3.34749e-33	12	BST2
TMEM1091	1.67695e-36	0.990763	0.765	0.195	3.3539e-33	12	TMEM109
TDRP	2.36424e-36	0.574559	0.614	0.144	4.72847e-33	12	TDRP
SLC16A31	2.40259e-36	0.300412	0.78	0.284	4.80517e-33	12	SLC16A3
COL18A11	2.63289e-36	0.526323	0.742	0.281	5.26578e-33	12	COL18A1
PECAM11	5.11767e-36	1.26405	0.712	0.117	1.02353e-32	12	PECAM1
AGRN	1.34382e-35	0.717175	0.795	0.446	2.68764e-32	12	AGRN
LIFR1	1.48575e-35	0.457477	0.795	0.411	2.9715e-32	12	LIFR
IFI62	1.94999e-34	1.1968	0.962	0.667	3.89998e-31	12	IFI6
MIR4435-2HG2	3.55867e-34	0.443419	0.879	0.561	7.11734e-31	12	MIR4435-2HG
ISYNA1	9.90549e-34	0.551845	0.75	0.331	1.9811e-30	12	ISYNA1
IFI44L1	1.85485e-33	0.839078	0.742	0.216	3.70969e-30	12	IFI44L
EGFL7	3.01975e-33	1.2331	0.644	0.04	6.0395e-30	12	EGFL7
RERGL	3.10201e-33	0.367986	0.295	0.001	6.20402e-30	12	RERGL
WARS	5.22109e-33	0.422467	0.712	0.153	1.04422e-29	12	WARS
IFNGR11	1.43281e-32	0.809888	0.879	0.481	2.86561e-29	12	IFNGR1
CEBPD2	1.54526e-32	0.711413	0.894	0.634	3.09053e-29	12	CEBPD
SLC40A11	1.74093e-32	0.572791	0.78	0.477	3.48186e-29	12	SLC40A1
SLC38A3	1.77038e-32	0.472995	0.727	0.32	3.54076e-29	12	SLC38A3
S100A162	6.78971e-32	1.13917	0.833	0.538	1.35794e-28	12	S100A16
LY961	1.24014e-31	0.521979	0.72	0.185	2.48027e-28	12	LY96
CXCL2	1.74275e-31	0.630626	0.674	0.254	3.4855e-28	12	CXCL2
NEAT12	1.91481e-31	1.10055	0.939	0.727	3.82962e-28	12	NEAT1
ADIRF1	2.9432e-31	1.46613	0.712	0.173	5.8864e-28	12	ADIRF
LHFPL6	5.8411e-31	1.41442	0.75	0.402	1.16822e-27	12	LHFPL6
RPS4Y11	1.59345e-30	1.09865	0.765	0.303	3.18689e-27	12	RPS4Y1
FGFR1	2.43671e-30	0.480697	0.795	0.442	4.87341e-27	12	FGFR1
SLC7A1	3.82383e-30	1.38547	0.727	0.185	7.64765e-27	12	SLC7A1
HIGD1B	8.03731e-30	1.73203	0.667	0.087	1.60746e-26	12	HIGD1B
VAMP5	1.61757e-29	1.46647	0.742	0.31	3.23515e-26	12	VAMP5
SOX18	1.66045e-29	0.252762	0.227	0.028	3.32089e-26	12	SOX18
SOD21	2.71097e-29	0.86439	0.773	0.395	5.42195e-26	12	SOD2
SRGN1	5.6555e-29	1.05693	0.803	0.335	1.1311e-25	12	SRGN
CALCRL	1.13821e-28	0.764646	0.833	0.513	2.27643e-25	12	CALCRL
MSX1	1.41234e-28	0.453898	0.712	0.375	2.82469e-25	12	MSX1
HYAL2	2.87627e-28	1.04636	0.833	0.467	5.75254e-25	12	HYAL2
KCNJ8	3.69026e-28	0.334955	0.727	0.362	7.38053e-25	12	KCNJ8
FAM213A1	5.89568e-28	0.946215	0.955	0.693	1.17914e-24	12	FAM213A
COBLL1	6.57733e-28	0.793271	0.614	0.113	1.31547e-24	12	COBLL1
HRCT1	1.2588e-27	0.896845	0.591	0.09	2.51761e-24	12	HRCT1
GMFG1	2.15882e-27	0.782681	0.818	0.277	4.31764e-24	12	GMFG
CALD11	2.73416e-27	1.46596	0.811	0.603	5.46832e-24	12	CALD1
COL6A1	3.26697e-27	0.313803	0.773	0.49	6.53394e-24	12	COL6A1
PPFIBP1	9.92277e-27	0.937209	0.758	0.429	1.98455e-23	12	PPFIBP1
CAVIN2	1.19543e-26	0.846599	0.591	0.003	2.39085e-23	12	CAVIN2
MCM31	1.62967e-26	0.299806	0.765	0.301	3.25934e-23	12	MCM3
RGS5	1.82132e-26	2.19892	0.689	0.256	3.64264e-23	12	RGS5
PRRX11	1.93048e-26	0.335764	0.833	0.498	3.86096e-23	12	PRRX1
AMOTL1	2.47953e-26	0.33953	0.697	0.378	4.95906e-23	12	AMOTL1
ZFP361	2.56767e-26	1.27185	0.886	0.644	5.13534e-23	12	ZFP36
PTPRG	3.59849e-26	0.810167	0.712	0.243	7.19698e-23	12	PTPRG
PON21	4.46512e-26	1.00583	0.932	0.716	8.93023e-23	12	PON2
EDNRB1	5.51903e-26	0.458162	0.735	0.448	1.10381e-22	12	EDNRB
CTSZ1	1.05333e-25	0.345108	0.75	0.234	2.10666e-22	12	CTSZ
RERG	1.78377e-25	0.329779	0.28	0.01	3.56754e-22	12	RERG
FOXS1	2.79068e-25	0.595859	0.545	0.054	5.58137e-22	12	FOXS1
PMEPA1	2.84391e-25	0.564717	0.758	0.429	5.68781e-22	12	PMEPA1
PDXK	6.32411e-25	1.08123	0.735	0.34	1.26482e-21	12	PDXK
ELOVL7	7.18508e-25	0.614767	0.591	0.062	1.43702e-21	12	ELOVL7
S100A132	1.71946e-24	1.25478	0.765	0.354	3.43892e-21	12	S100A13
LAYN1	2.70844e-24	0.728703	0.705	0.318	5.41688e-21	12	LAYN
GADD45B1	3.87855e-24	1.40918	0.886	0.687	7.75711e-21	12	GADD45B
MFGE81	5.17795e-24	0.563591	0.818	0.565	1.03559e-20	12	MFGE8
DOCK91	1.71922e-23	0.990504	0.659	0.225	3.43844e-20	12	DOCK9
MT1X1	2.75815e-23	1.03753	0.917	0.736	5.5163e-20	12	MT1X
LY6E1	3.09147e-23	0.850446	0.788	0.513	6.18293e-20	12	LY6E
CRIP2	3.71885e-23	1.27832	0.833	0.585	7.4377e-20	12	CRIP2
ITGB1	4.26432e-23	1.10028	0.78	0.522	8.52863e-20	12	ITGB1
PCOLCE	5.07172e-23	0.283816	0.197	0.097	1.01434e-19	12	PCOLCE
ICAM2	5.33713e-23	0.916782	0.644	0.081	1.06743e-19	12	ICAM2
DCN	5.44318e-23	1.50561	0.629	0.068	1.08864e-19	12	DCN
PRSS3	8.93137e-23	0.300566	0.22	0.083	1.78627e-19	12	PRSS3
RHOC1	1.02993e-22	0.978093	0.932	0.736	2.05986e-19	12	RHOC
RAMP2	1.95795e-22	1.29819	0.697	0.254	3.9159e-19	12	RAMP2
VWA11	2.75185e-22	0.668613	0.72	0.382	5.50371e-19	12	VWA1
MT1M1	1.01896e-21	0.855637	0.902	0.734	2.03793e-18	12	MT1M
ANGPTL4	1.48886e-21	0.364576	0.288	0.091	2.97773e-18	12	ANGPTL4
NEBL	1.52304e-21	0.328514	0.674	0.345	3.04608e-18	12	NEBL
FXYD51	5.63153e-21	0.789479	0.674	0.217	1.12631e-17	12	FXYD5
TPD52L1	2.17516e-20	0.283175	0.212	0.131	4.35033e-17	12	TPD52L1
CXCL81	2.48425e-20	0.279586	0.235	0.409	4.96851e-17	12	CXCL8
ISG151	2.86801e-20	0.859449	0.939	0.669	5.73602e-17	12	ISG15
SLC25A25	4.27132e-20	0.251985	0.75	0.464	8.54265e-17	12	SLC25A25
EDN1	4.60018e-20	1.44929	0.598	0.069	9.20036e-17	12	EDN1
MT-CO11	5.44045e-20	0.525979	0.992	0.975	1.08809e-16	12	MT-CO1
ARHGAP181	7.25321e-20	0.468493	0.5	0.088	1.45064e-16	12	ARHGAP18
FLT1	9.36697e-20	1.35872	0.591	0.068	1.87339e-16	12	FLT1
PCAT19	9.70551e-20	0.903492	0.53	0.065	1.9411e-16	12	PCAT19
CSRP21	1.02869e-19	1.28852	0.735	0.526	2.05739e-16	12	CSRP2
SAT11	1.18561e-19	0.857078	0.894	0.683	2.37122e-16	12	SAT1
CTSD2	3.71603e-19	0.29227	0.909	0.539	7.43206e-16	12	CTSD
MTUS11	4.08516e-19	0.78264	0.705	0.23	8.17033e-16	12	MTUS1
NDUFA4L2	4.3213e-19	1.78836	0.629	0.213	8.64259e-16	12	NDUFA4L2
CYTOR	5.13984e-19	0.35467	0.879	0.599	1.02797e-15	12	CYTOR
RHOB2	8.48635e-19	0.922622	0.811	0.678	1.69727e-15	12	RHOB
EDN3	6.07362e-18	0.317626	0.318	0	1.21472e-14	12	EDN3
MT1F3	9.91182e-18	0.73922	0.886	0.753	1.98236e-14	12	MT1F
LPAR61	1.05973e-17	0.822998	0.674	0.301	2.11945e-14	12	LPAR6
GMDS	1.05992e-17	0.54894	0.636	0.178	2.11985e-14	12	GMDS
ETS21	2.35745e-17	0.919699	0.705	0.325	4.71489e-14	12	ETS2
CXCL121	4.0202e-17	0.39651	0.591	0.192	8.04041e-14	12	CXCL12
MT-CO32	4.28302e-17	0.445893	0.985	0.981	8.56603e-14	12	MT-CO3
ACTN1	5.17963e-17	0.293263	0.273	0.454	1.03593e-13	12	ACTN1
SLCO2B11	8.09746e-17	0.72711	0.674	0.256	1.61949e-13	12	SLCO2B1
RNASE12	1.23211e-16	0.680119	0.682	0.249	2.46423e-13	12	RNASE1
PDE5A	1.67491e-16	0.373056	0.348	0.018	3.34983e-13	12	PDE5A
TJP11	1.89562e-16	0.777582	0.811	0.639	3.79124e-13	12	TJP1
TPM12	2.30017e-16	0.935592	0.773	0.659	4.60034e-13	12	TPM1
PHLDB2	5.98968e-16	0.331625	0.326	0.096	1.19794e-12	12	PHLDB2
SOCS31	7.40962e-16	0.822443	0.864	0.652	1.48192e-12	12	SOCS3
KDM6B1	6.10442e-15	0.263273	0.697	0.349	1.22088e-11	12	KDM6B
RAB132	3.86859e-14	0.659165	0.788	0.612	7.73718e-11	12	RAB13
PRMT1	5.24537e-14	0.383536	0.886	0.456	1.04907e-10	12	PRMT1
ABLIM1	7.05722e-14	0.861315	0.667	0.319	1.41144e-10	12	ABLIM1
CDH5	9.58223e-14	0.403891	0.295	0.007	1.91645e-10	12	CDH5
IGFBP6	1.14813e-13	0.43739	0.273	0.241	2.29625e-10	12	IGFBP6
PRELP	1.64543e-13	0.395324	0.333	0.058	3.29085e-10	12	PRELP
FAM162B	2.33513e-13	0.522374	0.326	0.478	4.67026e-10	12	FAM162B
PGF	3.79355e-13	0.340456	0.258	0.219	7.58711e-10	12	PGF
NFKBIA1	4.63002e-13	0.77944	0.682	0.309	9.26005e-10	12	NFKBIA
RILPL21	5.72337e-13	0.660947	0.561	0.191	1.14467e-09	12	RILPL2
LSR	1.04511e-12	0.68363	0.591	0.18	2.09021e-09	12	LSR
GALNT18	1.07583e-12	0.524108	0.311	0.058	2.15166e-09	12	GALNT18
SLC2A3	1.16414e-12	0.901432	0.689	0.484	2.32827e-09	12	SLC2A3
HBA2	1.49651e-12	2.71715	0.568	0.203	2.99302e-09	12	HBA2
TAGLN	2.01646e-12	0.876362	0.265	0.177	4.03293e-09	12	TAGLN
FOXC1	2.19352e-12	0.68035	0.561	0.039	4.38704e-09	12	FOXC1
PDLIM2	2.22804e-12	0.760946	0.652	0.392	4.45608e-09	12	PDLIM2
SLC2A1	3.19018e-12	1.05274	0.606	0.207	6.38036e-09	12	SLC2A1
PFN12	3.52573e-12	0.543265	0.864	0.693	7.05146e-09	12	PFN1
OMD	4.67287e-12	0.418271	0.341	0.032	9.34573e-09	12	OMD
DUSP11	1.04427e-11	0.744713	0.902	0.701	2.08854e-08	12	DUSP1
PARP14	1.31888e-11	0.69184	0.659	0.358	2.63776e-08	12	PARP14
JAG1	3.17868e-11	0.350607	0.765	0.502	6.35736e-08	12	JAG1
TINAGL1	4.12968e-11	0.447626	0.348	0.011	8.25937e-08	12	TINAGL1
CAV12	5.59112e-11	0.924081	0.689	0.552	1.11822e-07	12	CAV1
MT-ND13	7.19928e-11	0.410647	0.992	0.948	1.43986e-07	12	MT-ND1
ACTA2	7.6388e-11	0.76467	0.576	0.166	1.52776e-07	12	ACTA2
PODXL	7.89717e-11	1.03301	0.614	0.309	1.57943e-07	12	PODXL
CA5A	8.37671e-11	0.390527	0.22	0.067	1.67534e-07	12	CA5A
MECOM	1.38894e-10	0.262416	0.341	0	2.77788e-07	12	MECOM
KLF21	1.60509e-10	0.690702	0.629	0.374	3.21019e-07	12	KLF2
GPR4	2.79197e-10	0.360541	0.25	0.013	5.58393e-07	12	GPR4
ATF31	7.29312e-10	0.282596	0.833	0.554	1.45862e-06	12	ATF3
PLAT1	1.39909e-09	0.490986	0.879	0.603	2.79817e-06	12	PLAT
MT-CYB2	1.81121e-09	0.326228	0.985	0.938	3.62242e-06	12	MT-CYB
MYO1B	1.87743e-09	0.592585	0.333	0.264	3.75486e-06	12	MYO1B
RASGRP31	2.06114e-09	0.59324	0.553	0.221	4.12227e-06	12	RASGRP3
FOS1	2.07731e-09	0.780237	0.939	0.918	4.15461e-06	12	FOS
CXCL1	2.81149e-09	0.780539	0.265	0.051	5.62297e-06	12	CXCL1
ARHGDIB1	3.29021e-09	0.740509	0.614	0.316	6.58042e-06	12	ARHGDIB
PLXNA2	3.34855e-09	0.474206	0.318	0.398	6.69709e-06	12	PLXNA2
PTPRB	6.33111e-09	0.801354	0.462	0.028	1.26622e-05	12	PTPRB
PTTG1IP1	7.98746e-09	0.898396	0.682	0.568	1.59749e-05	12	PTTG1IP
CD992	8.98971e-09	0.46546	0.909	0.683	1.79794e-05	12	CD99
IL13RA1	9.50003e-09	0.510932	0.705	0.452	1.90001e-05	12	IL13RA1
UACA	1.0849e-08	0.898054	0.606	0.279	2.16981e-05	12	UACA
ACVRL1	1.09882e-08	0.572626	0.326	0.055	2.19765e-05	12	ACVRL1
SPOCK2	1.63107e-08	0.560443	0.5	0.107	3.26215e-05	12	SPOCK2
CSTB1	3.79915e-08	0.572341	0.72	0.541	7.5983e-05	12	CSTB
ZFP36L12	6.23503e-08	0.593954	0.689	0.392	0.000124701	12	ZFP36L1
GBP4	7.06331e-08	0.815749	0.576	0.22	0.000141266	12	GBP4
TPI1	1.22652e-07	0.34218	0.947	0.834	0.000245305	12	TPI1
ATP10A	1.81367e-07	0.343875	0.333	0.208	0.000362733	12	ATP10A
GIMAP11	2.3888e-07	0.44039	0.311	0.118	0.000477759	12	GIMAP1
ANXA1	2.6255e-07	0.946639	0.561	0.23	0.000525101	12	ANXA1
HBA1	7.14804e-07	2.05434	0.121	0.087	0.00142961	12	HBA1
ADAMTS11	7.62682e-07	0.28193	0.348	0.306	0.00152536	12	ADAMTS1
PPP1R15A1	8.37964e-07	0.576403	0.72	0.484	0.00167593	12	PPP1R15A
CA4	1.1394e-06	1.15656	0.485	0.049	0.00227881	12	CA4
SORBS2	1.49938e-06	1.0388	0.591	0.362	0.00299877	12	SORBS2
RUNDC3B	1.79445e-06	0.675917	0.561	0.268	0.00358891	12	RUNDC3B
CNN31	2.08564e-06	0.482322	0.833	0.664	0.00417129	12	CNN3
SORT11	2.12888e-06	0.349097	0.742	0.551	0.00425776	12	SORT1
ATP1A2	2.67025e-06	1.19178	0.53	0.143	0.0053405	12	ATP1A2
SELENOM3	3.85181e-06	0.559579	0.705	0.624	0.00770362	12	SELENOM
NDRG21	4.97298e-06	0.315459	0.364	0.475	0.00994596	12	NDRG2
LIMCH11	6.08121e-06	0.435842	0.636	0.466	0.0121624	12	LIMCH1
CFLAR1	6.14829e-06	0.591903	0.629	0.304	0.0122966	12	CFLAR
HEG11	6.96741e-06	0.797666	0.568	0.27	0.0139348	12	HEG1
TAGLN22	7.92631e-06	0.354802	0.803	0.674	0.0158526	12	TAGLN2
EMP21	1.41702e-05	0.75	0.636	0.585	0.0283405	12	EMP2
TMEM88	1.65251e-05	0.813265	0.553	0.246	0.0330502	12	TMEM88
IER23	2.00731e-05	0.564329	0.894	0.823	0.0401462	12	IER2
LDHA1	2.36624e-05	0.469354	0.735	0.554	0.0473249	12	LDHA
IL32	2.45878e-05	1.14309	0.508	0.053	0.0491757	12	IL32
GALNT151	3.06618e-05	0.559304	0.508	0.127	0.0613236	12	GALNT15
XAF11	3.27442e-05	0.302748	0.333	0.187	0.0654883	12	XAF1
CARMN	3.41908e-05	0.321933	0.379	0.006	0.0683817	12	CARMN
SLC30A1	3.79714e-05	0.503085	0.591	0.33	0.0759429	12	SLC30A1
CLEC2B1	4.11195e-05	0.389016	0.386	0.464	0.0822389	12	CLEC2B
TTN	4.61119e-05	0.332223	0.212	0.128	0.0922239	12	TTN
SLC52A3	6.6201e-05	0.578479	0.333	0.001	0.132402	12	SLC52A3
KLF4	9.15179e-05	0.471057	0.636	0.525	0.183036	12	KLF4
TPM24	9.62966e-05	0.708882	0.553	0.698	0.192593	12	TPM2
JUNB4	9.86918e-05	0.383223	0.871	0.884	0.197384	12	JUNB
CGNL1	0.000116219	0.472616	0.364	0.069	0.232438	12	CGNL1
TNS11	0.000183105	0.312262	0.348	0.261	0.366209	12	TNS1
PRX	0.000207136	0.646409	0.364	0.21	0.414273	12	PRX
NET1	0.000325355	0.602407	0.523	0.198	0.65071	12	NET1
DCLK11	0.000331638	0.453356	0.364	0.39	0.663276	12	DCLK1
LAMA4	0.000473898	0.608077	0.629	0.485	0.947797	12	LAMA4
TBC1D41	0.000552389	0.602552	0.508	0.079	1	12	TBC1D4
LIMS21	0.00066737	0.769286	0.545	0.34	1	12	LIMS2
TSPAN141	0.00068288	0.847852	0.561	0.385	1	12	TSPAN14
RBMS3	0.000768667	0.497942	0.379	0.08	1	12	RBMS3
CFH	0.000976431	0.716399	0.447	0.001	1	12	CFH
COX6C1	0.00100527	0.288957	0.992	0.913	1	12	COX6C
TBX3	0.00101034	0.583532	0.439	0.062	1	12	TBX3
PMAIP11	0.00102679	0.371703	0.508	0.241	1	12	PMAIP1
PAPSS2	0.00151794	0.514533	0.386	0.075	1	12	PAPSS2
SHROOM42	0.00159339	0.31304	0.447	0.455	1	12	SHROOM4
S1PR1	0.00171326	0.529756	0.386	0.016	1	12	S1PR1
MAOA	0.00194122	0.406563	0.402	0.325	1	12	MAOA
CPE2	0.00259181	0.354396	0.871	0.667	1	12	CPE
SLC39A8	0.00354183	0.5968	0.439	0.091	1	12	SLC39A8
NRP21	0.00370943	0.514949	0.553	0.393	1	12	NRP2
TNFSF10	0.0045914	0.771696	0.477	0.08	1	12	TNFSF10
RIMKLB	0.00464987	0.434621	0.424	0.368	1	12	RIMKLB
ITGA61	0.00537884	0.623407	0.545	0.457	1	12	ITGA6
NOTCH3	0.00592629	0.608247	0.409	0.317	1	12	NOTCH3
WWTR11	0.00637315	0.999078	0.568	0.437	1	12	WWTR1
EMP12	0.00645908	0.500823	0.447	0.528	1	12	EMP1
SULT1A1	0.0078252	0.368343	0.409	0.426	1	12	SULT1A1
BTNL9	0.00840298	0.654458	0.439	0.067	1	12	BTNL9
CAV21	0.00987076	0.460056	0.462	0.542	1	12	CAV2
XCL1	0	1.27659	0.984	0.001	0	13	XCL1
KLRC1	0	0.809861	0.975	0.027	0	13	KLRC1
STAT4	0	0.316452	0.754	0.012	0	13	STAT4
CTSW	1.94273e-253	0.405156	0.156	0.005	3.88545e-250	13	CTSW
GNLY	2.29001e-129	2.61325	0.975	0.058	4.58001e-126	13	GNLY
CD7	2.62966e-112	2.23201	0.852	0.06	5.25932e-109	13	CD7
KLRB1	1.75244e-95	2.21773	0.992	0.059	3.50487e-92	13	KLRB1
AREG1	3.47951e-94	1.25622	0.984	0.138	6.95902e-91	13	AREG
SLC38A51	6.55949e-94	0.278448	0.967	0.155	1.3119e-90	13	SLC38A5
NCAPH1	1.96604e-80	0.337029	0.967	0.289	3.93208e-77	13	NCAPH
PRKCH1	3.42164e-80	0.388677	0.107	0.102	6.84328e-77	13	PRKCH
TNFAIP31	2.01835e-77	0.956861	0.967	0.132	4.0367e-74	13	TNFAIP3
SLC16A32	2.07982e-76	0.517582	0.967	0.282	4.15964e-73	13	SLC16A3
AUTS2	4.18399e-76	0.638547	0.967	0.115	8.36798e-73	13	AUTS2
FOSL2	3.71666e-75	0.572068	0.967	0.445	7.43332e-72	13	FOSL2
LAT21	8.86117e-74	0.508035	0.967	0.167	1.77223e-70	13	LAT2
CD2	2.73921e-72	1.60317	0.738	0.005	5.47843e-69	13	CD2
SHROOM43	2.11758e-69	0.377258	0.975	0.45	4.23515e-66	13	SHROOM4
LAMA41	3.26418e-69	0.47092	0.967	0.481	6.52835e-66	13	LAMA4
TXNIP2	3.63138e-68	2.47966	1	0.323	7.26276e-65	13	TXNIP
RASGEF1B1	8.08168e-68	0.440256	0.967	0.398	1.61634e-64	13	RASGEF1B
MT1G1	1.81933e-67	0.438619	0.967	0.442	3.63866e-64	13	MT1G
IER31	4.37372e-67	0.576934	0.975	0.431	8.74743e-64	13	IER3
GBP5	9.53487e-66	0.666689	0.115	0.015	1.90697e-62	13	GBP5
SLC2A31	1.60034e-65	0.971249	0.975	0.481	3.20068e-62	13	SLC2A3
LCP21	4.7281e-65	0.582782	0.82	0.101	9.45619e-62	13	LCP2
HAGHL1	3.10808e-63	0.620468	0.967	0.375	6.21617e-60	13	HAGHL
TMEM1092	1.10391e-62	0.421785	0.975	0.194	2.20782e-59	13	TMEM109
LGALS91	2.14226e-62	0.512438	0.91	0.163	4.28451e-59	13	LGALS9
MYADM1	8.17853e-62	0.495974	0.975	0.51	1.63571e-58	13	MYADM
KLF41	8.13397e-58	0.3423	0.967	0.522	1.62679e-54	13	KLF4
VAMP81	3.37516e-55	1.63214	0.951	0.259	6.75032e-52	13	VAMP8
ARFGEF31	3.51161e-51	0.280782	0.967	0.5	7.02323e-48	13	ARFGEF3
IL321	1.75547e-50	1.66503	0.811	0.05	3.51095e-47	13	IL32
H2AFJ1	5.49245e-50	0.564514	0.967	0.398	1.09849e-46	13	H2AFJ
TYMP1	2.99433e-49	0.423269	0.943	0.393	5.98866e-46	13	TYMP
ISG201	6.41627e-49	1.77515	0.934	0.314	1.28325e-45	13	ISG20
PIM1	8.48636e-49	0.512096	0.967	0.262	1.69727e-45	13	PIM1
MYO1F1	1.61766e-47	0.260109	0.123	0.265	3.23533e-44	13	MYO1F
TYROBP1	8.15235e-47	0.3796	0.975	0.406	1.63047e-43	13	TYROBP
TMSB4X2	2.53768e-45	0.700016	1	0.99	5.07537e-42	13	TMSB4X
KIF20B1	7.49317e-45	0.603093	0.967	0.359	1.49863e-41	13	KIF20B
LINC01943	1.30952e-42	0.441367	0.189	0.266	2.61904e-39	13	LINC01943
ZFAND2A1	6.21302e-42	0.722219	0.967	0.357	1.2426e-38	13	ZFAND2A
TCOF11	6.80811e-42	0.273935	0.934	0.292	1.36162e-38	13	TCOF1
[truncated: 308 more rows]
