# Supplementary material for: Resolving the lineage relationship between malignant cells and vascular cells in glioblastomas
Source: Protein Cell. 2022 May 18;14(2):105–22. doi: 10.1093/procel/pwac006 (PMC10019576; doi:10.1093/procel/pwac006)
Supplement: pwac006_suppl_Supplementary_Table_S6 [file pwac006_suppl_supplementary_table_s6.xlsx]

## Sheet: SF11247_cell_copykat
	Cell_ID	pred	Cell_Type	Origin	Cluster
2	AAACCTGAGCAACGGT-1_2	aneuploid	other	SF11247_2	6
3	AAACCTGAGCTGCAAG-1_1	diploid	macrophages	SF11247_1	3
5	AAACCTGAGCTTTGGT-1_2	diploid	other	SF11247_2	4
6	AAACCTGAGGCTATCT-1_2	aneuploid	other	SF11247_2	13
9	AAACCTGAGGGCACTA-1_2	diploid	macrophages	SF11247_2	3
10	AAACCTGAGTTTCCTT-1_1	aneuploid	other	SF11247_1	12
11	AAACCTGCACAGGCCT-1_1	diploid	macrophages	SF11247_1	5
12	AAACCTGCAGCCTGTG-1_1	aneuploid	other	SF11247_1	2
13	AAACCTGCAGCTGTTA-1_1	aneuploid	other	SF11247_1	13
15	AAACCTGCATGAGCGA-1_2	aneuploid	other	SF11247_2	0
17	AAACCTGCATTCCTCG-1_2	aneuploid	other	SF11247_2	0
18	AAACCTGCATTGGGCC-1_1	diploid	oligodendrocytes	SF11247_1	15
19	AAACCTGGTCGCGGTT-1_2	diploid	oligodendrocytes	SF11247_2	15
21	AAACCTGGTGCACCAC-1_1	diploid	other	SF11247_1	0
22	AAACCTGGTGTGAAAT-1_2	diploid	macrophages	SF11247_2	5
24	AAACCTGGTTAAGTAG-1_1	aneuploid	other	SF11247_1	4
26	AAACCTGGTTGGTAAA-1_2	diploid	endothelial	SF11247_2	18
27	AAACCTGTCAAGGCTT-1_1	diploid	oligodendrocytes	SF11247_1	15
28	AAACCTGTCTAGCACA-1_1	aneuploid	other	SF11247_1	6
29	AAACCTGTCTTGGGTA-1_1	aneuploid	other	SF11247_1	7
31	AAACGGGAGAGGTACC-1_2	aneuploid	other	SF11247_2	9
32	AAACGGGAGATATACG-1_1	diploid	other	SF11247_1	1
33	AAACGGGAGATCACGG-1_1	aneuploid	other	SF11247_1	7
35	AAACGGGAGCTAAACA-1_2	aneuploid	other	SF11247_2	2
36	AAACGGGAGGCCGAAT-1_1	aneuploid	other	SF11247_1	7
38	AAACGGGCAATAGAGT-1_2	aneuploid	other	SF11247_2	6
39	AAACGGGCACATAACC-1_1	diploid	other	SF11247_1	0
40	AAACGGGCACCTTGTC-1_1	diploid	macrophages	SF11247_1	5
41	AAACGGGCACGCGAAA-1_1	diploid	macrophages	SF11247_1	5
43	AAACGGGCACTAGTAC-1_2	aneuploid	other	SF11247_2	4
44	AAACGGGCAGCCACCA-1_1	diploid	other	SF11247_1	7
46	AAACGGGCATCACGAT-1_2	diploid	macrophages	SF11247_2	3
47	AAACGGGGTAAATGTG-1_1	diploid	macrophages	SF11247_1	10
48	AAACGGGGTACTTCTT-1_1	diploid	macrophages	SF11247_1	5
49	AAACGGGTCAGGCAAG-1_1	aneuploid	other	SF11247_1	1
50	AAACGGGTCTGGTGTA-1_1	diploid	T_cells	SF11247_1	16
51	AAAGATGAGAATTGTG-1_1	aneuploid	other	SF11247_1	4
52	AAAGATGAGAGTACCG-1_1	aneuploid	other	SF11247_1	4
53	AAAGATGAGATGTGGC-1_2	diploid	other	SF11247_2	4
56	AAAGATGAGCAGCCTC-1_2	diploid	other	SF11247_2	4
57	AAAGATGAGCGCCTCA-1_1	diploid	macrophages	SF11247_1	5
58	AAAGATGAGGACACCA-1_2	diploid	other	SF11247_2	2
60	AAAGATGAGTCATGCT-1_1	aneuploid	other	SF11247_1	13
62	AAAGATGAGTGCAAGC-1_2	aneuploid	other	SF11247_2	9
63	AAAGATGAGTGCCAGA-1_2	aneuploid	other	SF11247_2	0
65	AAAGATGCATCCTTGC-1_1	diploid	macrophages	SF11247_1	5
66	AAAGATGCATGTAGTC-1_2	aneuploid	other	SF11247_2	4
68	AAAGATGGTATATGAG-1_1	diploid	other	SF11247_1	1
70	AAAGATGGTGGTCTCG-1_2	aneuploid	other	SF11247_2	13
71	AAAGATGGTTCCCTTG-1_2	diploid	other	SF11247_2	12
73	AAAGATGGTTCGCTAA-1_1	diploid	macrophages	SF11247_1	3
74	AAAGATGTCAGCAACT-1_1	diploid	macrophages	SF11247_1	3
75	AAAGATGTCCAAGTAC-1_1	aneuploid	other	SF11247_1	4
76	AAAGATGTCCTGCCAT-1_1	aneuploid	other	SF11247_1	0
78	AAAGATGTCGCCAAAT-1_2	aneuploid	other	SF11247_2	12
79	AAAGATGTCTCGTATT-1_1	diploid	other	SF11247_1	0
81	AAAGATGTCTTGCATT-1_2	diploid	other	SF11247_2	0
83	AAAGCAAAGCGATCCC-1_2	aneuploid	other	SF11247_2	0
84	AAAGCAACAAACCCAT-1_1	diploid	other	SF11247_1	4
85	AAAGCAACAAAGGTGC-1_2	diploid	other	SF11247_2	1
88	AAAGCAACACACCGAC-1_2	diploid	macrophages	SF11247_2	5
89	AAAGCAACACGCGAAA-1_1	diploid	macrophages	SF11247_1	5
91	AAAGCAACATGGAATA-1_2	aneuploid	other	SF11247_2	2
92	AAAGCAACATGTCTCC-1_1	diploid	other	SF11247_1	0
93	AAAGCAACATTACCTT-1_2	aneuploid	other	SF11247_2	9
95	AAAGCAAGTATATCCG-1_1	diploid	macrophages	SF11247_1	3
96	AAAGCAAGTCATACTG-1_1	diploid	endothelial	SF11247_1	18
97	AAAGCAATCGGCTACG-1_2	aneuploid	other	SF11247_2	2
99	AAAGCAATCGTTGACA-1_1	aneuploid	other	SF11247_1	2
100	AAAGCAATCTGTCTAT-1_1	diploid	other	SF11247_1	2
101	AAAGCAATCTTAACCT-1_1	diploid	other	SF11247_1	11
102	AAAGTAGAGAGACGAA-1_1	aneuploid	other	SF11247_1	0
104	AAAGTAGCAAGTCATC-1_2	diploid	macrophages	SF11247_2	5
105	AAAGTAGCACAAGCCC-1_2	aneuploid	other	SF11247_2	1
107	AAAGTAGCAGAAGCAC-1_1	diploid	macrophages	SF11247_1	5
108	AAAGTAGCAGCTTAAC-1_1	aneuploid	other	SF11247_1	4
109	AAAGTAGCAGTAAGCG-1_1	aneuploid	other	SF11247_1	11
110	AAAGTAGCATACTCTT-1_1	aneuploid	other	SF11247_1	6
111	AAAGTAGCATTACCTT-1_1	aneuploid	other	SF11247_1	12
113	AAAGTAGCATTCACTT-1_2	diploid	other	SF11247_2	0
114	AAAGTAGCATTGTGCA-1_1	diploid	macrophages	SF11247_1	5
115	AAAGTAGGTACCCAAT-1_1	diploid	macrophages	SF11247_1	3
116	AAAGTAGGTCAGGACA-1_1	diploid	other	SF11247_1	4
117	AAAGTAGGTCCGACGT-1_1	aneuploid	other	SF11247_1	2
118	AAAGTAGGTGGTAACG-1_1	aneuploid	other	SF11247_1	6
119	AAAGTAGGTGTTGAGG-1_1	diploid	other	SF11247_1	0
121	AAAGTAGTCACGACTA-1_2	aneuploid	other	SF11247_2	6
122	AAAGTAGTCAGATAAG-1_1	aneuploid	other	SF11247_1	2
123	AAAGTAGTCAGCTGGC-1_1	aneuploid	other	SF11247_1	13
125	AAAGTAGTCAGCTTAG-1_2	diploid	macrophages	SF11247_2	14
126	AAAGTAGTCCTTTACA-1_2	aneuploid	other	SF11247_2	4
129	AAAGTAGTCGCTAGCG-1_2	diploid	macrophages	SF11247_2	3
131	AAAGTAGTCGGAAATA-1_2	diploid	other	SF11247_2	8
132	AAAGTAGTCGTGACAT-1_1	diploid	macrophages	SF11247_1	3
134	AAAGTAGTCGTGGGAA-1_2	diploid	other	SF11247_2	4
135	AAATGCCAGAAGCCCA-1_1	aneuploid	other	SF11247_1	7
136	AAATGCCAGCCCAATT-1_2	diploid	macrophages	SF11247_2	5
139	AAATGCCAGCGAGAAA-1_2	aneuploid	other	SF11247_2	4
140	AAATGCCAGCGTGAAC-1_2	aneuploid	other	SF11247_2	2
142	AAATGCCAGGACCACA-1_1	aneuploid	other	SF11247_1	0
144	AAATGCCAGGTAGCTG-1_2	diploid	macrophages	SF11247_2	3
146	AAATGCCAGTTGCAGG-1_2	aneuploid	other	SF11247_2	0
147	AAATGCCCAAAGAATC-1_2	diploid	macrophages	SF11247_2	10
150	AAATGCCCAAAGGCGT-1_2	aneuploid	other	SF11247_2	11
152	AAATGCCCACAAGTAA-1_2	diploid	endothelial	SF11247_2	18
153	AAATGCCCACAGCGTC-1_1	aneuploid	other	SF11247_1	9
154	AAATGCCCACCGAATT-1_2	aneuploid	other	SF11247_2	13
156	AAATGCCCACTCTGTC-1_1	diploid	macrophages	SF11247_1	5
157	AAATGCCCAGCGAACA-1_1	diploid	other	SF11247_1	8
158	AAATGCCCAGCTCGCA-1_1	diploid	macrophages	SF11247_1	3
159	AAATGCCCAGGGATTG-1_2	aneuploid	other	SF11247_2	0
162	AAATGCCCATCAGTCA-1_2	aneuploid	other	SF11247_2	2
163	AAATGCCGTACAGTTC-1_1	aneuploid	other	SF11247_1	2
164	AAATGCCGTACATGTC-1_1	diploid	macrophages	SF11247_1	3
165	AAATGCCGTGCTTCTC-1_2	aneuploid	other	SF11247_2	2
167	AAATGCCGTGTCAATC-1_1	aneuploid	other	SF11247_1	4
169	AAATGCCTCCAGATCA-1_2	aneuploid	other	SF11247_2	4
171	AAATGCCTCCTTTCGG-1_2	diploid	macrophages	SF11247_2	5
172	AAATGCCTCGATAGAA-1_1	aneuploid	other	SF11247_1	4
173	AAATGCCTCGGCGCAT-1_2	diploid	other	SF11247_2	9
175	AAATGCCTCGGCTTGG-1_1	diploid	Pericyte	SF11247_1	17
176	AAATGCCTCTACCTGC-1_2	aneuploid	other	SF11247_2	9
178	AAATGCCTCTTGTCAT-1_2	aneuploid	other	SF11247_2	6
180	AACACGTAGAGGTAGA-1_2	diploid	other	SF11247_2	8
183	AACACGTAGCGAGAAA-1_2	aneuploid	other	SF11247_2	7
184	AACACGTAGCTGAAAT-1_2	aneuploid	other	SF11247_2	9
186	AACACGTAGGACATTA-1_1	aneuploid	other	SF11247_1	0
187	AACACGTAGGCATTGG-1_1	diploid	macrophages	SF11247_1	5
188	AACACGTAGGGTCTCC-1_1	aneuploid	other	SF11247_1	2
189	AACACGTAGGGTCTCC-1_2	aneuploid	other	SF11247_2	9
191	AACACGTAGTCCGTAT-1_2	diploid	other	SF11247_2	8
193	AACACGTAGTCTCAAC-1_1	aneuploid	other	SF11247_1	7
194	AACACGTAGTTAAGTG-1_1	aneuploid	other	SF11247_1	0
195	AACACGTCAAGCCATT-1_1	diploid	macrophages	SF11247_1	3
197	AACACGTCATGGTCAT-1_2	diploid	macrophages	SF11247_2	5
198	AACACGTGTCTCTCTG-1_2	aneuploid	other	SF11247_2	0
200	AACACGTGTGAAAGAG-1_1	aneuploid	other	SF11247_1	0
202	AACACGTGTTCCATGA-1_2	aneuploid	other	SF11247_2	2
204	AACACGTTCCAATGGT-1_2	aneuploid	other	SF11247_2	1
206	AACACGTTCCTTGCCA-1_2	aneuploid	other	SF11247_2	1
207	AACACGTTCCTTGGTC-1_1	aneuploid	other	SF11247_1	9
208	AACACGTTCGATGAGG-1_1	aneuploid	other	SF11247_1	0
209	AACACGTTCTATGTGG-1_1	diploid	other	SF11247_1	4
210	AACACGTTCTCTTATG-1_2	aneuploid	other	SF11247_2	9
213	AACACGTTCTTCGGTC-1_2	aneuploid	other	SF11247_2	1
215	AACCATGAGAGTCTGG-1_2	diploid	macrophages	SF11247_2	10
216	AACCATGAGATGCCTT-1_2	diploid	other	SF11247_2	1
218	AACCATGAGCCACGTC-1_1	aneuploid	other	SF11247_1	1
220	AACCATGAGCCATCGC-1_2	diploid	macrophages	SF11247_2	5
221	AACCATGAGCCCAGCT-1_1	aneuploid	other	SF11247_1	0
222	AACCATGAGGACTGGT-1_1	aneuploid	other	SF11247_1	2
223	AACCATGAGGCAGTCA-1_2	aneuploid	other	SF11247_2	1
225	AACCATGAGGCTAGAC-1_1	diploid	other	SF11247_1	8
227	AACCATGAGTCCAGGA-1_2	aneuploid	other	SF11247_2	2
228	AACCATGAGTCCATAC-1_1	diploid	macrophages	SF11247_1	3
229	AACCATGCAAGCCGTC-1_1	aneuploid	other	SF11247_1	2
231	AACCATGCACCGCTAG-1_2	aneuploid	other	SF11247_2	1
232	AACCATGCACGAAACG-1_2	aneuploid	other	SF11247_2	1
234	AACCATGCAGATCTGT-1_1	aneuploid	other	SF11247_1	0
235	AACCATGCAGCGTTCG-1_1	aneuploid	other	SF11247_1	2
236	AACCATGCATGAAGTA-1_1	diploid	macrophages	SF11247_1	3
237	AACCATGCATGGGAAC-1_1	aneuploid	other	SF11247_1	0
239	AACCATGCATGTCGAT-1_2	diploid	other	SF11247_2	1
240	AACCATGGTATAATGG-1_1	aneuploid	other	SF11247_1	0
241	AACCATGGTATTCTCT-1_2	aneuploid	other	SF11247_2	4
243	AACCATGGTCCCTTGT-1_2	aneuploid	other	SF11247_2	7
246	AACCATGGTCTTCGTC-1_2	aneuploid	other	SF11247_2	2
248	AACCATGGTGAAGGCT-1_2	aneuploid	other	SF11247_2	11
250	AACCATGGTGTAACGG-1_2	aneuploid	other	SF11247_2	4
251	AACCATGGTTTCCACC-1_1	aneuploid	other	SF11247_1	2
252	AACCATGTCACCTTAT-1_2	diploid	macrophages	SF11247_2	10
254	AACCATGTCCCTCAGT-1_1	aneuploid	other	SF11247_1	4
255	AACCATGTCCGCAGTG-1_1	aneuploid	other	SF11247_1	9
257	AACCATGTCGGTTAAC-1_2	diploid	macrophages	SF11247_2	10
259	AACCGCGAGAACAATC-1_2	aneuploid	other	SF11247_2	4
261	AACCGCGAGCCAGTAG-1_2	diploid	other	SF11247_2	1
262	AACCGCGAGGCGATAC-1_1	aneuploid	other	SF11247_1	7
264	AACCGCGAGGGCATGT-1_2	aneuploid	other	SF11247_2	7
265	AACCGCGAGGTGCTAG-1_2	diploid	other	SF11247_2	4
267	AACCGCGAGTCGTTTG-1_2	diploid	macrophages	SF11247_2	5
269	AACCGCGAGTGAATTG-1_1	aneuploid	other	SF11247_1	9
270	AACCGCGAGTGGCACA-1_1	aneuploid	other	SF11247_1	0
271	AACCGCGAGTTAACGA-1_1	diploid	macrophages	SF11247_1	3
272	AACCGCGCACTTAACG-1_2	aneuploid	other	SF11247_2	8
275	AACCGCGCACTTCGAA-1_2	diploid	macrophages	SF11247_2	14
276	AACCGCGCAGGTGCCT-1_1	diploid	other	SF11247_1	8
277	AACCGCGCATGCAACT-1_1	diploid	macrophages	SF11247_1	3
278	AACCGCGCATGCAATC-1_2	aneuploid	other	SF11247_2	0
280	AACCGCGCATTACGAC-1_2	aneuploid	other	SF11247_2	11
282	AACCGCGCATTGCGGC-1_1	aneuploid	other	SF11247_1	2
283	AACCGCGGTAAAGGAG-1_1	aneuploid	other	SF11247_1	9
285	AACCGCGGTACAAGTA-1_2	aneuploid	other	SF11247_2	2
287	AACCGCGGTAGGGTAC-1_2	aneuploid	other	SF11247_2	2
288	AACCGCGGTCGTCTTC-1_1	diploid	macrophages	SF11247_1	3
289	AACCGCGGTGGTCTCG-1_1	aneuploid	other	SF11247_1	1
290	AACCGCGGTTAGATGA-1_1	diploid	macrophages	SF11247_1	3
291	AACCGCGTCAATCTCT-1_1	aneuploid	other	SF11247_1	12
292	AACCGCGTCAGAAATG-1_1	aneuploid	other	SF11247_1	4
293	AACCGCGTCCACGCAG-1_1	aneuploid	other	SF11247_1	2
294	AACCGCGTCGTTACAG-1_1	aneuploid	other	SF11247_1	0
295	AACCGCGTCGTTTATC-1_1	aneuploid	other	SF11247_1	2
296	AACCGCGTCTCAACTT-1_1	aneuploid	other	SF11247_1	9
298	AACCGCGTCTCTGAGA-1_2	aneuploid	other	SF11247_2	1
300	AACGTTGAGACTTTCG-1_2	diploid	endothelial	SF11247_2	18
301	AACGTTGAGAGACTTA-1_1	diploid	other	SF11247_1	8
303	AACGTTGAGTAACCCT-1_2	aneuploid	other	SF11247_2	6
304	AACGTTGAGTATCGAA-1_1	aneuploid	other	SF11247_1	0
305	AACGTTGAGTGCCAGA-1_1	aneuploid	other	SF11247_1	7
306	AACGTTGAGTTACGGG-1_1	diploid	macrophages	SF11247_1	14
307	AACGTTGCAAAGCGGT-1_1	aneuploid	other	SF11247_1	4
309	AACGTTGCACGAAGCA-1_2	aneuploid	other	SF11247_2	6
311	AACGTTGCAGACGCTC-1_2	aneuploid	other	SF11247_2	6
312	AACGTTGCATTCACTT-1_1	diploid	other	SF11247_1	8
314	AACGTTGGTAGCCTAT-1_2	aneuploid	other	SF11247_2	11
315	AACGTTGGTATAGGTA-1_1	aneuploid	other	SF11247_1	7
317	AACGTTGGTCACTGGC-1_2	diploid	Pericyte	SF11247_2	17
319	AACGTTGGTCCCTACT-1_2	aneuploid	other	SF11247_2	4
320	AACGTTGGTGTAAGTA-1_1	aneuploid	other	SF11247_1	4
321	AACGTTGGTTCTGAAC-1_1	diploid	other	SF11247_1	8
322	AACGTTGGTTTGTGTG-1_1	diploid	macrophages	SF11247_1	5
324	AACGTTGTCAATAAGG-1_2	diploid	T_cells	SF11247_2	16
326	AACGTTGTCATGTAGC-1_2	aneuploid	other	SF11247_2	6
327	AACGTTGTCCAGAGGA-1_2	diploid	other	SF11247_2	0
329	AACGTTGTCTATCCTA-1_1	diploid	other	SF11247_1	0
331	AACGTTGTCTGATACG-1_2	diploid	macrophages	SF11247_2	14
332	AACGTTGTCTTCAACT-1_1	diploid	macrophages	SF11247_1	5
333	AACTCAGAGCTAAGAT-1_2	aneuploid	other	SF11247_2	8
336	AACTCAGCAAGTTGTC-1_2	aneuploid	other	SF11247_2	0
337	AACTCAGCACCAGGTC-1_1	aneuploid	other	SF11247_1	2
338	AACTCAGCAGACGCCT-1_1	diploid	macrophages	SF11247_1	14
340	AACTCAGCATAACCTG-1_2	diploid	macrophages	SF11247_2	10
342	AACTCAGCATCCGCGA-1_2	aneuploid	other	SF11247_2	9
344	AACTCAGGTAGTAGTA-1_2	diploid	macrophages	SF11247_2	5
345	AACTCAGGTCCAAGTT-1_1	diploid	macrophages	SF11247_1	10
346	AACTCAGTCAACCAAC-1_1	aneuploid	other	SF11247_1	13
348	AACTCAGTCAGCAACT-1_2	aneuploid	other	SF11247_2	7
349	AACTCAGTCAGTCAGT-1_1	aneuploid	other	SF11247_1	2
351	AACTCAGTCGAGCCCA-1_2	aneuploid	other	SF11247_2	4
352	AACTCCCAGGAGTCTG-1_1	diploid	other	SF11247_1	0
353	AACTCCCAGGCCGAAT-1_1	diploid	macrophages	SF11247_1	10
354	AACTCCCAGGGCATGT-1_1	aneuploid	other	SF11247_1	4
355	AACTCCCAGTAGCCGA-1_2	diploid	macrophages	SF11247_2	5
358	AACTCCCAGTCTCAAC-1_2	diploid	other	SF11247_2	1
359	AACTCCCAGTGAAGTT-1_1	aneuploid	other	SF11247_1	13
361	AACTCCCAGTGCGTGA-1_2	diploid	macrophages	SF11247_2	5
362	AACTCCCAGTGGTAGC-1_1	aneuploid	other	SF11247_1	12
363	AACTCCCAGTTCCACA-1_1	aneuploid	other	SF11247_1	4
364	AACTCCCCAACTGGCC-1_1	aneuploid	other	SF11247_1	9
365	AACTCCCCACTCTGTC-1_1	aneuploid	other	SF11247_1	7
366	AACTCCCCACTTCGAA-1_1	aneuploid	other	SF11247_1	2
367	AACTCCCCAGCCAGAA-1_2	aneuploid	other	SF11247_2	0
369	AACTCCCCAGGGAGAG-1_1	aneuploid	other	SF11247_1	4
370	AACTCCCCAGTCTTCC-1_1	aneuploid	other	SF11247_1	6
371	AACTCCCCATCCAACA-1_1	aneuploid	other	SF11247_1	6
372	AACTCCCCATCGTCGG-1_1	diploid	macrophages	SF11247_1	3
374	AACTCCCGTCCGTGAC-1_2	aneuploid	other	SF11247_2	1
376	AACTCCCGTCGATTGT-1_2	diploid	other	SF11247_2	8
378	AACTCCCGTCTCGTTC-1_2	diploid	other	SF11247_2	1
379	AACTCCCGTGGTTTCA-1_2	aneuploid	other	SF11247_2	0
381	AACTCCCGTGTCCTCT-1_2	diploid	other	SF11247_2	0
384	AACTCCCGTGTTTGTG-1_2	aneuploid	other	SF11247_2	6
385	AACTCCCTCATTATCC-1_1	aneuploid	other	SF11247_1	4
386	AACTCCCTCTCGGACG-1_1	diploid	other	SF11247_1	8
388	AACTCCCTCTGTCCGT-1_2	diploid	macrophages	SF11247_2	5
389	AACTCCCTCTTAGAGC-1_1	diploid	macrophages	SF11247_1	14
390	AACTCTTAGAAGATTC-1_1	aneuploid	other	SF11247_1	1
391	AACTCTTAGATATGGT-1_1	aneuploid	other	SF11247_1	6
392	AACTCTTAGCGCTTAT-1_2	diploid	other	SF11247_2	1
394	AACTCTTAGCGTCAAG-1_2	diploid	other	SF11247_2	8
396	AACTCTTAGTGTCCCG-1_1	aneuploid	other	SF11247_1	0
397	AACTCTTCACAGACTT-1_2	aneuploid	other	SF11247_2	11
399	AACTCTTCAGACACTT-1_1	diploid	macrophages	SF11247_1	3
401	AACTCTTCAGCATACT-1_2	aneuploid	other	SF11247_2	9
402	AACTCTTCAGTCTTCC-1_1	aneuploid	other	SF11247_1	4
403	AACTCTTGTAGAGTGC-1_1	diploid	macrophages	SF11247_1	5
404	AACTCTTGTATAGTAG-1_2	aneuploid	other	SF11247_2	4
406	AACTCTTGTCAGTGGA-1_1	aneuploid	other	SF11247_1	6
407	AACTCTTGTCCGAATT-1_1	aneuploid	other	SF11247_1	6
408	AACTCTTGTGAAGGCT-1_1	diploid	macrophages	SF11247_1	5
409	AACTCTTGTGACCAAG-1_2	aneuploid	other	SF11247_2	7
411	AACTCTTGTGTGAATA-1_1	diploid	other	SF11247_1	0
412	AACTCTTGTGTGACGA-1_1	aneuploid	other	SF11247_1	0
413	AACTCTTGTTAAGTAG-1_1	aneuploid	other	SF11247_1	0
414	AACTCTTGTTGCGTTA-1_1	diploid	other	SF11247_1	1
415	AACTCTTGTTTACTCT-1_1	diploid	macrophages	SF11247_1	3
417	AACTCTTTCAAGGCTT-1_2	diploid	macrophages	SF11247_2	5
419	AACTCTTTCACGCATA-1_2	diploid	other	SF11247_2	0
420	AACTCTTTCAGCACAT-1_1	aneuploid	other	SF11247_1	11
422	AACTCTTTCAGCTGGC-1_2	diploid	other	SF11247_2	8
423	AACTCTTTCATGGTCA-1_1	aneuploid	other	SF11247_1	1
425	AACTCTTTCGTAGATC-1_2	aneuploid	other	SF11247_2	1
426	AACTCTTTCTGCGGCA-1_1	diploid	macrophages	SF11247_1	5
427	AACTCTTTCTTGTACT-1_1	diploid	other	SF11247_1	0
429	AACTGGTAGCATGGCA-1_2	aneuploid	other	SF11247_2	2
430	AACTGGTAGCCCGAAA-1_1	diploid	macrophages	SF11247_1	3
431	AACTGGTAGCGTAATA-1_1	aneuploid	other	SF11247_1	11
432	AACTGGTAGGTGATAT-1_1	aneuploid	other	SF11247_1	0
433	AACTGGTAGTCTCCTC-1_2	aneuploid	other	SF11247_2	12
435	AACTGGTCAAGAAAGG-1_1	diploid	macrophages	SF11247_1	5
436	AACTGGTCAAGGTGTG-1_1	aneuploid	other	SF11247_1	2
437	AACTGGTCAAGTAATG-1_2	aneuploid	other	SF11247_2	0
439	AACTGGTCACACCGCA-1_1	diploid	endothelial	SF11247_1	18
440	AACTGGTCACCAGCAC-1_1	aneuploid	other	SF11247_1	4
441	AACTGGTCACCCATGG-1_1	aneuploid	other	SF11247_1	7
442	AACTGGTCACGAAACG-1_1	aneuploid	other	SF11247_1	9
443	AACTGGTCACTGTGTA-1_1	diploid	macrophages	SF11247_1	5
445	AACTGGTCAGCATACT-1_2	aneuploid	other	SF11247_2	4
446	AACTGGTGTAAGGATT-1_1	aneuploid	other	SF11247_1	11
447	AACTGGTGTCATGCAT-1_1	aneuploid	other	SF11247_1	1
449	AACTGGTGTCGAGTTT-1_2	aneuploid	other	SF11247_2	9
451	AACTGGTGTCTTCTCG-1_2	aneuploid	other	SF11247_2	1
452	AACTGGTGTTCAGACT-1_1	diploid	other	SF11247_1	12
453	AACTGGTTCACTTACT-1_1	diploid	macrophages	SF11247_1	10
454	AACTGGTTCATAACCG-1_2	diploid	macrophages	SF11247_2	3
457	AACTGGTTCATTATCC-1_2	diploid	other	SF11247_2	8
458	AACTGGTTCCCAAGTA-1_2	diploid	macrophages	SF11247_2	5
460	AACTGGTTCGAGCCCA-1_2	diploid	macrophages	SF11247_2	5
462	AACTGGTTCTGCGTAA-1_1	aneuploid	other	SF11247_1	0
464	AACTTTCAGCCAGAAC-1_2	aneuploid	other	SF11247_2	4
465	AACTTTCCAAACCCAT-1_2	aneuploid	other	SF11247_2	2
468	AACTTTCCAAACGCGA-1_2	aneuploid	other	SF11247_2	4
469	AACTTTCCAATAGAGT-1_1	diploid	other	SF11247_1	0
470	AACTTTCCAATGGAAT-1_2	diploid	other	SF11247_2	1
472	AACTTTCCACACATGT-1_1	aneuploid	other	SF11247_1	13
474	AACTTTCCACTTAAGC-1_2	diploid	macrophages	SF11247_2	5
476	AACTTTCCAGATCCAT-1_2	aneuploid	other	SF11247_2	2
478	AACTTTCGTAGCAAAT-1_2	aneuploid	other	SF11247_2	4
479	AACTTTCGTCAGAAGC-1_1	aneuploid	other	SF11247_1	9
480	AACTTTCGTCGGCTCA-1_1	diploid	macrophages	SF11247_1	3
482	AACTTTCGTCTAGAGG-1_2	diploid	other	SF11247_2	1
483	AACTTTCGTGGCTCCA-1_1	diploid	macrophages	SF11247_1	3
485	AACTTTCGTTGTGGAG-1_2	aneuploid	other	SF11247_2	0
486	AACTTTCTCCGCAGTG-1_1	aneuploid	other	SF11247_1	7
487	AACTTTCTCGAACGGA-1_2	aneuploid	other	SF11247_2	0
489	AACTTTCTCGGAGGTA-1_2	aneuploid	other	SF11247_2	0
491	AACTTTCTCGGTTAAC-1_1	aneuploid	other	SF11247_1	0
492	AACTTTCTCTTGTATC-1_1	diploid	other	SF11247_1	0
493	AACTTTCTCTTTACAC-1_2	diploid	other	SF11247_2	0
495	AAGACCTAGAAGGTTT-1_1	aneuploid	other	SF11247_1	0
496	AAGACCTAGCCCTAAT-1_1	aneuploid	other	SF11247_1	4
497	AAGACCTAGCCTTGAT-1_1	aneuploid	other	SF11247_1	1
499	AAGACCTAGCCTTGAT-1_2	diploid	other	SF11247_2	1
500	AAGACCTAGCGACGTA-1_2	diploid	oligodendrocytes	SF11247_2	15
503	AAGACCTAGCGTCTAT-1_2	aneuploid	other	SF11247_2	4
504	AAGACCTAGCTGAACG-1_1	aneuploid	other	SF11247_1	1
505	AAGACCTAGGTGATAT-1_1	diploid	macrophages	SF11247_1	5
506	AAGACCTAGTACGCCC-1_1	aneuploid	other	SF11247_1	2
507	AAGACCTCAAGGTTCT-1_1	diploid	other	SF11247_1	1
509	AAGACCTCAATAGCGG-1_2	diploid	other	SF11247_2	4
511	AAGACCTCACATAACC-1_2	diploid	other	SF11247_2	7
512	AAGACCTCAGATCCAT-1_1	aneuploid	other	SF11247_1	0
513	AAGACCTCAGGGAGAG-1_1	aneuploid	other	SF11247_1	7
514	AAGACCTCAGGGTTAG-1_1	aneuploid	other	SF11247_1	9
515	AAGACCTCAGGGTTAG-1_2	aneuploid	other	SF11247_2	0
517	AAGACCTCATCGATTG-1_1	aneuploid	other	SF11247_1	1
518	AAGACCTCATGCTGGC-1_1	diploid	macrophages	SF11247_1	3
519	AAGACCTCATTGCGGC-1_2	aneuploid	other	SF11247_2	4
521	AAGACCTGTAAGGATT-1_1	aneuploid	other	SF11247_1	2
522	AAGACCTGTCCAGTTA-1_2	aneuploid	other	SF11247_2	0
524	AAGACCTGTCCCTACT-1_1	diploid	macrophages	SF11247_1	3
525	AAGACCTGTGCGATAG-1_1	aneuploid	other	SF11247_1	0
526	AAGACCTGTGGTAACG-1_1	diploid	other	SF11247_1	1
527	AAGACCTGTTAAGGGC-1_1	diploid	other	SF11247_1	1
529	AAGACCTGTTCCACAA-1_2	aneuploid	other	SF11247_2	0
530	AAGACCTGTTGTCTTT-1_2	diploid	other	SF11247_2	7
532	AAGACCTTCTGAAAGA-1_1	diploid	other	SF11247_1	2
533	AAGACCTTCTGCGGCA-1_1	aneuploid	other	SF11247_1	9
535	AAGACCTTCTGGTGTA-1_2	diploid	other	SF11247_2	8
536	AAGACCTTCTTTAGTC-1_1	aneuploid	other	SF11247_1	13
537	AAGCCGCAGCAGCCTC-1_2	diploid	other	SF11247_2	1
539	AAGCCGCAGCGAGAAA-1_1	aneuploid	other	SF11247_1	2
540	AAGCCGCAGGAGTCTG-1_2	aneuploid	other	SF11247_2	4
543	AAGCCGCAGGTGATAT-1_2	aneuploid	other	SF11247_2	1
544	AAGCCGCAGTCCAGGA-1_2	aneuploid	other	SF11247_2	1
546	AAGCCGCCAAGAGTCG-1_2	diploid	macrophages	SF11247_2	10
548	AAGCCGCCAAGCCTAT-1_1	diploid	macrophages	SF11247_1	10
549	AAGCCGCCAATAGCGG-1_1	diploid	macrophages	SF11247_1	5
551	AAGCCGCCAATCACAC-1_2	aneuploid	other	SF11247_2	6
552	AAGCCGCCACATGGGA-1_1	aneuploid	other	SF11247_1	12
553	AAGCCGCCACGAGGTA-1_1	diploid	macrophages	SF11247_1	5
555	AAGCCGCCACTCAGGC-1_2	aneuploid	other	SF11247_2	1
556	AAGCCGCCACTGTTAG-1_1	aneuploid	other	SF11247_1	0
558	AAGCCGCCAGATCCAT-1_2	aneuploid	other	SF11247_2	6
559	AAGCCGCCAGGTTTCA-1_1	aneuploid	other	SF11247_1	7
560	AAGCCGCCATAGAAAC-1_1	aneuploid	other	SF11247_1	0
561	AAGCCGCCATTACCTT-1_1	aneuploid	other	SF11247_1	4
563	AAGCCGCGTCGCGGTT-1_2	aneuploid	other	SF11247_2	11
565	AAGCCGCGTGATGCCC-1_2	diploid	macrophages	SF11247_2	10
566	AAGCCGCGTTAAAGAC-1_1	aneuploid	other	SF11247_1	9
568	AAGCCGCTCCAACCAA-1_2	diploid	macrophages	SF11247_2	10
570	AAGCCGCTCCCTGACT-1_2	aneuploid	other	SF11247_2	2
572	AAGCCGCTCCTAGGGC-1_2	diploid	other	SF11247_2	1
573	AAGCCGCTCGCGTTTC-1_1	diploid	macrophages	SF11247_1	3
574	AAGCCGCTCTGAAAGA-1_1	aneuploid	other	SF11247_1	4
576	AAGGAGCAGAATCTCC-1_2	aneuploid	other	SF11247_2	0
578	AAGGAGCAGACAGAGA-1_2	diploid	macrophages	SF11247_2	5
580	AAGGAGCAGCGATATA-1_2	diploid	macrophages	SF11247_2	5
582	AAGGAGCAGCTGAAAT-1_2	diploid	other	SF11247_2	0
584	AAGGAGCAGGTAAACT-1_2	diploid	other	SF11247_2	1
585	AAGGAGCAGTACGACG-1_1	aneuploid	other	SF11247_1	4
587	AAGGAGCCAAAGGTGC-1_2	aneuploid	other	SF11247_2	4
588	AAGGAGCCACCAGCAC-1_1	aneuploid	other	SF11247_1	0
590	AAGGAGCCACTATCTT-1_2	aneuploid	other	SF11247_2	6
592	AAGGAGCCACTGAAGG-1_2	aneuploid	other	SF11247_2	7
594	AAGGAGCCATCTCCCA-1_2	aneuploid	other	SF11247_2	0
595	AAGGAGCGTAAGGGAA-1_1	aneuploid	other	SF11247_1	13
597	AAGGAGCGTAAGGGCT-1_2	aneuploid	other	SF11247_2	0
598	AAGGAGCGTCAGAATA-1_1	aneuploid	other	SF11247_1	4
600	AAGGAGCGTCATCGGC-1_2	diploid	macrophages	SF11247_2	3
601	AAGGAGCTCATCGATG-1_1	diploid	macrophages	SF11247_1	3
602	AAGGAGCTCGGATGTT-1_1	aneuploid	other	SF11247_1	1
603	AAGGAGCTCGGTCTAA-1_1	aneuploid	other	SF11247_1	0
604	AAGGAGCTCTGGCGTG-1_2	aneuploid	other	SF11247_2	1
606	AAGGAGCTCTTCGAGA-1_1	aneuploid	other	SF11247_1	0
607	AAGGCAGAGCACAGGT-1_1	aneuploid	other	SF11247_1	2
609	AAGGCAGAGTATTGGA-1_2	diploid	other	SF11247_2	11
610	AAGGCAGCACATGACT-1_1	aneuploid	other	SF11247_1	6
611	AAGGCAGCAGCTGCTG-1_1	diploid	macrophages	SF11247_1	3
613	AAGGCAGCAGGGTACA-1_2	diploid	macrophages	SF11247_2	3
615	AAGGCAGCAGTAAGCG-1_2	aneuploid	other	SF11247_2	0
617	AAGGCAGCATCATCCC-1_2	diploid	macrophages	SF11247_2	5
618	AAGGCAGCATGCCACG-1_1	aneuploid	other	SF11247_1	0
619	AAGGCAGGTAATCGTC-1_2	diploid	macrophages	SF11247_2	3
621	AAGGCAGGTCAACATC-1_1	aneuploid	other	SF11247_1	0
622	AAGGCAGGTCATACTG-1_1	diploid	macrophages	SF11247_1	5
623	AAGGCAGGTGACGGTA-1_2	aneuploid	other	SF11247_2	1
625	AAGGCAGGTGATAAAC-1_1	aneuploid	other	SF11247_1	2
626	AAGGCAGGTGGAAAGA-1_1	aneuploid	other	SF11247_1	0
627	AAGGCAGTCAATACCG-1_1	aneuploid	other	SF11247_1	0
628	AAGGCAGTCCGAATGT-1_1	diploid	macrophages	SF11247_1	3
630	AAGGCAGTCCGGGTGT-1_2	aneuploid	other	SF11247_2	11
632	AAGGCAGTCGCCGTGA-1_2	aneuploid	other	SF11247_2	0
633	AAGGCAGTCGCTTAGA-1_2	aneuploid	other	SF11247_2	13
635	AAGGCAGTCGGTCCGA-1_1	aneuploid	other	SF11247_1	0
636	AAGGCAGTCGTCCGTT-1_1	aneuploid	other	SF11247_1	2
638	AAGGCAGTCTAAGCCA-1_2	aneuploid	other	SF11247_2	4
639	AAGGCAGTCTCACATT-1_2	aneuploid	other	SF11247_2	0
642	AAGGTTCAGCGCTTAT-1_2	diploid	macrophages	SF11247_2	3
643	AAGGTTCAGGAGCGAG-1_1	diploid	macrophages	SF11247_1	3
644	AAGGTTCAGGCATTGG-1_1	aneuploid	other	SF11247_1	4
645	AAGGTTCAGTAGATGT-1_1	aneuploid	other	SF11247_1	6
646	AAGGTTCAGTCATCCA-1_1	aneuploid	other	SF11247_1	4
647	AAGGTTCAGTCGTACT-1_1	aneuploid	other	SF11247_1	8
649	AAGGTTCAGTCTCCTC-1_2	aneuploid	other	SF11247_2	6
651	AAGGTTCAGTGGCACA-1_2	diploid	macrophages	SF11247_2	5
652	AAGGTTCAGTTTAGGA-1_1	diploid	macrophages	SF11247_1	5
653	AAGGTTCCAAGTCTGT-1_1	diploid	macrophages	SF11247_1	5
655	AAGGTTCCACAAGCCC-1_2	aneuploid	other	SF11247_2	9
656	AAGGTTCCAGACACTT-1_1	diploid	macrophages	SF11247_1	5
657	AAGGTTCCAGGAACGT-1_1	diploid	macrophages	SF11247_1	5
659	AAGGTTCCAGTTAACC-1_2	aneuploid	other	SF11247_2	4
661	AAGGTTCCAGTTCATG-1_2	diploid	macrophages	SF11247_2	3
662	AAGGTTCCATAGAAAC-1_2	aneuploid	other	SF11247_2	0
664	AAGGTTCCATCCGTGG-1_1	aneuploid	other	SF11247_1	13
665	AAGGTTCGTAAACCTC-1_1	aneuploid	other	SF11247_1	0
666	AAGGTTCGTAACGACG-1_1	aneuploid	other	SF11247_1	11
667	AAGGTTCGTCAATGTC-1_2	aneuploid	other	SF11247_2	2
669	AAGGTTCGTCCAGTTA-1_1	diploid	macrophages	SF11247_1	5
670	AAGGTTCGTCTGCAAT-1_1	diploid	macrophages	SF11247_1	3
671	AAGGTTCGTGACGCCT-1_2	diploid	macrophages	SF11247_2	3
673	AAGGTTCGTTACGTCA-1_1	aneuploid	other	SF11247_1	7
675	AAGGTTCTCAAGGTAA-1_2	aneuploid	other	SF11247_2	2
676	AAGGTTCTCCAGTAGT-1_1	diploid	macrophages	SF11247_1	14
677	AAGGTTCTCGCCAGCA-1_1	diploid	other	SF11247_1	4
678	AAGGTTCTCGGCGCTA-1_1	aneuploid	other	SF11247_1	11
680	AAGGTTCTCGTGGGAA-1_2	aneuploid	other	SF11247_2	1
682	AAGTCTGAGAGTACCG-1_2	diploid	macrophages	SF11247_2	3
684	AAGTCTGAGATCCTGT-1_2	aneuploid	other	SF11247_2	2
686	AAGTCTGAGCAGGTCA-1_2	aneuploid	other	SF11247_2	0
687	AAGTCTGAGGCCGAAT-1_2	aneuploid	other	SF11247_2	0
689	AAGTCTGAGGTAGCCA-1_1	diploid	macrophages	SF11247_1	10
690	AAGTCTGCAAGGCTCC-1_1	aneuploid	other	SF11247_1	0
691	AAGTCTGCAATGACCT-1_1	diploid	other	SF11247_1	8
692	AAGTCTGCACAGTCGC-1_1	diploid	other	SF11247_1	8
693	AAGTCTGCACATAACC-1_2	diploid	other	SF11247_2	8
695	AAGTCTGCACGCATCG-1_2	diploid	other	SF11247_2	8
697	AAGTCTGCAGATCCAT-1_2	aneuploid	other	SF11247_2	9
700	AAGTCTGCAGATCTGT-1_2	aneuploid	other	SF11247_2	6
701	AAGTCTGCAGGTCGTC-1_1	aneuploid	other	SF11247_1	0
702	AAGTCTGGTCAATACC-1_1	diploid	other	SF11247_1	1
704	AAGTCTGGTCGGCATC-1_2	diploid	other	SF11247_2	1
706	AAGTCTGGTCTTCAAG-1_2	aneuploid	other	SF11247_2	2
707	AAGTCTGGTCTTCTCG-1_2	diploid	other	SF11247_2	0
709	AAGTCTGGTTTGCATG-1_1	diploid	macrophages	SF11247_1	5
710	AATCCAGAGACCCACC-1_1	aneuploid	other	SF11247_1	0
711	AATCCAGAGACTACAA-1_1	aneuploid	other	SF11247_1	9
712	AATCCAGAGATCTGAA-1_2	diploid	other	SF11247_2	0
714	AATCCAGAGCCGTCGT-1_1	diploid	other	SF11247_1	4
715	AATCCAGAGGCAAAGA-1_1	aneuploid	other	SF11247_1	7
717	AATCCAGAGGCCGAAT-1_2	aneuploid	other	SF11247_2	4
718	AATCCAGAGGGCTTCC-1_2	aneuploid	other	SF11247_2	4
720	AATCCAGCAGTATGCT-1_1	aneuploid	other	SF11247_1	0
721	AATCCAGCATATACCG-1_2	aneuploid	other	SF11247_2	1
723	AATCCAGGTACTCAAC-1_2	aneuploid	other	SF11247_2	1
725	AATCCAGGTAGCGTAG-1_1	diploid	macrophages	SF11247_1	3
726	AATCCAGGTCAGTGGA-1_1	aneuploid	other	SF11247_1	9
727	AATCCAGGTTTGTTTC-1_1	aneuploid	other	SF11247_1	2
729	AATCCAGTCAACACTG-1_2	aneuploid	macrophages	SF11247_2	3
731	AATCCAGTCACAATGC-1_2	diploid	macrophages	SF11247_2	3
732	AATCCAGTCACCACCT-1_1	diploid	macrophages	SF11247_1	5
733	AATCCAGTCACGCGGT-1_1	diploid	macrophages	SF11247_1	5
734	AATCCAGTCCACGCAG-1_1	aneuploid	other	SF11247_1	2
735	AATCCAGTCCGCATAA-1_1	diploid	macrophages	SF11247_1	3
737	AATCCAGTCGTTACGA-1_2	diploid	macrophages	SF11247_2	5
738	AATCGGTAGCGATGAC-1_1	aneuploid	other	SF11247_1	6
739	AATCGGTAGCGGCTTC-1_2	diploid	macrophages	SF11247_2	10
741	AATCGGTAGCTGTCTA-1_1	aneuploid	other	SF11247_1	12
742	AATCGGTAGTACGACG-1_1	diploid	macrophages	SF11247_1	10
743	AATCGGTAGTTATCGC-1_1	aneuploid	other	SF11247_1	2
744	AATCGGTCAAGAAGAG-1_1	aneuploid	other	SF11247_1	6
745	AATCGGTCAAGCTGAG-1_2	aneuploid	other	SF11247_2	4
748	AATCGGTCAAGGACTG-1_2	aneuploid	other	SF11247_2	6
749	AATCGGTCAAGTCTGT-1_2	aneuploid	other	SF11247_2	1
751	AATCGGTCACATAACC-1_2	diploid	other	SF11247_2	1
753	AATCGGTCAGACAAAT-1_1	diploid	macrophages	SF11247_1	14
754	AATCGGTCAGCTTAAC-1_2	diploid	macrophages	SF11247_2	5
756	AATCGGTCATTATCTC-1_1	aneuploid	other	SF11247_1	4
757	AATCGGTGTCAAACTC-1_1	aneuploid	other	SF11247_1	9
758	AATCGGTGTCCGCTGA-1_1	aneuploid	other	SF11247_1	0
759	AATCGGTGTCCGTCAG-1_1	aneuploid	other	SF11247_1	1
760	AATCGGTGTGTCCTCT-1_1	diploid	macrophages	SF11247_1	10
762	AATCGGTGTGTGACCC-1_2	diploid	macrophages	SF11247_2	3
764	AATCGGTGTTCAACCA-1_2	aneuploid	other	SF11247_2	12
765	AATCGGTTCACTCTTA-1_1	aneuploid	other	SF11247_1	12
766	AATCGGTTCAGCTCGG-1_1	aneuploid	other	SF11247_1	6
767	AATCGGTTCATTGCCC-1_1	aneuploid	other	SF11247_1	0
768	AATCGGTTCGAATGGG-1_1	diploid	other	SF11247_1	1
769	AATCGGTTCTGTTTGT-1_1	aneuploid	other	SF11247_1	4
770	ACACCAAAGCGTCTAT-1_2	aneuploid	other	SF11247_2	2
773	ACACCAAAGTCGTTTG-1_2	diploid	macrophages	SF11247_2	3
774	ACACCAACAAATACAG-1_1	aneuploid	other	SF11247_1	1
775	ACACCAACACCTTGTC-1_2	aneuploid	other	SF11247_2	11
777	ACACCAACACGTGAGA-1_1	aneuploid	other	SF11247_1	2
778	ACACCAACAGAGCCAA-1_1	aneuploid	other	SF11247_1	0
779	ACACCAACATAGAAAC-1_1	aneuploid	other	SF11247_1	0
781	ACACCAAGTACCGAGA-1_1	aneuploid	other	SF11247_1	13
784	ACACCAAGTCGTTGTA-1_2	diploid	other	SF11247_2	0
785	ACACCAAGTGAGGCTA-1_2	aneuploid	other	SF11247_2	2
788	ACACCAAGTGCACTTA-1_2	aneuploid	other	SF11247_2	1
789	ACACCAAGTTAAGTAG-1_1	aneuploid	other	SF11247_1	0
791	ACACCAAGTTAGTGGG-1_2	diploid	other	SF11247_2	1
793	ACACCAAGTTGCCTCT-1_1	aneuploid	other	SF11247_1	2
795	ACACCAAGTTTAAGCC-1_1	aneuploid	other	SF11247_1	0
798	ACACCAAGTTTCCACC-1_2	aneuploid	other	SF11247_2	2
799	ACACCAATCACTCCTG-1_2	aneuploid	other	SF11247_2	12
801	ACACCAATCCCGACTT-1_1	aneuploid	other	SF11247_1	2
803	ACACCAATCCTTGACC-1_2	diploid	other	SF11247_2	1
806	ACACCCTAGAAACGCC-1_2	diploid	other	SF11247_2	1
808	ACACCCTAGATAGCAT-1_2	aneuploid	other	SF11247_2	0
810	ACACCCTAGCGGCTTC-1_2	aneuploid	other	SF11247_2	6
811	ACACCCTAGCTGATAA-1_1	diploid	other	SF11247_1	0
814	ACACCCTAGTGAATTG-1_2	aneuploid	other	SF11247_2	0
816	ACACCCTCAAAGGTGC-1_2	aneuploid	other	SF11247_2	9
817	ACACCCTCAAGAAGAG-1_2	diploid	other	SF11247_2	1
820	ACACCCTCACAGACAG-1_2	diploid	other	SF11247_2	12
821	ACACCCTCACGAGAGT-1_1	diploid	other	SF11247_1	8
823	ACACCCTCACTGCCAG-1_1	aneuploid	other	SF11247_1	11
825	ACACCCTGTACCGGCT-1_1	diploid	macrophages	SF11247_1	5
827	ACACCCTGTCACAAGG-1_1	diploid	other	SF11247_1	0
829	ACACCCTGTGCAGACA-1_1	aneuploid	other	SF11247_1	2
832	ACACCCTGTGGCAAAC-1_2	diploid	macrophages	SF11247_2	14
834	ACACCCTGTTGCTCCT-1_2	diploid	other	SF11247_2	8
836	ACACCCTTCACCTTAT-1_1	aneuploid	other	SF11247_1	0
838	ACACCCTTCACGGTTA-1_2	aneuploid	other	SF11247_2	0
839	ACACCCTTCATATCGG-1_1	diploid	macrophages	SF11247_1	14
842	ACACCCTTCCATGAGT-1_2	aneuploid	other	SF11247_2	0
843	ACACCCTTCGATGAGG-1_1	aneuploid	other	SF11247_1	4
846	ACACCCTTCTTAGAGC-1_2	aneuploid	other	SF11247_2	6
847	ACACCGGAGATCCTGT-1_1	diploid	macrophages	SF11247_1	10
850	ACACCGGAGATGCCTT-1_2	diploid	macrophages	SF11247_2	3
851	ACACCGGAGCACGCCT-1_1	aneuploid	other	SF11247_1	2
853	ACACCGGAGCGTGAGT-1_2	diploid	macrophages	SF11247_2	10
856	ACACCGGAGCGTTGCC-1_2	aneuploid	other	SF11247_2	4
857	ACACCGGAGTACGTAA-1_1	diploid	macrophages	SF11247_1	3
859	ACACCGGAGTGATCGG-1_2	diploid	macrophages	SF11247_2	3
861	ACACCGGCAAGCCGTC-1_1	diploid	macrophages	SF11247_1	3
863	ACACCGGCAATCTACG-1_1	aneuploid	other	SF11247_1	4
865	ACACCGGCACCTCGGA-1_1	diploid	endothelial	SF11247_1	18
867	ACACCGGCACGGTGTC-1_1	aneuploid	other	SF11247_1	2
869	ACACCGGCAGGGAGAG-1_2	diploid	macrophages	SF11247_2	5
871	ACACCGGCAGTCGATT-1_1	aneuploid	other	SF11247_1	6
873	ACACCGGCATACTCTT-1_2	diploid	macrophages	SF11247_2	10
875	ACACCGGCATGAAGTA-1_1	aneuploid	other	SF11247_1	1
878	ACACCGGGTAATTGGA-1_2	diploid	other	SF11247_2	1
880	ACACCGGGTCCGAAGA-1_2	diploid	macrophages	SF11247_2	5
882	ACACCGGGTCTCCATC-1_2	aneuploid	other	SF11247_2	4
884	ACACCGGTCACTTCAT-1_2	aneuploid	other	SF11247_2	2
885	ACACCGGTCATTGCCC-1_1	aneuploid	other	SF11247_1	9
888	ACACCGGTCTGCCAGG-1_2	aneuploid	other	SF11247_2	13
890	ACACCGGTCTTCCTTC-1_2	aneuploid	other	SF11247_2	9
892	ACACTGAAGAAAGTGG-1_2	aneuploid	other	SF11247_2	13
894	ACACTGAAGACACGAC-1_1	aneuploid	other	SF11247_1	11
896	ACACTGAAGACCTTTG-1_1	aneuploid	other	SF11247_1	0
897	ACACTGAAGCAACGGT-1_2	aneuploid	other	SF11247_2	0
899	ACACTGAAGCCAGAAC-1_2	aneuploid	other	SF11247_2	7
901	ACACTGAAGCTGCCCA-1_1	diploid	macrophages	SF11247_1	5
903	ACACTGAAGTCTCCTC-1_1	diploid	macrophages	SF11247_1	3
906	ACACTGAAGTGCGTGA-1_2	aneuploid	other	SF11247_2	0
908	ACACTGAAGTGTACCT-1_2	diploid	macrophages	SF11247_2	14
909	ACACTGAAGTGTGGCA-1_1	aneuploid	other	SF11247_1	6
912	ACACTGACAACTGCTA-1_1	diploid	macrophages	SF11247_1	3
913	ACACTGACACGTGAGA-1_2	diploid	macrophages	SF11247_2	10
916	ACACTGACAGCGTAAG-1_2	aneuploid	other	SF11247_2	1
917	ACACTGAGTACCAGTT-1_1	aneuploid	other	SF11247_1	12
919	ACACTGAGTCAGAATA-1_2	diploid	other	SF11247_2	1
922	ACACTGAGTCGAGATG-1_2	diploid	macrophages	SF11247_2	5
924	ACACTGAGTCTCTTAT-1_2	aneuploid	other	SF11247_2	4
925	ACACTGAGTGTGAAAT-1_1	diploid	macrophages	SF11247_1	3
928	ACACTGAGTTATCCGA-1_2	aneuploid	other	SF11247_2	0
929	ACACTGAGTTCACCTC-1_2	diploid	other	SF11247_2	0
931	ACACTGATCGTATCAG-1_1	diploid	macrophages	SF11247_1	5
934	ACACTGATCTACTCAT-1_1	diploid	macrophages	SF11247_1	10
935	ACAGCCGAGAATGTGT-1_2	aneuploid	other	SF11247_2	11
937	ACAGCCGAGACATAAC-1_1	diploid	other	SF11247_1	8
939	ACAGCCGAGAGCTGCA-1_1	aneuploid	other	SF11247_1	13
941	ACAGCCGAGCACACAG-1_1	diploid	macrophages	SF11247_1	5
945	ACAGCCGAGGCCCTCA-1_1	diploid	T_cells	SF11247_1	16
946	ACAGCCGAGTCTTGCA-1_2	aneuploid	other	SF11247_2	2
948	ACAGCCGAGTTGCAGG-1_2	diploid	macrophages	SF11247_2	3
951	ACAGCCGCAAGGTTCT-1_1	aneuploid	other	SF11247_1	11
952	ACAGCCGCACAACGTT-1_1	diploid	macrophages	SF11247_1	5
954	ACAGCCGCACTAAGTC-1_1	diploid	Pericyte	SF11247_1	17
956	ACAGCCGCATCCGTGG-1_1	diploid	macrophages	SF11247_1	3
958	ACAGCCGCATCCGTGG-1_2	diploid	other	SF11247_2	4
960	ACAGCCGCATGGGAAC-1_1	aneuploid	other	SF11247_1	2
962	ACAGCCGGTACCGTTA-1_2	aneuploid	other	SF11247_2	4
964	ACAGCCGGTACCTACA-1_2	aneuploid	other	SF11247_2	12
967	ACAGCCGGTCAAAGAT-1_2	aneuploid	other	SF11247_2	0
968	ACAGCCGGTTAAGTAG-1_1	aneuploid	other	SF11247_1	9
970	ACAGCCGGTTCGCGAC-1_1	diploid	macrophages	SF11247_1	5
972	ACAGCCGGTTGGACCC-1_1	diploid	macrophages	SF11247_1	10
974	ACAGCCGTCTTGGGTA-1_1	aneuploid	other	SF11247_1	11
977	ACAGCTAAGCCACCTG-1_2	aneuploid	other	SF11247_2	6
978	ACAGCTAAGGAGCGAG-1_2	aneuploid	other	SF11247_2	2
981	ACAGCTAAGGTGTGGT-1_2	aneuploid	other	SF11247_2	13
983	ACAGCTAAGTAGATGT-1_2	diploid	other	SF11247_2	0
984	ACAGCTAAGTAGCCGA-1_1	diploid	T_cells	SF11247_1	16
986	ACAGCTAAGTGCGTGA-1_2	aneuploid	other	SF11247_2	2
988	ACAGCTAAGTGGGATC-1_1	aneuploid	other	SF11247_1	2
990	ACAGCTACAAGAAGAG-1_1	diploid	T_cells	SF11247_1	16
992	ACAGCTACAAGACGTG-1_1	aneuploid	other	SF11247_1	4
995	ACAGCTACACAGGAGT-1_1	diploid	macrophages	SF11247_1	5
996	ACAGCTACACCCAGTG-1_2	diploid	macrophages	SF11247_2	3
998	ACAGCTACAGCCTATA-1_1	diploid	macrophages	SF11247_1	10
1001	ACAGCTACATAGTAAG-1_2	diploid	macrophages	SF11247_2	5
1003	ACAGCTAGTCCAGTAT-1_2	aneuploid	other	SF11247_2	1
1004	ACAGCTAGTCGGATCC-1_1	diploid	macrophages	SF11247_1	5
1006	ACAGCTAGTTGATTCG-1_1	aneuploid	other	SF11247_1	8
1009	ACAGCTATCAACACAC-1_2	aneuploid	other	SF11247_2	7
1010	ACAGCTATCAGCAACT-1_1	diploid	macrophages	SF11247_1	5
1013	ACAGCTATCATAAAGG-1_2	diploid	macrophages	SF11247_2	3
1014	ACAGCTATCATTGCCC-1_1	aneuploid	other	SF11247_1	0
1016	ACAGCTATCCATGAGT-1_1	aneuploid	other	SF11247_1	1
1018	ACAGCTATCCCTCTTT-1_2	aneuploid	other	SF11247_2	9
1020	ACAGCTATCGCGGATC-1_1	aneuploid	other	SF11247_1	4
1022	ACAGCTATCTGAGGGA-1_1	aneuploid	other	SF11247_1	8
1024	ACATACGAGATGCCAG-1_2	aneuploid	other	SF11247_2	6
1026	ACATACGAGCGATCCC-1_1	diploid	macrophages	SF11247_1	5
1028	ACATACGAGCTCAACT-1_2	aneuploid	other	SF11247_2	12
1030	ACATACGAGGACTGGT-1_1	diploid	macrophages	SF11247_1	14
1032	ACATACGAGGGCACTA-1_1	aneuploid	other	SF11247_1	4
1034	ACATACGAGTGCCATT-1_2	aneuploid	other	SF11247_2	13
1036	ACATACGCAAGTAGTA-1_1	diploid	oligodendrocytes	SF11247_1	15
1039	ACATACGCAAGTAGTA-1_2	diploid	macrophages	SF11247_2	3
1041	ACATACGCAATGGATA-1_2	aneuploid	other	SF11247_2	2
1043	ACATACGCACTTAAGC-1_1	aneuploid	other	SF11247_1	12
1044	ACATACGCAGTAAGCG-1_1	aneuploid	other	SF11247_1	12
1046	ACATACGCAGTTAACC-1_1	aneuploid	other	SF11247_1	8
1049	ACATACGCATAGGATA-1_2	aneuploid	other	SF11247_2	4
1050	ACATACGCATGTCCTC-1_1	aneuploid	other	SF11247_1	2
1053	ACATACGGTCTTCGTC-1_1	aneuploid	other	SF11247_1	2
1054	ACATACGGTTCACCTC-1_1	aneuploid	other	SF11247_1	0
1056	ACATACGGTTCGCTAA-1_2	diploid	macrophages	SF11247_2	5
1058	ACATACGGTTGCTCCT-1_1	aneuploid	other	SF11247_1	1
1060	ACATACGGTTTGGGCC-1_1	aneuploid	other	SF11247_1	11
1062	ACATACGTCATATCGG-1_1	aneuploid	other	SF11247_1	4
1064	ACATACGTCATCGGAT-1_1	aneuploid	other	SF11247_1	0
1066	ACATACGTCATGCAAC-1_1	aneuploid	other	SF11247_1	2
1069	ACATACGTCCCACTTG-1_2	aneuploid	other	SF11247_2	2
1070	ACATACGTCCGAGCCA-1_2	diploid	other	SF11247_2	1
1073	ACATACGTCGAGGTAG-1_2	aneuploid	other	SF11247_2	6
1074	ACATACGTCGCGCCAA-1_1	aneuploid	other	SF11247_1	9
1076	ACATACGTCGCTAGCG-1_1	aneuploid	other	SF11247_1	1
1079	ACATACGTCGTAGATC-1_1	aneuploid	other	SF11247_1	2
1080	ACATACGTCTCTAGGA-1_2	aneuploid	other	SF11247_2	0
1082	ACATACGTCTGCCAGG-1_1	aneuploid	other	SF11247_1	0
1085	ACATCAGAGAAACCAT-1_2	aneuploid	other	SF11247_2	7
1086	ACATCAGAGAGACTTA-1_1	diploid	other	SF11247_1	0
1088	ACATCAGAGCAGCGTA-1_2	diploid	other	SF11247_2	4
1090	ACATCAGAGCGCTTAT-1_1	diploid	macrophages	SF11247_1	3
1093	ACATCAGAGCTACCTA-1_1	diploid	macrophages	SF11247_1	3
1094	ACATCAGAGGCTAGCA-1_1	diploid	macrophages	SF11247_1	5
1096	ACATCAGAGGTGTTAA-1_2	diploid	macrophages	SF11247_2	3
1099	ACATCAGAGTCATGCT-1_2	diploid	other	SF11247_2	1
1101	ACATCAGAGTGTTGAA-1_2	aneuploid	other	SF11247_2	6
1103	ACATCAGCAACTGCTA-1_2	diploid	other	SF11247_2	13
1105	ACATCAGCAATCGAAA-1_1	aneuploid	other	SF11247_1	0
1107	ACATCAGCAGAGCCAA-1_2	diploid	other	SF11247_2	11
1109	ACATCAGCAGTTAACC-1_2	aneuploid	other	SF11247_2	0
1110	ACATCAGCATGTTGAC-1_2	aneuploid	other	SF11247_2	0
1113	ACATCAGGTACGCTGC-1_1	aneuploid	other	SF11247_1	9
1115	ACATCAGGTAGAGCTG-1_1	aneuploid	other	SF11247_1	12
1117	ACATCAGGTCAGAAGC-1_2	aneuploid	other	SF11247_2	13
1119	ACATCAGGTCGCTTCT-1_2	aneuploid	other	SF11247_2	4
1121	ACATCAGGTGGCTCCA-1_2	diploid	macrophages	SF11247_2	3
1123	ACATCAGGTGTAACGG-1_2	aneuploid	other	SF11247_2	2
1124	ACATCAGGTTAAGAAC-1_2	diploid	other	SF11247_2	0
1127	ACATCAGGTTGTACAC-1_2	aneuploid	other	SF11247_2	7
1128	ACATCAGTCAACACGT-1_1	aneuploid	other	SF11247_1	4
1131	ACATCAGTCATCGCTC-1_1	aneuploid	other	SF11247_1	1
1132	ACATCAGTCCAGATCA-1_2	diploid	macrophages	SF11247_2	10
1134	ACATCAGTCCAGTATG-1_2	diploid	other	SF11247_2	0
1137	ACATCAGTCGCCTGAG-1_1	aneuploid	other	SF11247_1	2
1139	ACATCAGTCGGCATCG-1_1	aneuploid	other	SF11247_1	6
1140	ACATGGTAGCCGGTAA-1_1	diploid	oligodendrocytes	SF11247_1	15
1143	ACATGGTAGCGATAGC-1_1	aneuploid	other	SF11247_1	4
1145	ACATGGTAGCTGATAA-1_1	diploid	macrophages	SF11247_1	3
1147	ACATGGTAGGATTCGG-1_1	aneuploid	other	SF11247_1	1
1149	ACATGGTAGTACACCT-1_1	diploid	macrophages	SF11247_1	5
1150	ACATGGTAGTCCGTAT-1_1	diploid	macrophages	SF11247_1	5
1153	ACATGGTAGTCTCGGC-1_1	aneuploid	other	SF11247_1	6
1154	ACATGGTCACCGCTAG-1_2	diploid	other	SF11247_2	1
1157	ACATGGTCAGATCGGA-1_1	aneuploid	other	SF11247_1	0
1159	ACATGGTCAGTCAGAG-1_2	aneuploid	other	SF11247_2	0
1161	ACATGGTCAGTCAGCC-1_1	aneuploid	other	SF11247_1	0
1162	ACATGGTCATGCTAGT-1_1	diploid	other	SF11247_1	8
1165	ACATGGTGTACCTACA-1_1	diploid	other	SF11247_1	9
1167	ACATGGTGTATATGAG-1_2	aneuploid	other	SF11247_2	4
1168	ACATGGTGTATGAAAC-1_2	diploid	other	SF11247_2	0
1171	ACATGGTGTATTAGCC-1_2	aneuploid	other	SF11247_2	2
1172	ACATGGTGTCTCTTAT-1_2	diploid	macrophages	SF11247_2	3
1175	ACATGGTGTGAGGCTA-1_1	diploid	other	SF11247_1	0
1177	ACATGGTGTGCCTGTG-1_1	aneuploid	other	SF11247_1	9
1178	ACATGGTGTGTATGGG-1_1	aneuploid	other	SF11247_1	11
1181	ACATGGTGTTAAGGGC-1_1	aneuploid	other	SF11247_1	13
1182	ACATGGTGTTTGTTTC-1_2	aneuploid	other	SF11247_2	11
1184	ACATGGTTCAATCTCT-1_2	diploid	other	SF11247_2	0
1186	ACATGGTTCACTTCAT-1_1	aneuploid	other	SF11247_1	0
1188	ACATGGTTCAGTGTTG-1_1	aneuploid	other	SF11247_1	9
1190	ACATGGTTCCACGTTC-1_1	aneuploid	other	SF11247_1	1
1193	ACATGGTTCCGCATAA-1_1	diploid	T_cells	SF11247_1	16
1194	ACATGGTTCGCAAACT-1_1	aneuploid	other	SF11247_1	4
1196	ACATGGTTCTAGCACA-1_2	diploid	macrophages	SF11247_2	5
1198	ACATGGTTCTATCCTA-1_1	aneuploid	other	SF11247_1	7
1201	ACCAGTAAGAACAACT-1_2	aneuploid	other	SF11247_2	4
1202	ACCAGTAAGACACTAA-1_1	diploid	other	SF11247_1	1
1205	ACCAGTAAGACTCGGA-1_2	aneuploid	other	SF11247_2	9
1206	ACCAGTAAGACTTGAA-1_1	aneuploid	other	SF11247_1	4
1208	ACCAGTAAGATGGGTC-1_1	diploid	macrophages	SF11247_1	3
1210	ACCAGTAAGCTACCTA-1_1	diploid	other	SF11247_1	8
1212	ACCAGTAAGCTGTCTA-1_1	aneuploid	other	SF11247_1	4
1214	ACCAGTAAGCTGTTCA-1_2	aneuploid	other	SF11247_2	0
1216	ACCAGTAAGGAGTAGA-1_1	aneuploid	other	SF11247_1	12
1219	ACCAGTAAGGGAAACA-1_1	aneuploid	other	SF11247_1	13
1220	ACCAGTAAGTCGAGTG-1_1	diploid	macrophages	SF11247_1	3
1222	ACCAGTACAAAGTCAA-1_2	aneuploid	other	SF11247_2	0
1225	ACCAGTACAAGCCATT-1_2	aneuploid	other	SF11247_2	6
1226	ACCAGTACAAGTACCT-1_1	aneuploid	other	SF11247_1	2
1228	ACCAGTACAATAAGCA-1_1	diploid	macrophages	SF11247_1	5
1231	ACCAGTACACGTAAGG-1_1	aneuploid	other	SF11247_1	11
1232	ACCAGTACAGTCAGCC-1_1	aneuploid	other	SF11247_1	7
1234	ACCAGTACATACGCCG-1_1	aneuploid	other	SF11247_1	6
1237	ACCAGTACATCGGGTC-1_1	diploid	other	SF11247_1	4
1239	ACCAGTACATTCGACA-1_1	aneuploid	other	SF11247_1	4
1241	ACCAGTAGTAACGCGA-1_2	aneuploid	other	SF11247_2	2
1242	ACCAGTAGTACAGACG-1_1	aneuploid	other	SF11247_1	0
1245	ACCAGTAGTATGAAAC-1_2	diploid	other	SF11247_2	0
1247	ACCAGTAGTCACACGC-1_2	aneuploid	other	SF11247_2	1
1248	ACCAGTAGTCCAGTGC-1_2	diploid	other	SF11247_2	7
1250	ACCAGTAGTCCGAGTC-1_1	diploid	macrophages	SF11247_1	3
1252	ACCAGTAGTGAAGGCT-1_2	diploid	macrophages	SF11247_2	14
1255	ACCAGTAGTGATGTCT-1_1	diploid	other	SF11247_1	8
1257	ACCAGTAGTTAAGGGC-1_1	diploid	macrophages	SF11247_1	5
1258	ACCAGTAGTTCAGCGC-1_1	aneuploid	other	SF11247_1	7
1260	ACCAGTAGTTCCACTC-1_1	diploid	other	SF11247_1	0
1263	ACCAGTATCAGCTGGC-1_2	diploid	macrophages	SF11247_2	3
1265	ACCAGTATCCCGACTT-1_1	aneuploid	other	SF11247_1	1
1267	ACCAGTATCCTCATTA-1_2	diploid	macrophages	SF11247_2	14
1269	ACCAGTATCGGATGTT-1_1	diploid	other	SF11247_1	0
1270	ACCAGTATCGGCATCG-1_2	aneuploid	other	SF11247_2	11
1273	ACCAGTATCGTCTGAA-1_2	aneuploid	other	SF11247_2	1
1274	ACCCACTAGAGGGCTT-1_2	aneuploid	macrophages	SF11247_2	3
1277	ACCCACTAGAGTACAT-1_1	aneuploid	other	SF11247_1	0
1278	ACCCACTAGATACACA-1_1	aneuploid	other	SF11247_1	7
1280	ACCCACTAGCTGAAAT-1_2	diploid	macrophages	SF11247_2	10
1282	ACCCACTAGGCCCTTG-1_2	diploid	macrophages	SF11247_2	3
1284	ACCCACTAGGCTCATT-1_1	diploid	oligodendrocytes	SF11247_1	15
1287	ACCCACTAGGTTCCTA-1_2	aneuploid	other	SF11247_2	6
1289	ACCCACTCAAGCTGGA-1_2	aneuploid	other	SF11247_2	13
1291	ACCCACTCACACCGCA-1_2	aneuploid	other	SF11247_2	1
1293	ACCCACTCACCAGCAC-1_1	aneuploid	other	SF11247_1	7
1295	ACCCACTCACGTCTCT-1_1	aneuploid	other	SF11247_1	11
1296	ACCCACTCATGCGCAC-1_1	aneuploid	other	SF11247_1	6
1298	ACCCACTGTATCTGCA-1_1	aneuploid	other	SF11247_1	7
1301	ACCCACTGTATGGTTC-1_1	diploid	other	SF11247_1	12
1303	ACCCACTGTCAATGTC-1_2	diploid	other	SF11247_2	11
1304	ACCCACTGTCATATCG-1_2	diploid	macrophages	SF11247_2	5
1307	ACCCACTGTGACTACT-1_1	aneuploid	other	SF11247_1	9
1308	ACCCACTGTGCAGTAG-1_1	diploid	macrophages	SF11247_1	3
1310	ACCCACTGTGGCCCTA-1_1	aneuploid	other	SF11247_1	1
1313	ACCCACTGTTCAGTAC-1_1	diploid	macrophages	SF11247_1	14
1315	ACCCACTGTTTGACAC-1_1	aneuploid	other	SF11247_1	0
1317	ACCCACTTCACTTATC-1_1	aneuploid	other	SF11247_1	1
1318	ACCCACTTCATGCAAC-1_2	diploid	macrophages	SF11247_2	3
1321	ACCCACTTCCGCAAGC-1_1	diploid	macrophages	SF11247_1	14
1323	ACCCACTTCCTTAATC-1_2	aneuploid	other	SF11247_2	1
1324	ACCCACTTCGGCGCAT-1_1	aneuploid	other	SF11247_1	2
1327	ACCCACTTCTGCCAGG-1_1	aneuploid	other	SF11247_1	6
1329	ACCCACTTCTGTGCAA-1_1	aneuploid	other	SF11247_1	1
1331	ACCGTAAAGACTCGGA-1_2	aneuploid	other	SF11247_2	0
1333	ACCGTAAAGAGATGAG-1_2	aneuploid	other	SF11247_2	2
1334	ACCGTAAAGGGCACTA-1_2	aneuploid	other	SF11247_2	6
1337	ACCGTAACATATACCG-1_1	aneuploid	other	SF11247_1	0
1338	ACCGTAAGTAAGTTCC-1_2	diploid	macrophages	SF11247_2	3
1340	ACCGTAAGTACAGACG-1_2	diploid	macrophages	SF11247_2	3
1342	ACCGTAAGTACAGTGG-1_1	diploid	macrophages	SF11247_1	3
1344	ACCGTAAGTGCATCTA-1_2	aneuploid	other	SF11247_2	6
1347	ACCGTAAGTGTCAATC-1_1	aneuploid	other	SF11247_1	0
1348	ACCGTAATCAGCGATT-1_2	aneuploid	other	SF11247_2	11
1351	ACCGTAATCAGTCAGT-1_1	diploid	macrophages	SF11247_1	5
1353	ACCGTAATCCACGCAG-1_1	diploid	other	SF11247_1	4
1354	ACCGTAATCCACGTGG-1_1	aneuploid	other	SF11247_1	4
1356	ACCGTAATCGTAGGAG-1_2	diploid	macrophages	SF11247_2	5
1359	ACCGTAATCGTGGACC-1_2	diploid	other	SF11247_2	0
1361	ACCTTTAAGTACGCCC-1_2	aneuploid	other	SF11247_2	4
1362	ACCTTTAAGTCCGTAT-1_2	aneuploid	other	SF11247_2	6
1364	ACCTTTAAGTTGAGAT-1_2	diploid	macrophages	SF11247_2	3
1367	ACCTTTACACGCCAGT-1_2	aneuploid	other	SF11247_2	6
1369	ACCTTTACAGGCGATA-1_2	diploid	macrophages	SF11247_2	10
1371	ACCTTTACATCGGAAG-1_2	aneuploid	other	SF11247_2	9
1373	ACCTTTAGTCCCTTGT-1_1	diploid	other	SF11247_1	1
1375	ACCTTTAGTCCGAACC-1_2	diploid	other	SF11247_2	0
1377	ACCTTTAGTGCACCAC-1_1	diploid	other	SF11247_1	4
1379	ACCTTTAGTGCCTTGG-1_1	diploid	macrophages	SF11247_1	14
1381	ACCTTTAGTTAAAGAC-1_2	diploid	other	SF11247_2	0
1382	ACCTTTATCAACTCTT-1_2	diploid	other	SF11247_2	2
1385	ACCTTTATCGAGGTAG-1_1	aneuploid	other	SF11247_1	11
1386	ACCTTTATCGTGTAGT-1_1	diploid	other	SF11247_1	0
1388	ACCTTTATCTCGATGA-1_1	aneuploid	other	SF11247_1	4
1391	ACGAGCCAGAGAGCTC-1_1	aneuploid	other	SF11247_1	4
1393	ACGAGCCAGCAAATCA-1_2	diploid	other	SF11247_2	1
1395	ACGAGCCAGCGCTTAT-1_2	aneuploid	other	SF11247_2	7
1397	ACGAGCCAGGATCGCA-1_1	aneuploid	other	SF11247_1	1
1398	ACGAGCCAGGTAAACT-1_1	aneuploid	macrophages	SF11247_1	3
1400	ACGAGCCAGTTAAGTG-1_2	aneuploid	other	SF11247_2	0
1403	ACGAGCCCAAGGACAC-1_2	aneuploid	other	SF11247_2	12
1405	ACGAGCCCAAGGCTCC-1_2	aneuploid	other	SF11247_2	4
1407	ACGAGCCCAAGTTAAG-1_2	aneuploid	other	SF11247_2	4
1408	ACGAGCCCACTGTCGG-1_1	diploid	other	SF11247_1	8
1411	ACGAGCCCAGGAATCG-1_1	aneuploid	other	SF11247_1	0
1413	ACGAGCCCAGTCCTTC-1_1	aneuploid	other	SF11247_1	1
1414	ACGAGCCCATCCTAGA-1_1	diploid	macrophages	SF11247_1	3
1416	ACGAGCCCATGGTAGG-1_1	diploid	macrophages	SF11247_1	5
1419	ACGAGCCCATTTGCCC-1_1	diploid	macrophages	SF11247_1	3
1421	ACGAGCCGTAAGTGTA-1_2	aneuploid	other	SF11247_2	1
1423	ACGAGCCGTACCGCTG-1_2	aneuploid	other	SF11247_2	2
1425	ACGAGCCGTGATGCCC-1_2	aneuploid	other	SF11247_2	2
1427	ACGAGCCGTGCACGAA-1_2	aneuploid	other	SF11247_2	7
1429	ACGAGCCGTTCATGGT-1_1	diploid	other	SF11247_1	1
1431	ACGAGCCGTTCCAACA-1_2	aneuploid	other	SF11247_2	0
1432	ACGAGCCGTTGATTGC-1_2	diploid	other	SF11247_2	1
1435	ACGAGCCTCCGAGCCA-1_1	aneuploid	other	SF11247_1	4
1437	ACGAGCCTCCGTTGCT-1_2	aneuploid	other	SF11247_2	6
1438	ACGAGCCTCCTCGCAT-1_1	diploid	other	SF11247_1	8
1440	ACGAGCCTCTCAAGTG-1_2	aneuploid	other	SF11247_2	9
1442	ACGAGCCTCTCGTATT-1_2	diploid	macrophages	SF11247_2	5
1444	ACGAGCCTCTGCTTGC-1_1	aneuploid	other	SF11247_1	2
1447	ACGAGCCTCTGGTATG-1_1	aneuploid	other	SF11247_1	2
1449	ACGAGCCTCTTCCTTC-1_1	diploid	other	SF11247_1	1
1451	ACGAGGAAGAAACCGC-1_2	diploid	other	SF11247_2	8
1452	ACGAGGAAGAATTCCC-1_1	aneuploid	other	SF11247_1	13
1455	ACGAGGAAGGTAGCCA-1_2	aneuploid	other	SF11247_2	2
1456	ACGAGGAAGGTTACCT-1_2	diploid	macrophages	SF11247_2	3
1458	ACGAGGACAAACTGCT-1_1	diploid	macrophages	SF11247_1	10
1461	ACGAGGACAACAACCT-1_1	diploid	macrophages	SF11247_1	3
1463	ACGAGGACAAGTTCTG-1_1	aneuploid	other	SF11247_1	4
1464	ACGAGGACACGGACAA-1_2	diploid	macrophages	SF11247_2	3
1466	ACGAGGACAGCTGCAC-1_2	aneuploid	other	SF11247_2	2
1468	ACGAGGACAGGGTTAG-1_1	aneuploid	other	SF11247_1	4
1470	ACGAGGACATGCCACG-1_1	aneuploid	other	SF11247_1	11
1473	ACGAGGACATGCCCGA-1_1	diploid	macrophages	SF11247_1	5
1474	ACGAGGACATGGTCAT-1_1	aneuploid	other	SF11247_1	0
1477	ACGAGGAGTAAGCACG-1_2	diploid	macrophages	SF11247_2	3
1479	ACGAGGAGTACCAGTT-1_2	aneuploid	other	SF11247_2	0
1480	ACGAGGAGTAGTACCT-1_2	aneuploid	Pericyte	SF11247_2	17
1483	ACGAGGAGTATATGAG-1_2	aneuploid	other	SF11247_2	4
1484	ACGAGGAGTCCGAGTC-1_1	diploid	macrophages	SF11247_1	10
1486	ACGAGGAGTCCTCTTG-1_2	aneuploid	other	SF11247_2	1
1488	ACGAGGAGTCTCCATC-1_2	aneuploid	other	SF11247_2	6
1491	ACGAGGAGTGGCAAAC-1_2	aneuploid	other	SF11247_2	4
1492	ACGAGGAGTGTCCTCT-1_2	aneuploid	other	SF11247_2	4
1494	ACGAGGAGTTCACCTC-1_1	aneuploid	other	SF11247_1	6
1497	ACGAGGAGTTCTGGTA-1_1	aneuploid	other	SF11247_1	12
1498	ACGAGGAGTTGAGTTC-1_1	diploid	macrophages	SF11247_1	3
1500	ACGAGGATCAGCACAT-1_2	diploid	other	SF11247_2	8
1502	ACGAGGATCAGTTCGA-1_1	aneuploid	other	SF11247_1	1
1504	ACGAGGATCGCACTCT-1_1	aneuploid	other	SF11247_1	0
1506	ACGAGGATCGCCCTTA-1_2	aneuploid	other	SF11247_2	6
1508	ACGATACAGAGGTTGC-1_2	aneuploid	other	SF11247_2	0
1511	ACGATACAGCGATATA-1_2	diploid	macrophages	SF11247_2	5
1512	ACGATACAGCTCCTCT-1_1	diploid	macrophages	SF11247_1	10
1515	ACGATACAGGAGTTTA-1_2	aneuploid	other	SF11247_2	0
1516	ACGATACAGTAGGCCA-1_1	aneuploid	other	SF11247_1	2
1518	ACGATACAGTGCAAGC-1_2	diploid	oligodendrocytes	SF11247_2	15
1520	ACGATACCAAGAGGCT-1_1	diploid	macrophages	SF11247_1	14
1523	ACGATACCAAGTCTAC-1_2	diploid	macrophages	SF11247_2	5
1524	ACGATACCAATAAGCA-1_1	diploid	other	SF11247_1	0
1526	ACGATACCAATCACAC-1_1	aneuploid	other	SF11247_1	2
1528	ACGATACCACAAGCCC-1_2	diploid	macrophages	SF11247_2	10
1531	ACGATACCACAGGTTT-1_2	diploid	macrophages	SF11247_2	5
1533	ACGATACCACATCCAA-1_2	diploid	T_cells	SF11247_2	16
1534	ACGATACCACCGAATT-1_2	diploid	endothelial	SF11247_2	18
1537	ACGATACCACCGCTAG-1_1	aneuploid	other	SF11247_1	2
1538	ACGATACCAGCTGTAT-1_1	aneuploid	other	SF11247_1	9
1540	ACGATACCATCGATGT-1_1	aneuploid	other	SF11247_1	13
1542	ACGATACGTAAATACG-1_1	aneuploid	other	SF11247_1	2
1544	ACGATACGTACTTGAC-1_2	aneuploid	other	SF11247_2	0
1547	ACGATACGTCGCTTCT-1_1	diploid	Pericyte	SF11247_1	17
1548	ACGATACGTGCTCTTC-1_1	diploid	macrophages	SF11247_1	10
1551	ACGATACGTGGGTCAA-1_1	aneuploid	other	SF11247_1	11
1552	ACGATACGTGTGTGCC-1_2	diploid	other	SF11247_2	4
1554	ACGATACGTTGTGGCC-1_2	diploid	macrophages	SF11247_2	5
1557	ACGATACTCAGAGGTG-1_1	diploid	macrophages	SF11247_1	14
1558	ACGATACTCAGGTAAA-1_2	aneuploid	other	SF11247_2	13
1561	ACGATACTCGCCAGCA-1_2	diploid	macrophages	SF11247_2	10
1563	ACGATACTCGGCTTGG-1_2	aneuploid	other	SF11247_2	1
1565	ACGATACTCTCTGAGA-1_2	diploid	macrophages	SF11247_2	5
1567	ACGATACTCTGACCTC-1_1	aneuploid	other	SF11247_1	2
1568	ACGATGTAGAGCTGCA-1_1	diploid	other	SF11247_1	8
1571	ACGATGTAGCTAACAA-1_1	aneuploid	other	SF11247_1	2
1572	ACGATGTCAAGCTGTT-1_2	aneuploid	other	SF11247_2	0
1575	ACGATGTCAATGAATG-1_1	diploid	other	SF11247_1	4
1577	ACGATGTCACACCGAC-1_1	aneuploid	other	SF11247_1	6
1578	ACGATGTCAGACAGGT-1_2	aneuploid	other	SF11247_2	0
1580	ACGATGTCAGGGAGAG-1_2	diploid	macrophages	SF11247_2	5
1582	ACGATGTCAGTAAGAT-1_2	diploid	other	SF11247_2	0
1584	ACGATGTCAGTGACAG-1_1	aneuploid	other	SF11247_1	0
1587	ACGATGTGTCAACTGT-1_2	aneuploid	other	SF11247_2	4
1589	ACGATGTGTGCACGAA-1_1	aneuploid	other	SF11247_1	1
1591	ACGATGTGTGCAGACA-1_1	aneuploid	other	SF11247_1	6
1593	ACGATGTGTGGTAACG-1_1	aneuploid	other	SF11247_1	4
1595	ACGATGTGTGTATGGG-1_1	aneuploid	other	SF11247_1	2
1597	ACGATGTGTTAAGATG-1_2	aneuploid	other	SF11247_2	1
1598	ACGATGTTCCACGAAT-1_1	diploid	other	SF11247_1	1
1601	ACGATGTTCCTCAATT-1_1	aneuploid	other	SF11247_1	6
1603	ACGATGTTCCTTGCCA-1_2	aneuploid	other	SF11247_2	2
1604	ACGATGTTCGTGGGAA-1_2	diploid	other	SF11247_2	0
1606	ACGATGTTCTCTGCTG-1_2	aneuploid	other	SF11247_2	2
1609	ACGATGTTCTGTACGA-1_2	aneuploid	other	SF11247_2	0
1611	ACGCAGCAGACGCACA-1_2	aneuploid	other	SF11247_2	9
1613	ACGCAGCAGCTCCTTC-1_2	aneuploid	other	SF11247_2	9
1615	ACGCAGCAGGAGTTGC-1_1	aneuploid	other	SF11247_1	0
1617	ACGCAGCAGTACGCCC-1_1	diploid	other	SF11247_1	4
1618	ACGCAGCAGTAGGTGC-1_1	aneuploid	other	SF11247_1	0
1621	ACGCAGCCAAACAACA-1_2	aneuploid	other	SF11247_2	9
1622	ACGCAGCCAAGTCATC-1_2	diploid	macrophages	SF11247_2	10
1624	ACGCAGCCACAGCGTC-1_2	aneuploid	other	SF11247_2	2
1627	ACGCAGCCACGAGAGT-1_1	aneuploid	other	SF11247_1	6
1629	ACGCAGCCACGGTAAG-1_1	aneuploid	other	SF11247_1	7
1631	ACGCAGCCAGGAATCG-1_1	aneuploid	other	SF11247_1	6
1632	ACGCAGCCAGGCAGTA-1_1	aneuploid	other	SF11247_1	2
1635	ACGCAGCCATAGACTC-1_1	diploid	macrophages	SF11247_1	5
1636	ACGCAGCCATTACCTT-1_1	aneuploid	other	SF11247_1	4
1639	ACGCAGCCATTGTGCA-1_2	diploid	macrophages	SF11247_2	10
1640	ACGCAGCGTAAGTGTA-1_1	diploid	macrophages	SF11247_1	5
1642	ACGCAGCGTGTGCCTG-1_1	aneuploid	other	SF11247_1	4
1645	ACGCAGCTCACTTACT-1_2	aneuploid	other	SF11247_2	6
1646	ACGCAGCTCAGTCCCT-1_2	diploid	oligodendrocytes	SF11247_2	15
1649	ACGCAGCTCATCGATG-1_1	aneuploid	other	SF11247_1	0
1650	ACGCAGCTCCCAACGG-1_1	aneuploid	other	SF11247_1	2
1652	ACGCAGCTCTAAGCCA-1_1	aneuploid	other	SF11247_1	2
1655	ACGCAGCTCTCAACTT-1_2	aneuploid	other	SF11247_2	8
1656	ACGCAGCTCTCGGACG-1_1	diploid	other	SF11247_1	4
1658	ACGCAGCTCTTTAGTC-1_1	aneuploid	other	SF11247_1	0
1660	ACGCCAGAGACCTAGG-1_2	diploid	endothelial	SF11247_2	18
1662	ACGCCAGAGACCTTTG-1_1	aneuploid	other	SF11247_1	13
1664	ACGCCAGAGAGTACAT-1_2	diploid	macrophages	SF11247_2	5
1666	ACGCCAGAGCCTTGAT-1_2	diploid	other	SF11247_2	1
1668	ACGCCAGAGCTTATCG-1_1	diploid	other	SF11247_1	2
1670	ACGCCAGAGGCCCTTG-1_1	aneuploid	macrophages	SF11247_1	3
1672	ACGCCAGCACCAACCG-1_1	diploid	macrophages	SF11247_1	10
1675	ACGCCAGCACCAGCAC-1_1	diploid	T_cells	SF11247_1	16
1676	ACGCCAGCACGCATCG-1_2	diploid	macrophages	SF11247_2	10
1678	ACGCCAGCAGACGCCT-1_1	aneuploid	other	SF11247_1	13
1680	ACGCCAGCAGCTGTAT-1_1	diploid	macrophages	SF11247_1	5
1682	ACGCCAGCAGTACACT-1_2	aneuploid	other	SF11247_2	1
1685	ACGCCAGCAGTTAACC-1_2	diploid	macrophages	SF11247_2	14
1686	ACGCCAGCATCCAACA-1_1	diploid	other	SF11247_1	8
1689	ACGCCAGGTACCGAGA-1_1	diploid	other	SF11247_1	4
1691	ACGCCAGGTATGCTTG-1_2	diploid	oligodendrocytes	SF11247_2	15
1692	ACGCCAGGTCAACTGT-1_1	aneuploid	other	SF11247_1	1
1694	ACGCCAGGTCTCTCTG-1_1	aneuploid	other	SF11247_1	2
1697	ACGCCAGGTGAACCTT-1_1	aneuploid	other	SF11247_1	6
1698	ACGCCAGGTGCCTTGG-1_2	aneuploid	other	SF11247_2	2
1701	ACGCCAGGTGGAAAGA-1_1	diploid	other	SF11247_1	7
1702	ACGCCAGGTTAAGGGC-1_1	diploid	other	SF11247_1	4
1704	ACGCCAGGTTACGACT-1_1	aneuploid	other	SF11247_1	6
1707	ACGCCAGTCCGATATG-1_1	aneuploid	other	SF11247_1	11
1709	ACGCCAGTCCGTTGTC-1_1	diploid	macrophages	SF11247_1	5
1710	ACGCCAGTCTGCAAGT-1_1	aneuploid	other	SF11247_1	12
1712	ACGCCAGTCTTAGCCC-1_2	diploid	other	SF11247_2	6
1714	ACGCCGAAGACTTTCG-1_1	aneuploid	other	SF11247_1	13
1717	ACGCCGAAGAGTACAT-1_1	aneuploid	other	SF11247_1	1
1718	ACGCCGAAGGACGAAA-1_2	diploid	macrophages	SF11247_2	5
1721	ACGCCGACAACGATGG-1_2	aneuploid	other	SF11247_2	0
1723	ACGCCGACAATTCCTT-1_1	aneuploid	other	SF11247_1	1
1725	ACGCCGACACAGGTTT-1_2	diploid	other	SF11247_2	8
1726	ACGCCGACACATCTTT-1_2	aneuploid	other	SF11247_2	0
1729	ACGCCGACACCCATGG-1_1	diploid	other	SF11247_1	12
1731	ACGCCGACACGGTGTC-1_2	diploid	other	SF11247_2	8
1733	ACGCCGACACTGTCGG-1_2	aneuploid	other	SF11247_2	1
1734	ACGCCGACACTTCTGC-1_1	aneuploid	other	SF11247_1	6
1736	ACGCCGACAGCCAATT-1_2	diploid	other	SF11247_2	1
1738	ACGCCGACATACAGCT-1_1	diploid	macrophages	SF11247_1	3
1741	ACGCCGACATACTCTT-1_1	aneuploid	other	SF11247_1	4
1742	ACGCCGACATGGTAGG-1_2	aneuploid	other	SF11247_2	9
1745	ACGCCGAGTAGGACAC-1_1	diploid	other	SF11247_1	1
1746	ACGCCGAGTCGTGGCT-1_1	aneuploid	other	SF11247_1	6
1748	ACGCCGATCACAGTAC-1_2	aneuploid	other	SF11247_2	7
1750	ACGCCGATCCCGACTT-1_1	diploid	macrophages	SF11247_1	3
1752	ACGCCGATCCGTTGCT-1_2	aneuploid	other	SF11247_2	2
1755	ACGCCGATCCGTTGTC-1_1	diploid	macrophages	SF11247_1	5
1757	ACGCCGATCGGATGGA-1_2	aneuploid	other	SF11247_2	6
1759	ACGCCGATCTCCTATA-1_1	diploid	macrophages	SF11247_1	5
1761	ACGCCGATCTTCTGGC-1_2	aneuploid	other	SF11247_2	7
1762	ACGCCGATCTTGTACT-1_2	aneuploid	other	SF11247_2	4
1764	ACGGAGAAGACTACAA-1_2	aneuploid	other	SF11247_2	9
1766	ACGGAGAAGGAGTACC-1_1	diploid	macrophages	SF11247_1	3
1769	ACGGAGAAGGCAGGTT-1_2	diploid	macrophages	SF11247_2	3
1770	ACGGAGAAGGTCATCT-1_1	diploid	macrophages	SF11247_1	5
1773	ACGGAGAAGTACGCGA-1_1	aneuploid	other	SF11247_1	7
1775	ACGGAGAAGTTCCACA-1_1	aneuploid	other	SF11247_1	13
1777	ACGGAGACAACAACCT-1_1	aneuploid	other	SF11247_1	2
1779	ACGGAGACAAGTTAAG-1_2	diploid	macrophages	SF11247_2	5
1781	ACGGAGACAATCTACG-1_1	aneuploid	other	SF11247_1	2
1782	ACGGAGACAGCGTAAG-1_1	aneuploid	other	SF11247_1	0
1785	ACGGAGACAGGAACGT-1_1	diploid	macrophages	SF11247_1	10
1787	ACGGAGACAGGTGGAT-1_1	diploid	other	SF11247_1	1
1789	ACGGAGAGTAACGCGA-1_2	diploid	Pericyte	SF11247_2	17
1791	ACGGAGAGTACTTAGC-1_1	aneuploid	other	SF11247_1	1
1792	ACGGAGAGTAGAAGGA-1_1	aneuploid	other	SF11247_1	0
1795	ACGGAGAGTCACAAGG-1_1	aneuploid	other	SF11247_1	9
1797	ACGGAGAGTCCATGAT-1_1	aneuploid	other	SF11247_1	6
1799	ACGGAGAGTCTCTCGT-1_1	aneuploid	other	SF11247_1	0
1801	ACGGAGAGTTCAGACT-1_2	diploid	macrophages	SF11247_2	3
1802	ACGGAGATCACAATGC-1_1	aneuploid	other	SF11247_1	0
1805	ACGGAGATCATGCAAC-1_1	aneuploid	other	SF11247_1	2
1807	ACGGAGATCCCTTGTG-1_1	diploid	macrophages	SF11247_1	3
1809	ACGGAGATCGTCTGCT-1_1	aneuploid	other	SF11247_1	1
1810	ACGGAGATCTGCAGTA-1_2	diploid	macrophages	SF11247_2	5
1813	ACGGAGATCTTCCTTC-1_1	aneuploid	other	SF11247_1	4
1814	ACGGAGATCTTGCATT-1_1	aneuploid	other	SF11247_1	6
1816	ACGGCCAAGTGGAGTC-1_1	diploid	macrophages	SF11247_1	10
1818	ACGGCCACAATCAGAA-1_2	aneuploid	other	SF11247_2	6
1821	ACGGCCACACATTAGC-1_2	aneuploid	other	SF11247_2	0
1823	ACGGCCACACCATGTA-1_1	aneuploid	other	SF11247_1	4
1825	ACGGCCACACCATGTA-1_2	aneuploid	other	SF11247_2	1
1827	ACGGCCACAGCTATTG-1_1	aneuploid	other	SF11247_1	6
1828	ACGGCCACAGCTTAAC-1_2	diploid	other	SF11247_2	8
1830	ACGGCCACAGTTAACC-1_1	aneuploid	other	SF11247_1	0
1832	ACGGCCACATATACCG-1_2	aneuploid	other	SF11247_2	0
1835	ACGGCCAGTAAAGGAG-1_2	diploid	macrophages	SF11247_2	10
1836	ACGGCCAGTACAGTGG-1_1	diploid	macrophages	SF11247_1	10
1839	ACGGCCAGTCGCGTGT-1_1	aneuploid	other	SF11247_1	6
1841	ACGGCCAGTCGGCATC-1_1	diploid	macrophages	SF11247_1	10
1842	ACGGCCAGTCTAAAGA-1_1	aneuploid	other	SF11247_1	7
1844	ACGGCCAGTCTTGTCC-1_2	aneuploid	other	SF11247_2	6
1846	ACGGCCAGTGTTTGTG-1_1	aneuploid	other	SF11247_1	0
1849	ACGGCCAGTTATGCGT-1_1	aneuploid	other	SF11247_1	1
1850	ACGGCCAGTTGATTGC-1_2	aneuploid	other	SF11247_2	6
1853	ACGGCCAGTTGCTCCT-1_1	diploid	macrophages	SF11247_1	14
1854	ACGGCCATCATGCATG-1_2	aneuploid	other	SF11247_2	0
1857	ACGGCCATCCACGAAT-1_2	aneuploid	other	SF11247_2	11
1858	ACGGCCATCGCTTGTC-1_2	aneuploid	other	SF11247_2	2
1861	ACGGCCATCGGATGTT-1_2	aneuploid	other	SF11247_2	0
1863	ACGGCCATCGTCACGG-1_2	aneuploid	other	SF11247_2	0
1865	ACGGCCATCTGCTGCT-1_1	aneuploid	other	SF11247_1	7
1867	ACGGGCTAGAATGTGT-1_2	aneuploid	other	SF11247_2	11
1868	ACGGGCTAGCGCCTTG-1_1	aneuploid	other	SF11247_1	0
1870	ACGGGCTAGCTCTCGG-1_2	diploid	other	SF11247_2	11
1872	ACGGGCTAGGCAGTCA-1_2	diploid	macrophages	SF11247_2	5
1874	ACGGGCTAGGCTATCT-1_1	aneuploid	other	SF11247_1	0
1877	ACGGGCTAGGGCATGT-1_1	diploid	other	SF11247_1	1
1878	ACGGGCTAGTGGGTTG-1_2	diploid	macrophages	SF11247_2	5
1880	ACGGGCTAGTGTGAAT-1_2	aneuploid	other	SF11247_2	12
1883	ACGGGCTAGTGTGGCA-1_1	aneuploid	other	SF11247_1	0
1885	ACGGGCTCAACCGCCA-1_2	aneuploid	other	SF11247_2	0
1886	ACGGGCTCACATGTGT-1_1	diploid	macrophages	SF11247_1	5
1888	ACGGGCTCACCGATAT-1_1	aneuploid	other	SF11247_1	0
1891	ACGGGCTCAGGAATCG-1_1	aneuploid	other	SF11247_1	0
1892	ACGGGCTGTAAACGCG-1_2	diploid	other	SF11247_2	8
1894	ACGGGCTGTACAGCAG-1_2	diploid	other	SF11247_2	0
1897	ACGGGCTGTACCATCA-1_2	diploid	macrophages	SF11247_2	5
1899	ACGGGCTGTAGAGCTG-1_1	aneuploid	other	SF11247_1	2
1901	ACGGGCTGTAGCGATG-1_2	diploid	macrophages	SF11247_2	10
1902	ACGGGCTGTCTCTTAT-1_1	aneuploid	other	SF11247_1	0
1905	ACGGGCTGTTCCCTTG-1_2	diploid	macrophages	SF11247_2	5
1906	ACGGGCTGTTCGGGCT-1_2	aneuploid	other	SF11247_2	4
1908	ACGGGCTGTTCTCATT-1_1	aneuploid	other	SF11247_1	0
1911	ACGGGCTGTTTCCACC-1_1	aneuploid	other	SF11247_1	2
1912	ACGGGCTTCAAACCGT-1_1	aneuploid	other	SF11247_1	6
1915	ACGGGCTTCAACACAC-1_2	diploid	macrophages	SF11247_2	3
1916	ACGGGCTTCACCAGGC-1_1	aneuploid	other	SF11247_1	2
1918	ACGGGCTTCAGTCAGT-1_1	aneuploid	other	SF11247_1	7
1921	ACGGGCTTCCACGTGG-1_1	aneuploid	other	SF11247_1	2
1922	ACGGGCTTCGGAATCT-1_1	diploid	macrophages	SF11247_1	14
1924	ACGGGCTTCTAACTCT-1_1	aneuploid	other	SF11247_1	4
1927	ACGGGCTTCTCTGAGA-1_2	diploid	macrophages	SF11247_2	5
1928	ACGGGTCAGACTCGGA-1_2	aneuploid	other	SF11247_2	9
1931	ACGGGTCAGCATCATC-1_2	diploid	other	SF11247_2	0
1932	ACGGGTCAGCGTGTCC-1_1	diploid	macrophages	SF11247_1	5
1934	ACGGGTCAGCTAACTC-1_2	diploid	macrophages	SF11247_2	5
1936	ACGGGTCAGGCATTGG-1_1	diploid	macrophages	SF11247_1	5
1939	ACGGGTCAGGCCCTTG-1_2	diploid	Pericyte	SF11247_2	17
1940	ACGGGTCAGGGTGTGT-1_1	aneuploid	other	SF11247_1	11
1942	ACGGGTCCAAAGGTGC-1_1	aneuploid	macrophages	SF11247_1	3
1944	ACGGGTCCAAAGTCAA-1_2	aneuploid	other	SF11247_2	1
1947	ACGGGTCCAAGAAGAG-1_2	aneuploid	other	SF11247_2	0
1949	ACGGGTCCACACTGCG-1_2	aneuploid	other	SF11247_2	1
1950	ACGGGTCCACATAACC-1_1	aneuploid	other	SF11247_1	1
1952	ACGGGTCCACCAGATT-1_2	aneuploid	other	SF11247_2	7
1954	ACGGGTCCACGGTGTC-1_2	aneuploid	other	SF11247_2	0
1956	ACGGGTCCAGCTATTG-1_1	aneuploid	other	SF11247_1	1
1959	ACGGGTCCAGGCGATA-1_1	diploid	macrophages	SF11247_1	14
1961	ACGGGTCCAGGTCCAC-1_2	aneuploid	other	SF11247_2	4
1963	ACGGGTCCATACCATG-1_2	diploid	other	SF11247_2	1
1964	ACGGGTCCATACTACG-1_1	diploid	macrophages	SF11247_1	3
1967	ACGGGTCCATCTCGCT-1_2	aneuploid	other	SF11247_2	12
1968	ACGGGTCGTAGAGCTG-1_1	diploid	macrophages	SF11247_1	3
1970	ACGGGTCGTAGCGTCC-1_1	aneuploid	other	SF11247_1	7
1973	ACGGGTCGTCAGCTAT-1_1	aneuploid	other	SF11247_1	1
1974	ACGGGTCGTCTACCTC-1_1	aneuploid	other	SF11247_1	6
1977	ACGGGTCGTGAAGGCT-1_2	aneuploid	other	SF11247_2	4
1979	ACGGGTCGTGATAAGT-1_1	aneuploid	other	SF11247_1	1
1981	ACGGGTCGTGCGCTTG-1_2	aneuploid	other	SF11247_2	1
1982	ACGGGTCGTGGTACAG-1_2	aneuploid	other	SF11247_2	1
1984	ACGGGTCGTGGTCTCG-1_2	aneuploid	other	SF11247_2	0
1987	ACGGGTCTCAGGCCCA-1_2	diploid	other	SF11247_2	1
1989	ACGGGTCTCCCTAATT-1_1	aneuploid	other	SF11247_1	2
1991	ACGGGTCTCGCCCTTA-1_1	diploid	macrophages	SF11247_1	5
1993	ACGTCAAAGAAGAAGC-1_2	aneuploid	other	SF11247_2	7
1994	ACGTCAAAGACGCTTT-1_1	diploid	macrophages	SF11247_1	5
1997	ACGTCAAAGATGCCAG-1_1	aneuploid	other	SF11247_1	4
1999	ACGTCAAAGGCTAGCA-1_1	aneuploid	other	SF11247_1	1
2001	ACGTCAAAGGTGATAT-1_1	aneuploid	other	SF11247_1	0
2002	ACGTCAAAGTCAAGGC-1_1	aneuploid	other	SF11247_1	0
2004	ACGTCAAAGTCACGCC-1_2	diploid	other	SF11247_2	1
2007	ACGTCAAAGTCCGGTC-1_1	aneuploid	other	SF11247_1	12
2009	ACGTCAAAGTGTGGCA-1_1	aneuploid	other	SF11247_1	2
2011	ACGTCAACACCTCGGA-1_1	aneuploid	other	SF11247_1	0
2013	ACGTCAACAGCTTAAC-1_2	aneuploid	other	SF11247_2	4
2015	ACGTCAACATCTGGTA-1_1	aneuploid	other	SF11247_1	1
2016	ACGTCAAGTAAATGTG-1_1	diploid	macrophages	SF11247_1	3
2018	ACGTCAAGTACACCGC-1_2	aneuploid	other	SF11247_2	2
2021	ACGTCAAGTCAATACC-1_1	diploid	macrophages	SF11247_1	3
2023	ACGTCAAGTCGGCACT-1_1	aneuploid	macrophages	SF11247_1	3
2025	ACGTCAAGTCTGCGGT-1_2	aneuploid	other	SF11247_2	0
2027	ACGTCAAGTGTGACGA-1_1	aneuploid	other	SF11247_1	0
2028	ACGTCAAGTTACCGAT-1_2	diploid	macrophages	SF11247_2	10
2031	ACGTCAATCACATAGC-1_2	diploid	other	SF11247_2	11
2033	ACGTCAATCAGGATCT-1_2	aneuploid	other	SF11247_2	9
2035	ACGTCAATCCCTTGCA-1_2	aneuploid	other	SF11247_2	6
2036	ACGTCAATCGATAGAA-1_2	diploid	other	SF11247_2	4
2038	ACGTCAATCTACCAGA-1_1	aneuploid	other	SF11247_1	2
2041	ACTATCTAGTACACCT-1_1	diploid	macrophages	SF11247_1	3
2043	ACTATCTAGTCAATAG-1_1	diploid	other	SF11247_1	0
2044	ACTATCTCAATAAGCA-1_2	aneuploid	other	SF11247_2	0
2047	ACTATCTCACGGCCAT-1_1	diploid	macrophages	SF11247_1	5
2048	ACTATCTCAGATGAGC-1_1	aneuploid	other	SF11247_1	6
2051	ACTATCTGTACAGTGG-1_1	diploid	other	SF11247_1	0
2052	ACTATCTGTGATAAAC-1_1	diploid	macrophages	SF11247_1	3
2054	ACTATCTGTGGCGAAT-1_1	diploid	other	SF11247_1	8
2056	ACTATCTGTTTCCACC-1_1	aneuploid	other	SF11247_1	4
2059	ACTATCTTCAACGGGA-1_1	aneuploid	other	SF11247_1	6
2060	ACTATCTTCACCGGGT-1_2	diploid	other	SF11247_2	0
2062	ACTATCTTCCAAGCCG-1_1	diploid	macrophages	SF11247_1	3
2064	ACTATCTTCCACGTGG-1_1	diploid	macrophages	SF11247_1	3
2066	ACTATCTTCGCCGTGA-1_1	aneuploid	other	SF11247_1	4
2068	ACTATCTTCGCGATCG-1_2	aneuploid	other	SF11247_2	4
2071	ACTATCTTCTTGACGA-1_2	diploid	other	SF11247_2	0
2072	ACTGAACAGAGTAAGG-1_1	diploid	other	SF11247_1	8
2075	ACTGAACAGATGCCAG-1_2	aneuploid	other	SF11247_2	2
2076	ACTGAACAGCCGGTAA-1_1	aneuploid	other	SF11247_1	2
2078	ACTGAACAGTGACATA-1_1	aneuploid	other	SF11247_1	4
2080	ACTGAACAGTTAAGTG-1_1	aneuploid	other	SF11247_1	6
2083	ACTGAACCAAGCGATG-1_2	diploid	macrophages	SF11247_2	5
2085	ACTGAACCAAGGCTCC-1_2	aneuploid	other	SF11247_2	4
2086	ACTGAACCACAGACTT-1_2	diploid	macrophages	SF11247_2	5
2089	ACTGAACCAGCGTAAG-1_2	aneuploid	other	SF11247_2	2
2090	ACTGAACCAGGAATGC-1_1	aneuploid	other	SF11247_1	0
2092	ACTGAACCATAGTAAG-1_2	aneuploid	other	SF11247_2	4
2095	ACTGAACCATTGGTAC-1_2	diploid	macrophages	SF11247_2	3
2097	ACTGAACGTACAGCAG-1_1	diploid	other	SF11247_1	8
2099	ACTGAACGTCCGACGT-1_2	diploid	macrophages	SF11247_2	3
2100	ACTGAACGTCTACCTC-1_2	diploid	macrophages	SF11247_2	3
2102	ACTGAACGTGACGGTA-1_1	aneuploid	other	SF11247_1	4
2105	ACTGAACGTTCATGGT-1_2	aneuploid	other	SF11247_2	6
2106	ACTGAACGTTGTCGCG-1_1	aneuploid	other	SF11247_1	7
2108	ACTGAACTCACGGTTA-1_1	diploid	macrophages	SF11247_1	3
2111	ACTGAACTCATTATCC-1_2	diploid	macrophages	SF11247_2	3
2113	ACTGAACTCTGCCCTA-1_1	diploid	macrophages	SF11247_1	10
2115	ACTGAACTCTTAGAGC-1_2	diploid	oligodendrocytes	SF11247_2	15
2116	ACTGAACTCTTTACAC-1_1	diploid	macrophages	SF11247_1	5
2118	ACTGAGTAGAGGTAGA-1_1	diploid	endothelial	SF11247_1	18
2120	ACTGAGTAGATAGCAT-1_1	diploid	other	SF11247_1	4
2123	ACTGAGTAGCTCAACT-1_1	diploid	macrophages	SF11247_1	3
2124	ACTGAGTAGTCCTCCT-1_1	diploid	macrophages	SF11247_1	14
2126	ACTGAGTAGTGCGTGA-1_1	diploid	macrophages	SF11247_1	5
2128	ACTGAGTAGTGGACGT-1_2	diploid	other	SF11247_2	1
2130	ACTGAGTCAAAGGTGC-1_2	aneuploid	other	SF11247_2	9
2132	ACTGAGTCAAGTTGTC-1_2	aneuploid	other	SF11247_2	0
2134	ACTGAGTCAATGCCAT-1_1	diploid	other	SF11247_1	8
2137	ACTGAGTCAATGTTGC-1_2	aneuploid	other	SF11247_2	0
2139	ACTGAGTCACAGTCGC-1_2	aneuploid	other	SF11247_2	2
2141	ACTGAGTCACATCTTT-1_1	aneuploid	other	SF11247_1	6
2142	ACTGAGTCACCGAATT-1_2	aneuploid	other	SF11247_2	4
2144	ACTGAGTCACGTCAGC-1_1	aneuploid	other	SF11247_1	12
2146	ACTGAGTCATATGAGA-1_2	diploid	macrophages	SF11247_2	5
2148	ACTGAGTCATCAGTCA-1_1	aneuploid	other	SF11247_1	2
2150	ACTGAGTCATCGGGTC-1_1	aneuploid	other	SF11247_1	13
2153	ACTGAGTCATGACGGA-1_1	diploid	macrophages	SF11247_1	5
2155	ACTGAGTGTTGATTCG-1_1	aneuploid	other	SF11247_1	6
2156	ACTGAGTTCAGGATCT-1_2	aneuploid	other	SF11247_2	0
2158	ACTGAGTTCAGGCCCA-1_1	aneuploid	other	SF11247_1	0
2161	ACTGAGTTCCTGCAGG-1_2	aneuploid	other	SF11247_2	9
2163	ACTGAGTTCGAGCCCA-1_2	aneuploid	other	SF11247_2	4
2164	ACTGAGTTCGGATGGA-1_2	diploid	other	SF11247_2	11
2166	ACTGAGTTCTAACCGA-1_1	aneuploid	other	SF11247_1	2
2168	ACTGAGTTCTGTTTGT-1_1	diploid	other	SF11247_1	1
2170	ACTGATGAGAGTAAGG-1_2	aneuploid	other	SF11247_2	6
2172	ACTGATGAGCTTCGCG-1_2	aneuploid	other	SF11247_2	0
2175	ACTGATGAGGACATTA-1_1	diploid	other	SF11247_1	8
2176	ACTGATGAGGTACTCT-1_1	aneuploid	other	SF11247_1	0
2178	ACTGATGAGTACGTTC-1_1	aneuploid	other	SF11247_1	0
2180	ACTGATGAGTCACGCC-1_1	aneuploid	other	SF11247_1	4
2183	ACTGATGAGTCGCCGT-1_2	diploid	macrophages	SF11247_2	5
2185	ACTGATGAGTTACGGG-1_2	aneuploid	other	SF11247_2	4
2186	ACTGATGCACATTAGC-1_2	aneuploid	other	SF11247_2	0
2189	ACTGATGCACCTCGTT-1_1	aneuploid	other	SF11247_1	7
2191	ACTGATGCACGAGAGT-1_2	aneuploid	other	SF11247_2	6
2192	ACTGATGCACGCATCG-1_1	aneuploid	other	SF11247_1	6
2194	ACTGATGCAGGAACGT-1_1	aneuploid	other	SF11247_1	2
2196	ACTGATGCAGTTTACG-1_1	diploid	other	SF11247_1	0
2198	ACTGATGGTAGAGCTG-1_2	aneuploid	other	SF11247_2	9
2201	ACTGATGGTCAGAATA-1_1	aneuploid	other	SF11247_1	2
2203	ACTGATGGTGCAGACA-1_1	aneuploid	other	SF11247_1	11
2204	ACTGATGGTGGTCCGT-1_2	diploid	macrophages	SF11247_2	3
2206	ACTGATGGTGGTGTAG-1_2	aneuploid	other	SF11247_2	0
2209	ACTGATGGTTCCGTCT-1_2	aneuploid	other	SF11247_2	7
2211	ACTGATGGTTCTGGTA-1_1	aneuploid	other	SF11247_1	6
2212	ACTGATGTCAACCAAC-1_1	aneuploid	other	SF11247_1	11
2215	ACTGATGTCAGTGCAT-1_2	diploid	macrophages	SF11247_2	10
2216	ACTGATGTCCCTCAGT-1_2	diploid	oligodendrocytes	SF11247_2	15
2218	ACTGATGTCCTTTCTC-1_2	aneuploid	other	SF11247_2	4
2221	ACTGATGTCGCGGATC-1_2	diploid	other	SF11247_2	0
2222	ACTGATGTCTAGAGTC-1_1	aneuploid	other	SF11247_1	4
2224	ACTGATGTCTCCCTGA-1_2	aneuploid	other	SF11247_2	0
2226	ACTGCTCAGACTCGGA-1_2	diploid	macrophages	SF11247_2	5
2229	ACTGCTCAGATACACA-1_1	diploid	other	SF11247_1	7
2231	ACTGCTCAGATCTGCT-1_1	diploid	other	SF11247_1	1
2232	ACTGCTCAGCAACGGT-1_1	diploid	macrophages	SF11247_1	3
2234	ACTGCTCAGCCAGTAG-1_1	aneuploid	other	SF11247_1	7
2236	ACTGCTCAGTACACCT-1_2	aneuploid	other	SF11247_2	2
2239	ACTGCTCAGTACGCGA-1_2	diploid	macrophages	SF11247_2	3
2241	ACTGCTCAGTCATGCT-1_2	aneuploid	other	SF11247_2	13
2243	ACTGCTCCAAGAAAGG-1_2	diploid	other	SF11247_2	0
2244	ACTGCTCCACCGAATT-1_2	aneuploid	other	SF11247_2	11
2247	ACTGCTCCACGGTAGA-1_1	aneuploid	other	SF11247_1	9
2248	ACTGCTCCAGGATTGG-1_2	diploid	T_cells	SF11247_2	16
2251	ACTGCTCCAGTACACT-1_1	aneuploid	other	SF11247_1	2
2252	ACTGCTCCATAAGACA-1_1	aneuploid	other	SF11247_1	13
2254	ACTGCTCCATCCGCGA-1_2	aneuploid	other	SF11247_2	6
2256	ACTGCTCCATGGTTGT-1_1	aneuploid	other	SF11247_1	9
2259	ACTGCTCGTAAGGATT-1_2	diploid	other	SF11247_2	1
2260	ACTGCTCGTACTTAGC-1_2	aneuploid	other	SF11247_2	4
2262	ACTGCTCGTATAATGG-1_2	diploid	macrophages	SF11247_2	5
2264	ACTGCTCGTCCATCCT-1_2	diploid	other	SF11247_2	1
2267	ACTGCTCGTCCTCTTG-1_1	aneuploid	other	SF11247_1	2
2269	ACTGCTCGTTTGTTTC-1_1	aneuploid	other	SF11247_1	4
2270	ACTGCTCTCAACCAAC-1_2	aneuploid	other	SF11247_2	0
2273	ACTGCTCTCAAGAAGT-1_2	diploid	macrophages	SF11247_2	3
2275	ACTGCTCTCAGTCCCT-1_1	aneuploid	other	SF11247_1	4
2276	ACTGCTCTCATCGATG-1_1	aneuploid	other	SF11247_1	7
2278	ACTGCTCTCGGCGGTT-1_2	aneuploid	other	SF11247_2	0
2280	ACTGCTCTCGTCGTTC-1_1	diploid	other	SF11247_1	4
2282	ACTGTCCAGAATGTTG-1_2	diploid	macrophages	SF11247_2	5
2284	ACTGTCCAGAGGGCTT-1_2	diploid	other	SF11247_2	1
2286	ACTGTCCAGATCTGCT-1_1	diploid	T_cells	SF11247_1	16
2289	ACTGTCCAGCACCGCT-1_2	aneuploid	other	SF11247_2	6
2291	ACTGTCCAGCTGCAAG-1_1	aneuploid	other	SF11247_1	4
2293	ACTGTCCAGGAGCGAG-1_2	diploid	macrophages	SF11247_2	3
2294	ACTGTCCAGGGAGTAA-1_1	aneuploid	other	SF11247_1	1
2296	ACTGTCCCAAAGAATC-1_1	aneuploid	other	SF11247_1	0
2299	ACTGTCCCAAAGAATC-1_2	aneuploid	other	SF11247_2	9
2300	ACTGTCCCAAGTTAAG-1_1	aneuploid	other	SF11247_1	13
2302	ACTGTCCCAAGTTAAG-1_2	aneuploid	other	SF11247_2	4
2305	ACTGTCCCAAGTTGTC-1_1	aneuploid	other	SF11247_1	2
2306	ACTGTCCCAATGACCT-1_1	diploid	macrophages	SF11247_1	3
2308	ACTGTCCCACACCGAC-1_1	aneuploid	other	SF11247_1	1
2310	ACTGTCCCACATCCGG-1_2	aneuploid	other	SF11247_2	4
2313	ACTGTCCCACGTCTCT-1_2	aneuploid	other	SF11247_2	6
2314	ACTGTCCCAGCGTTCG-1_1	aneuploid	other	SF11247_1	9
2317	ACTGTCCCATACTCTT-1_1	diploid	macrophages	SF11247_1	10
2319	ACTGTCCCATGATCCA-1_1	diploid	macrophages	SF11247_1	3
2321	ACTGTCCCATGGGAAC-1_2	diploid	macrophages	SF11247_2	5
2322	ACTGTCCCATGGTCAT-1_1	diploid	macrophages	SF11247_1	10
2324	ACTGTCCCATTGGCGC-1_1	diploid	other	SF11247_1	8
2326	ACTGTCCGTAAATGAC-1_1	aneuploid	other	SF11247_1	7
2329	ACTGTCCGTAGAGTGC-1_1	aneuploid	other	SF11247_1	4
2330	ACTGTCCGTAGGCTGA-1_1	diploid	endothelial	SF11247_1	18
2333	ACTGTCCGTATATGGA-1_2	aneuploid	other	SF11247_2	12
2335	ACTGTCCGTCCAGTGC-1_2	aneuploid	other	SF11247_2	6
2336	ACTGTCCGTGATAAGT-1_1	aneuploid	other	SF11247_1	0
2339	ACTGTCCGTTCTGTTT-1_2	aneuploid	other	SF11247_2	11
2340	ACTGTCCGTTTAAGCC-1_2	diploid	macrophages	SF11247_2	10
2343	ACTGTCCGTTTAGCTG-1_2	aneuploid	other	SF11247_2	0
2344	ACTGTCCTCACCGTAA-1_1	aneuploid	other	SF11247_1	7
2347	ACTGTCCTCAGCGACC-1_1	aneuploid	other	SF11247_1	4
2348	ACTGTCCTCATGCATG-1_1	aneuploid	other	SF11247_1	9
2350	ACTGTCCTCCCAAGAT-1_1	aneuploid	other	SF11247_1	0
2352	ACTGTCCTCGCGTTTC-1_1	aneuploid	other	SF11247_1	2
2354	ACTGTCCTCTGGTTCC-1_2	aneuploid	other	SF11247_2	1
2357	ACTTACTAGATCACGG-1_1	aneuploid	other	SF11247_1	9
2358	ACTTACTAGCCTTGAT-1_1	diploid	macrophages	SF11247_1	5
2360	ACTTACTAGCTAACAA-1_1	aneuploid	other	SF11247_1	1
2362	ACTTACTAGTAGGTGC-1_1	aneuploid	other	SF11247_1	1
2365	ACTTACTAGTGACTCT-1_2	aneuploid	other	SF11247_2	13
2366	ACTTACTAGTGCCAGA-1_2	aneuploid	other	SF11247_2	7
2368	ACTTACTAGTTAGCGG-1_2	diploid	other	SF11247_2	0
2371	ACTTACTCAAACCCAT-1_1	diploid	other	SF11247_1	4
2372	ACTTACTCACGGTAGA-1_1	diploid	other	SF11247_1	1
2374	ACTTACTCAGACACTT-1_1	aneuploid	other	SF11247_1	0
2376	ACTTACTCAGAGTGTG-1_1	aneuploid	other	SF11247_1	0
2378	ACTTACTCAGCCAGAA-1_2	aneuploid	other	SF11247_2	0
2380	ACTTACTCAGGGTTAG-1_1	diploid	macrophages	SF11247_1	5
2383	ACTTACTCATAGAAAC-1_2	diploid	other	SF11247_2	0
2384	ACTTACTCATCGGAAG-1_1	diploid	other	SF11247_1	8
2386	ACTTACTGTAAATACG-1_1	aneuploid	other	SF11247_1	4
2388	ACTTACTGTAACGACG-1_1	aneuploid	other	SF11247_1	6
2391	ACTTACTGTATTCTCT-1_2	diploid	other	SF11247_2	1
2392	ACTTACTGTCCGTCAG-1_1	aneuploid	other	SF11247_1	4
2395	ACTTACTGTCTAACGT-1_1	aneuploid	other	SF11247_1	6
2397	ACTTACTGTCTCTTTA-1_2	aneuploid	other	SF11247_2	4
2398	ACTTACTGTGTTCTTT-1_1	aneuploid	other	SF11247_1	7
2401	ACTTACTGTTAAGAAC-1_2	aneuploid	other	SF11247_2	6
2402	ACTTACTTCAAACGGG-1_1	diploid	oligodendrocytes	SF11247_1	15
2404	ACTTACTTCACAGGCC-1_2	diploid	macrophages	SF11247_2	3
2406	ACTTACTTCATCTGCC-1_1	aneuploid	other	SF11247_1	7
2408	ACTTACTTCCACGCAG-1_2	aneuploid	other	SF11247_2	0
2411	ACTTACTTCCGTCATC-1_1	diploid	macrophages	SF11247_1	3
2412	ACTTACTTCTAACGGT-1_1	diploid	macrophages	SF11247_1	5
2414	ACTTACTTCTATCGCC-1_2	diploid	other	SF11247_2	2
2417	ACTTACTTCTCGCTTG-1_2	diploid	oligodendrocytes	SF11247_2	15
2419	ACTTACTTCTTGTACT-1_1	aneuploid	other	SF11247_1	0
2421	ACTTGTTAGAAACCTA-1_1	aneuploid	other	SF11247_1	12
2423	ACTTGTTAGAGCTGGT-1_2	aneuploid	other	SF11247_2	7
2425	ACTTGTTAGAGGTACC-1_1	aneuploid	other	SF11247_1	1
2426	ACTTGTTAGCACGCCT-1_1	diploid	macrophages	SF11247_1	3
2428	ACTTGTTAGCAGATCG-1_2	aneuploid	other	SF11247_2	13
2430	ACTTGTTAGGCATGTG-1_2	diploid	macrophages	SF11247_2	3
2433	ACTTGTTAGGGAAACA-1_1	aneuploid	other	SF11247_1	2
2435	ACTTGTTAGTGCAAGC-1_1	aneuploid	other	SF11247_1	1
2437	ACTTGTTCACCCTATC-1_2	diploid	other	SF11247_2	0
2439	ACTTGTTCAGACACTT-1_1	aneuploid	other	SF11247_1	2
2441	ACTTGTTCAGATCGGA-1_2	aneuploid	other	SF11247_2	4
2442	ACTTGTTCAGCTATTG-1_1	aneuploid	other	SF11247_1	0
2444	ACTTGTTCAGTAGAGC-1_2	diploid	other	SF11247_2	2
2447	ACTTGTTCATTTCAGG-1_1	aneuploid	other	SF11247_1	9
2448	ACTTGTTGTAGGGTAC-1_2	aneuploid	other	SF11247_2	6
2450	ACTTGTTGTCCCTACT-1_2	aneuploid	other	SF11247_2	13
2453	ACTTGTTGTCGAGTTT-1_2	diploid	other	SF11247_2	0
2455	ACTTGTTGTCGTTGTA-1_2	diploid	macrophages	SF11247_2	10
2457	ACTTGTTTCAAGCCTA-1_1	aneuploid	other	SF11247_1	4
2459	ACTTGTTTCACGCATA-1_1	aneuploid	other	SF11247_1	6
2461	ACTTGTTTCAGGCGAA-1_1	diploid	other	SF11247_1	8
2463	ACTTGTTTCCAATGGT-1_2	diploid	other	SF11247_2	8
2464	ACTTGTTTCGAGAACG-1_1	diploid	macrophages	SF11247_1	3
2467	ACTTGTTTCGCGTTTC-1_1	aneuploid	other	SF11247_1	2
2469	ACTTGTTTCTAGCACA-1_1	aneuploid	other	SF11247_1	1
2470	ACTTTCAAGCGATTCT-1_2	aneuploid	other	SF11247_2	11
2473	ACTTTCAAGGCCCGTT-1_1	diploid	macrophages	SF11247_1	3
2474	ACTTTCAAGTACCGGA-1_1	aneuploid	other	SF11247_1	0
2477	ACTTTCAAGTCGTACT-1_1	aneuploid	other	SF11247_1	0
2479	ACTTTCAAGTGGGCTA-1_2	aneuploid	other	SF11247_2	1
2481	ACTTTCACACATAACC-1_2	diploid	macrophages	SF11247_2	3
2483	ACTTTCACACGGATAG-1_2	diploid	other	SF11247_2	0
2485	ACTTTCACACTAAGTC-1_1	aneuploid	other	SF11247_1	11
2487	ACTTTCACAGTTCATG-1_1	diploid	macrophages	SF11247_1	5
2489	ACTTTCACATCACCCT-1_2	aneuploid	other	SF11247_2	4
2491	ACTTTCACATCCAACA-1_2	diploid	other	SF11247_2	0
2492	ACTTTCACATGCCACG-1_1	aneuploid	macrophages	SF11247_1	5
2495	ACTTTCACATGCGCAC-1_2	aneuploid	other	SF11247_2	9
2497	ACTTTCAGTAGTAGTA-1_2	diploid	macrophages	SF11247_2	14
2499	ACTTTCAGTCGATTGT-1_1	diploid	other	SF11247_1	0
2500	ACTTTCAGTTACGTCA-1_2	aneuploid	other	SF11247_2	0
2502	ACTTTCATCAAACAAG-1_1	diploid	macrophages	SF11247_1	5
2504	ACTTTCATCCAATGGT-1_1	diploid	other	SF11247_1	8
2506	ACTTTCATCCGCGCAA-1_1	diploid	macrophages	SF11247_1	3
2509	ACTTTCATCGGCGCTA-1_1	diploid	macrophages	SF11247_1	3
2510	ACTTTCATCTCGTATT-1_1	diploid	macrophages	SF11247_1	3
2512	AGAATAGAGAAGAAGC-1_2	diploid	macrophages	SF11247_2	3
2515	AGAATAGAGAGCTGCA-1_2	diploid	macrophages	SF11247_2	5
2517	AGAATAGAGAGTACCG-1_2	aneuploid	other	SF11247_2	0
2518	AGAATAGAGCATGGCA-1_1	aneuploid	other	SF11247_1	4
2520	AGAATAGAGCTGATAA-1_1	diploid	macrophages	SF11247_1	3
2522	AGAATAGAGGATGGTC-1_1	aneuploid	other	SF11247_1	12
2524	AGAATAGCAACGATGG-1_1	diploid	other	SF11247_1	8
2526	AGAATAGCACGTCAGC-1_1	diploid	macrophages	SF11247_1	3
2528	AGAATAGCACGTGAGA-1_1	aneuploid	other	SF11247_1	0
2530	AGAATAGGTAATTGGA-1_1	diploid	other	SF11247_1	1
2533	AGAATAGGTACATGTC-1_1	aneuploid	other	SF11247_1	9
2534	AGAATAGGTACCAGTT-1_2	aneuploid	other	SF11247_2	1
2536	AGAATAGGTATATCCG-1_1	aneuploid	other	SF11247_1	4
2538	AGAATAGGTCGAATCT-1_1	aneuploid	other	SF11247_1	4
2541	AGAATAGGTCTAAACC-1_2	diploid	other	SF11247_2	0
2542	AGAATAGGTCTTGTCC-1_1	aneuploid	other	SF11247_1	0
2545	AGAATAGGTGCATCTA-1_1	aneuploid	other	SF11247_1	0
2546	AGAATAGGTGTTGAGG-1_1	diploid	oligodendrocytes	SF11247_1	15
2548	AGAATAGTCAAAGACA-1_2	aneuploid	other	SF11247_2	9
2550	AGAATAGTCAAGCCTA-1_1	diploid	macrophages	SF11247_1	5
2553	AGAATAGTCCTGCAGG-1_1	aneuploid	other	SF11247_1	0
2554	AGAATAGTCCTTGCCA-1_2	diploid	macrophages	SF11247_2	5
2557	AGAATAGTCGAGAGCA-1_1	diploid	other	SF11247_1	8
2559	AGAATAGTCGGCTACG-1_2	diploid	macrophages	SF11247_2	3
2560	AGAATAGTCTCACATT-1_1	aneuploid	other	SF11247_1	6
2563	AGAATAGTCTCCAGGG-1_2	diploid	other	SF11247_2	1
2564	AGAATAGTCTGAAAGA-1_1	diploid	other	SF11247_1	0
2567	AGAATAGTCTGGCGTG-1_1	aneuploid	other	SF11247_1	7
2569	AGACGTTAGAACAACT-1_1	diploid	macrophages	SF11247_1	3
2571	AGACGTTAGACATAAC-1_2	diploid	other	SF11247_2	0
2572	AGACGTTAGAGACGAA-1_1	aneuploid	other	SF11247_1	4
2574	AGACGTTAGAGACTTA-1_2	aneuploid	other	SF11247_2	4
2577	AGACGTTAGAGGACGG-1_2	diploid	macrophages	SF11247_2	3
2579	AGACGTTAGAGGGATA-1_2	aneuploid	other	SF11247_2	2
2581	AGACGTTAGAGGTTGC-1_2	aneuploid	other	SF11247_2	6
2582	AGACGTTAGATCCTGT-1_1	diploid	other	SF11247_1	7
2584	AGACGTTAGCAGCCTC-1_2	aneuploid	other	SF11247_2	1
2587	AGACGTTAGCCACGCT-1_2	aneuploid	other	SF11247_2	7
2588	AGACGTTAGGAGTTGC-1_2	diploid	other	SF11247_2	1
2591	AGACGTTAGGTGCTAG-1_1	diploid	Pericyte	SF11247_1	17
2593	AGACGTTAGTACGTTC-1_2	diploid	other	SF11247_2	2
2595	AGACGTTAGTGAAGAG-1_2	aneuploid	other	SF11247_2	6
2596	AGACGTTCACTGTTAG-1_2	aneuploid	other	SF11247_2	1
2599	AGACGTTCAGTACACT-1_1	aneuploid	other	SF11247_1	1
2600	AGACGTTCAGTGACAG-1_2	aneuploid	other	SF11247_2	0
2603	AGACGTTCATGGGACA-1_1	aneuploid	other	SF11247_1	12
2605	AGACGTTGTAGGAGTC-1_2	aneuploid	other	SF11247_2	13
2607	AGACGTTGTCGAACAG-1_2	diploid	macrophages	SF11247_2	3
2609	AGACGTTGTGCTGTAT-1_2	aneuploid	other	SF11247_2	6
2611	AGACGTTGTGGTCCGT-1_2	aneuploid	other	SF11247_2	9
2612	AGACGTTGTGGTGTAG-1_1	aneuploid	other	SF11247_1	9
2615	AGACGTTGTGTAAGTA-1_2	aneuploid	other	SF11247_2	7
2617	AGACGTTGTTCCACTC-1_2	diploid	other	SF11247_2	8
2619	AGACGTTGTTCCCGAG-1_2	aneuploid	other	SF11247_2	6
2621	AGACGTTGTTCCTCCA-1_2	diploid	other	SF11247_2	1
2622	AGACGTTTCAAAGACA-1_2	diploid	other	SF11247_2	1
2624	AGACGTTTCCACGTTC-1_1	diploid	macrophages	SF11247_1	3
2626	AGACGTTTCGGCGCTA-1_2	diploid	macrophages	SF11247_2	3
2629	AGACGTTTCGGTCTAA-1_2	diploid	macrophages	SF11247_2	5
2631	AGACGTTTCGTCTGCT-1_2	aneuploid	other	SF11247_2	12
2633	AGACGTTTCTGCCCTA-1_1	diploid	macrophages	SF11247_1	5
2635	AGAGCGAAGAGCTGGT-1_1	diploid	macrophages	SF11247_1	3
2637	AGAGCGAAGAGGTTAT-1_2	aneuploid	other	SF11247_2	13
2638	AGAGCGAAGCATGGCA-1_1	aneuploid	other	SF11247_1	0
2640	AGAGCGAAGCCAGGAT-1_2	diploid	T_cells	SF11247_2	16
2642	AGAGCGAAGCCTCGTG-1_1	diploid	T_cells	SF11247_1	16
2645	AGAGCGAAGGGCATGT-1_1	aneuploid	other	SF11247_1	9
2647	AGAGCGAAGTACATGA-1_1	diploid	macrophages	SF11247_1	3
2648	AGAGCGAAGTCTCAAC-1_1	aneuploid	other	SF11247_1	1
2650	AGAGCGAAGTTTCCTT-1_1	aneuploid	other	SF11247_1	2
2653	AGAGCGACACGGCCAT-1_1	aneuploid	other	SF11247_1	2
2655	AGAGCGACACGGCTAC-1_2	aneuploid	other	SF11247_2	6
2657	AGAGCGACACTTCTGC-1_1	diploid	other	SF11247_1	1
2659	AGAGCGACAGCTCGCA-1_1	diploid	other	SF11247_1	1
2661	AGAGCGACAGTCAGCC-1_2	diploid	other	SF11247_2	0
2663	AGAGCGACAGTTAACC-1_2	aneuploid	other	SF11247_2	0
2664	AGAGCGACATACAGCT-1_2	diploid	other	SF11247_2	1
2667	AGAGCGACATCTACGA-1_1	aneuploid	other	SF11247_1	1
2668	AGAGCGAGTACCGCTG-1_2	aneuploid	other	SF11247_2	11
2670	AGAGCGAGTAGCACGA-1_2	diploid	macrophages	SF11247_2	5
2673	AGAGCGAGTATCGCAT-1_2	aneuploid	other	SF11247_2	0
2675	AGAGCGAGTATTCGTG-1_2	aneuploid	other	SF11247_2	0
2676	AGAGCGAGTCCGAATT-1_1	aneuploid	other	SF11247_1	13
2679	AGAGCGAGTGGTGTAG-1_1	aneuploid	other	SF11247_1	11
2680	AGAGCGAGTTGGTTTG-1_2	aneuploid	other	SF11247_2	2
2683	AGAGCGAGTTTAGCTG-1_1	diploid	other	SF11247_1	0
2685	AGAGCGAGTTTCCACC-1_1	aneuploid	other	SF11247_1	0
2687	AGAGCGAGTTTGTTTC-1_2	aneuploid	other	SF11247_2	1
2688	AGAGCGATCAACCATG-1_1	aneuploid	other	SF11247_1	1
2691	AGAGCGATCAACGGCC-1_1	aneuploid	other	SF11247_1	0
2693	AGAGCGATCTCAACTT-1_1	diploid	oligodendrocytes	SF11247_1	15
2695	AGAGCTTAGATAGGAG-1_1	diploid	other	SF11247_1	0
2696	AGAGCTTAGGAGTAGA-1_1	aneuploid	other	SF11247_1	11
2699	AGAGCTTAGGATGGAA-1_1	diploid	other	SF11247_1	0
2701	AGAGCTTAGTGAACGC-1_2	aneuploid	other	SF11247_2	11
2702	AGAGCTTAGTTGCAGG-1_2	diploid	macrophages	SF11247_2	3
2705	AGAGCTTCAAGCTGAG-1_1	aneuploid	other	SF11247_1	2
2707	AGAGCTTCAGACGCCT-1_1	aneuploid	other	SF11247_1	0
2708	AGAGCTTCAGCGTCCA-1_2	diploid	other	SF11247_2	1
2711	AGAGCTTCATGCCACG-1_2	aneuploid	other	SF11247_2	1
2713	AGAGCTTCATTGCGGC-1_2	aneuploid	other	SF11247_2	4
2715	AGAGCTTGTAAAGTCA-1_1	diploid	other	SF11247_1	0
2716	AGAGCTTGTCCTGCTT-1_1	aneuploid	macrophages	SF11247_1	10
2719	AGAGCTTGTCTTCGTC-1_2	diploid	macrophages	SF11247_2	10
2720	AGAGCTTGTGCAACTT-1_1	diploid	other	SF11247_1	0
2723	AGAGCTTGTTCACGGC-1_1	aneuploid	other	SF11247_1	9
2725	AGAGCTTTCAATCACG-1_2	aneuploid	other	SF11247_2	7
2727	AGAGCTTTCACCATAG-1_2	aneuploid	other	SF11247_2	7
2728	AGAGCTTTCCACGTTC-1_2	aneuploid	other	SF11247_2	9
2731	AGAGCTTTCGCAGGCT-1_1	aneuploid	other	SF11247_1	0
2732	AGAGCTTTCGGTTCGG-1_2	diploid	macrophages	SF11247_2	5
2734	AGAGCTTTCTCGCTTG-1_1	aneuploid	other	SF11247_1	9
2737	AGAGCTTTCTGGCGTG-1_2	aneuploid	other	SF11247_2	12
2738	AGAGCTTTCTTGAGGT-1_2	aneuploid	other	SF11247_2	0
2741	AGAGTGGAGAGGTTAT-1_2	aneuploid	other	SF11247_2	1
2742	AGAGTGGAGAGTGAGA-1_1	diploid	macrophages	SF11247_1	10
2745	AGAGTGGAGCCAGGAT-1_1	diploid	macrophages	SF11247_1	14
2747	AGAGTGGAGGACAGCT-1_2	diploid	other	SF11247_2	8
2749	AGAGTGGAGGGCACTA-1_1	diploid	macrophages	SF11247_1	5
2751	AGAGTGGAGTATTGGA-1_2	diploid	other	SF11247_2	13
2753	AGAGTGGCAAGCTGTT-1_2	aneuploid	other	SF11247_2	0
2754	AGAGTGGCAATAGAGT-1_1	diploid	macrophages	SF11247_1	3
2756	AGAGTGGCACCAGCAC-1_1	diploid	macrophages	SF11247_1	10
2758	AGAGTGGCACGTAAGG-1_2	aneuploid	other	SF11247_2	2
2761	AGAGTGGCACTGCCAG-1_1	aneuploid	other	SF11247_1	6
2763	AGAGTGGCAGCTGGCT-1_2	aneuploid	other	SF11247_2	4
2765	AGAGTGGCAGGTCGTC-1_1	diploid	macrophages	SF11247_1	3
2767	AGAGTGGCAGTGGGAT-1_2	aneuploid	other	SF11247_2	2
2769	AGAGTGGCAGTTCCCT-1_1	diploid	macrophages	SF11247_1	5
2771	AGAGTGGCATACGCTA-1_2	diploid	other	SF11247_2	8
2773	AGAGTGGCATCAGTCA-1_2	diploid	oligodendrocytes	SF11247_2	15
2774	AGAGTGGCATCGTCGG-1_1	aneuploid	other	SF11247_1	11
2777	AGAGTGGCATGACGGA-1_2	aneuploid	other	SF11247_2	11
2778	AGAGTGGGTGTGAAAT-1_1	aneuploid	other	SF11247_1	11
2781	AGAGTGGGTTCATGGT-1_1	aneuploid	other	SF11247_1	9
2782	AGAGTGGGTTGGGACA-1_2	diploid	macrophages	SF11247_2	3
2784	AGAGTGGTCAACGAAA-1_2	diploid	macrophages	SF11247_2	5
2787	AGAGTGGTCAGTTGAC-1_1	diploid	macrophages	SF11247_1	5
2788	AGAGTGGTCCCAAGAT-1_1	diploid	other	SF11247_1	0
2790	AGAGTGGTCCGCGTTT-1_1	aneuploid	other	SF11247_1	7
2793	AGAGTGGTCGAGAGCA-1_1	aneuploid	other	SF11247_1	6
2794	AGATCTGAGCATGGCA-1_2	aneuploid	other	SF11247_2	2
2797	AGATCTGAGGGTCGAT-1_1	diploid	macrophages	SF11247_1	3
2798	AGATCTGAGGTAGCCA-1_1	aneuploid	other	SF11247_1	2
2800	AGATCTGAGTGCGTGA-1_1	aneuploid	other	SF11247_1	6
2803	AGATCTGCACCTATCC-1_1	aneuploid	other	SF11247_1	1
2804	AGATCTGCACGCATCG-1_1	diploid	macrophages	SF11247_1	3
2806	AGATCTGCAGGACGTA-1_1	diploid	other	SF11247_1	8
2809	AGATCTGCAGGACGTA-1_2	aneuploid	other	SF11247_2	7
2810	AGATCTGCATATACCG-1_1	diploid	macrophages	SF11247_1	5
2813	AGATCTGCATGCCTTC-1_1	diploid	other	SF11247_1	1
2814	AGATCTGCATGTAGTC-1_1	diploid	macrophages	SF11247_1	3
2816	AGATCTGGTATAGGGC-1_1	diploid	macrophages	SF11247_1	5
2818	AGATCTGGTCAACATC-1_1	diploid	other	SF11247_1	8
2821	AGATCTGGTCAACTGT-1_2	diploid	other	SF11247_2	2
2822	AGATCTGGTCCATGAT-1_1	diploid	macrophages	SF11247_1	5
2824	AGATCTGGTCCGTTAA-1_1	aneuploid	other	SF11247_1	4
2827	AGATCTGGTGAAATCA-1_2	aneuploid	other	SF11247_2	6
2828	AGATCTGGTGCAGGTA-1_1	diploid	macrophages	SF11247_1	3
2830	AGATCTGGTGCGATAG-1_2	diploid	oligodendrocytes	SF11247_2	15
2832	AGATCTGGTTATCCGA-1_1	diploid	other	SF11247_1	4
2834	AGATCTGTCCCACTTG-1_2	aneuploid	other	SF11247_2	0
2836	AGATCTGTCCCAGGTG-1_1	aneuploid	other	SF11247_1	0
2839	AGATCTGTCGGGAGTA-1_2	diploid	other	SF11247_2	0
2841	AGATCTGTCTTAGAGC-1_2	aneuploid	other	SF11247_2	4
2842	AGATTGCAGACCACGA-1_2	aneuploid	other	SF11247_2	0
2844	AGATTGCAGACCCACC-1_2	diploid	other	SF11247_2	1
2846	AGATTGCAGCCCAGCT-1_2	aneuploid	other	SF11247_2	4
2849	AGATTGCAGCGTCAAG-1_1	aneuploid	other	SF11247_1	1
2850	AGATTGCAGGCCCTTG-1_1	aneuploid	other	SF11247_1	4
2852	AGATTGCCAATCTACG-1_1	diploid	endothelial	SF11247_1	18
2854	AGATTGCCACGCATCG-1_1	diploid	other	SF11247_1	8
2856	AGATTGCCAGGAATGC-1_2	diploid	macrophages	SF11247_2	5
2858	AGATTGCCAGTATGCT-1_2	diploid	other	SF11247_2	4
2861	AGATTGCCATACTACG-1_1	aneuploid	other	SF11247_1	4
2863	AGATTGCCATGTTGAC-1_2	aneuploid	other	SF11247_2	6
2864	AGATTGCCATTTGCCC-1_1	diploid	macrophages	SF11247_1	5
2867	AGATTGCGTACTTGAC-1_1	diploid	macrophages	SF11247_1	14
2869	AGATTGCGTATAAACG-1_2	aneuploid	other	SF11247_2	7
2871	AGATTGCGTCCATCCT-1_1	aneuploid	other	SF11247_1	7
2873	AGATTGCGTCTAACGT-1_1	aneuploid	other	SF11247_1	2
2874	AGATTGCGTCTTGATG-1_1	diploid	other	SF11247_1	8
2877	AGATTGCGTGACTCAT-1_1	diploid	macrophages	SF11247_1	14
2879	AGATTGCGTGGTGTAG-1_1	aneuploid	other	SF11247_1	6
2881	AGATTGCTCACCGGGT-1_2	diploid	macrophages	SF11247_2	5
2882	AGATTGCTCCAGAAGG-1_2	aneuploid	other	SF11247_2	4
2885	AGCAGCCAGATAGCAT-1_1	aneuploid	other	SF11247_1	2
2886	AGCAGCCAGCACGCCT-1_1	aneuploid	other	SF11247_1	6
2888	AGCAGCCAGGTTACCT-1_2	diploid	macrophages	SF11247_2	5
2890	AGCAGCCAGTTACGGG-1_2	diploid	macrophages	SF11247_2	5
2893	AGCAGCCCAAACGTGG-1_2	aneuploid	other	SF11247_2	11
2894	AGCAGCCCAAGCGCTC-1_2	aneuploid	other	SF11247_2	9
2897	AGCAGCCCAAGTTAAG-1_1	diploid	macrophages	SF11247_1	3
2899	AGCAGCCCACAGCCCA-1_2	aneuploid	other	SF11247_2	7
2900	AGCAGCCCACTGTGTA-1_2	diploid	other	SF11247_2	8
2902	AGCAGCCCAGGGTTAG-1_2	aneuploid	other	SF11247_2	0
2904	AGCAGCCGTACAGTGG-1_2	aneuploid	other	SF11247_2	6
2907	AGCAGCCGTAGCAAAT-1_2	diploid	macrophages	SF11247_2	5
2909	AGCAGCCGTCAGCTAT-1_2	aneuploid	other	SF11247_2	4
2910	AGCAGCCGTCCGTGAC-1_2	diploid	macrophages	SF11247_2	5
2912	AGCAGCCGTGCACCAC-1_2	diploid	other	SF11247_2	1
2915	AGCAGCCGTGCACTTA-1_2	aneuploid	other	SF11247_2	7
2917	AGCAGCCGTGGGTCAA-1_1	aneuploid	other	SF11247_1	12
2919	AGCAGCCGTTAAGTAG-1_2	aneuploid	other	SF11247_2	2
2921	AGCAGCCGTTGGTTTG-1_1	aneuploid	other	SF11247_1	4
2922	AGCAGCCTCAGCTCTC-1_2	aneuploid	other	SF11247_2	8
2925	AGCAGCCTCAGGTAAA-1_1	aneuploid	other	SF11247_1	12
2926	AGCAGCCTCCCAACGG-1_2	aneuploid	other	SF11247_2	0
2928	AGCAGCCTCCTGTAGA-1_2	diploid	macrophages	SF11247_2	5
2931	AGCAGCCTCGAGGTAG-1_2	aneuploid	other	SF11247_2	11
2932	AGCAGCCTCGGAGGTA-1_1	aneuploid	macrophages	SF11247_1	3
2935	AGCAGCCTCTCGTATT-1_1	diploid	macrophages	SF11247_1	5
2937	AGCATACAGAAACGCC-1_1	aneuploid	other	SF11247_1	0
2939	AGCATACAGAAGCCCA-1_2	diploid	other	SF11247_2	1
2941	AGCATACAGACTAAGT-1_1	aneuploid	other	SF11247_1	4
2942	AGCATACAGATATACG-1_1	aneuploid	other	SF11247_1	6
2945	AGCATACAGCCACGCT-1_1	aneuploid	other	SF11247_1	4
2947	AGCATACAGCGTTTAC-1_1	diploid	macrophages	SF11247_1	5
2948	AGCATACAGCTCTCGG-1_2	aneuploid	other	SF11247_2	1
2951	AGCATACAGGGATCTG-1_2	diploid	macrophages	SF11247_2	10
2953	AGCATACAGGTGCTAG-1_2	diploid	endothelial	SF11247_2	18
2955	AGCATACCAAGGTGTG-1_1	aneuploid	other	SF11247_1	2
2956	AGCATACCACCTATCC-1_2	aneuploid	other	SF11247_2	12
2958	AGCATACCACGCGAAA-1_1	aneuploid	other	SF11247_1	13
2961	AGCATACCACTCAGGC-1_1	diploid	T_cells	SF11247_1	16
2962	AGCATACCACTTACGA-1_1	aneuploid	other	SF11247_1	4
2964	AGCATACCAGACGCAA-1_1	diploid	macrophages	SF11247_1	5
2967	AGCATACCAGCATGAG-1_2	diploid	other	SF11247_2	8
2968	AGCATACCAGCCTTGG-1_1	aneuploid	other	SF11247_1	4
2971	AGCATACCAGCTGGCT-1_2	aneuploid	other	SF11247_2	4
2973	AGCATACCATACTCTT-1_2	aneuploid	other	SF11247_2	6
2975	AGCATACCATCACAAC-1_1	aneuploid	other	SF11247_1	4
2977	AGCATACCATCTCGCT-1_2	aneuploid	other	SF11247_2	0
2979	AGCATACCATTAGCCA-1_2	aneuploid	other	SF11247_2	7
2981	AGCATACCATTGGCGC-1_2	aneuploid	other	SF11247_2	2
2982	AGCATACGTACCATCA-1_2	aneuploid	other	SF11247_2	11
2984	AGCATACGTAGCGCAA-1_1	diploid	macrophages	SF11247_1	5
2986	AGCATACGTATAATGG-1_2	diploid	other	SF11247_2	1
2988	AGCATACGTGAGGGAG-1_1	aneuploid	other	SF11247_1	0
2991	AGCATACGTGGTGTAG-1_2	aneuploid	other	SF11247_2	0
2992	AGCATACGTGTGCGTC-1_1	diploid	macrophages	SF11247_1	10
2994	AGCATACGTTGCGTTA-1_1	aneuploid	other	SF11247_1	4
2997	AGCATACGTTTCCACC-1_2	diploid	macrophages	SF11247_2	5
2999	AGCATACTCATAAAGG-1_2	aneuploid	other	SF11247_2	6
3001	AGCATACTCATGCAAC-1_2	aneuploid	other	SF11247_2	8
3002	AGCATACTCGAACTGT-1_1	aneuploid	other	SF11247_1	9
3004	AGCATACTCGATCCCT-1_1	aneuploid	other	SF11247_1	6
3006	AGCATACTCGGAAATA-1_1	aneuploid	other	SF11247_1	2
3008	AGCATACTCGTCCGTT-1_1	aneuploid	other	SF11247_1	6
3011	AGCATACTCTCTGTCG-1_1	aneuploid	other	SF11247_1	2
3013	AGCCTAAAGACTAGGC-1_2	aneuploid	other	SF11247_2	9
3014	AGCCTAAAGAGTACAT-1_1	aneuploid	other	SF11247_1	1
3016	AGCCTAAAGCAGGCTA-1_2	aneuploid	other	SF11247_2	6
3018	AGCCTAAAGCGTGTCC-1_1	aneuploid	other	SF11247_1	1
3020	AGCCTAAAGGAATGGA-1_2	aneuploid	other	SF11247_2	1
3023	AGCCTAAAGGCAGTCA-1_2	diploid	Pericyte	SF11247_2	17
3024	AGCCTAAAGGCGACAT-1_1	aneuploid	other	SF11247_1	0
3027	AGCCTAAAGGGAACGG-1_2	aneuploid	other	SF11247_2	4
3029	AGCCTAAAGTTCGCGC-1_1	aneuploid	other	SF11247_1	4
3030	AGCCTAACAACTGGCC-1_1	diploid	other	SF11247_1	8
3032	AGCCTAACACATCTTT-1_1	aneuploid	other	SF11247_1	12
3034	AGCCTAACACGGCTAC-1_2	aneuploid	other	SF11247_2	6
3036	AGCCTAACATACCATG-1_2	aneuploid	other	SF11247_2	1
3039	AGCCTAACATCTGGTA-1_1	aneuploid	other	SF11247_1	4
3041	AGCCTAAGTACCGTTA-1_1	aneuploid	other	SF11247_1	0
3042	AGCCTAAGTACGCACC-1_2	diploid	macrophages	SF11247_2	10
3044	AGCCTAAGTATAGGTA-1_1	aneuploid	other	SF11247_1	4
3046	AGCCTAAGTATTAGCC-1_2	diploid	other	SF11247_2	0
3048	AGCCTAAGTCACCTAA-1_2	aneuploid	T_cells	SF11247_2	16
3050	AGCCTAAGTGCAGTAG-1_2	aneuploid	other	SF11247_2	6
3052	AGCCTAAGTGCGAAAC-1_1	diploid	macrophages	SF11247_1	3
3055	AGCCTAAGTGGCTCCA-1_2	diploid	macrophages	SF11247_2	10
3056	AGCCTAAGTGGTCCGT-1_2	aneuploid	other	SF11247_2	2
3059	AGCCTAAGTGGTTTCA-1_1	diploid	other	SF11247_1	1
3060	AGCCTAAGTTAAAGAC-1_2	diploid	macrophages	SF11247_2	5
3063	AGCCTAAGTTACTGAC-1_1	aneuploid	other	SF11247_1	7
3064	AGCCTAAGTTGATTGC-1_1	aneuploid	other	SF11247_1	0
3066	AGCCTAATCACGGTTA-1_1	diploid	macrophages	SF11247_1	10
3068	AGCCTAATCCCACTTG-1_2	aneuploid	other	SF11247_2	4
3070	AGCCTAATCCTCATTA-1_2	aneuploid	other	SF11247_2	12
3073	AGCCTAATCGAACGGA-1_2	diploid	other	SF11247_2	2
3075	AGCCTAATCGCACTCT-1_2	aneuploid	other	SF11247_2	13
3077	AGCCTAATCGCCGTGA-1_1	diploid	macrophages	SF11247_1	5
3078	AGCCTAATCGCCTGAG-1_2	diploid	other	SF11247_2	1
3080	AGCGGTCAGACAGGCT-1_2	diploid	macrophages	SF11247_2	10
3083	AGCGGTCAGAGCTGGT-1_1	aneuploid	other	SF11247_1	2
3084	AGCGGTCAGCCATCGC-1_2	aneuploid	other	SF11247_2	1
3087	AGCGGTCAGGCAGTCA-1_2	aneuploid	other	SF11247_2	1
3089	AGCGGTCAGGCATTGG-1_1	diploid	other	SF11247_1	8
3091	AGCGGTCAGTACTTGC-1_2	aneuploid	other	SF11247_2	0
3092	AGCGGTCAGTAGGCCA-1_1	aneuploid	other	SF11247_1	7
3094	AGCGGTCAGTCAAGGC-1_1	aneuploid	other	SF11247_1	8
3097	AGCGGTCAGTGGGTTG-1_1	diploid	other	SF11247_1	8
3099	AGCGGTCCAACAACCT-1_2	aneuploid	other	SF11247_2	4
3101	AGCGGTCCACAAGACG-1_1	aneuploid	other	SF11247_1	13
3103	AGCGGTCCACAGTCGC-1_2	aneuploid	other	SF11247_2	13
3104	AGCGGTCCACATTCGA-1_1	diploid	macrophages	SF11247_1	3
3106	AGCGGTCCACGGCCAT-1_2	diploid	macrophages	SF11247_2	5
3109	AGCGGTCCAGCATACT-1_2	aneuploid	other	SF11247_2	6
3110	AGCGGTCCAGGTCCAC-1_1	diploid	macrophages	SF11247_1	5
3113	AGCGGTCCAGTTCCCT-1_2	aneuploid	other	SF11247_2	1
3115	AGCGGTCCATGGTCTA-1_1	aneuploid	other	SF11247_1	0
3117	AGCGGTCGTAACGTTC-1_2	diploid	oligodendrocytes	SF11247_2	15
3119	AGCGGTCGTCTCTTAT-1_1	aneuploid	other	SF11247_1	6
3120	AGCGGTCGTGTGCGTC-1_1	diploid	macrophages	SF11247_1	5
3122	AGCGGTCGTTACTGAC-1_1	aneuploid	other	SF11247_1	2
3125	AGCGGTCGTTGATTGC-1_1	aneuploid	other	SF11247_1	1
3127	AGCGGTCGTTGTCGCG-1_1	diploid	other	SF11247_1	1
3129	AGCGGTCTCCAGAGGA-1_1	aneuploid	other	SF11247_1	1
3130	AGCGGTCTCCATGAAC-1_2	diploid	macrophages	SF11247_2	5
3133	AGCGGTCTCGTGACAT-1_2	diploid	macrophages	SF11247_2	14
3134	AGCGGTCTCTGGCGTG-1_2	diploid	macrophages	SF11247_2	3
3137	AGCGGTCTCTTGTTTG-1_1	aneuploid	other	SF11247_1	11
3139	AGCGTATAGACAGGCT-1_2	diploid	other	SF11247_2	4
3140	AGCGTATAGATATACG-1_1	aneuploid	other	SF11247_1	11
3143	AGCGTATAGCCCGAAA-1_2	diploid	other	SF11247_2	1
3144	AGCGTATAGGCCCGTT-1_2	diploid	macrophages	SF11247_2	3
3147	AGCGTATAGGGAAACA-1_1	diploid	other	SF11247_1	8
3149	AGCGTATAGGGCTCTC-1_1	aneuploid	other	SF11247_1	0
3150	AGCGTATAGTGTACCT-1_2	aneuploid	other	SF11247_2	2
3153	AGCGTATAGTTGAGAT-1_2	diploid	macrophages	SF11247_2	3
3155	AGCGTATCAAACGCGA-1_2	aneuploid	other	SF11247_2	13
3156	AGCGTATCAAACTGCT-1_2	diploid	macrophages	SF11247_2	14
3158	AGCGTATCAAAGCGGT-1_2	diploid	macrophages	SF11247_2	5
3161	AGCGTATCACACCGAC-1_1	aneuploid	other	SF11247_1	6
3162	AGCGTATCAGCTGCAC-1_1	aneuploid	other	SF11247_1	0
3165	AGCGTATCATGGGACA-1_2	aneuploid	other	SF11247_2	2
3167	AGCGTATGTAAGGGCT-1_1	diploid	macrophages	SF11247_1	3
3169	AGCGTATGTAATTGGA-1_1	diploid	macrophages	SF11247_1	10
3171	AGCGTATGTCACAAGG-1_1	aneuploid	other	SF11247_1	4
3172	AGCGTATGTCATACTG-1_1	diploid	other	SF11247_1	0
3175	AGCGTATGTGACTCAT-1_2	aneuploid	other	SF11247_2	4
3176	AGCGTATGTGTGCGTC-1_2	diploid	macrophages	SF11247_2	3
3179	AGCGTATGTTCACCTC-1_2	diploid	other	SF11247_2	1
3181	AGCGTATGTTTGTGTG-1_1	aneuploid	other	SF11247_1	4
3183	AGCGTATTCACAACGT-1_1	aneuploid	other	SF11247_1	7
3184	AGCGTATTCATGTAGC-1_2	diploid	other	SF11247_2	0
3187	AGCGTATTCCCAAGTA-1_2	aneuploid	other	SF11247_2	2
3188	AGCGTATTCCCTGACT-1_2	diploid	macrophages	SF11247_2	3
3191	AGCGTATTCGAGAACG-1_1	diploid	macrophages	SF11247_1	5
3192	AGCGTATTCGAGAGCA-1_2	aneuploid	other	SF11247_2	9
3195	AGCGTATTCGCCTGAG-1_1	aneuploid	other	SF11247_1	0
3196	AGCGTATTCGCCTGTT-1_1	aneuploid	other	SF11247_1	0
3198	AGCGTATTCGGAAATA-1_2	diploid	oligodendrocytes	SF11247_2	15
3200	AGCGTATTCGTACGGC-1_1	aneuploid	other	SF11247_1	2
3202	AGCGTATTCGTTTAGG-1_2	aneuploid	other	SF11247_2	4
3205	AGCGTATTCTCTGCTG-1_2	diploid	macrophages	SF11247_2	10
3207	AGCGTATTCTGCCAGG-1_1	diploid	macrophages	SF11247_1	5
3209	AGCGTATTCTTGAGGT-1_1	diploid	other	SF11247_1	0
3210	AGCGTCGAGAGGGCTT-1_1	aneuploid	other	SF11247_1	11
3212	AGCGTCGAGCCGCCTA-1_1	aneuploid	other	SF11247_1	4
3214	AGCGTCGAGGGTTCCC-1_2	aneuploid	other	SF11247_2	0
3217	AGCGTCGAGTACCGGA-1_1	diploid	other	SF11247_1	6
3219	AGCGTCGAGTATCGAA-1_2	diploid	other	SF11247_2	11
3221	AGCGTCGAGTCCCACG-1_1	aneuploid	other	SF11247_1	11
3222	AGCGTCGCAGCTTCGG-1_1	aneuploid	other	SF11247_1	0
3225	AGCGTCGCATCTACGA-1_2	aneuploid	other	SF11247_2	4
3226	AGCGTCGGTACAGTTC-1_1	aneuploid	other	SF11247_1	9
3229	AGCGTCGGTCACTTCC-1_2	diploid	macrophages	SF11247_2	3
3232	AGCGTCGTCACTATTC-1_2	aneuploid	other	SF11247_2	0
3234	AGCGTCGTCTGACCTC-1_1	aneuploid	other	SF11247_1	4
3236	AGCTCCTAGATCACGG-1_1	aneuploid	other	SF11247_1	2
3238	AGCTCCTAGATGCGAC-1_1	aneuploid	other	SF11247_1	2
3239	AGCTCCTAGCCGATTT-1_1	aneuploid	macrophages	SF11247_1	3
3242	AGCTCCTAGCCGATTT-1_2	aneuploid	other	SF11247_2	7
3243	AGCTCCTAGCTCCCAG-1_1	diploid	other	SF11247_1	8
3246	AGCTCCTAGGGTGTTG-1_1	aneuploid	other	SF11247_1	6
3248	AGCTCCTAGTACGCGA-1_1	aneuploid	other	SF11247_1	0
3249	AGCTCCTAGTCCGGTC-1_2	aneuploid	other	SF11247_2	4
3251	AGCTCCTCAAGGTTCT-1_1	aneuploid	other	SF11247_1	6
3253	AGCTCCTCAATGCCAT-1_2	aneuploid	other	SF11247_2	4
3255	AGCTCCTCACACGCTG-1_2	aneuploid	other	SF11247_2	0
3257	AGCTCCTCAGTCCTTC-1_1	aneuploid	other	SF11247_1	0
3260	AGCTCCTCATCAGTAC-1_1	diploid	macrophages	SF11247_1	5
3262	AGCTCCTCATCTACGA-1_2	aneuploid	other	SF11247_2	4
3264	AGCTCCTGTACAGTTC-1_2	diploid	other	SF11247_2	0
3265	AGCTCCTGTCAAAGCG-1_2	diploid	other	SF11247_2	12
3268	AGCTCCTGTCCGAGTC-1_1	aneuploid	other	SF11247_1	1
3270	AGCTCCTGTCGAACAG-1_2	aneuploid	other	SF11247_2	0
3271	AGCTCCTGTTATTCTC-1_2	aneuploid	other	SF11247_2	1
3273	AGCTCCTTCACCATAG-1_2	aneuploid	other	SF11247_2	2
3275	AGCTCCTTCGCGTAGC-1_1	aneuploid	other	SF11247_1	0
3278	AGCTCCTTCGCTTGTC-1_2	aneuploid	other	SF11247_2	0
3279	AGCTCCTTCGTCCAGG-1_1	diploid	macrophages	SF11247_1	5
3282	AGCTCCTTCTAACGGT-1_1	aneuploid	other	SF11247_1	4
3283	AGCTCCTTCTTCTGGC-1_1	aneuploid	other	SF11247_1	2
3285	AGCTCTCAGCTAGTCT-1_1	diploid	macrophages	SF11247_1	5
3287	AGCTCTCAGGACAGAA-1_1	aneuploid	other	SF11247_1	12
3290	AGCTCTCAGTGGTAGC-1_2	aneuploid	other	SF11247_2	4
3292	AGCTCTCAGTTGAGTA-1_2	diploid	other	SF11247_2	4
3294	AGCTCTCCAATGACCT-1_1	aneuploid	other	SF11247_1	9
3295	AGCTCTCCACAGACTT-1_2	diploid	other	SF11247_2	4
3297	AGCTCTCCACGGTAGA-1_1	diploid	macrophages	SF11247_1	5
3299	AGCTCTCCAGTCTTCC-1_1	diploid	macrophages	SF11247_1	3
3302	AGCTCTCCATAGACTC-1_2	diploid	macrophages	SF11247_2	3
3303	AGCTCTCCATCACGTA-1_1	aneuploid	other	SF11247_1	2
3305	AGCTCTCCATGAGCGA-1_1	aneuploid	other	SF11247_1	2
3307	AGCTCTCCATTACGAC-1_2	diploid	macrophages	SF11247_2	3
3309	AGCTCTCGTAATTGGA-1_1	diploid	macrophages	SF11247_1	3
3311	AGCTCTCGTACCATCA-1_1	aneuploid	other	SF11247_1	4
3313	AGCTCTCGTACCCAAT-1_1	diploid	other	SF11247_1	8
3315	AGCTCTCGTACGCACC-1_2	aneuploid	other	SF11247_2	6
3317	AGCTCTCGTACGCTGC-1_1	aneuploid	other	SF11247_1	4
3320	AGCTCTCGTCAGAGGT-1_1	aneuploid	other	SF11247_1	0
3322	AGCTCTCGTTATTCTC-1_2	aneuploid	other	SF11247_2	1
3323	AGCTCTCGTTGACGTT-1_2	aneuploid	other	SF11247_2	2
3325	AGCTCTCTCAGCGATT-1_1	aneuploid	other	SF11247_1	7
3328	AGCTCTCTCAGTTGAC-1_2	aneuploid	other	SF11247_2	7
3330	AGCTCTCTCGCGGATC-1_2	aneuploid	other	SF11247_2	4
3331	AGCTCTCTCTCCCTGA-1_2	aneuploid	other	SF11247_2	7
3333	AGCTCTCTCTTGTTTG-1_1	aneuploid	other	SF11247_1	11
3336	AGCTTGAAGAGGACGG-1_2	aneuploid	other	SF11247_2	2
3337	AGCTTGAAGAGGTAGA-1_1	diploid	macrophages	SF11247_1	10
3340	AGCTTGAAGAGTACCG-1_2	aneuploid	other	SF11247_2	0
3342	AGCTTGAAGCTATGCT-1_1	aneuploid	other	SF11247_1	6
3343	AGCTTGAAGCTGCGAA-1_1	aneuploid	other	SF11247_1	0
3346	AGCTTGAAGGCAGGTT-1_1	aneuploid	other	SF11247_1	2
3348	AGCTTGAAGGCGCTCT-1_2	diploid	macrophages	SF11247_2	5
3350	AGCTTGAAGTAAGTAC-1_2	diploid	macrophages	SF11247_2	5
3352	AGCTTGAAGTGTACTC-1_1	aneuploid	other	SF11247_1	9
3354	AGCTTGAAGTGTCTCA-1_1	aneuploid	other	SF11247_1	8
3356	AGCTTGAAGTGTTTGC-1_2	aneuploid	other	SF11247_2	1
3357	AGCTTGACAATCAGAA-1_1	aneuploid	other	SF11247_1	13
3360	AGCTTGACACATTAGC-1_1	aneuploid	other	SF11247_1	9
3361	AGCTTGACACCGGAAA-1_2	aneuploid	other	SF11247_2	2
3363	AGCTTGACAGATGGCA-1_2	aneuploid	other	SF11247_2	8
3365	AGCTTGACAGATGGGT-1_2	aneuploid	other	SF11247_2	6
3367	AGCTTGACAGTCCTTC-1_2	diploid	macrophages	SF11247_2	10
3370	AGCTTGACATCGGTTA-1_1	aneuploid	other	SF11247_1	12
3372	AGCTTGAGTAACGCGA-1_1	aneuploid	other	SF11247_1	4
3373	AGCTTGAGTAAGGATT-1_2	aneuploid	other	SF11247_2	9
3375	AGCTTGAGTATAGTAG-1_1	diploid	other	SF11247_1	1
3377	AGCTTGAGTCAAAGAT-1_2	diploid	macrophages	SF11247_2	3
3379	AGCTTGAGTCGCGAAA-1_2	aneuploid	other	SF11247_2	1
3382	AGCTTGAGTGGGTCAA-1_1	diploid	macrophages	SF11247_1	14
3384	AGCTTGAGTTAAGATG-1_1	aneuploid	other	SF11247_1	4
3386	AGCTTGAGTTCCATGA-1_1	aneuploid	other	SF11247_1	7
3388	AGCTTGAGTTGTCGCG-1_1	aneuploid	other	SF11247_1	2
3389	AGCTTGATCAACACAC-1_1	aneuploid	other	SF11247_1	7
3391	AGCTTGATCAAGATCC-1_2	diploid	macrophages	SF11247_2	5
3394	AGCTTGATCACAATGC-1_2	aneuploid	other	SF11247_2	12
3396	AGCTTGATCACATGCA-1_1	aneuploid	other	SF11247_1	1
3398	AGCTTGATCACCTCGT-1_2	aneuploid	other	SF11247_2	2
3400	AGCTTGATCTCCAACC-1_1	aneuploid	other	SF11247_1	2
3401	AGGCCACAGCCAACAG-1_2	diploid	macrophages	SF11247_2	3
3404	AGGCCACAGCTTCGCG-1_1	aneuploid	other	SF11247_1	13
3405	AGGCCACAGGTGGGTT-1_2	aneuploid	other	SF11247_2	12
3408	AGGCCACAGGTGTGGT-1_2	aneuploid	other	SF11247_2	0
3409	AGGCCACAGTGGTCCC-1_1	aneuploid	other	SF11247_1	2
3412	AGGCCACCACAACTGT-1_2	aneuploid	other	SF11247_2	1
3414	AGGCCACCAGACAGGT-1_1	diploid	macrophages	SF11247_1	5
3415	AGGCCACCATTTCAGG-1_2	aneuploid	other	SF11247_2	2
3417	AGGCCACGTAACGACG-1_2	diploid	macrophages	SF11247_2	3
3420	AGGCCACGTACAAGTA-1_1	diploid	other	SF11247_1	11
3421	AGGCCACTCATAGCAC-1_2	aneuploid	other	SF11247_2	2
3424	AGGCCACTCCAAAGTC-1_1	aneuploid	other	SF11247_1	0
3425	AGGCCACTCCCTCAGT-1_2	aneuploid	other	SF11247_2	9
3428	AGGCCACTCCTTCAAT-1_2	aneuploid	other	SF11247_2	0
3429	AGGCCGTAGACAGACC-1_2	aneuploid	other	SF11247_2	2
3432	AGGCCGTAGCCGTCGT-1_2	diploid	macrophages	SF11247_2	10
3433	AGGCCGTAGGTGCTAG-1_2	aneuploid	other	SF11247_2	9
3435	AGGCCGTAGTGCGATG-1_2	aneuploid	other	SF11247_2	9
3437	AGGCCGTAGTGGTCCC-1_1	aneuploid	other	SF11247_1	1
3440	AGGCCGTCAATAGCAA-1_1	aneuploid	other	SF11247_1	12
3441	AGGCCGTCACCTCGTT-1_1	diploid	macrophages	SF11247_1	14
3443	AGGCCGTCAGCTGCTG-1_1	aneuploid	other	SF11247_1	4
3445	AGGCCGTCATGCAACT-1_2	diploid	macrophages	SF11247_2	14
3447	AGGCCGTGTGAGGGAG-1_1	diploid	other	SF11247_1	0
3450	AGGCCGTGTTGGAGGT-1_1	aneuploid	other	SF11247_1	11
3452	AGGCCGTTCAAACCGT-1_2	aneuploid	other	SF11247_2	0
3453	AGGCCGTTCAAAGTAG-1_1	aneuploid	other	SF11247_1	7
3456	AGGCCGTTCAATCACG-1_2	aneuploid	other	SF11247_2	0
3458	AGGCCGTTCAGCTGGC-1_2	diploid	other	SF11247_2	1
3460	AGGCCGTTCATCACCC-1_2	aneuploid	other	SF11247_2	1
3462	AGGCCGTTCCATGAGT-1_2	aneuploid	macrophages	SF11247_2	3
3463	AGGCCGTTCCGCATCT-1_1	aneuploid	other	SF11247_1	12
3466	AGGCCGTTCGGCCGAT-1_2	aneuploid	other	SF11247_2	13
3468	AGGCCGTTCGGTGTCG-1_2	aneuploid	other	SF11247_2	7
3469	AGGCCGTTCGTGTAGT-1_1	aneuploid	other	SF11247_1	6
3471	AGGCCGTTCTTGTTTG-1_2	aneuploid	other	SF11247_2	11
3473	AGGGAGTAGACAAAGG-1_1	aneuploid	other	SF11247_1	0
3475	AGGGAGTAGATGGGTC-1_1	diploid	endothelial	SF11247_1	18
3477	AGGGAGTAGGCTAGAC-1_2	diploid	macrophages	SF11247_2	10
3480	AGGGAGTAGGCTAGCA-1_2	diploid	macrophages	SF11247_2	14
3481	AGGGAGTAGGGAGTAA-1_1	aneuploid	other	SF11247_1	0
3483	AGGGAGTAGGTAGCTG-1_1	diploid	other	SF11247_1	4
3486	AGGGAGTAGTAACCCT-1_2	diploid	other	SF11247_2	1
3487	AGGGAGTAGTCTCCTC-1_1	diploid	macrophages	SF11247_1	14
3490	AGGGAGTAGTGACTCT-1_1	aneuploid	other	SF11247_1	11
3491	AGGGAGTAGTGGAGTC-1_1	diploid	macrophages	SF11247_1	3
3493	AGGGAGTCAAAGGTGC-1_1	diploid	other	SF11247_1	8
3495	AGGGAGTCAAGGCTCC-1_2	aneuploid	other	SF11247_2	2
3498	AGGGAGTCAATACGCT-1_2	aneuploid	other	SF11247_2	9
3500	AGGGAGTCACATGTGT-1_2	aneuploid	other	SF11247_2	0
3501	AGGGAGTCACCATCCT-1_1	diploid	macrophages	SF11247_1	5
3504	AGGGAGTCACTGCCAG-1_1	aneuploid	other	SF11247_1	12
3505	AGGGAGTCAGACGCAA-1_1	aneuploid	other	SF11247_1	4
3507	AGGGAGTCAGGAATCG-1_1	aneuploid	other	SF11247_1	4
3509	AGGGAGTCATAAGACA-1_1	diploid	endothelial	SF11247_1	18
3512	AGGGAGTCATATGAGA-1_1	diploid	other	SF11247_1	1
3514	AGGGAGTCATGCAACT-1_2	diploid	macrophages	SF11247_2	3
3516	AGGGAGTCATTGCGGC-1_2	aneuploid	other	SF11247_2	6
3517	AGGGAGTGTAGCGTCC-1_1	aneuploid	other	SF11247_1	4
3519	AGGGAGTGTCGTTGTA-1_1	diploid	macrophages	SF11247_1	3
3521	AGGGAGTGTGACCAAG-1_2	aneuploid	other	SF11247_2	0
3524	AGGGAGTGTGAGGCTA-1_2	aneuploid	other	SF11247_2	4
3526	AGGGAGTGTGCACGAA-1_2	aneuploid	other	SF11247_2	12
3528	AGGGAGTGTGCCTGGT-1_2	diploid	other	SF11247_2	1
3529	AGGGAGTGTGGCCCTA-1_2	diploid	macrophages	SF11247_2	5
3531	AGGGAGTGTGTTGGGA-1_1	aneuploid	other	SF11247_1	9
3534	AGGGAGTGTTAAGACA-1_2	diploid	macrophages	SF11247_2	10
3536	AGGGAGTGTTCCGGCA-1_2	diploid	macrophages	SF11247_2	5
3538	AGGGAGTGTTTAGGAA-1_1	aneuploid	other	SF11247_1	1
3539	AGGGAGTTCACCTCGT-1_1	diploid	other	SF11247_1	0
3541	AGGGAGTTCCCTTGTG-1_1	aneuploid	other	SF11247_1	9
3543	AGGGAGTTCCGCGCAA-1_1	diploid	other	SF11247_1	8
3546	AGGGAGTTCCTGTAGA-1_2	aneuploid	other	SF11247_2	0
3548	AGGGAGTTCGGCTACG-1_2	aneuploid	other	SF11247_2	1
3549	AGGGAGTTCGGTTCGG-1_2	aneuploid	other	SF11247_2	6
3552	AGGGAGTTCTGTCTAT-1_1	aneuploid	other	SF11247_1	11
3554	AGGGAGTTCTTCCTTC-1_1	aneuploid	other	SF11247_1	12
3555	AGGGATGAGATAGCAT-1_2	aneuploid	other	SF11247_2	0
3557	AGGGATGAGCAACGGT-1_1	aneuploid	other	SF11247_1	2
3559	AGGGATGAGGCGATAC-1_2	aneuploid	other	SF11247_2	12
3561	AGGGATGAGTTGTAGA-1_1	aneuploid	other	SF11247_1	11
3563	AGGGATGCAATAACGA-1_1	aneuploid	other	SF11247_1	9
3566	AGGGATGCAATTGCTG-1_1	aneuploid	other	SF11247_1	4
3567	AGGGATGCAATTGCTG-1_2	aneuploid	other	SF11247_2	4
3570	AGGGATGCAGTGAGTG-1_2	aneuploid	other	SF11247_2	12
3571	AGGGATGCATTTGCCC-1_1	aneuploid	other	SF11247_1	2
3573	AGGGATGGTAATCGTC-1_2	aneuploid	other	SF11247_2	4
3575	AGGGATGGTAATTGGA-1_1	aneuploid	other	SF11247_1	7
3577	AGGGATGGTACCGTTA-1_1	aneuploid	other	SF11247_1	2
3580	AGGGATGGTACTCAAC-1_1	diploid	macrophages	SF11247_1	10
3581	AGGGATGGTACTCGCG-1_2	aneuploid	other	SF11247_2	1
3583	AGGGATGGTAGCGCAA-1_1	aneuploid	other	SF11247_1	9
3585	AGGGATGGTATAATGG-1_1	aneuploid	other	SF11247_1	1
3587	AGGGATGGTCAAGCGA-1_2	aneuploid	other	SF11247_2	6
3589	AGGGATGGTCCATGAT-1_1	aneuploid	other	SF11247_1	11
3592	AGGGATGGTCTAGCGC-1_2	diploid	other	SF11247_2	8
3594	AGGGATGGTCTCTTTA-1_1	aneuploid	other	SF11247_1	1
3596	AGGGATGGTTAGAACA-1_1	diploid	macrophages	SF11247_1	5
3598	AGGGATGGTTATTCTC-1_2	aneuploid	other	SF11247_2	0
3600	AGGGATGGTTCCACTC-1_1	aneuploid	other	SF11247_1	2
3601	AGGGATGTCACCGGGT-1_2	aneuploid	other	SF11247_2	1
3603	AGGGATGTCATACGGT-1_1	diploid	other	SF11247_1	0
3605	AGGGATGTCGCAGGCT-1_1	aneuploid	other	SF11247_1	0
3608	AGGGATGTCGCTTAGA-1_1	aneuploid	other	SF11247_1	0
3610	AGGGATGTCTACCTGC-1_1	aneuploid	other	SF11247_1	7
3611	AGGGATGTCTACCTGC-1_2	diploid	macrophages	SF11247_2	5
3613	AGGGTGAAGAGAGCTC-1_1	aneuploid	other	SF11247_1	13
3615	AGGGTGAAGAGGTTAT-1_1	aneuploid	other	SF11247_1	0
3617	AGGGTGAAGCCCAGCT-1_2	aneuploid	other	SF11247_2	13
3620	AGGGTGAAGGACAGAA-1_2	aneuploid	other	SF11247_2	4
3621	AGGGTGAAGGACGAAA-1_2	aneuploid	other	SF11247_2	4
3623	AGGGTGAAGTCCGTAT-1_2	aneuploid	other	SF11247_2	9
3626	AGGGTGACAACTGCTA-1_2	aneuploid	other	SF11247_2	1
3628	AGGGTGACACGAAGCA-1_2	aneuploid	other	SF11247_2	0
3629	AGGGTGACACTACAGT-1_2	aneuploid	other	SF11247_2	7
3631	AGGGTGACAGACAAAT-1_2	aneuploid	other	SF11247_2	9
3633	AGGGTGACATGATCCA-1_2	diploid	other	SF11247_2	1
3636	AGGGTGACATGGTTGT-1_1	diploid	macrophages	SF11247_1	3
3637	AGGGTGACATTTCAGG-1_2	aneuploid	other	SF11247_2	13
3640	AGGGTGAGTAAACGCG-1_1	aneuploid	other	SF11247_1	0
3641	AGGGTGAGTACAGACG-1_1	aneuploid	other	SF11247_1	9
3643	AGGGTGAGTAGCTTGT-1_1	aneuploid	other	SF11247_1	12
3646	AGGGTGAGTATAGTAG-1_1	diploid	other	SF11247_1	0
3648	AGGGTGAGTCAAAGAT-1_1	diploid	other	SF11247_1	1
3650	AGGGTGAGTCATGCCG-1_1	diploid	macrophages	SF11247_1	10
3652	AGGGTGAGTCGCGTGT-1_2	diploid	other	SF11247_2	4
3653	AGGGTGAGTCGTCTTC-1_2	aneuploid	other	SF11247_2	2
3655	AGGGTGAGTGCACCAC-1_1	aneuploid	other	SF11247_1	7
3657	AGGGTGAGTGTCAATC-1_1	diploid	macrophages	SF11247_1	5
3659	AGGGTGAGTTGGAGGT-1_1	diploid	macrophages	SF11247_1	5
3661	AGGGTGATCACTATTC-1_2	aneuploid	other	SF11247_2	2
3664	AGGGTGATCGTACGGC-1_1	aneuploid	other	SF11247_1	7
3665	AGGTCATAGATCTGCT-1_2	diploid	other	SF11247_2	8
3667	AGGTCATAGCTCCCAG-1_1	diploid	macrophages	SF11247_1	10
3669	AGGTCATAGCTGTCTA-1_2	diploid	other	SF11247_2	1
3672	AGGTCATAGGGTGTTG-1_2	aneuploid	other	SF11247_2	0
3674	AGGTCATAGTACGTAA-1_2	aneuploid	other	SF11247_2	7
3675	AGGTCATCAAGGACTG-1_2	aneuploid	other	SF11247_2	1
3677	AGGTCATCAATAGAGT-1_2	diploid	other	SF11247_2	1
3679	AGGTCATCACCGAATT-1_1	aneuploid	other	SF11247_1	4
3681	AGGTCATCACTCTGTC-1_2	aneuploid	other	SF11247_2	12
3683	AGGTCATCAGAAGCAC-1_1	aneuploid	other	SF11247_1	4
3686	AGGTCATCAGAGTGTG-1_1	aneuploid	other	SF11247_1	12
3687	AGGTCATCAGGAACGT-1_2	diploid	Pericyte	SF11247_2	17
3689	AGGTCATCAGGCAGTA-1_1	aneuploid	other	SF11247_1	0
3691	AGGTCATCAGTTTACG-1_2	aneuploid	other	SF11247_2	12
3693	AGGTCATCATGTTGAC-1_2	aneuploid	other	SF11247_2	6
3695	AGGTCATGTAAGGGCT-1_1	diploid	macrophages	SF11247_1	10
3697	AGGTCATGTATCTGCA-1_1	diploid	macrophages	SF11247_1	10
3699	AGGTCATGTCCGACGT-1_2	aneuploid	other	SF11247_2	9
3702	AGGTCATGTCTAGTCA-1_2	aneuploid	other	SF11247_2	4
3703	AGGTCATGTCTTGTCC-1_2	aneuploid	other	SF11247_2	6
3706	AGGTCATGTGGTCTCG-1_1	diploid	other	SF11247_1	8
3707	AGGTCATGTGTAATGA-1_2	diploid	macrophages	SF11247_2	10
3710	AGGTCATGTTTGTTGG-1_1	diploid	macrophages	SF11247_1	5
[truncated: 10,382 more rows]

## Sheet: SF11258_cell_copykat
	Cell_ID	pred	Cell_Type	Origin	Cluster
1	AAACCTGAGAGTAAGG-1_1	diploid	other	SF11285_1	6
2	AAACCTGAGCTAGTGG-1_2	diploid	oligodendrocytes	SF11285_2	3
5	AAACCTGAGGTAGCTG-1_2	aneuploid	other	SF11285_2	7
7	AAACCTGAGGTGCAAC-1_2	aneuploid	other	SF11285_2	4
8	AAACCTGAGTAACCCT-1_1	diploid	other	SF11285_1	7
9	AAACCTGAGTTGAGAT-1_2	aneuploid	other	SF11285_2	9
11	AAACCTGCAACTGCGC-1_1	diploid	other	SF11285_1	9
12	AAACCTGCAAGCCGTC-1_1	diploid	other	SF11285_1	2
13	AAACCTGCACATCTTT-1_1	diploid	other	SF11285_1	0
15	AAACCTGCACGCATCG-1_2	diploid	other	SF11285_2	2
17	AAACCTGCAGGTCTCG-1_2	diploid	other	SF11285_2	7
18	AAACCTGCAGTATGCT-1_1	diploid	other	SF11285_1	2
19	AAACCTGCATGCGCAC-1_1	diploid	other	SF11285_1	7
20	AAACCTGCATTTGCTT-1_2	diploid	oligodendrocytes	SF11285_2	3
22	AAACCTGGTAGAGCTG-1_2	diploid	macrophages	SF11285_2	5
25	AAACCTGGTCACTGGC-1_2	diploid	macrophages	SF11285_2	5
26	AAACCTGGTCAGATAA-1_1	diploid	other	SF11285_1	2
27	AAACCTGGTCCAACTA-1_1	diploid	macrophages	SF11285_1	14
29	AAACCTGGTCCTCTTG-1_2	aneuploid	other	SF11285_2	4
30	AAACCTGGTCGAGTTT-1_1	diploid	other	SF11285_1	6
31	AAACCTGGTGACTACT-1_2	diploid	other	SF11285_2	7
33	AAACCTGGTGATGTCT-1_1	diploid	macrophages	SF11285_1	5
34	AAACCTGGTGCACTTA-1_1	diploid	other	SF11285_1	1
35	AAACCTGTCAGCCTAA-1_1	diploid	other	SF11285_1	6
36	AAACCTGTCCGAACGC-1_1	diploid	oligodendrocytes	SF11285_1	3
37	AAACCTGTCTAACTCT-1_1	diploid	other	SF11285_1	4
38	AAACCTGTCTCGTTTA-1_1	diploid	macrophages	SF11285_1	5
39	AAACCTGTCTGCTGCT-1_1	diploid	other	SF11285_1	0
41	AAACGGGAGATCACGG-1_2	aneuploid	other	SF11285_2	4
42	AAACGGGAGATCTGAA-1_1	diploid	other	SF11285_1	4
43	AAACGGGAGATCTGCT-1_1	diploid	oligodendrocytes	SF11285_1	3
44	AAACGGGAGCTCCTCT-1_2	diploid	other	SF11285_2	2
46	AAACGGGAGGCGTACA-1_2	aneuploid	other	SF11285_2	4
49	AAACGGGAGGGTTTCT-1_2	diploid	oligodendrocytes	SF11285_2	3
51	AAACGGGCACCCATTC-1_2	aneuploid	other	SF11285_2	10
53	AAACGGGCAGGGTACA-1_2	diploid	oligodendrocytes	SF11285_2	3
55	AAACGGGCAGGTCCAC-1_2	diploid	oligodendrocytes	SF11285_2	3
56	AAACGGGCATGCAACT-1_1	diploid	other	SF11285_1	1
57	AAACGGGGTAAATGTG-1_1	diploid	other	SF11285_1	2
59	AAACGGGGTCAGAATA-1_2	aneuploid	other	SF11285_2	8
60	AAACGGGGTCATTAGC-1_1	diploid	other	SF11285_1	4
61	AAACGGGTCATGTCCC-1_2	aneuploid	other	SF11285_2	0
63	AAACGGGTCCGGGTGT-1_1	diploid	other	SF11285_1	8
64	AAACGGGTCCGTCATC-1_1	diploid	other	SF11285_1	2
65	AAACGGGTCCTAGAAC-1_2	aneuploid	other	SF11285_2	9
68	AAACGGGTCGTACGGC-1_2	diploid	oligodendrocytes	SF11285_2	3
69	AAACGGGTCTGTCCGT-1_1	diploid	other	SF11285_1	4
70	AAAGATGAGAAGCCCA-1_1	diploid	other	SF11285_1	7
72	AAAGATGAGCGCCTCA-1_2	diploid	other	SF11285_2	7
74	AAAGATGAGTACGACG-1_2	diploid	macrophages	SF11285_2	5
75	AAAGATGCAAACCCAT-1_1	diploid	other	SF11285_1	6
76	AAAGATGCAATAGCGG-1_1	diploid	other	SF11285_1	4
77	AAAGATGCAATGGAAT-1_2	diploid	other	SF11285_2	7
79	AAAGATGCACCACGTG-1_1	diploid	other	SF11285_1	2
80	AAAGATGCAGGTCTCG-1_1	diploid	other	SF11285_1	6
82	AAAGATGGTAAACCTC-1_2	diploid	oligodendrocytes	SF11285_2	3
84	AAAGATGGTAAATACG-1_2	diploid	other	SF11285_2	2
86	AAAGATGGTCCGTGAC-1_2	aneuploid	other	SF11285_2	0
87	AAAGATGGTTCTGTTT-1_1	diploid	other	SF11285_1	6
88	AAAGATGTCAAACGGG-1_2	aneuploid	other	SF11285_2	10
90	AAAGATGTCAGTTCGA-1_1	diploid	other	SF11285_1	4
92	AAAGATGTCCACGTGG-1_2	aneuploid	other	SF11285_2	9
94	AAAGATGTCCGCAGTG-1_2	diploid	other	SF11285_2	2
95	AAAGATGTCTGGTATG-1_2	diploid	other	SF11285_2	2
98	AAAGATGTCTTACCGC-1_2	diploid	oligodendrocytes	SF11285_2	3
100	AAAGCAAAGATGCCTT-1_2	aneuploid	other	SF11285_2	9
101	AAAGCAAAGATGTCGG-1_1	diploid	macrophages	SF11285_1	5
102	AAAGCAAAGGCATTGG-1_2	aneuploid	other	SF11285_2	4
104	AAAGCAAAGTGCAAGC-1_2	aneuploid	other	SF11285_2	4
106	AAAGCAACAATGGAAT-1_1	diploid	other	SF11285_1	8
108	AAAGCAACACGAGGTA-1_2	aneuploid	other	SF11285_2	0
109	AAAGCAACAGCGTAAG-1_1	diploid	other	SF11285_1	8
111	AAAGCAAGTAAATGTG-1_2	aneuploid	other	SF11285_2	2
112	AAAGCAAGTACACCGC-1_1	diploid	other	SF11285_1	2
114	AAAGCAAGTACGCACC-1_2	aneuploid	other	SF11285_2	8
115	AAAGCAAGTAGAGGAA-1_2	diploid	other	SF11285_2	7
118	AAAGCAAGTATTACCG-1_2	diploid	other	SF11285_2	0
120	AAAGCAAGTCCAGTTA-1_2	diploid	other	SF11285_2	11
121	AAAGCAAGTGCACTTA-1_2	diploid	other	SF11285_2	7
123	AAAGCAAGTGGTTTCA-1_1	diploid	other	SF11285_1	8
124	AAAGCAAGTTCAGCGC-1_1	diploid	other	SF11285_1	7
125	AAAGCAATCACAGGCC-1_1	diploid	other	SF11285_1	8
126	AAAGCAATCACTGGGC-1_2	aneuploid	other	SF11285_2	0
128	AAAGCAATCAGGTAAA-1_2	diploid	oligodendrocytes	SF11285_2	3
131	AAAGCAATCGGAAATA-1_2	aneuploid	other	SF11285_2	2
132	AAAGCAATCTGCTTGC-1_2	diploid	T_cells	SF11285_2	13
134	AAAGCAATCTGTCCGT-1_1	diploid	other	SF11285_1	1
136	AAAGCAATCTTCGGTC-1_2	aneuploid	other	SF11285_2	4
137	AAAGTAGAGATCACGG-1_1	diploid	other	SF11285_1	2
138	AAAGTAGAGGACAGCT-1_2	diploid	oligodendrocytes	SF11285_2	3
141	AAAGTAGAGGACCACA-1_2	aneuploid	other	SF11285_2	6
142	AAAGTAGAGGATGCGT-1_1	diploid	other	SF11285_1	6
143	AAAGTAGAGGTGCACA-1_1	diploid	macrophages	SF11285_1	5
144	AAAGTAGAGTCCGGTC-1_1	diploid	macrophages	SF11285_1	5
145	AAAGTAGCAAGGACAC-1_1	diploid	other	SF11285_1	7
146	AAAGTAGCAATAGAGT-1_1	diploid	other	SF11285_1	2
147	AAAGTAGCACCTATCC-1_2	aneuploid	other	SF11285_2	0
149	AAAGTAGCAGACACTT-1_2	aneuploid	other	SF11285_2	0
152	AAAGTAGCAGGCTCAC-1_2	aneuploid	other	SF11285_2	9
153	AAAGTAGGTCAGAGGT-1_2	aneuploid	other	SF11285_2	0
155	AAAGTAGGTCCGAACC-1_1	diploid	other	SF11285_1	7
157	AAAGTAGGTTGAGTTC-1_2	diploid	other	SF11285_2	2
158	AAAGTAGTCATACGGT-1_1	diploid	other	SF11285_1	6
160	AAAGTAGTCATTTGGG-1_2	diploid	oligodendrocytes	SF11285_2	3
161	AAAGTAGTCCTTTCGG-1_2	diploid	other	SF11285_2	10
163	AAAGTAGTCTAACTTC-1_1	diploid	other	SF11285_1	8
165	AAAGTAGTCTACTATC-1_2	diploid	macrophages	SF11285_2	5
167	AAAGTAGTCTACTTAC-1_2	diploid	oligodendrocytes	SF11285_2	3
168	AAAGTAGTCTCGAGTA-1_1	diploid	other	SF11285_1	1
170	AAAGTAGTCTTGTCAT-1_2	aneuploid	other	SF11285_2	4
171	AAAGTAGTCTTTAGTC-1_1	diploid	other	SF11285_1	6
172	AAATGCCAGAGGTAGA-1_2	aneuploid	other	SF11285_2	0
174	AAATGCCAGCCGATTT-1_1	diploid	other	SF11285_1	7
175	AAATGCCAGCTAGTCT-1_2	diploid	oligodendrocytes	SF11285_2	3
177	AAATGCCAGGCATGTG-1_1	diploid	other	SF11285_1	9
178	AAATGCCAGTGTCCCG-1_1	diploid	macrophages	SF11285_1	5
179	AAATGCCCAAGAAGAG-1_1	diploid	other	SF11285_1	4
180	AAATGCCCAAGTTGTC-1_1	diploid	macrophages	SF11285_1	5
181	AAATGCCCAATAAGCA-1_1	diploid	oligodendrocytes	SF11285_1	3
182	AAATGCCCAGATTGCT-1_1	diploid	other	SF11285_1	6
183	AAATGCCGTAGCTAAA-1_2	aneuploid	other	SF11285_2	4
185	AAATGCCGTCGCGTGT-1_1	diploid	oligodendrocytes	SF11285_1	3
186	AAATGCCGTCGGCATC-1_1	diploid	other	SF11285_1	1
187	AAATGCCGTCGTTGTA-1_1	diploid	other	SF11285_1	6
188	AAATGCCGTCTAGCGC-1_1	diploid	macrophages	SF11285_1	5
190	AAATGCCGTGTCTGAT-1_2	aneuploid	other	SF11285_2	4
191	AAATGCCTCAAAGACA-1_1	diploid	macrophages	SF11285_1	5
193	AAATGCCTCAACACCA-1_2	diploid	Pericyte_endothelial	SF11285_2	12
195	AAATGCCTCGAACTGT-1_2	aneuploid	other	SF11285_2	4
196	AAATGCCTCGTACCGG-1_1	diploid	other	SF11285_1	9
197	AAATGCCTCGTCCGTT-1_1	diploid	other	SF11285_1	7
199	AAATGCCTCTATCCTA-1_2	diploid	macrophages	SF11285_2	5
200	AAATGCCTCTGGTTCC-1_2	aneuploid	other	SF11285_2	4
202	AAATGCCTCTTAACCT-1_1	diploid	other	SF11285_1	11
203	AACACGTAGACGACGT-1_1	diploid	other	SF11285_1	6
204	AACACGTAGAGTGAGA-1_1	diploid	macrophages	SF11285_1	5
205	AACACGTAGATGGGTC-1_2	aneuploid	other	SF11285_2	9
207	AACACGTAGCAGATCG-1_1	diploid	other	SF11285_1	1
208	AACACGTAGCAGATCG-1_2	diploid	other	SF11285_2	10
210	AACACGTAGCGTTCCG-1_1	diploid	other	SF11285_1	1
211	AACACGTAGGCACATG-1_2	diploid	other	SF11285_2	7
213	AACACGTAGTTAGGTA-1_1	diploid	other	SF11285_1	2
215	AACACGTAGTTCGCAT-1_2	aneuploid	other	SF11285_2	4
216	AACACGTCACAGGAGT-1_2	aneuploid	other	SF11285_2	9
219	AACACGTCACCAGGCT-1_2	aneuploid	other	SF11285_2	0
220	AACACGTCACCGAATT-1_1	diploid	other	SF11285_1	9
221	AACACGTCACGACGAA-1_1	diploid	other	SF11285_1	1
222	AACACGTCATAAGACA-1_2	aneuploid	other	SF11285_2	10
225	AACACGTCATGTCGAT-1_2	diploid	oligodendrocytes	SF11285_2	3
226	AACACGTGTATGAATG-1_1	diploid	other	SF11285_1	0
228	AACACGTGTGTGTGCC-1_2	aneuploid	other	SF11285_2	8
229	AACACGTGTTATCGGT-1_1	diploid	other	SF11285_1	4
230	AACACGTGTTGCGCAC-1_1	diploid	other	SF11285_1	0
232	AACACGTTCACCCGAG-1_2	aneuploid	other	SF11285_2	9
233	AACACGTTCATTCACT-1_1	diploid	other	SF11285_1	11
235	AACACGTTCCGCATAA-1_2	aneuploid	other	SF11285_2	2
237	AACACGTTCGGAAATA-1_2	aneuploid	other	SF11285_2	4
239	AACACGTTCGTAGATC-1_2	aneuploid	other	SF11285_2	7
240	AACACGTTCTGGAGCC-1_1	diploid	other	SF11285_1	1
241	AACCATGAGACGACGT-1_1	diploid	macrophages	SF11285_1	5
242	AACCATGAGAGTTGGC-1_1	diploid	other	SF11285_1	8
243	AACCATGAGGGTTTCT-1_1	diploid	other	SF11285_1	1
244	AACCATGAGTGTCCAT-1_1	diploid	oligodendrocytes	SF11285_1	3
245	AACCATGCACACAGAG-1_1	diploid	other	SF11285_1	4
246	AACCATGCACGAGGTA-1_1	diploid	oligodendrocytes	SF11285_1	3
248	AACCATGCAGGCGATA-1_2	aneuploid	other	SF11285_2	2
250	AACCATGGTAAGGGAA-1_2	aneuploid	other	SF11285_2	2
251	AACCATGGTAGCCTAT-1_1	diploid	other	SF11285_1	1
252	AACCATGGTATATGGA-1_1	diploid	other	SF11285_1	1
253	AACCATGGTCGAATCT-1_2	diploid	Pericyte_endothelial	SF11285_2	12
256	AACCATGGTCTTGCGG-1_2	aneuploid	other	SF11285_2	2
258	AACCATGGTTGCCTCT-1_2	aneuploid	other	SF11285_2	0
259	AACCATGTCATCTGCC-1_1	diploid	other	SF11285_1	4
260	AACCATGTCTCCAACC-1_1	diploid	other	SF11285_1	1
262	AACCATGTCTTCCTTC-1_2	diploid	other	SF11285_2	7
263	AACCATGTCTTGAGGT-1_2	diploid	other	SF11285_2	10
265	AACCGCGAGTGGAGTC-1_2	aneuploid	other	SF11285_2	0
267	AACCGCGAGTGTTAGA-1_2	aneuploid	other	SF11285_2	0
269	AACCGCGCAAATACAG-1_1	diploid	oligodendrocytes	SF11285_1	3
270	AACCGCGCAACACGCC-1_1	diploid	oligodendrocytes	SF11285_1	3
271	AACCGCGCACCCATGG-1_1	diploid	other	SF11285_1	1
272	AACCGCGCAGCATACT-1_1	diploid	other	SF11285_1	9
274	AACCGCGGTATATCCG-1_2	diploid	other	SF11285_2	0
275	AACCGCGGTCATACTG-1_1	diploid	other	SF11285_1	1
276	AACCGCGGTCTCTCGT-1_1	diploid	other	SF11285_1	9
278	AACCGCGGTTACCGAT-1_2	diploid	other	SF11285_2	2
280	AACCGCGGTTAGATGA-1_2	aneuploid	other	SF11285_2	7
282	AACCGCGTCAAGAAGT-1_2	aneuploid	other	SF11285_2	8
284	AACCGCGTCCGTAGTA-1_2	diploid	oligodendrocytes	SF11285_2	3
286	AACCGCGTCTATCGCC-1_2	diploid	oligodendrocytes	SF11285_2	3
288	AACCGCGTCTCCTATA-1_2	diploid	oligodendrocytes	SF11285_2	3
289	AACGTTGAGGGAGTAA-1_1	diploid	oligodendrocytes	SF11285_1	3
290	AACGTTGAGGGCACTA-1_1	diploid	other	SF11285_1	2
292	AACGTTGAGTCCCACG-1_2	aneuploid	other	SF11285_2	9
294	AACGTTGCAAGGCTCC-1_2	aneuploid	other	SF11285_2	10
295	AACGTTGCACGGTGTC-1_1	diploid	other	SF11285_1	4
296	AACGTTGCAGCATACT-1_1	diploid	other	SF11285_1	9
297	AACGTTGCAGCATGAG-1_1	diploid	other	SF11285_1	1
298	AACGTTGCAGGTCGTC-1_1	diploid	other	SF11285_1	4
300	AACGTTGCATGACATC-1_2	aneuploid	other	SF11285_2	10
301	AACGTTGGTAGCGTGA-1_2	aneuploid	other	SF11285_2	0
304	AACGTTGGTAGGGTAC-1_2	diploid	other	SF11285_2	2
305	AACGTTGGTGCCTTGG-1_1	diploid	other	SF11285_1	2
306	AACGTTGGTTACTGAC-1_1	diploid	other	SF11285_1	6
307	AACGTTGGTTATTCTC-1_1	diploid	other	SF11285_1	1
308	AACGTTGGTTGGTAAA-1_1	diploid	other	SF11285_1	4
309	AACGTTGTCAAACCGT-1_1	diploid	macrophages	SF11285_1	5
310	AACGTTGTCAATCTCT-1_1	diploid	other	SF11285_1	11
311	AACGTTGTCAGTTCGA-1_1	diploid	other	SF11285_1	0
312	AACGTTGTCCGAGCCA-1_1	diploid	macrophages	SF11285_1	5
313	AACGTTGTCCTCATTA-1_1	diploid	macrophages	SF11285_1	5
314	AACGTTGTCTGCTGCT-1_1	diploid	macrophages	SF11285_1	5
315	AACTCAGAGACTGTAA-1_1	diploid	other	SF11285_1	6
316	AACTCAGAGAGTCGGT-1_1	diploid	other	SF11285_1	4
318	AACTCAGAGGTAGCTG-1_2	diploid	other	SF11285_2	0
319	AACTCAGAGTACCGGA-1_1	diploid	other	SF11285_1	10
320	AACTCAGAGTTCCACA-1_2	diploid	macrophages	SF11285_2	5
322	AACTCAGCAATGACCT-1_1	diploid	other	SF11285_1	1
323	AACTCAGCATGCTGGC-1_2	diploid	other	SF11285_2	2
325	AACTCAGCATTCCTGC-1_1	diploid	other	SF11285_1	2
326	AACTCAGCATTGCGGC-1_1	diploid	other	SF11285_1	9
327	AACTCAGGTCAAAGAT-1_1	diploid	macrophages	SF11285_1	5
328	AACTCAGTCAACGGCC-1_1	diploid	macrophages	SF11285_1	5
330	AACTCAGTCCCAGGTG-1_2	aneuploid	other	SF11285_2	4
331	AACTCAGTCGAGCCCA-1_1	diploid	other	SF11285_1	6
332	AACTCAGTCTCCAACC-1_1	diploid	other	SF11285_1	1
333	AACTCCCAGAATGTGT-1_1	diploid	other	SF11285_1	8
334	AACTCCCAGCGTGAGT-1_2	aneuploid	other	SF11285_2	0
336	AACTCCCAGGACAGAA-1_2	diploid	macrophages	SF11285_2	5
339	AACTCCCAGGAGTAGA-1_2	aneuploid	other	SF11285_2	4
341	AACTCCCAGGCAGGTT-1_2	aneuploid	other	SF11285_2	9
342	AACTCCCAGTCCCACG-1_1	diploid	other	SF11285_1	0
344	AACTCCCCAAGTCTGT-1_2	aneuploid	other	SF11285_2	0
345	AACTCCCCACCAGATT-1_1	diploid	other	SF11285_1	0
346	AACTCCCCACCAGGTC-1_2	diploid	oligodendrocytes	SF11285_2	3
348	AACTCCCCACTTCGAA-1_1	diploid	other	SF11285_1	7
349	AACTCCCCAGGAATGC-1_1	diploid	other	SF11285_1	1
350	AACTCCCCATCGGAAG-1_1	diploid	other	SF11285_1	1
352	AACTCCCCATGTAGTC-1_2	diploid	T_cells	SF11285_2	13
353	AACTCCCGTACCGGCT-1_1	diploid	other	SF11285_1	1
354	AACTCCCGTCCGACGT-1_1	diploid	other	SF11285_1	4
356	AACTCCCGTGCCTTGG-1_2	aneuploid	other	SF11285_2	7
357	AACTCCCGTTGTCTTT-1_1	diploid	oligodendrocytes	SF11285_1	3
359	AACTCCCTCAACGCTA-1_2	aneuploid	other	SF11285_2	0
360	AACTCCCTCAAGGTAA-1_1	diploid	oligodendrocytes	SF11285_1	3
362	AACTCCCTCACAGTAC-1_2	aneuploid	other	SF11285_2	9
363	AACTCCCTCATTATCC-1_1	diploid	macrophages	SF11285_1	5
365	AACTCCCTCCCTCAGT-1_2	diploid	other	SF11285_2	7
367	AACTCCCTCGAGGTAG-1_2	diploid	macrophages	SF11285_2	5
368	AACTCCCTCGTTTAGG-1_1	diploid	other	SF11285_1	1
369	AACTCCCTCTGACCTC-1_1	diploid	other	SF11285_1	1
371	AACTCTTAGAATTCCC-1_2	aneuploid	other	SF11285_2	2
372	AACTCTTAGATGCCAG-1_1	diploid	oligodendrocytes	SF11285_1	3
373	AACTCTTAGATGCGAC-1_1	diploid	other	SF11285_1	1
374	AACTCTTAGCGTGTCC-1_1	diploid	other	SF11285_1	6
375	AACTCTTAGCTAGGCA-1_1	diploid	other	SF11285_1	1
376	AACTCTTAGTGCCATT-1_1	diploid	other	SF11285_1	6
377	AACTCTTCAAGTTCTG-1_2	aneuploid	other	SF11285_2	4
379	AACTCTTCACCATCCT-1_1	diploid	other	SF11285_1	8
381	AACTCTTCACCCTATC-1_2	aneuploid	other	SF11285_2	8
383	AACTCTTCACTTAACG-1_2	aneuploid	other	SF11285_2	7
384	AACTCTTCAGAGCCAA-1_2	diploid	macrophages	SF11285_2	5
386	AACTCTTCAGCGTCCA-1_2	diploid	oligodendrocytes	SF11285_2	3
388	AACTCTTCATGCCTTC-1_2	aneuploid	other	SF11285_2	7
390	AACTCTTCATGTAAGA-1_1	diploid	macrophages	SF11285_1	5
391	AACTCTTGTAAAGTCA-1_2	aneuploid	other	SF11285_2	2
394	AACTCTTGTAACGTTC-1_2	aneuploid	other	SF11285_2	9
395	AACTCTTGTACTCAAC-1_1	diploid	other	SF11285_1	10
396	AACTCTTGTAGAAGGA-1_1	diploid	macrophages	SF11285_1	5
397	AACTCTTGTCTAGTCA-1_1	diploid	Pericyte_endothelial	SF11285_1	12
398	AACTCTTGTGAAAGAG-1_1	diploid	other	SF11285_1	1
399	AACTCTTGTGTAACGG-1_2	diploid	oligodendrocytes	SF11285_2	3
401	AACTCTTGTTGTACAC-1_2	aneuploid	other	SF11285_2	10
403	AACTCTTTCACTGGGC-1_2	aneuploid	other	SF11285_2	0
406	AACTCTTTCCAAACAC-1_2	diploid	oligodendrocytes	SF11285_2	3
407	AACTCTTTCTGGCGTG-1_1	diploid	other	SF11285_1	2
408	AACTCTTTCTTCTGGC-1_1	diploid	other	SF11285_1	2
409	AACTGGTAGCTAACAA-1_1	diploid	other	SF11285_1	6
411	AACTGGTAGCTAAGAT-1_2	aneuploid	other	SF11285_2	0
413	AACTGGTAGGACAGCT-1_2	diploid	other	SF11285_2	2
414	AACTGGTAGTTCGATC-1_1	diploid	other	SF11285_1	4
415	AACTGGTCAACACGCC-1_2	aneuploid	other	SF11285_2	8
417	AACTGGTCACATAACC-1_2	aneuploid	other	SF11285_2	8
419	AACTGGTCACGAAATA-1_1	diploid	oligodendrocytes	SF11285_1	3
421	AACTGGTCACGACTCG-1_2	diploid	oligodendrocytes	SF11285_2	3
422	AACTGGTCACGGATAG-1_1	diploid	other	SF11285_1	0
424	AACTGGTCAGTCACTA-1_2	diploid	other	SF11285_2	2
425	AACTGGTCATATACCG-1_1	diploid	macrophages	SF11285_1	5
427	AACTGGTCATCAGTCA-1_2	aneuploid	other	SF11285_2	0
429	AACTGGTCATGTCTCC-1_2	aneuploid	other	SF11285_2	7
430	AACTGGTGTACAGTGG-1_2	diploid	macrophages	SF11285_2	5
432	AACTGGTGTAGCTGCC-1_2	diploid	macrophages	SF11285_2	5
434	AACTGGTGTCATGCCG-1_2	aneuploid	other	SF11285_2	0
437	AACTGGTGTCGCGAAA-1_2	aneuploid	other	SF11285_2	10
438	AACTGGTGTCTAGGTT-1_1	diploid	macrophages	SF11285_1	5
439	AACTGGTGTGACGCCT-1_2	diploid	other	SF11285_2	7
441	AACTGGTGTTCCGTCT-1_1	diploid	other	SF11285_1	1
442	AACTGGTTCCACGTTC-1_2	aneuploid	other	SF11285_2	7
445	AACTGGTTCCGATATG-1_2	diploid	other	SF11285_2	7
447	AACTGGTTCGCTAGCG-1_2	aneuploid	other	SF11285_2	10
448	AACTGGTTCTGCTTGC-1_1	diploid	other	SF11285_1	4
449	AACTTTCAGACAAAGG-1_2	aneuploid	other	SF11285_2	2
451	AACTTTCAGAGCTATA-1_1	diploid	other	SF11285_1	9
452	AACTTTCAGAGCTGCA-1_1	diploid	other	SF11285_1	2
453	AACTTTCAGCCCAATT-1_1	diploid	other	SF11285_1	1
455	AACTTTCAGCGACGTA-1_2	aneuploid	other	SF11285_2	9
456	AACTTTCAGTATCTCG-1_1	diploid	other	SF11285_1	0
457	AACTTTCCAAGCTGAG-1_1	diploid	other	SF11285_1	2
459	AACTTTCCAAGTAATG-1_2	aneuploid	other	SF11285_2	10
460	AACTTTCCACCGAAAG-1_1	diploid	other	SF11285_1	1
461	AACTTTCCACCGAAAG-1_2	aneuploid	other	SF11285_2	0
464	AACTTTCCAGCCTTGG-1_2	aneuploid	other	SF11285_2	6
465	AACTTTCCATACCATG-1_1	diploid	other	SF11285_1	8
467	AACTTTCCATGCATGT-1_2	aneuploid	other	SF11285_2	0
469	AACTTTCCATGCCTTC-1_2	aneuploid	other	SF11285_2	9
470	AACTTTCCATGTAAGA-1_1	diploid	other	SF11285_1	2
472	AACTTTCGTATATCCG-1_2	aneuploid	other	SF11285_2	0
473	AACTTTCGTCAGGACA-1_2	aneuploid	other	SF11285_2	0
475	AACTTTCGTCTCCACT-1_2	diploid	other	SF11285_2	10
477	AACTTTCGTTGACGTT-1_1	diploid	oligodendrocytes	SF11285_1	3
478	AACTTTCTCCATGAAC-1_1	diploid	other	SF11285_1	0
480	AACTTTCTCGCAGGCT-1_2	aneuploid	other	SF11285_2	2
481	AACTTTCTCGGAATCT-1_1	diploid	other	SF11285_1	6
483	AACTTTCTCGTACGGC-1_2	aneuploid	other	SF11285_2	0
484	AACTTTCTCGTAGGAG-1_2	diploid	other	SF11285_2	7
486	AACTTTCTCTCATTCA-1_2	diploid	other	SF11285_2	2
488	AACTTTCTCTGCTTGC-1_1	diploid	other	SF11285_1	1
490	AAGACCTAGAAACCTA-1_2	aneuploid	other	SF11285_2	2
491	AAGACCTAGAAGGTTT-1_1	diploid	other	SF11285_1	6
492	AAGACCTAGGAATCGC-1_1	diploid	other	SF11285_1	7
493	AAGACCTCACCAACCG-1_2	diploid	oligodendrocytes	SF11285_2	3
495	AAGACCTCAGCGTTCG-1_1	diploid	other	SF11285_1	1
496	AAGACCTCATAACCTG-1_2	diploid	Pericyte_endothelial	SF11285_2	12
498	AAGACCTCATGGATGG-1_2	diploid	other	SF11285_2	10
500	AAGACCTGTAAACACA-1_1	diploid	other	SF11285_1	6
502	AAGACCTGTAAACACA-1_2	diploid	oligodendrocytes	SF11285_2	3
503	AAGACCTGTTAAGTAG-1_1	diploid	other	SF11285_1	1
505	AAGACCTTCAACCATG-1_2	aneuploid	other	SF11285_2	2
507	AAGACCTTCAACGCTA-1_2	aneuploid	other	SF11285_2	0
509	AAGACCTTCATCGCTC-1_2	aneuploid	other	SF11285_2	0
510	AAGACCTTCCCTCTTT-1_1	diploid	other	SF11285_1	11
512	AAGACCTTCCTTGCCA-1_2	diploid	oligodendrocytes	SF11285_2	3
513	AAGACCTTCGAATGGG-1_1	diploid	macrophages	SF11285_1	5
514	AAGCCGCAGAACAATC-1_2	aneuploid	other	SF11285_2	10
516	AAGCCGCAGAGTCGGT-1_1	diploid	oligodendrocytes	SF11285_1	3
517	AAGCCGCAGCAGATCG-1_1	diploid	other	SF11285_1	1
518	AAGCCGCAGGAGTTTA-1_1	diploid	other	SF11285_1	1
520	AAGCCGCAGGCGTACA-1_2	diploid	other	SF11285_2	10
521	AAGCCGCAGTGGTAAT-1_1	diploid	other	SF11285_1	2
522	AAGCCGCCAAACCCAT-1_2	diploid	other	SF11285_2	2
524	AAGCCGCCACAGGCCT-1_1	diploid	other	SF11285_1	0
525	AAGCCGCCATTCCTCG-1_1	diploid	other	SF11285_1	1
527	AAGCCGCCATTCCTGC-1_2	aneuploid	other	SF11285_2	4
528	AAGCCGCGTAAACGCG-1_1	diploid	other	SF11285_1	6
529	AAGCCGCGTCGCCATG-1_1	diploid	other	SF11285_1	8
530	AAGCCGCGTCTTGATG-1_1	diploid	macrophages	SF11285_1	5
531	AAGCCGCGTGTGGCTC-1_1	diploid	other	SF11285_1	11
533	AAGCCGCGTTGCTCCT-1_2	diploid	other	SF11285_2	10
535	AAGCCGCTCATTGCGA-1_2	aneuploid	other	SF11285_2	0
537	AAGCCGCTCCAAACTG-1_2	aneuploid	other	SF11285_2	0
538	AAGCCGCTCCACTCCA-1_1	diploid	oligodendrocytes	SF11285_1	3
539	AAGCCGCTCCAGGGCT-1_1	diploid	other	SF11285_1	8
540	AAGCCGCTCCCGGATG-1_1	diploid	macrophages	SF11285_1	5
541	AAGCCGCTCCGAGCCA-1_1	diploid	other	SF11285_1	9
543	AAGCCGCTCGCGTAGC-1_2	aneuploid	other	SF11285_2	4
545	AAGCCGCTCGGCGCAT-1_2	aneuploid	other	SF11285_2	4
547	AAGCCGCTCTGAGGGA-1_2	aneuploid	other	SF11285_2	9
548	AAGCCGCTCTTGGGTA-1_1	diploid	other	SF11285_1	1
549	AAGGAGCAGACTACAA-1_1	diploid	macrophages	SF11285_1	5
550	AAGGAGCAGACTCGGA-1_1	diploid	other	SF11285_1	6
551	AAGGAGCAGAGCTATA-1_1	diploid	other	SF11285_1	8
552	AAGGAGCAGATATACG-1_1	diploid	other	SF11285_1	9
554	AAGGAGCAGCCGGTAA-1_2	diploid	other	SF11285_2	2
555	AAGGAGCCAAGGACTG-1_2	aneuploid	other	SF11285_2	8
557	AAGGAGCCAAGGGTCA-1_2	aneuploid	other	SF11285_2	2
559	AAGGAGCCACGGTAAG-1_2	aneuploid	other	SF11285_2	9
561	AAGGAGCCAGATCCAT-1_2	aneuploid	other	SF11285_2	4
563	AAGGAGCCAGCTCCGA-1_1	diploid	other	SF11285_1	2
564	AAGGAGCCATACCATG-1_1	diploid	other	SF11285_1	6
565	AAGGAGCCATCTATGG-1_2	aneuploid	other	SF11285_2	9
567	AAGGAGCCATTGAGCT-1_2	aneuploid	other	SF11285_2	4
569	AAGGAGCGTAAATGTG-1_2	diploid	macrophages	SF11285_2	5
571	AAGGAGCGTACCAGTT-1_1	diploid	other	SF11285_1	9
572	AAGGAGCGTCAGAATA-1_1	diploid	other	SF11285_1	0
573	AAGGAGCGTCGACTGC-1_2	diploid	oligodendrocytes	SF11285_2	3
575	AAGGAGCGTGCACCAC-1_1	diploid	other	SF11285_1	1
577	AAGGAGCGTGCCTGCA-1_2	aneuploid	other	SF11285_2	9
578	AAGGAGCGTGTCCTCT-1_1	diploid	other	SF11285_1	1
580	AAGGAGCGTTGAGTTC-1_2	aneuploid	other	SF11285_2	7
581	AAGGAGCTCAACACGT-1_1	diploid	other	SF11285_1	7
582	AAGGAGCTCACCACCT-1_1	diploid	other	SF11285_1	11
584	AAGGAGCTCCTCAACC-1_2	aneuploid	other	SF11285_2	4
585	AAGGAGCTCGAATCCA-1_1	diploid	other	SF11285_1	6
587	AAGGAGCTCGAGCCCA-1_2	diploid	oligodendrocytes	SF11285_2	3
588	AAGGAGCTCGGATGGA-1_2	aneuploid	other	SF11285_2	0
590	AAGGAGCTCTGAGTGT-1_1	diploid	other	SF11285_1	8
592	AAGGAGCTCTGGTTCC-1_2	diploid	T_cells	SF11285_2	13
593	AAGGAGCTCTTCTGGC-1_1	diploid	macrophages	SF11285_1	5
594	AAGGCAGAGACAATAC-1_1	diploid	other	SF11285_1	7
595	AAGGCAGAGAGCTATA-1_1	diploid	other	SF11285_1	4
596	AAGGCAGAGGAGTCTG-1_2	diploid	Pericyte_endothelial	SF11285_2	12
598	AAGGCAGAGGTTACCT-1_1	diploid	other	SF11285_1	1
599	AAGGCAGAGTCTCGGC-1_2	diploid	oligodendrocytes	SF11285_2	3
601	AAGGCAGAGTGCCAGA-1_1	diploid	other	SF11285_1	4
602	AAGGCAGAGTGTGGCA-1_2	aneuploid	other	SF11285_2	10
604	AAGGCAGCAAGGTGTG-1_1	diploid	other	SF11285_1	7
605	AAGGCAGCACATAACC-1_1	diploid	other	SF11285_1	1
606	AAGGCAGCAGCTTCGG-1_1	diploid	other	SF11285_1	9
607	AAGGCAGCATGATCCA-1_1	diploid	macrophages	SF11285_1	5
608	AAGGCAGCATTCCTCG-1_1	diploid	other	SF11285_1	7
609	AAGGCAGGTCAAAGAT-1_1	diploid	other	SF11285_1	1
610	AAGGCAGGTCAGAATA-1_1	diploid	other	SF11285_1	8
611	AAGGCAGGTCCCTACT-1_1	diploid	other	SF11285_1	8
612	AAGGCAGGTCGGGTCT-1_1	diploid	macrophages	SF11285_1	5
613	AAGGCAGGTGTGCCTG-1_2	aneuploid	other	SF11285_2	10
615	AAGGCAGGTTCACGGC-1_2	aneuploid	other	SF11285_2	4
617	AAGGCAGTCAGAAATG-1_1	diploid	other	SF11285_1	4
618	AAGGCAGTCCTCATTA-1_1	diploid	oligodendrocytes	SF11285_1	3
619	AAGGCAGTCTTGTACT-1_2	diploid	other	SF11285_2	2
622	AAGGTTCAGAGCCTAG-1_2	diploid	macrophages	SF11285_2	5
624	AAGGTTCAGTGCTGCC-1_2	aneuploid	other	SF11285_2	8
625	AAGGTTCCACACAGAG-1_1	diploid	oligodendrocytes	SF11285_1	3
626	AAGGTTCCACATTAGC-1_1	diploid	other	SF11285_1	1
628	AAGGTTCCACTGTTAG-1_2	aneuploid	other	SF11285_2	9
629	AAGGTTCCAGACGCCT-1_1	diploid	other	SF11285_1	9
630	AAGGTTCCAGATCCAT-1_1	diploid	other	SF11285_1	0
632	AAGGTTCCAGGCTGAA-1_2	diploid	oligodendrocytes	SF11285_2	3
633	AAGGTTCCAGGGAGAG-1_1	diploid	other	SF11285_1	7
634	AAGGTTCCATTCTCAT-1_1	diploid	other	SF11285_1	4
635	AAGGTTCGTAAGGGAA-1_2	aneuploid	other	SF11285_2	2
637	AAGGTTCGTACGCTGC-1_1	diploid	other	SF11285_1	6
639	AAGGTTCGTACTCAAC-1_2	diploid	other	SF11285_2	7
640	AAGGTTCGTCTGCAAT-1_1	diploid	other	SF11285_1	8
642	AAGGTTCGTGGAAAGA-1_2	aneuploid	other	SF11285_2	9
643	AAGGTTCTCAGGCGAA-1_1	diploid	other	SF11285_1	10
644	AAGGTTCTCCACGTTC-1_1	diploid	other	SF11285_1	2
645	AAGGTTCTCCGGCACA-1_1	diploid	other	SF11285_1	1
646	AAGTCTGAGAGTGACC-1_2	aneuploid	other	SF11285_2	0
648	AAGTCTGAGCAAATCA-1_2	aneuploid	other	SF11285_2	4
650	AAGTCTGAGCAGCGTA-1_2	aneuploid	other	SF11285_2	8
652	AAGTCTGAGCGTCAAG-1_1	diploid	other	SF11285_1	4
654	AAGTCTGAGCGTGAGT-1_2	diploid	Pericyte_endothelial	SF11285_2	12
655	AAGTCTGAGCTCAACT-1_1	diploid	other	SF11285_1	11
656	AAGTCTGAGGTGCAAC-1_2	aneuploid	other	SF11285_2	4
658	AAGTCTGAGGTGCTTT-1_1	diploid	other	SF11285_1	8
659	AAGTCTGAGTTTCCTT-1_1	diploid	other	SF11285_1	0
660	AAGTCTGCAATGAAAC-1_2	diploid	macrophages	SF11285_2	5
663	AAGTCTGCACTTCTGC-1_2	aneuploid	other	SF11285_2	9
664	AAGTCTGCAGGCTCAC-1_1	diploid	oligodendrocytes	SF11285_1	3
665	AAGTCTGGTAGTACCT-1_1	diploid	other	SF11285_1	6
667	AAGTCTGGTATTACCG-1_2	aneuploid	other	SF11285_2	0
669	AAGTCTGGTCCGAATT-1_2	diploid	other	SF11285_2	2
671	AAGTCTGGTCGCGTGT-1_2	aneuploid	other	SF11285_2	0
673	AAGTCTGGTCTCTCGT-1_2	diploid	oligodendrocytes	SF11285_2	3
674	AAGTCTGGTTACGACT-1_1	diploid	other	SF11285_1	9
675	AAGTCTGGTTCGGCAC-1_2	aneuploid	other	SF11285_2	9
677	AAGTCTGTCAAGAAGT-1_1	diploid	other	SF11285_1	1
678	AAGTCTGTCAGCTCGG-1_1	diploid	other	SF11285_1	0
679	AAGTCTGTCATCGGAT-1_1	diploid	other	SF11285_1	2
680	AAGTCTGTCCCAAGTA-1_1	diploid	other	SF11285_1	9
682	AAGTCTGTCCCAGGTG-1_2	aneuploid	other	SF11285_2	10
683	AATCCAGAGACGCTTT-1_1	diploid	other	SF11285_1	1
684	AATCCAGAGAGAACAG-1_1	diploid	other	SF11285_1	2
685	AATCCAGAGAGGTAGA-1_1	diploid	other	SF11285_1	9
686	AATCCAGAGGCTCTTA-1_1	diploid	other	SF11285_1	7
687	AATCCAGAGGTAGCCA-1_1	diploid	other	SF11285_1	1
689	AATCCAGAGGTGACCA-1_2	diploid	other	SF11285_2	4
690	AATCCAGAGTATCGAA-1_1	diploid	other	SF11285_1	6
691	AATCCAGCAATGGATA-1_2	diploid	other	SF11285_2	10
693	AATCCAGCACGTAAGG-1_1	diploid	other	SF11285_1	6
694	AATCCAGCATCCCACT-1_1	diploid	other	SF11285_1	4
695	AATCCAGCATTTCAGG-1_1	diploid	other	SF11285_1	0
697	AATCCAGGTAAGTTCC-1_2	aneuploid	other	SF11285_2	4
698	AATCCAGGTACAGACG-1_1	diploid	other	SF11285_1	1
699	AATCCAGGTCGTGGCT-1_1	diploid	oligodendrocytes	SF11285_1	3
700	AATCCAGGTCTCCCTA-1_1	diploid	other	SF11285_1	6
701	AATCCAGGTGACCAAG-1_1	diploid	other	SF11285_1	8
702	AATCCAGGTTCACCTC-1_2	diploid	other	SF11285_2	2
704	AATCCAGTCGCACTCT-1_1	diploid	other	SF11285_1	4
705	AATCCAGTCGGTTAAC-1_1	diploid	macrophages	SF11285_1	5
706	AATCCAGTCTCTGCTG-1_2	diploid	macrophages	SF11285_2	5
708	AATCCAGTCTGTCCGT-1_1	diploid	other	SF11285_1	1
709	AATCGGTAGCAATCTC-1_2	diploid	other	SF11285_2	10
711	AATCGGTAGGAGTTTA-1_1	diploid	other	SF11285_1	7
712	AATCGGTCAAGCCGCT-1_2	aneuploid	other	SF11285_2	0
714	AATCGGTCAAGTTAAG-1_2	diploid	other	SF11285_2	7
717	AATCGGTCACGAAACG-1_2	aneuploid	other	SF11285_2	9
718	AATCGGTCACTTAACG-1_2	aneuploid	other	SF11285_2	0
720	AATCGGTCAGCATGAG-1_1	diploid	other	SF11285_1	1
721	AATCGGTCATCCGTGG-1_1	diploid	other	SF11285_1	8
722	AATCGGTCATTCACTT-1_1	diploid	macrophages	SF11285_1	5
724	AATCGGTGTAGAAGGA-1_2	aneuploid	other	SF11285_2	4
725	AATCGGTGTGACTACT-1_2	diploid	oligodendrocytes	SF11285_2	3
728	AATCGGTGTGCACCAC-1_2	diploid	oligodendrocytes	SF11285_2	3
729	AATCGGTGTTAGATGA-1_2	aneuploid	other	SF11285_2	8
732	AATCGGTGTTGGACCC-1_2	diploid	other	SF11285_2	0
733	AATCGGTGTTTAGGAA-1_2	aneuploid	other	SF11285_2	9
735	AATCGGTTCAAGCCTA-1_1	diploid	other	SF11285_1	6
736	AATCGGTTCACAACGT-1_2	aneuploid	other	SF11285_2	10
738	AATCGGTTCATGTGGT-1_1	diploid	other	SF11285_1	4
739	AATCGGTTCGCTAGCG-1_2	aneuploid	other	SF11285_2	4
741	AATCGGTTCTCTTATG-1_1	diploid	oligodendrocytes	SF11285_1	3
742	AATCGGTTCTTGCAAG-1_2	diploid	oligodendrocytes	SF11285_2	3
745	ACACCAAAGACAGAGA-1_2	aneuploid	other	SF11285_2	9
746	ACACCAAAGATATACG-1_2	diploid	oligodendrocytes	SF11285_2	3
748	ACACCAAAGCCAGGAT-1_1	diploid	other	SF11285_1	6
749	ACACCAAAGGCAAAGA-1_1	diploid	other	SF11285_1	8
750	ACACCAAAGGCATGGT-1_1	diploid	other	SF11285_1	1
751	ACACCAAAGGCTATCT-1_2	diploid	oligodendrocytes	SF11285_2	3
753	ACACCAAAGGGAACGG-1_2	aneuploid	other	SF11285_2	4
755	ACACCAACAAAGCAAT-1_2	aneuploid	other	SF11285_2	2
757	ACACCAACACTCAGGC-1_1	diploid	other	SF11285_1	1
758	ACACCAACAGCAGTTT-1_1	diploid	other	SF11285_1	1
759	ACACCAACAGCGTTCG-1_1	diploid	other	SF11285_1	8
760	ACACCAACAGCTATTG-1_2	aneuploid	other	SF11285_2	10
762	ACACCAACAGGATTGG-1_1	diploid	other	SF11285_1	9
763	ACACCAAGTAAATGTG-1_1	diploid	other	SF11285_1	7
764	ACACCAAGTAAGGATT-1_2	aneuploid	other	SF11285_2	4
766	ACACCAAGTCAGGACA-1_2	aneuploid	other	SF11285_2	7
768	ACACCAAGTCTTCTCG-1_1	diploid	other	SF11285_1	0
769	ACACCAATCAGAGACG-1_2	aneuploid	other	SF11285_2	9
771	ACACCAATCCAAAGTC-1_2	aneuploid	other	SF11285_2	10
773	ACACCAATCCATTCTA-1_1	diploid	other	SF11285_1	4
774	ACACCAATCCGCTGTT-1_1	diploid	other	SF11285_1	8
775	ACACCAATCGAACTGT-1_1	diploid	oligodendrocytes	SF11285_1	3
776	ACACCAATCGGCATCG-1_2	diploid	other	SF11285_2	4
778	ACACCAATCTCCCTGA-1_1	diploid	other	SF11285_1	6
779	ACACCAATCTGCCCTA-1_2	diploid	other	SF11285_2	0
782	ACACCCTAGAAGGTTT-1_2	aneuploid	other	SF11285_2	0
784	ACACCCTAGAGATGAG-1_2	diploid	other	SF11285_2	2
786	ACACCCTAGAGCCTAG-1_2	diploid	oligodendrocytes	SF11285_2	3
788	ACACCCTAGATGCCTT-1_2	diploid	other	SF11285_2	7
789	ACACCCTAGCACCGCT-1_1	diploid	other	SF11285_1	6
791	ACACCCTAGGCAATTA-1_2	aneuploid	other	SF11285_2	11
793	ACACCCTAGGCCATAG-1_2	aneuploid	other	SF11285_2	0
794	ACACCCTAGGCGACAT-1_2	aneuploid	other	SF11285_2	4
797	ACACCCTAGTACGACG-1_2	aneuploid	other	SF11285_2	9
798	ACACCCTCACCGGAAA-1_1	diploid	macrophages	SF11285_1	14
799	ACACCCTCAGCCTTTC-1_1	diploid	other	SF11285_1	7
800	ACACCCTCAGCTGCAC-1_1	diploid	other	SF11285_1	6
801	ACACCCTCATGATCCA-1_2	aneuploid	other	SF11285_2	8
803	ACACCCTGTAGAAGGA-1_1	diploid	other	SF11285_1	2
804	ACACCCTGTAGAGCTG-1_1	diploid	other	SF11285_1	4
806	ACACCCTGTAGCCTAT-1_2	aneuploid	other	SF11285_2	7
807	ACACCCTGTCGCATAT-1_1	diploid	other	SF11285_1	8
809	ACACCCTGTTATTCTC-1_2	diploid	oligodendrocytes	SF11285_2	3
810	ACACCCTGTTGCCTCT-1_2	aneuploid	other	SF11285_2	4
812	ACACCCTGTTTGGGCC-1_1	diploid	macrophages	SF11285_1	5
813	ACACCCTTCACCAGGC-1_2	aneuploid	other	SF11285_2	8
816	ACACCCTTCAGTGCAT-1_2	aneuploid	other	SF11285_2	10
818	ACACCCTTCCTAGGGC-1_2	aneuploid	other	SF11285_2	0
819	ACACCCTTCGCCTGAG-1_1	diploid	other	SF11285_1	1
820	ACACCCTTCGGCGCTA-1_1	diploid	other	SF11285_1	1
821	ACACCCTTCTATCGCC-1_2	diploid	other	SF11285_2	8
824	ACACCGGAGATAGGAG-1_2	diploid	other	SF11285_2	0
825	ACACCGGAGCAGGTCA-1_1	diploid	other	SF11285_1	1
826	ACACCGGAGCGTTGCC-1_2	aneuploid	other	SF11285_2	10
828	ACACCGGAGGGATCTG-1_1	diploid	other	SF11285_1	4
829	ACACCGGAGGGTTCCC-1_2	diploid	other	SF11285_2	7
831	ACACCGGAGTTCCACA-1_1	diploid	other	SF11285_1	2
832	ACACCGGCACAGACAG-1_1	diploid	other	SF11285_1	1
833	ACACCGGCACATTTCT-1_1	diploid	other	SF11285_1	1
836	ACACCGGCACCGAATT-1_2	diploid	oligodendrocytes	SF11285_2	3
838	ACACCGGCAGAGTGTG-1_2	diploid	oligodendrocytes	SF11285_2	3
839	ACACCGGCATCGGGTC-1_1	diploid	other	SF11285_1	2
842	ACACCGGGTAATCACC-1_2	diploid	other	SF11285_2	7
843	ACACCGGGTATAAACG-1_2	diploid	oligodendrocytes	SF11285_2	3
845	ACACCGGGTATCACCA-1_1	diploid	macrophages	SF11285_1	5
847	ACACCGGGTTAAAGTG-1_2	diploid	other	SF11285_2	2
850	ACACCGGGTTCCACGG-1_2	diploid	oligodendrocytes	SF11285_2	3
852	ACACCGGTCAGAGCTT-1_1	diploid	other	SF11285_1	4
853	ACACCGGTCTGCCAGG-1_1	diploid	other	SF11285_1	1
855	ACACCGGTCTGCGACG-1_1	diploid	other	SF11285_1	7
857	ACACTGAAGCCAGAAC-1_2	diploid	oligodendrocytes	SF11285_2	3
859	ACACTGAAGCTAGCCC-1_1	diploid	other	SF11285_1	6
861	ACACTGAAGGACAGCT-1_2	diploid	other	SF11285_2	10
864	ACACTGAAGGGATACC-1_2	aneuploid	other	SF11285_2	0
865	ACACTGAAGTGTACCT-1_2	diploid	oligodendrocytes	SF11285_2	3
867	ACACTGACAATAGAGT-1_2	aneuploid	other	SF11285_2	0
870	ACACTGACAATCACAC-1_2	aneuploid	other	SF11285_2	8
872	ACACTGACAATCGGTT-1_2	diploid	oligodendrocytes	SF11285_2	3
874	ACACTGACAATGTTGC-1_1	diploid	other	SF11285_1	0
876	ACACTGACAGCATACT-1_1	diploid	other	SF11285_1	8
877	ACACTGACAGCGTTCG-1_2	aneuploid	other	SF11285_2	4
879	ACACTGACAGTCACTA-1_1	diploid	other	SF11285_1	6
881	ACACTGACATACAGCT-1_1	diploid	other	SF11285_1	2
884	ACACTGACATACTACG-1_2	aneuploid	other	SF11285_2	0
886	ACACTGACATGTTCCC-1_1	diploid	other	SF11285_1	1
888	ACACTGAGTAATTGGA-1_1	diploid	other	SF11285_1	1
889	ACACTGAGTACTTCTT-1_1	diploid	other	SF11285_1	2
891	ACACTGAGTCAGATAA-1_1	diploid	other	SF11285_1	11
893	ACACTGAGTCATATCG-1_2	aneuploid	other	SF11285_2	10
896	ACACTGAGTCTAAAGA-1_2	aneuploid	other	SF11285_2	10
897	ACACTGAGTCTTGCGG-1_1	diploid	other	SF11285_1	1
900	ACACTGAGTCTTTCAT-1_2	diploid	Pericyte_endothelial	SF11285_2	12
902	ACACTGAGTGGCTCCA-1_1	diploid	macrophages	SF11285_1	5
903	ACACTGAGTGTGGCTC-1_1	diploid	macrophages	SF11285_1	5
905	ACACTGATCAAACCAC-1_1	diploid	oligodendrocytes	SF11285_1	3
907	ACACTGATCACTTACT-1_1	diploid	other	SF11285_1	11
910	ACACTGATCCACGACG-1_2	aneuploid	other	SF11285_2	4
912	ACACTGATCCATTCTA-1_2	diploid	oligodendrocytes	SF11285_2	3
914	ACACTGATCGATCCCT-1_1	diploid	oligodendrocytes	SF11285_1	3
916	ACACTGATCGCGGATC-1_1	diploid	macrophages	SF11285_1	5
917	ACACTGATCGGTGTTA-1_1	diploid	other	SF11285_1	2
919	ACACTGATCTAGAGTC-1_2	aneuploid	other	SF11285_2	9
921	ACACTGATCTGTTGAG-1_1	diploid	macrophages	SF11285_1	14
924	ACAGCCGAGATCGATA-1_1	diploid	macrophages	SF11285_1	5
926	ACAGCCGAGCACGCCT-1_1	diploid	macrophages	SF11285_1	14
927	ACAGCCGAGGATGGTC-1_1	diploid	macrophages	SF11285_1	5
929	ACAGCCGAGGCATGTG-1_2	aneuploid	other	SF11285_2	4
931	ACAGCCGAGTGGTCCC-1_1	diploid	other	SF11285_1	0
933	ACAGCCGCAAATTGCC-1_1	diploid	other	SF11285_1	1
936	ACAGCCGCAAGGTGTG-1_2	aneuploid	other	SF11285_2	2
938	ACAGCCGCAATAAGCA-1_2	aneuploid	other	SF11285_2	4
940	ACAGCCGCACATGACT-1_1	diploid	other	SF11285_1	1
942	ACAGCCGCACATTTCT-1_2	diploid	oligodendrocytes	SF11285_2	3
944	ACAGCCGCACCGAAAG-1_2	diploid	macrophages	SF11285_2	5
945	ACAGCCGCACTTGGAT-1_1	diploid	other	SF11285_1	6
947	ACAGCCGCAGGTGGAT-1_1	diploid	other	SF11285_1	1
949	ACAGCCGCATAAGACA-1_2	diploid	oligodendrocytes	SF11285_2	3
951	ACAGCCGCATGCCCGA-1_2	diploid	oligodendrocytes	SF11285_2	3
953	ACAGCCGCATGCCTTC-1_1	diploid	other	SF11285_1	1
956	ACAGCCGCATGTAGTC-1_1	diploid	other	SF11285_1	0
958	ACAGCCGCATTGAGCT-1_1	diploid	other	SF11285_1	6
960	ACAGCCGGTCATCGGC-1_1	diploid	other	SF11285_1	6
961	ACAGCCGGTCCCTACT-1_2	aneuploid	other	SF11285_2	4
964	ACAGCCGGTGCGAAAC-1_2	diploid	T_cells	SF11285_2	13
966	ACAGCCGGTGTTCGAT-1_2	diploid	oligodendrocytes	SF11285_2	3
967	ACAGCCGGTTCTGGTA-1_2	diploid	oligodendrocytes	SF11285_2	3
969	ACAGCCGTCAATCACG-1_1	diploid	other	SF11285_1	7
972	ACAGCCGTCCAATGGT-1_1	diploid	other	SF11285_1	0
973	ACAGCCGTCCTGTAGA-1_2	aneuploid	other	SF11285_2	4
976	ACAGCCGTCTGCTGTC-1_2	diploid	Pericyte_endothelial	SF11285_2	12
978	ACAGCTAAGCCGTCGT-1_1	diploid	other	SF11285_1	4
980	ACAGCTAAGCGCCTTG-1_2	diploid	oligodendrocytes	SF11285_2	3
982	ACAGCTAAGGCTACGA-1_1	diploid	other	SF11285_1	4
984	ACAGCTAAGGCTACGA-1_2	diploid	oligodendrocytes	SF11285_2	3
985	ACAGCTAAGGTTACCT-1_1	diploid	other	SF11285_1	1
987	ACAGCTAAGTCGTTTG-1_2	aneuploid	other	SF11285_2	10
989	ACAGCTACAAGAAAGG-1_1	diploid	other	SF11285_1	9
992	ACAGCTACAATGGAAT-1_2	aneuploid	other	SF11285_2	0
993	ACAGCTACACCTTGTC-1_2	diploid	other	SF11285_2	2
995	ACAGCTACACGACTCG-1_1	diploid	other	SF11285_1	1
997	ACAGCTACACGTGAGA-1_2	diploid	other	SF11285_2	7
1000	ACAGCTACAGACAAGC-1_1	diploid	other	SF11285_1	0
1001	ACAGCTACAGAGCCAA-1_2	aneuploid	other	SF11285_2	9
1003	ACAGCTACAGATGAGC-1_1	diploid	other	SF11285_1	1
1006	ACAGCTACAGTTTACG-1_2	diploid	oligodendrocytes	SF11285_2	3
1007	ACAGCTACATCCAACA-1_1	diploid	other	SF11285_1	2
1009	ACAGCTACATTCTTAC-1_1	diploid	macrophages	SF11285_1	5
1012	ACAGCTAGTAACGCGA-1_1	diploid	macrophages	SF11285_1	5
1014	ACAGCTAGTCACAAGG-1_1	diploid	other	SF11285_1	1
1015	ACAGCTAGTCAGTGGA-1_1	diploid	other	SF11285_1	0
1017	ACAGCTAGTCTGCAAT-1_1	diploid	other	SF11285_1	4
1020	ACAGCTAGTCTTGATG-1_2	diploid	oligodendrocytes	SF11285_2	3
1022	ACAGCTAGTGTTTGGT-1_1	diploid	other	SF11285_1	6
1024	ACAGCTAGTTAAGATG-1_1	diploid	other	SF11285_1	0
1025	ACAGCTAGTTAGAACA-1_2	diploid	oligodendrocytes	SF11285_2	3
1027	ACAGCTAGTTCCCTTG-1_1	diploid	macrophages	SF11285_1	5
1030	ACAGCTATCACCACCT-1_2	aneuploid	other	SF11285_2	9
1031	ACAGCTATCCCATTTA-1_1	diploid	other	SF11285_1	0
1033	ACAGCTATCCGCATCT-1_1	diploid	macrophages	SF11285_1	5
1035	ACAGCTATCCGTACAA-1_2	diploid	other	SF11285_2	2
1038	ACAGCTATCCTGCCAT-1_2	diploid	macrophages	SF11285_2	5
1040	ACAGCTATCGAGCCCA-1_1	diploid	other	SF11285_1	1
1041	ACAGCTATCGCAAACT-1_2	diploid	oligodendrocytes	SF11285_2	3
1044	ACAGCTATCGTACGGC-1_2	aneuploid	other	SF11285_2	4
1046	ACAGCTATCTATCCTA-1_2	diploid	other	SF11285_2	2
1047	ACAGCTATCTGATTCT-1_1	diploid	other	SF11285_1	8
1049	ACAGCTATCTGCGACG-1_1	diploid	other	SF11285_1	8
1052	ACATACGAGACATAAC-1_2	diploid	oligodendrocytes	SF11285_2	3
1053	ACATACGAGATCCCAT-1_2	aneuploid	other	SF11285_2	10
1055	ACATACGAGCAATATG-1_1	diploid	other	SF11285_1	8
1058	ACATACGAGCACCGTC-1_1	diploid	other	SF11285_1	6
1060	ACATACGAGCCAACAG-1_2	diploid	Pericyte_endothelial	SF11285_2	12
1062	ACATACGAGCTAGCCC-1_1	diploid	other	SF11285_1	8
1063	ACATACGAGGCTACGA-1_1	diploid	oligodendrocytes	SF11285_1	3
1065	ACATACGAGGTAGCTG-1_1	diploid	other	SF11285_1	1
1068	ACATACGAGTCAATAG-1_2	diploid	oligodendrocytes	SF11285_2	3
1070	ACATACGAGTGTTGAA-1_1	diploid	macrophages	SF11285_1	5
1072	ACATACGCAAAGTGCG-1_1	diploid	other	SF11285_1	1
1074	ACATACGCAAATACAG-1_2	aneuploid	other	SF11285_2	4
1075	ACATACGCACGGCTAC-1_1	diploid	other	SF11285_1	1
1078	ACATACGCAGCCTATA-1_2	aneuploid	other	SF11285_2	8
1079	ACATACGCATCTCCCA-1_1	diploid	other	SF11285_1	11
1081	ACATACGGTCCAGTGC-1_1	diploid	macrophages	SF11285_1	5
1084	ACATACGGTTCACGGC-1_2	aneuploid	other	SF11285_2	4
1086	ACATACGTCAAACAAG-1_2	diploid	Pericyte_endothelial	SF11285_2	12
1088	ACATACGTCAGCTTAG-1_2	diploid	other	SF11285_2	0
1090	ACATACGTCAGTACGT-1_1	diploid	other	SF11285_1	7
1092	ACATACGTCGGCGCAT-1_2	diploid	other	SF11285_2	7
1093	ACATACGTCGTTTATC-1_1	diploid	other	SF11285_1	1
1096	ACATACGTCTATCCCG-1_2	aneuploid	other	SF11285_2	10
1097	ACATACGTCTCAAGTG-1_1	diploid	other	SF11285_1	1
1100	ACATACGTCTGAGTGT-1_2	aneuploid	other	SF11285_2	2
1102	ACATCAGAGAGTAATC-1_2	aneuploid	other	SF11285_2	10
1103	ACATCAGAGAGTCGGT-1_2	diploid	oligodendrocytes	SF11285_2	3
1105	ACATCAGAGATATGGT-1_1	diploid	other	SF11285_1	7
1108	ACATCAGAGCGTGAAC-1_1	diploid	other	SF11285_1	6
1110	ACATCAGAGCTAAGAT-1_1	diploid	other	SF11285_1	8
1112	ACATCAGAGCTAGTTC-1_1	diploid	oligodendrocytes	SF11285_1	3
1113	ACATCAGAGGACATTA-1_2	diploid	T_cells	SF11285_2	13
1116	ACATCAGAGGATGGAA-1_1	diploid	other	SF11285_1	6
1118	ACATCAGAGGCAGTCA-1_1	diploid	other	SF11285_1	4
1120	ACATCAGAGGCTCAGA-1_2	aneuploid	other	SF11285_2	0
1122	ACATCAGAGTGAATTG-1_1	diploid	other	SF11285_1	2
1124	ACATCAGAGTTCCACA-1_2	aneuploid	other	SF11285_2	10
1126	ACATCAGCACATGACT-1_1	diploid	other	SF11285_1	4
1128	ACATCAGCACGGCGTT-1_2	aneuploid	other	SF11285_2	8
1130	ACATCAGCAGGTCGTC-1_2	diploid	T_cells	SF11285_2	13
1132	ACATCAGCAGTATAAG-1_1	diploid	other	SF11285_1	11
1134	ACATCAGCATACGCTA-1_2	diploid	oligodendrocytes	SF11285_2	3
1135	ACATCAGCATTCGACA-1_1	diploid	other	SF11285_1	1
1137	ACATCAGCATTCTTAC-1_1	diploid	other	SF11285_1	1
1140	ACATCAGGTACCGTAT-1_2	aneuploid	other	SF11285_2	9
1142	ACATCAGGTCAACATC-1_1	diploid	oligodendrocytes	SF11285_1	3
1144	ACATCAGGTCGAGATG-1_1	diploid	other	SF11285_1	1
1145	ACATCAGGTTAAGAAC-1_1	diploid	oligodendrocytes	SF11285_1	3
1147	ACATCAGGTTATTCTC-1_1	diploid	other	SF11285_1	0
1150	ACATCAGTCAACGAAA-1_1	diploid	macrophages	SF11285_1	5
1152	ACATCAGTCACGAAGG-1_1	diploid	other	SF11285_1	2
1154	ACATCAGTCAGGCCCA-1_2	aneuploid	other	SF11285_2	0
1156	ACATCAGTCATGTCCC-1_2	aneuploid	other	SF11285_2	9
1158	ACATCAGTCCAGATCA-1_2	aneuploid	other	SF11285_2	0
1160	ACATCAGTCCGCATAA-1_1	diploid	other	SF11285_1	1
1161	ACATCAGTCGCCAAAT-1_2	aneuploid	other	SF11285_2	10
1163	ACATCAGTCGGCGGTT-1_1	diploid	other	SF11285_1	6
1166	ACATCAGTCTGCGACG-1_1	diploid	macrophages	SF11285_1	5
1167	ACATGGTAGACGCAAC-1_2	diploid	other	SF11285_2	10
1170	ACATGGTAGATATGCA-1_1	diploid	macrophages	SF11285_1	5
1172	ACATGGTAGATCACGG-1_1	diploid	other	SF11285_1	7
1173	ACATGGTAGATGTGGC-1_1	diploid	macrophages	SF11285_1	5
1176	ACATGGTAGCTGAAAT-1_2	diploid	other	SF11285_2	7
1178	ACATGGTAGTCGTACT-1_2	diploid	other	SF11285_2	2
1180	ACATGGTAGTTAGCGG-1_2	diploid	oligodendrocytes	SF11285_2	3
1181	ACATGGTCAAATACAG-1_2	aneuploid	other	SF11285_2	7
1183	ACATGGTCAACTGCGC-1_2	aneuploid	other	SF11285_2	7
1185	ACATGGTCAGTCACTA-1_1	diploid	other	SF11285_1	6
1188	ACATGGTCATACTCTT-1_2	aneuploid	other	SF11285_2	0
1189	ACATGGTCATGATCCA-1_2	diploid	oligodendrocytes	SF11285_2	3
1192	ACATGGTCATTCTCAT-1_2	aneuploid	other	SF11285_2	2
1193	ACATGGTGTATGCTTG-1_2	diploid	oligodendrocytes	SF11285_2	3
1196	ACATGGTGTCTAGCCG-1_1	diploid	other	SF11285_1	6
1198	ACATGGTGTGCCTGCA-1_1	diploid	Pericyte_endothelial	SF11285_1	12
1199	ACATGGTGTGTCCTCT-1_1	diploid	other	SF11285_1	11
1201	ACATGGTGTTGATTGC-1_1	diploid	other	SF11285_1	4
1204	ACATGGTGTTGTTTGG-1_1	diploid	other	SF11285_1	1
1205	ACATGGTTCACATGCA-1_2	diploid	macrophages	SF11285_2	5
1208	ACATGGTTCACGGTTA-1_1	diploid	oligodendrocytes	SF11285_1	3
1209	ACATGGTTCCCTTGCA-1_2	aneuploid	other	SF11285_2	8
1211	ACATGGTTCCGAACGC-1_2	diploid	oligodendrocytes	SF11285_2	3
1214	ACATGGTTCCGTCATC-1_1	diploid	other	SF11285_1	8
1215	ACATGGTTCCTTCAAT-1_1	diploid	macrophages	SF11285_1	5
1218	ACATGGTTCGCCTGTT-1_1	diploid	other	SF11285_1	6
1219	ACATGGTTCGGGAGTA-1_2	aneuploid	other	SF11285_2	10
1222	ACCAGTAAGATATGCA-1_2	diploid	other	SF11285_2	2
1224	ACCAGTAAGCATCATC-1_1	diploid	other	SF11285_1	7
1225	ACCAGTAAGCTGCCCA-1_2	aneuploid	other	SF11285_2	2
1228	ACCAGTAAGGGAACGG-1_1	diploid	other	SF11285_1	1
1229	ACCAGTAAGGGCTTCC-1_2	diploid	oligodendrocytes	SF11285_2	3
1231	ACCAGTACAAGCCGCT-1_1	diploid	other	SF11285_1	1
1233	ACCAGTACAATGAATG-1_1	diploid	other	SF11285_1	2
1235	ACCAGTACAATGGAAT-1_2	aneuploid	other	SF11285_2	4
1238	ACCAGTACACAGACTT-1_1	diploid	other	SF11285_1	1
1240	ACCAGTACAGACAAGC-1_1	diploid	other	SF11285_1	6
1241	ACCAGTACAGTCAGAG-1_2	aneuploid	other	SF11285_2	8
1243	ACCAGTACATATGAGA-1_2	diploid	other	SF11285_2	0
1245	ACCAGTACATCCGGGT-1_1	diploid	other	SF11285_1	9
1247	ACCAGTACATCGGTTA-1_2	diploid	oligodendrocytes	SF11285_2	3
1249	ACCAGTACATTTGCCC-1_1	diploid	other	SF11285_1	1
1252	ACCAGTAGTAATTGGA-1_1	diploid	other	SF11285_1	1
1254	ACCAGTAGTCACTTCC-1_1	diploid	other	SF11285_1	7
1256	ACCAGTAGTTGAGGTG-1_1	diploid	other	SF11285_1	2
1258	ACCAGTATCCTCAATT-1_1	diploid	other	SF11285_1	6
1260	ACCAGTATCGAATCCA-1_1	diploid	other	SF11285_1	1
1261	ACCAGTATCGCACTCT-1_2	aneuploid	other	SF11285_2	0
1264	ACCAGTATCTGCTGCT-1_1	diploid	other	SF11285_1	10
1266	ACCAGTATCTGTCAAG-1_2	aneuploid	other	SF11285_2	8
1268	ACCAGTATCTTGGGTA-1_1	diploid	other	SF11285_1	0
1270	ACCCACTAGAGTAATC-1_1	diploid	other	SF11285_1	0
1271	ACCCACTAGGCTCAGA-1_1	diploid	other	SF11285_1	1
1273	ACCCACTCACAACGCC-1_2	diploid	other	SF11285_2	6
1275	ACCCACTCACCAACCG-1_1	diploid	macrophages	SF11285_1	5
1277	ACCCACTCACTTCTGC-1_1	diploid	other	SF11285_1	6
1280	ACCCACTCATCTGGTA-1_1	diploid	oligodendrocytes	SF11285_1	3
1281	ACCCACTCATTACGAC-1_1	diploid	other	SF11285_1	1
1284	ACCCACTCATTTGCTT-1_2	diploid	other	SF11285_2	2
1286	ACCCACTGTAAACCTC-1_2	aneuploid	other	SF11285_2	2
1287	ACCCACTGTACAGTTC-1_1	diploid	other	SF11285_1	6
1289	ACCCACTGTACGAAAT-1_1	diploid	oligodendrocytes	SF11285_1	3
1291	ACCCACTGTAGCGTAG-1_2	diploid	Pericyte_endothelial	SF11285_2	12
1294	ACCCACTGTCGGGTCT-1_1	diploid	other	SF11285_1	4
1296	ACCCACTGTTATGTGC-1_2	diploid	T_cells	SF11285_2	13
1298	ACCCACTGTTGCGTTA-1_2	aneuploid	other	SF11285_2	4
1300	ACCCACTTCAGCCTAA-1_1	diploid	other	SF11285_1	6
1301	ACCCACTTCATCGATG-1_2	aneuploid	other	SF11285_2	2
1303	ACCCACTTCCGCGCAA-1_1	diploid	other	SF11285_1	8
1305	ACCCACTTCCGTAGGC-1_2	diploid	other	SF11285_2	2
1308	ACCCACTTCCGTAGTA-1_2	diploid	oligodendrocytes	SF11285_2	3
1310	ACCCACTTCGAACTGT-1_2	aneuploid	other	SF11285_2	0
1311	ACCCACTTCGTTACGA-1_1	diploid	other	SF11285_1	1
1314	ACCCACTTCTGAAAGA-1_1	diploid	other	SF11285_1	6
1316	ACCCACTTCTTAGCCC-1_2	aneuploid	other	SF11285_2	9
1318	ACCCACTTCTTTACGT-1_2	aneuploid	other	SF11285_2	7
1320	ACCGTAAAGAAAGTGG-1_2	aneuploid	other	SF11285_2	9
1322	ACCGTAAAGAATGTTG-1_2	aneuploid	other	SF11285_2	8
1324	ACCGTAAAGCTAAACA-1_1	diploid	other	SF11285_1	6
1325	ACCGTAAAGGACAGCT-1_2	diploid	other	SF11285_2	2
1327	ACCGTAAAGTCATCCA-1_1	diploid	other	SF11285_1	7
1329	ACCGTAAAGTCTTGCA-1_1	diploid	other	SF11285_1	1
1332	ACCGTAAAGTGAACGC-1_2	diploid	oligodendrocytes	SF11285_2	3
1333	ACCGTAAAGTGGTAGC-1_2	aneuploid	other	SF11285_2	9
1335	ACCGTAACAACGCACC-1_1	diploid	macrophages	SF11285_1	5
1338	ACCGTAACACCACGTG-1_1	diploid	other	SF11285_1	11
1339	ACCGTAACACCAGTTA-1_1	diploid	oligodendrocytes	SF11285_1	3
1341	ACCGTAACATAGTAAG-1_1	diploid	other	SF11285_1	11
1343	ACCGTAACATTCTTAC-1_1	diploid	other	SF11285_1	8
1346	ACCGTAAGTACAGACG-1_1	diploid	macrophages	SF11285_1	5
1348	ACCGTAAGTACCAGTT-1_1	diploid	other	SF11285_1	8
1349	ACCGTAAGTACTCTCC-1_1	diploid	other	SF11285_1	4
1351	ACCGTAAGTACTTGAC-1_1	diploid	other	SF11285_1	11
1354	ACCGTAAGTAGCCTCG-1_1	diploid	other	SF11285_1	6
1356	ACCGTAAGTCATCCCT-1_1	diploid	other	SF11285_1	6
1357	ACCGTAAGTCGACTAT-1_1	diploid	macrophages	SF11285_1	5
1359	ACCGTAAGTGAAAGAG-1_2	aneuploid	other	SF11285_2	4
1361	ACCGTAAGTTCAGACT-1_1	diploid	other	SF11285_1	4
1363	ACCGTAATCAGAAATG-1_2	aneuploid	other	SF11285_2	9
1365	ACCGTAATCAGCTCGG-1_1	diploid	other	SF11285_1	11
1367	ACCGTAATCCAAACAC-1_2	aneuploid	other	SF11285_2	2
1370	ACCGTAATCCGAACGC-1_1	diploid	other	SF11285_1	1
1371	ACCGTAATCCTAAGTG-1_1	diploid	macrophages	SF11285_1	5
1373	ACCGTAATCGAGAACG-1_2	diploid	macrophages	SF11285_2	5
1375	ACCGTAATCTCACATT-1_2	aneuploid	other	SF11285_2	4
1377	ACCGTAATCTGCAAGT-1_1	diploid	other	SF11285_1	8
1379	ACCTTTAAGTATCTCG-1_1	diploid	other	SF11285_1	1
1381	ACCTTTAAGTCTCAAC-1_2	aneuploid	other	SF11285_2	8
1384	ACCTTTAAGTTCCACA-1_2	diploid	other	SF11285_2	10
1385	ACCTTTACAACACCTA-1_2	aneuploid	other	SF11285_2	4
1388	ACCTTTACAAGGACAC-1_2	aneuploid	other	SF11285_2	9
1390	ACCTTTACAATAAGCA-1_2	diploid	other	SF11285_2	7
1391	ACCTTTACACAAGACG-1_2	diploid	oligodendrocytes	SF11285_2	3
1394	ACCTTTACACAGCCCA-1_1	diploid	other	SF11285_1	7
1396	ACCTTTACACCCATGG-1_2	diploid	oligodendrocytes	SF11285_2	3
1398	ACCTTTAGTAAGTGTA-1_1	diploid	macrophages	SF11285_1	5
1400	ACCTTTAGTAATAGCA-1_1	diploid	other	SF11285_1	1
1401	ACCTTTAGTAATTGGA-1_1	diploid	other	SF11285_1	1
1403	ACCTTTAGTCTTCGTC-1_2	aneuploid	other	SF11285_2	9
1405	ACCTTTAGTGTTTGTG-1_2	diploid	other	SF11285_2	6
1408	ACCTTTAGTTTGTTGG-1_2	diploid	other	SF11285_2	7
1410	ACCTTTATCACGATGT-1_1	diploid	macrophages	SF11285_1	14
1412	ACCTTTATCCAAATGC-1_2	aneuploid	other	SF11285_2	10
1413	ACCTTTATCCGTTGTC-1_2	diploid	Pericyte_endothelial	SF11285_2	12
1416	ACCTTTATCGCACTCT-1_1	diploid	other	SF11285_1	0
1417	ACCTTTATCGCCAAAT-1_2	diploid	oligodendrocytes	SF11285_2	3
1420	ACCTTTATCGCCATAA-1_2	aneuploid	other	SF11285_2	4
1422	ACCTTTATCGTTACGA-1_2	aneuploid	other	SF11285_2	4
1423	ACCTTTATCTGAGTGT-1_2	diploid	other	SF11285_2	2
1426	ACGAGCCAGAGTGAGA-1_1	diploid	other	SF11285_1	1
1427	ACGAGCCAGCCAGTTT-1_1	diploid	other	SF11285_1	1
1430	ACGAGCCAGCTGAAAT-1_2	aneuploid	other	SF11285_2	10
1432	ACGAGCCAGCTGAACG-1_2	diploid	oligodendrocytes	SF11285_2	3
1434	ACGAGCCAGGACCACA-1_2	aneuploid	other	SF11285_2	4
1435	ACGAGCCAGGCACATG-1_1	diploid	other	SF11285_1	6
1438	ACGAGCCAGGTCATCT-1_2	aneuploid	other	SF11285_2	7
1439	ACGAGCCAGTCGAGTG-1_2	aneuploid	other	SF11285_2	7
1441	ACGAGCCAGTGGCACA-1_1	diploid	other	SF11285_1	2
1444	ACGAGCCAGTGGTCCC-1_2	diploid	other	SF11285_2	2
1446	ACGAGCCAGTTAACGA-1_2	aneuploid	other	SF11285_2	9
1447	ACGAGCCCACAAGCCC-1_2	aneuploid	other	SF11285_2	0
1450	ACGAGCCCACACTGCG-1_2	aneuploid	other	SF11285_2	9
1452	ACGAGCCCACATGTGT-1_1	diploid	oligodendrocytes	SF11285_1	3
1454	ACGAGCCCACTTGGAT-1_2	diploid	other	SF11285_2	7
1455	ACGAGCCCAGTAGAGC-1_2	aneuploid	Pericyte_endothelial	SF11285_2	12
1458	ACGAGCCCATACGCTA-1_2	diploid	other	SF11285_2	2
1459	ACGAGCCCATCACGAT-1_1	diploid	other	SF11285_1	6
1461	ACGAGCCCATCGACGC-1_1	diploid	macrophages	SF11285_1	5
1464	ACGAGCCCATTGTGCA-1_2	aneuploid	other	SF11285_2	4
1465	ACGAGCCGTACTTGAC-1_2	diploid	oligodendrocytes	SF11285_2	3
1468	ACGAGCCGTATGCTTG-1_2	aneuploid	other	SF11285_2	10
1469	ACGAGCCGTTATCACG-1_1	diploid	other	SF11285_1	0
1472	ACGAGCCGTTCGCGAC-1_2	aneuploid	other	SF11285_2	7
1474	ACGAGCCTCACCATAG-1_2	aneuploid	other	SF11285_2	0
1476	ACGAGCCTCAGAGCTT-1_1	diploid	macrophages	SF11285_1	5
1478	ACGAGCCTCAGATAAG-1_1	diploid	other	SF11285_1	2
1479	ACGAGCCTCATCTGTT-1_1	diploid	other	SF11285_1	7
1481	ACGAGCCTCTTAGAGC-1_1	diploid	macrophages	SF11285_1	5
1483	ACGAGGAAGTTACGGG-1_2	diploid	T_cells	SF11285_2	13
1486	ACGAGGAAGTTATCGC-1_1	diploid	other	SF11285_1	6
1488	ACGAGGACAATGGACG-1_2	aneuploid	other	SF11285_2	0
1490	ACGAGGACAGCGTAAG-1_1	diploid	other	SF11285_1	6
1491	ACGAGGACATCACCCT-1_1	diploid	other	SF11285_1	1
1493	ACGAGGAGTACATCCA-1_1	diploid	other	SF11285_1	1
1496	ACGAGGAGTATAAACG-1_2	diploid	oligodendrocytes	SF11285_2	3
1497	ACGAGGAGTTAAGAAC-1_1	diploid	macrophages	SF11285_1	5
1500	ACGAGGATCACCCGAG-1_1	diploid	other	SF11285_1	8
1502	ACGAGGATCCAGATCA-1_2	aneuploid	other	SF11285_2	8
1504	ACGAGGATCCAGTATG-1_2	aneuploid	other	SF11285_2	7
1505	ACGAGGATCCATGCTC-1_2	aneuploid	other	SF11285_2	0
1507	ACGAGGATCCTCAATT-1_1	diploid	other	SF11285_1	6
1509	ACGAGGATCGAACTGT-1_1	diploid	other	SF11285_1	2
1511	ACGAGGATCGACCAGC-1_1	diploid	other	SF11285_1	2
1514	ACGAGGATCTTAACCT-1_1	diploid	other	SF11285_1	1
1516	ACGATACAGAAACGAG-1_2	aneuploid	other	SF11285_2	2
1517	ACGATACAGACTTGAA-1_2	aneuploid	other	SF11285_2	2
1520	ACGATACAGCGAGAAA-1_2	aneuploid	other	SF11285_2	0
1521	ACGATACAGGCCGAAT-1_2	aneuploid	other	SF11285_2	2
1524	ACGATACAGGTGCAAC-1_1	diploid	other	SF11285_1	4
1526	ACGATACAGTTATCGC-1_2	aneuploid	other	SF11285_2	9
1528	ACGATACCAAGCTGTT-1_2	diploid	T_cells	SF11285_2	13
1529	ACGATACCACATGACT-1_1	diploid	other	SF11285_1	6
1532	ACGATACCAGATCCAT-1_2	diploid	other	SF11285_2	8
1534	ACGATACCAGCTTAAC-1_2	aneuploid	other	SF11285_2	8
1535	ACGATACGTACTCGCG-1_1	diploid	macrophages	SF11285_1	14
1537	ACGATACGTATCTGCA-1_2	aneuploid	other	SF11285_2	0
1540	ACGATACGTATTAGCC-1_1	diploid	other	SF11285_1	2
1542	ACGATACGTCCAGTGC-1_1	diploid	macrophages	SF11285_1	5
1543	ACGATACGTCTTCAAG-1_1	diploid	oligodendrocytes	SF11285_1	3
1545	ACGATACGTCTTGATG-1_1	diploid	other	SF11285_1	0
1547	ACGATACGTGAGGCTA-1_2	diploid	oligodendrocytes	SF11285_2	3
1550	ACGATACGTGCTAGCC-1_2	diploid	oligodendrocytes	SF11285_2	3
1552	ACGATACGTGTCCTCT-1_2	diploid	oligodendrocytes	SF11285_2	3
1553	ACGATACTCACCCTCA-1_1	diploid	other	SF11285_1	11
1556	ACGATACTCCACTGGG-1_1	diploid	other	SF11285_1	4
1557	ACGATACTCCCACTTG-1_1	diploid	other	SF11285_1	8
1559	ACGATACTCGGTTCGG-1_1	diploid	other	SF11285_1	0
1561	ACGATACTCGTACGGC-1_1	diploid	other	SF11285_1	7
1564	ACGATACTCTAGCACA-1_1	diploid	other	SF11285_1	4
1566	ACGATACTCTCGCATC-1_1	diploid	other	SF11285_1	6
1568	ACGATACTCTGTGCAA-1_2	diploid	oligodendrocytes	SF11285_2	3
1570	ACGATGTAGCGATGAC-1_2	diploid	oligodendrocytes	SF11285_2	3
1571	ACGATGTAGGTGACCA-1_1	diploid	other	SF11285_1	2
1574	ACGATGTAGTCAAGCG-1_2	aneuploid	other	SF11285_2	0
1575	ACGATGTAGTGGGTTG-1_1	diploid	other	SF11285_1	0
1578	ACGATGTCAATCGGTT-1_2	aneuploid	other	SF11285_2	9
1580	ACGATGTCACACGCTG-1_2	diploid	macrophages	SF11285_2	5
1582	ACGATGTCACGGTGTC-1_1	diploid	other	SF11285_1	4
1584	ACGATGTCACTCAGGC-1_1	diploid	other	SF11285_1	4
1586	ACGATGTCAGGTTTCA-1_2	diploid	macrophages	SF11285_2	5
1587	ACGATGTCATACTCTT-1_1	diploid	other	SF11285_1	8
1590	ACGATGTCATGTCCTC-1_2	diploid	macrophages	SF11285_2	5
1592	ACGATGTCATTCACTT-1_2	diploid	other	SF11285_2	0
1593	ACGATGTGTACTTGAC-1_1	diploid	macrophages	SF11285_1	5
1596	ACGATGTGTATATCCG-1_2	aneuploid	other	SF11285_2	2
1598	ACGATGTGTCAGGACA-1_1	diploid	macrophages	SF11285_1	14
1600	ACGATGTGTCATCCCT-1_1	diploid	other	SF11285_1	8
1601	ACGATGTGTCGGCACT-1_1	diploid	macrophages	SF11285_1	5
1603	ACGATGTGTGCAACTT-1_2	diploid	macrophages	SF11285_2	5
1605	ACGATGTTCAACGGCC-1_1	diploid	macrophages	SF11285_1	5
1607	ACGATGTTCGTTTATC-1_1	diploid	other	SF11285_1	1
1609	ACGATGTTCTGAGGGA-1_2	diploid	other	SF11285_2	0
1611	ACGCAGCAGACACTAA-1_2	aneuploid	other	SF11285_2	4
1613	ACGCAGCAGACGACGT-1_2	aneuploid	other	SF11285_2	4
1615	ACGCAGCAGGAACTGC-1_1	diploid	other	SF11285_1	0
1618	ACGCAGCAGGACGAAA-1_1	diploid	other	SF11285_1	0
1619	ACGCAGCAGGGCTTCC-1_1	diploid	other	SF11285_1	1
1621	ACGCAGCAGTGAACAT-1_2	aneuploid	other	SF11285_2	9
1624	ACGCAGCAGTGGCACA-1_2	aneuploid	other	SF11285_2	2
1625	ACGCAGCAGTTATCGC-1_1	diploid	other	SF11285_1	8
1627	ACGCAGCCAAATTGCC-1_1	diploid	other	SF11285_1	10
1630	ACGCAGCCACCCATTC-1_1	diploid	other	SF11285_1	0
1632	ACGCAGCCACCGCTAG-1_2	aneuploid	other	SF11285_2	4
1634	ACGCAGCCACGGCTAC-1_2	aneuploid	other	SF11285_2	9
1636	ACGCAGCCAGGGTTAG-1_2	diploid	other	SF11285_2	7
1637	ACGCAGCGTCCATGAT-1_2	aneuploid	other	SF11285_2	4
1640	ACGCAGCGTGACGCCT-1_2	diploid	oligodendrocytes	SF11285_2	3
1641	ACGCAGCGTGAGGGTT-1_2	aneuploid	other	SF11285_2	4
1643	ACGCAGCGTGCTTCTC-1_2	aneuploid	other	SF11285_2	0
1645	ACGCAGCGTTCCGGCA-1_1	diploid	other	SF11285_1	8
1647	ACGCAGCTCAGTCAGT-1_2	diploid	other	SF11285_2	10
1649	ACGCAGCTCGACAGCC-1_1	diploid	other	SF11285_1	11
1652	ACGCAGCTCTGCCAGG-1_2	aneuploid	other	SF11285_2	10
1653	ACGCCAGAGATATGGT-1_2	aneuploid	other	SF11285_2	0
1655	ACGCCAGAGCGTAATA-1_2	aneuploid	other	SF11285_2	4
1657	ACGCCAGAGGCAGTCA-1_1	diploid	other	SF11285_1	8
1660	ACGCCAGAGGCATGGT-1_2	aneuploid	other	SF11285_2	4
1662	ACGCCAGAGGGAGTAA-1_1	diploid	other	SF11285_1	1
1664	ACGCCAGAGTCTTGCA-1_2	diploid	other	SF11285_2	2
1666	ACGCCAGCACAGGCCT-1_2	diploid	oligodendrocytes	SF11285_2	3
1668	ACGCCAGCACTTGGAT-1_2	diploid	macrophages	SF11285_2	5
1669	ACGCCAGCAGTTCCCT-1_1	diploid	other	SF11285_1	0
1671	ACGCCAGCATTACCTT-1_1	diploid	other	SF11285_1	0
1674	ACGCCAGGTCCAGTAT-1_2	diploid	macrophages	SF11285_2	5
1675	ACGCCAGGTCTCTTTA-1_1	diploid	other	SF11285_1	1
1677	ACGCCAGGTTTGACAC-1_2	diploid	other	SF11285_2	0
1680	ACGCCAGTCATAAAGG-1_2	aneuploid	other	SF11285_2	10
1681	ACGCCAGTCTAACGGT-1_1	diploid	other	SF11285_1	6
1683	ACGCCGAAGAGTCTGG-1_2	diploid	oligodendrocytes	SF11285_2	3
1686	ACGCCGAAGATATGCA-1_1	diploid	other	SF11285_1	0
1688	ACGCCGAAGCACAGGT-1_2	aneuploid	other	SF11285_2	4
1689	ACGCCGAAGCCCAACC-1_1	diploid	other	SF11285_1	1
1691	ACGCCGAAGCCTCGTG-1_1	diploid	other	SF11285_1	7
1693	ACGCCGAAGGAATTAC-1_2	aneuploid	other	SF11285_2	10
1695	ACGCCGAAGTACGTAA-1_2	aneuploid	other	SF11285_2	7
1698	ACGCCGAAGTCACGCC-1_2	diploid	oligodendrocytes	SF11285_2	3
1699	ACGCCGACAAGCTGAG-1_1	diploid	other	SF11285_1	2
1702	ACGCCGACAAGGGTCA-1_1	diploid	macrophages	SF11285_1	5
1703	ACGCCGACACGAAATA-1_1	diploid	oligodendrocytes	SF11285_1	3
1705	ACGCCGACACGAGAGT-1_1	diploid	other	SF11285_1	0
1707	ACGCCGACACTGTGTA-1_1	diploid	other	SF11285_1	4
1709	ACGCCGACACTTCGAA-1_2	aneuploid	other	SF11285_2	10
1712	ACGCCGACAGGTCCAC-1_2	aneuploid	other	SF11285_2	4
1714	ACGCCGACAGTATCTG-1_1	diploid	macrophages	SF11285_1	5
1715	ACGCCGACAGTTCATG-1_1	diploid	other	SF11285_1	1
1717	ACGCCGACATCACGTA-1_1	diploid	other	SF11285_1	4
1720	ACGCCGACATGGAATA-1_2	aneuploid	other	SF11285_2	9
1721	ACGCCGACATGGTCTA-1_2	aneuploid	other	SF11285_2	0
1723	ACGCCGAGTAAGTGGC-1_2	diploid	other	SF11285_2	2
1725	ACGCCGAGTCCAGTAT-1_1	diploid	other	SF11285_1	4
1727	ACGCCGAGTCCGCTGA-1_1	diploid	oligodendrocytes	SF11285_1	3
1729	ACGCCGAGTGGAAAGA-1_2	aneuploid	other	SF11285_2	10
1732	ACGCCGAGTGGTAACG-1_2	aneuploid	other	SF11285_2	8
1734	ACGCCGATCCAAACTG-1_1	diploid	other	SF11285_1	2
1735	ACGCCGATCCAGGGCT-1_2	aneuploid	other	SF11285_2	10
1738	ACGCCGATCCGAAGAG-1_1	diploid	other	SF11285_1	1
1739	ACGCCGATCTGAAAGA-1_1	diploid	Pericyte_endothelial	SF11285_1	12
1741	ACGGAGAAGCAATATG-1_1	diploid	oligodendrocytes	SF11285_1	3
1744	ACGGAGAAGCACCGTC-1_1	diploid	other	SF11285_1	1
1746	ACGGAGAAGCTGTTCA-1_1	diploid	macrophages	SF11285_1	5
1747	ACGGAGAAGTACCGGA-1_1	diploid	other	SF11285_1	1
1749	ACGGAGAAGTTGAGAT-1_1	diploid	other	SF11285_1	1
1752	ACGGAGACAACGATGG-1_2	diploid	other	SF11285_2	2
1754	ACGGAGACAATGGATA-1_2	aneuploid	other	SF11285_2	2
1755	ACGGAGACACAACTGT-1_2	aneuploid	other	SF11285_2	4
1758	ACGGAGACACAGCGTC-1_1	diploid	other	SF11285_1	9
1760	ACGGAGACACCGGAAA-1_1	diploid	other	SF11285_1	4
1761	ACGGAGACACGAGGTA-1_2	aneuploid	other	SF11285_2	8
1763	ACGGAGACACGCATCG-1_1	diploid	other	SF11285_1	1
1766	ACGGAGACAGACAGGT-1_1	diploid	macrophages	SF11285_1	5
1768	ACGGAGACAGTAAGCG-1_1	diploid	other	SF11285_1	4
1770	ACGGAGACATATGGTC-1_2	diploid	other	SF11285_2	10
1772	ACGGAGACATCCGGGT-1_1	diploid	other	SF11285_1	6
1773	ACGGAGACATCCTAGA-1_2	aneuploid	other	SF11285_2	4
1776	ACGGAGAGTATAGGTA-1_2	aneuploid	other	SF11285_2	9
1778	ACGGAGAGTATTAGCC-1_2	diploid	other	SF11285_2	7
1780	ACGGAGAGTGACTCAT-1_2	aneuploid	other	SF11285_2	9
1781	ACGGAGAGTTCGGGCT-1_1	diploid	other	SF11285_1	11
1784	ACGGAGAGTTCGTCTC-1_1	diploid	other	SF11285_1	2
1786	ACGGAGAGTTGATTGC-1_1	diploid	macrophages	SF11285_1	5
1788	ACGGAGATCAGAGACG-1_2	diploid	T_cells	SF11285_2	13
1790	ACGGAGATCATACGGT-1_1	diploid	oligodendrocytes	SF11285_1	3
1792	ACGGAGATCATTATCC-1_2	diploid	oligodendrocytes	SF11285_2	3
1794	ACGGAGATCCACTGGG-1_1	diploid	macrophages	SF11285_1	5
1795	ACGGAGATCGATGAGG-1_2	aneuploid	other	SF11285_2	4
1798	ACGGAGATCGCATGAT-1_2	aneuploid	other	SF11285_2	0
1800	ACGGAGATCGGCGCTA-1_1	diploid	other	SF11285_1	2
1802	ACGGAGATCTGGTATG-1_1	diploid	other	SF11285_1	2
1803	ACGGCCAAGAAGAAGC-1_2	aneuploid	other	SF11285_2	0
1806	ACGGCCAAGACCCACC-1_1	diploid	other	SF11285_1	0
1808	ACGGCCAAGACTCGGA-1_2	diploid	oligodendrocytes	SF11285_2	3
1810	ACGGCCAAGTCCATAC-1_2	aneuploid	other	SF11285_2	4
1812	ACGGCCAAGTCTTGCA-1_1	diploid	other	SF11285_1	4
1813	ACGGCCACAACGCACC-1_2	diploid	other	SF11285_2	10
1815	ACGGCCACAATCTACG-1_1	diploid	macrophages	SF11285_1	5
1818	ACGGCCACAATGTAAG-1_1	diploid	other	SF11285_1	8
1819	ACGGCCACACCCAGTG-1_2	diploid	oligodendrocytes	SF11285_2	3
1821	ACGGCCACACGAAATA-1_2	diploid	T_cells	SF11285_2	13
1823	ACGGCCACAGCTCCGA-1_2	aneuploid	other	SF11285_2	8
1826	ACGGCCACAGTGACAG-1_1	diploid	other	SF11285_1	7
1828	ACGGCCACATCGGAAG-1_2	aneuploid	other	SF11285_2	6
1830	ACGGCCACATGCTGGC-1_1	diploid	other	SF11285_1	1
1831	ACGGCCACATTACGAC-1_1	diploid	other	SF11285_1	6
1834	ACGGCCAGTCTCACCT-1_1	diploid	other	SF11285_1	0
1835	ACGGCCAGTTAAGTAG-1_2	diploid	macrophages	SF11285_2	5
1838	ACGGCCAGTTATGCGT-1_2	aneuploid	other	SF11285_2	4
1840	ACGGCCAGTTTGACAC-1_2	aneuploid	other	SF11285_2	7
1841	ACGGCCATCACCCGAG-1_2	aneuploid	other	SF11285_2	4
1844	ACGGCCATCACCTCGT-1_1	diploid	other	SF11285_1	1
1846	ACGGCCATCCTTGACC-1_1	diploid	other	SF11285_1	4
1848	ACGGCCATCTGTCCGT-1_1	diploid	other	SF11285_1	4
1849	ACGGGCTAGAATTCCC-1_2	diploid	oligodendrocytes	SF11285_2	3
1852	ACGGGCTAGACGCTTT-1_1	diploid	other	SF11285_1	0
1854	ACGGGCTAGAGTCTGG-1_1	diploid	other	SF11285_1	1
1856	ACGGGCTAGCGTAATA-1_2	aneuploid	other	SF11285_2	10
1858	ACGGGCTAGGGTATCG-1_1	diploid	other	SF11285_1	2
1859	ACGGGCTAGGGTGTTG-1_2	aneuploid	other	SF11285_2	10
1861	ACGGGCTAGTGAAGTT-1_2	diploid	oligodendrocytes	SF11285_2	3
1863	ACGGGCTCACTGTCGG-1_2	diploid	other	SF11285_2	2
1865	ACGGGCTCAGATGGCA-1_2	aneuploid	other	SF11285_2	9
1867	ACGGGCTGTAACGACG-1_2	aneuploid	other	SF11285_2	9
1870	ACGGGCTGTCGAAAGC-1_1	diploid	other	SF11285_1	6
1872	ACGGGCTGTTGAGTTC-1_2	diploid	other	SF11285_2	7
1873	ACGGGCTTCAACACAC-1_2	aneuploid	other	SF11285_2	2
1876	ACGGGCTTCAGATAAG-1_2	aneuploid	other	SF11285_2	2
1877	ACGGGCTTCCAGATCA-1_1	diploid	oligodendrocytes	SF11285_1	3
1879	ACGGGCTTCCTTGCCA-1_2	aneuploid	other	SF11285_2	8
1882	ACGGGCTTCGCATGAT-1_1	diploid	other	SF11285_1	6
1884	ACGGGCTTCGTTACAG-1_1	diploid	other	SF11285_1	2
1885	ACGGGCTTCTAACGGT-1_2	aneuploid	other	SF11285_2	0
1888	ACGGGCTTCTATCCCG-1_1	diploid	other	SF11285_1	2
1889	ACGGGTCAGAACTGTA-1_1	diploid	other	SF11285_1	9
1892	ACGGGTCAGAAGGTGA-1_1	diploid	other	SF11285_1	2
1894	ACGGGTCAGGCCCTCA-1_2	aneuploid	other	SF11285_2	8
1896	ACGGGTCAGGGCTTGA-1_2	diploid	other	SF11285_2	10
1897	ACGGGTCAGTGGGATC-1_1	diploid	oligodendrocytes	SF11285_1	3
1899	ACGGGTCCAAGTACCT-1_2	aneuploid	other	SF11285_2	7
1901	ACGGGTCCAATAGCGG-1_1	diploid	macrophages	SF11285_1	5
1904	ACGGGTCCACATCCAA-1_2	aneuploid	other	SF11285_2	2
1905	ACGGGTCCACATTTCT-1_2	aneuploid	other	SF11285_2	4
1907	ACGGGTCCACGGATAG-1_1	diploid	other	SF11285_1	6
1910	ACGGGTCCATGCCCGA-1_2	aneuploid	other	SF11285_2	7
1912	ACGGGTCCATTTCAGG-1_1	diploid	other	SF11285_1	7
1914	ACGGGTCGTAAATGAC-1_2	diploid	T_cells	SF11285_2	13
1915	ACGGGTCGTCCGAAGA-1_1	diploid	other	SF11285_1	7
1917	ACGGGTCGTCGAACAG-1_1	diploid	macrophages	SF11285_1	5
1919	ACGGGTCGTTGGACCC-1_1	diploid	other	SF11285_1	1
1921	ACGGGTCTCACCATAG-1_2	aneuploid	other	SF11285_2	0
1924	ACGGGTCTCAGCTCGG-1_1	diploid	other	SF11285_1	7
1925	ACGGGTCTCCAGAAGG-1_1	diploid	other	SF11285_1	7
1928	ACGGGTCTCCCGGATG-1_2	aneuploid	other	SF11285_2	8
1930	ACGGGTCTCCGTTGCT-1_1	diploid	other	SF11285_1	1
1932	ACGGGTCTCTGTCTCG-1_2	diploid	Pericyte_endothelial	SF11285_2	12
1934	ACGTCAAAGAAACCGC-1_1	diploid	other	SF11285_1	4
1935	ACGTCAAAGACGCACA-1_2	aneuploid	other	SF11285_2	0
1938	ACGTCAAAGAGACGAA-1_1	diploid	other	SF11285_1	8
1939	ACGTCAAAGAGCTGCA-1_1	diploid	other	SF11285_1	6
1942	ACGTCAAAGAGTAATC-1_1	diploid	other	SF11285_1	7
1943	ACGTCAAAGATGTTAG-1_2	aneuploid	other	SF11285_2	7
1946	ACGTCAAAGCCATCGC-1_1	diploid	other	SF11285_1	4
1947	ACGTCAAAGCGTGAAC-1_2	diploid	T_cells	SF11285_2	13
1950	ACGTCAAAGGGTATCG-1_1	diploid	other	SF11285_1	6
1952	ACGTCAACAATGGTCT-1_1	diploid	macrophages	SF11285_1	5
1954	ACGTCAACACGGCTAC-1_2	aneuploid	other	SF11285_2	0
1956	ACGTCAACACTGTGTA-1_2	diploid	other	SF11285_2	7
1958	ACGTCAACAGCGTCCA-1_2	aneuploid	other	SF11285_2	0
1960	ACGTCAACATGCAACT-1_2	aneuploid	other	SF11285_2	10
1962	ACGTCAAGTAGAGGAA-1_1	diploid	other	SF11285_1	1
1964	ACGTCAAGTATAATGG-1_1	diploid	other	SF11285_1	4
1966	ACGTCAAGTCATATGC-1_2	aneuploid	other	SF11285_2	9
1968	ACGTCAAGTTAAGGGC-1_1	diploid	other	SF11285_1	1
1970	ACGTCAATCACCTTAT-1_2	diploid	other	SF11285_2	7
1972	ACGTCAATCCAGTATG-1_1	diploid	other	SF11285_1	11
1973	ACGTCAATCCTTGCCA-1_1	diploid	oligodendrocytes	SF11285_1	3
1976	ACGTCAATCGGACAAG-1_1	diploid	other	SF11285_1	6
1978	ACGTCAATCGGTTCGG-1_2	diploid	macrophages	SF11285_2	5
1980	ACGTCAATCGTCTGCT-1_1	diploid	other	SF11285_1	1
1981	ACGTCAATCTTCATGT-1_2	diploid	other	SF11285_2	2
1984	ACGTCAATCTTGACGA-1_1	diploid	other	SF11285_1	0
1985	ACTATCTAGATATGGT-1_2	aneuploid	other	SF11285_2	2
1987	ACTATCTAGTGCAAGC-1_1	diploid	other	SF11285_1	4
1989	ACTATCTCAAGCCATT-1_2	aneuploid	other	SF11285_2	2
1992	ACTATCTCAATCCGAT-1_1	diploid	other	SF11285_1	1
1993	ACTATCTCAATGGACG-1_2	diploid	macrophages	SF11285_2	5
1996	ACTATCTCAGGATTGG-1_1	diploid	other	SF11285_1	1
1998	ACTATCTCATGCCCGA-1_1	diploid	other	SF11285_1	1
2000	ACTATCTGTAATAGCA-1_1	diploid	oligodendrocytes	SF11285_1	3
2001	ACTATCTGTACACCGC-1_2	aneuploid	other	SF11285_2	0
2004	ACTATCTGTGGCAAAC-1_1	diploid	other	SF11285_1	8
2006	ACTATCTGTGGTTTCA-1_1	diploid	other	SF11285_1	11
2008	ACTATCTGTTCACCTC-1_1	diploid	other	SF11285_1	0
2010	ACTATCTGTTCGTCTC-1_1	diploid	other	SF11285_1	7
2011	ACTATCTGTTGCCTCT-1_1	diploid	other	SF11285_1	1
2014	ACTATCTGTTGGGACA-1_1	diploid	other	SF11285_1	1
2016	ACTATCTTCAAACCGT-1_1	diploid	other	SF11285_1	9
2017	ACTATCTTCGCAAGCC-1_2	aneuploid	other	SF11285_2	0
2020	ACTATCTTCGGTTCGG-1_2	aneuploid	other	SF11285_2	0
2022	ACTATCTTCTCACATT-1_1	diploid	other	SF11285_1	1
2023	ACTATCTTCTCCTATA-1_1	diploid	other	SF11285_1	6
2026	ACTATCTTCTGGGCCA-1_2	aneuploid	other	SF11285_2	8
2028	ACTATCTTCTTGAGAC-1_1	diploid	other	SF11285_1	9
2030	ACTGAACAGCGGCTTC-1_1	diploid	macrophages	SF11285_1	5
2031	ACTGAACAGCGTTCCG-1_1	diploid	other	SF11285_1	8
2033	ACTGAACAGGACATTA-1_1	diploid	macrophages	SF11285_1	5
2036	ACTGAACAGGCTAGCA-1_1	diploid	other	SF11285_1	4
2038	ACTGAACAGGTGTTAA-1_1	diploid	other	SF11285_1	11
2039	ACTGAACAGTAATCCC-1_2	aneuploid	other	SF11285_2	0
2041	ACTGAACCAAAGTGCG-1_1	diploid	other	SF11285_1	6
2043	ACTGAACCAATGCCAT-1_1	diploid	oligodendrocytes	SF11285_1	3
2046	ACTGAACCACCACGTG-1_1	diploid	other	SF11285_1	6
2048	ACTGAACCACCGTTGG-1_1	diploid	other	SF11285_1	1
2049	ACTGAACCACTGTCGG-1_1	diploid	other	SF11285_1	2
2051	ACTGAACCAGCGTCCA-1_2	aneuploid	other	SF11285_2	0
2053	ACTGAACCATGCCACG-1_1	diploid	other	SF11285_1	1
2055	ACTGAACGTACCGCTG-1_1	diploid	oligodendrocytes	SF11285_1	3
2058	ACTGAACGTAGTGAAT-1_2	aneuploid	other	SF11285_2	0
2060	ACTGAACGTCCCGACA-1_2	diploid	macrophages	SF11285_2	5
2061	ACTGAACGTGATAAGT-1_1	diploid	other	SF11285_1	6
2064	ACTGAACGTGTCGCTG-1_1	diploid	macrophages	SF11285_1	5
2065	ACTGAACGTGTGACCC-1_2	diploid	other	SF11285_2	2
2067	ACTGAACGTTTCGCTC-1_1	diploid	other	SF11285_1	6
2069	ACTGAACTCACGCATA-1_2	aneuploid	other	SF11285_2	8
2071	ACTGAACTCAGCTCTC-1_1	diploid	other	SF11285_1	1
2073	ACTGAACTCGGAAATA-1_2	aneuploid	other	SF11285_2	10
2075	ACTGAACTCGTTTAGG-1_1	diploid	other	SF11285_1	0
2077	ACTGAACTCTATCCTA-1_2	aneuploid	other	SF11285_2	9
2080	ACTGAGTAGGATGTAT-1_2	diploid	other	SF11285_2	2
2082	ACTGAGTAGGCGACAT-1_2	diploid	oligodendrocytes	SF11285_2	3
2083	ACTGAGTCAAGTAATG-1_2	aneuploid	other	SF11285_2	2
2085	ACTGAGTCACAACGTT-1_2	aneuploid	other	SF11285_2	0
2088	ACTGAGTCACAGTCGC-1_1	diploid	oligodendrocytes	SF11285_1	3
2089	ACTGAGTCACGTAAGG-1_2	diploid	other	SF11285_2	11
2091	ACTGAGTCAGCCACCA-1_1	diploid	other	SF11285_1	4
2093	ACTGAGTCAGCTCCGA-1_1	diploid	other	SF11285_1	1
2096	ACTGAGTCAGTTTACG-1_2	aneuploid	other	SF11285_2	10
2097	ACTGAGTCATAGTAAG-1_1	diploid	oligodendrocytes	SF11285_1	3
2100	ACTGAGTCATCGGACC-1_2	aneuploid	other	SF11285_2	7
2102	ACTGAGTCATCTACGA-1_1	diploid	other	SF11285_1	1
2103	ACTGAGTCATGCGCAC-1_1	diploid	other	SF11285_1	6
2106	ACTGAGTGTACCTACA-1_2	diploid	other	SF11285_2	10
2107	ACTGAGTGTCAGATAA-1_2	aneuploid	other	SF11285_2	10
2110	ACTGAGTGTCTGGTCG-1_2	aneuploid	other	SF11285_2	0
2111	ACTGAGTGTTGTGGCC-1_1	diploid	other	SF11285_1	1
2113	ACTGAGTTCATCGCTC-1_1	diploid	macrophages	SF11285_1	5
2115	ACTGAGTTCCTAGAAC-1_1	diploid	other	SF11285_1	1
2118	ACTGAGTTCGTAGGTT-1_1	diploid	other	SF11285_1	6
2119	ACTGAGTTCTCGGACG-1_1	diploid	other	SF11285_1	6
2121	ACTGAGTTCTGTGCAA-1_2	aneuploid	other	SF11285_2	7
2124	ACTGATGAGATGGCGT-1_2	diploid	macrophages	SF11285_2	14
2125	ACTGATGAGCACCGTC-1_1	diploid	Pericyte_endothelial	SF11285_1	12
2127	ACTGATGAGGGTATCG-1_2	diploid	macrophages	SF11285_2	5
2129	ACTGATGAGGTGCTAG-1_2	aneuploid	other	SF11285_2	10
2132	ACTGATGAGTGTTGAA-1_2	aneuploid	other	SF11285_2	2
2133	ACTGATGCAAACCCAT-1_1	diploid	other	SF11285_1	1
2135	ACTGATGCAAATACAG-1_2	aneuploid	other	SF11285_2	0
2138	ACTGATGCAAGCCGCT-1_1	diploid	other	SF11285_1	9
2140	ACTGATGCACAACTGT-1_2	aneuploid	other	SF11285_2	10
2141	ACTGATGCACAGCCCA-1_1	diploid	other	SF11285_1	7
2144	ACTGATGCACCCATGG-1_2	aneuploid	other	SF11285_2	0
2145	ACTGATGCAGCTGTAT-1_1	diploid	other	SF11285_1	4
2148	ACTGATGCATATACCG-1_2	aneuploid	other	SF11285_2	2
2149	ACTGATGCATCAGTAC-1_1	diploid	other	SF11285_1	6
2152	ACTGATGCATCCGGGT-1_2	diploid	other	SF11285_2	7
2154	ACTGATGGTAAATGAC-1_2	diploid	macrophages	SF11285_2	5
2156	ACTGATGGTAATTGGA-1_1	diploid	oligodendrocytes	SF11285_1	3
2158	ACTGATGGTAGAGTGC-1_2	aneuploid	other	SF11285_2	10
2159	ACTGATGGTCACCCAG-1_2	aneuploid	other	SF11285_2	4
2161	ACTGATGGTCACCTAA-1_1	diploid	other	SF11285_1	0
2164	ACTGATGGTCCGTCAG-1_2	diploid	macrophages	SF11285_2	5
2165	ACTGATGGTGGCCCTA-1_1	diploid	other	SF11285_1	6
2168	ACTGATGGTTAGAACA-1_2	diploid	oligodendrocytes	SF11285_2	3
2170	ACTGATGTCACCTCGT-1_2	diploid	other	SF11285_2	10
2172	ACTGATGTCACCTTAT-1_2	diploid	macrophages	SF11285_2	5
2173	ACTGATGTCAGAAATG-1_1	diploid	macrophages	SF11285_1	5
2175	ACTGATGTCAGCTGGC-1_1	diploid	other	SF11285_1	1
2178	ACTGCTCAGCGTGAGT-1_1	diploid	other	SF11285_1	4
2180	ACTGCTCAGTGCGATG-1_1	diploid	other	SF11285_1	2
2181	ACTGCTCAGTGTACCT-1_1	diploid	other	SF11285_1	4
2183	ACTGCTCCAAGCTGTT-1_1	diploid	other	SF11285_1	6
2186	ACTGCTCCACTGTTAG-1_2	aneuploid	other	SF11285_2	0
2188	ACTGCTCCAGTCGTGC-1_1	diploid	macrophages	SF11285_1	5
2190	ACTGCTCCAGTTTACG-1_1	diploid	other	SF11285_1	2
2192	ACTGCTCCATAGGATA-1_2	aneuploid	other	SF11285_2	0
2193	ACTGCTCCATTAACCG-1_2	aneuploid	other	SF11285_2	9
2195	ACTGCTCGTAAATACG-1_1	diploid	other	SF11285_1	6
2198	ACTGCTCGTAAATGTG-1_2	aneuploid	other	SF11285_2	0
2199	ACTGCTCGTAAGTAGT-1_2	diploid	Pericyte_endothelial	SF11285_2	12
2201	ACTGCTCGTACTTAGC-1_1	diploid	other	SF11285_1	2
2204	ACTGCTCGTATTCTCT-1_1	diploid	other	SF11285_1	0
2206	ACTGCTCGTCTCCATC-1_2	aneuploid	other	SF11285_2	8
2208	ACTGCTCGTCTCTTAT-1_2	diploid	other	SF11285_2	2
2209	ACTGCTCGTCTTGCGG-1_2	diploid	other	SF11285_2	2
2212	ACTGCTCGTGTTCTTT-1_2	aneuploid	other	SF11285_2	10
2214	ACTGCTCGTTAAGGGC-1_1	diploid	other	SF11285_1	0
2215	ACTGCTCGTTAGTGGG-1_2	diploid	oligodendrocytes	SF11285_2	3
2217	ACTGCTCGTTTGTTTC-1_1	diploid	other	SF11285_1	0
2220	ACTGCTCTCACGATGT-1_2	diploid	oligodendrocytes	SF11285_2	3
2221	ACTGCTCTCCAGAGGA-1_2	diploid	other	SF11285_2	2
2223	ACTGCTCTCCTAGTGA-1_1	diploid	other	SF11285_1	1
2226	ACTGCTCTCTCGGACG-1_1	diploid	other	SF11285_1	10
2228	ACTGCTCTCTTACCTA-1_1	diploid	other	SF11285_1	6
2229	ACTGCTCTCTTACCTA-1_2	aneuploid	other	SF11285_2	9
2231	ACTGTCCAGACTAAGT-1_1	diploid	other	SF11285_1	1
2233	ACTGTCCAGAGGTTAT-1_1	diploid	other	SF11285_1	2
2235	ACTGTCCAGGTGCACA-1_2	aneuploid	other	SF11285_2	0
2238	ACTGTCCCAAGCTGGA-1_1	diploid	oligodendrocytes	SF11285_1	3
2240	ACTGTCCCAATCAGAA-1_2	aneuploid	other	SF11285_2	4
2241	ACTGTCCCATCACGTA-1_2	aneuploid	other	SF11285_2	9
2243	ACTGTCCGTACAAGTA-1_2	diploid	Pericyte_endothelial	SF11285_2	12
2246	ACTGTCCGTCGCTTCT-1_1	diploid	macrophages	SF11285_1	5
2248	ACTGTCCGTGTGGCTC-1_1	diploid	other	SF11285_1	1
2249	ACTGTCCGTTGTGGAG-1_2	aneuploid	other	SF11285_2	7
2251	ACTGTCCTCAATAAGG-1_1	diploid	other	SF11285_1	8
2253	ACTGTCCTCAGTCAGT-1_2	aneuploid	other	SF11285_2	9
2256	ACTGTCCTCCCGGATG-1_1	diploid	oligodendrocytes	SF11285_1	3
2257	ACTGTCCTCCTGTACC-1_2	aneuploid	other	SF11285_2	9
2260	ACTGTCCTCCTTCAAT-1_2	diploid	other	SF11285_2	2
2262	ACTGTCCTCGAGGTAG-1_1	diploid	other	SF11285_1	11
2263	ACTGTCCTCTGCGTAA-1_2	aneuploid	other	SF11285_2	4
2266	ACTTACTAGAATTCCC-1_1	diploid	other	SF11285_1	6
2267	ACTTACTAGCATCATC-1_2	aneuploid	other	SF11285_2	9
2269	ACTTACTAGCCACCTG-1_1	diploid	other	SF11285_1	0
2271	ACTTACTAGCGAAGGG-1_2	aneuploid	other	SF11285_2	0
2273	ACTTACTAGTATCTCG-1_1	diploid	macrophages	SF11285_1	5
2276	ACTTACTAGTGTTTGC-1_1	diploid	macrophages	SF11285_1	5
2278	ACTTACTCAAGTCATC-1_1	diploid	other	SF11285_1	2
2279	ACTTACTCAAGTCTAC-1_1	diploid	other	SF11285_1	1
2281	ACTTACTCACAACTGT-1_2	aneuploid	other	SF11285_2	8
2284	ACTTACTCACCATCCT-1_2	aneuploid	other	SF11285_2	2
2286	ACTTACTCAGAGCCAA-1_2	aneuploid	other	SF11285_2	0
2287	ACTTACTCAGTTCATG-1_1	diploid	other	SF11285_1	4
2290	ACTTACTCATAACCTG-1_1	diploid	other	SF11285_1	2
2292	ACTTACTCATGGTCAT-1_1	diploid	other	SF11285_1	1
2294	ACTTACTCATTACCTT-1_2	aneuploid	other	SF11285_2	4
2296	ACTTACTGTCCAACTA-1_1	diploid	other	SF11285_1	8
2297	ACTTACTGTCTAAAGA-1_2	diploid	other	SF11285_2	2
2299	ACTTACTGTGTAACGG-1_1	diploid	other	SF11285_1	1
2302	ACTTACTGTTTGTTGG-1_1	diploid	other	SF11285_1	6
2304	ACTTACTTCAAAGTAG-1_2	aneuploid	other	SF11285_2	4
2306	ACTTACTTCAACGCTA-1_1	diploid	other	SF11285_1	4
2308	ACTTACTTCACTCTTA-1_1	diploid	other	SF11285_1	1
2309	ACTTACTTCCACGTTC-1_2	aneuploid	macrophages	SF11285_2	5
2312	ACTTACTTCCGTACAA-1_2	diploid	other	SF11285_2	7
2313	ACTTACTTCCTAGAAC-1_1	diploid	other	SF11285_1	9
2315	ACTTACTTCGGGAGTA-1_2	aneuploid	other	SF11285_2	9
2317	ACTTACTTCTCACATT-1_2	aneuploid	other	SF11285_2	0
2319	ACTTACTTCTCCTATA-1_1	diploid	other	SF11285_1	2
2322	ACTTGTTAGAATCTCC-1_1	diploid	other	SF11285_1	4
2324	ACTTGTTAGACAGGCT-1_2	aneuploid	other	SF11285_2	8
2326	ACTTGTTAGACGCAAC-1_2	diploid	other	SF11285_2	0
2328	ACTTGTTAGTCAAGGC-1_2	diploid	other	SF11285_2	10
2330	ACTTGTTAGTGTCCAT-1_2	aneuploid	other	SF11285_2	2
2332	ACTTGTTCACATGACT-1_2	diploid	oligodendrocytes	SF11285_2	3
2334	ACTTGTTCACGACGAA-1_2	aneuploid	other	SF11285_2	0
2336	ACTTGTTCACGAGAGT-1_2	diploid	Pericyte_endothelial	SF11285_2	12
2338	ACTTGTTCATCACGTA-1_1	diploid	other	SF11285_1	7
2340	ACTTGTTCATCACGTA-1_2	aneuploid	other	SF11285_2	0
2341	ACTTGTTCATCTACGA-1_1	diploid	other	SF11285_1	7
2343	ACTTGTTCATGCAATC-1_2	aneuploid	other	SF11285_2	4
2345	ACTTGTTGTAAATGTG-1_1	diploid	oligodendrocytes	SF11285_1	3
2348	ACTTGTTGTCCTCTTG-1_1	diploid	other	SF11285_1	1
2350	ACTTGTTGTCGAACAG-1_1	diploid	macrophages	SF11285_1	5
2352	ACTTGTTGTTAAAGAC-1_1	diploid	other	SF11285_1	7
2353	ACTTGTTGTTACGGAG-1_2	aneuploid	other	SF11285_2	7
2355	ACTTGTTGTTGGACCC-1_2	aneuploid	other	SF11285_2	7
2357	ACTTGTTTCACCTTAT-1_2	diploid	other	SF11285_2	7
2360	ACTTGTTTCGCCAGCA-1_1	diploid	other	SF11285_1	6
2362	ACTTTCAAGAAACGCC-1_1	diploid	other	SF11285_1	1
2364	ACTTTCAAGATCCCGC-1_1	diploid	other	SF11285_1	4
2366	ACTTTCAAGGCTATCT-1_1	diploid	other	SF11285_1	1
2368	ACTTTCAAGGGCTTCC-1_1	diploid	macrophages	SF11285_1	5
2369	ACTTTCAAGGGCTTCC-1_2	aneuploid	other	SF11285_2	4
2371	ACTTTCAAGTATGACA-1_2	aneuploid	other	SF11285_2	0
2373	ACTTTCACACGGTTTA-1_1	diploid	other	SF11285_1	6
2375	ACTTTCACAGGACCCT-1_1	diploid	other	SF11285_1	0
2378	ACTTTCACAGTCTTCC-1_1	diploid	other	SF11285_1	1
2379	ACTTTCACATACAGCT-1_2	diploid	Pericyte_endothelial	SF11285_2	12
2382	ACTTTCACATCGGGTC-1_1	diploid	other	SF11285_1	6
2384	ACTTTCAGTAAGTGTA-1_2	aneuploid	other	SF11285_2	0
2386	ACTTTCAGTACACCGC-1_2	diploid	oligodendrocytes	SF11285_2	3
2387	ACTTTCAGTGCTGTAT-1_1	diploid	other	SF11285_1	7
2389	ACTTTCATCAACACGT-1_1	diploid	other	SF11285_1	2
2392	ACTTTCATCATCATTC-1_1	diploid	macrophages	SF11285_1	5
2393	ACTTTCATCCTCTAGC-1_2	aneuploid	other	SF11285_2	2
2396	ACTTTCATCGGCGGTT-1_2	diploid	other	SF11285_2	10
2398	ACTTTCATCGTGGGAA-1_2	diploid	oligodendrocytes	SF11285_2	3
2400	ACTTTCATCTGGGCCA-1_1	diploid	other	SF11285_1	6
2402	ACTTTCATCTGGTATG-1_1	diploid	other	SF11285_1	1
2403	AGAATAGAGACTAGAT-1_1	diploid	other	SF11285_1	1
2406	AGAATAGAGATCTGAA-1_1	diploid	other	SF11285_1	1
2408	AGAATAGAGCCCGAAA-1_1	diploid	other	SF11285_1	1
2409	AGAATAGAGGAGTTTA-1_2	aneuploid	other	SF11285_2	9
2412	AGAATAGAGGGTGTGT-1_1	diploid	other	SF11285_1	6
2414	AGAATAGAGTCCATAC-1_2	diploid	other	SF11285_2	2
2415	AGAATAGAGTGACATA-1_2	aneuploid	other	SF11285_2	0
2417	AGAATAGCAAGCCCAC-1_1	diploid	other	SF11285_1	1
2419	AGAATAGCACGGATAG-1_2	diploid	other	SF11285_2	6
2421	AGAATAGCAGCTGGCT-1_1	diploid	oligodendrocytes	SF11285_1	3
2424	AGAATAGCAGGTGGAT-1_1	diploid	other	SF11285_1	4
2426	AGAATAGGTAAGGATT-1_2	aneuploid	other	SF11285_2	7
2428	AGAATAGGTAGCGATG-1_1	diploid	other	SF11285_1	8
2429	AGAATAGTCGCATGAT-1_1	diploid	other	SF11285_1	1
2431	AGAATAGTCGCTTAGA-1_1	diploid	macrophages	SF11285_1	5
2434	AGAATAGTCGGATGGA-1_2	diploid	other	SF11285_2	2
2436	AGAATAGTCGTAGGAG-1_1	diploid	other	SF11285_1	1
2438	AGAATAGTCGTTTGCC-1_1	diploid	other	SF11285_1	1
2439	AGAATAGTCTACCAGA-1_2	aneuploid	other	SF11285_2	0
2442	AGAATAGTCTGTCCGT-1_2	diploid	oligodendrocytes	SF11285_2	3
2444	AGACGTTAGACTCGGA-1_2	aneuploid	other	SF11285_2	2
2445	AGACGTTAGATATGCA-1_2	aneuploid	other	SF11285_2	9
2448	AGACGTTAGGGCTTCC-1_1	diploid	other	SF11285_1	7
2450	AGACGTTAGGTGGGTT-1_2	aneuploid	other	SF11285_2	4
2451	AGACGTTCACGGATAG-1_1	diploid	other	SF11285_1	8
2453	AGACGTTCAGGTCTCG-1_2	aneuploid	other	SF11285_2	4
2455	AGACGTTCATGTCCTC-1_2	aneuploid	other	SF11285_2	4
2458	AGACGTTGTAAATGTG-1_1	diploid	other	SF11285_1	1
2460	AGACGTTGTCCGAGTC-1_1	diploid	other	SF11285_1	6
2461	AGACGTTGTTGTCTTT-1_2	aneuploid	other	SF11285_2	9
2464	AGACGTTTCAGCGACC-1_1	diploid	macrophages	SF11285_1	5
2465	AGACGTTTCAGTCAGT-1_2	diploid	other	SF11285_2	2
2467	AGACGTTTCATAAAGG-1_1	diploid	other	SF11285_1	1
2470	AGACGTTTCTTCATGT-1_2	aneuploid	other	SF11285_2	7
2472	AGAGCGAAGACGCAAC-1_2	diploid	other	SF11285_2	2
2474	AGAGCGAAGAGCAATT-1_2	diploid	other	SF11285_2	0
2476	AGAGCGAAGCCACTAT-1_2	aneuploid	other	SF11285_2	9
2477	AGAGCGAAGGAGTACC-1_1	diploid	macrophages	SF11285_1	5
2479	AGAGCGAAGGAGTAGA-1_2	diploid	other	SF11285_2	2
2481	AGAGCGAAGGGTGTGT-1_2	aneuploid	other	SF11285_2	10
2484	AGAGCGAAGTGTTAGA-1_2	aneuploid	other	SF11285_2	10
2486	AGAGCGAAGTTATCGC-1_2	aneuploid	other	SF11285_2	10
2488	AGAGCGACAAAGGTGC-1_1	diploid	macrophages	SF11285_1	5
2490	AGAGCGACAATGAAAC-1_1	diploid	oligodendrocytes	SF11285_1	3
2492	AGAGCGACACCAGCAC-1_2	aneuploid	other	SF11285_2	9
2493	AGAGCGACACCATCCT-1_2	aneuploid	other	SF11285_2	9
2496	AGAGCGACATCGGACC-1_2	aneuploid	other	SF11285_2	9
2498	AGAGCGAGTCATCCCT-1_2	aneuploid	other	SF11285_2	9
2499	AGAGCGAGTTGATTGC-1_1	diploid	other	SF11285_1	1
2501	AGAGCGATCACGCGGT-1_1	diploid	other	SF11285_1	0
2504	AGAGCGATCATCTGTT-1_1	diploid	other	SF11285_1	0
2505	AGAGCGATCCACTGGG-1_2	diploid	other	SF11285_2	2
2508	AGAGCGATCCGAACGC-1_2	diploid	oligodendrocytes	SF11285_2	3
2510	AGAGCGATCCGGCACA-1_2	aneuploid	other	SF11285_2	0
2512	AGAGCGATCCTCCTAG-1_2	diploid	other	SF11285_2	2
2514	AGAGCGATCCTGCTTG-1_2	aneuploid	other	SF11285_2	2
2515	AGAGCGATCTACCTGC-1_1	diploid	other	SF11285_1	6
2518	AGAGCGATCTGAGGGA-1_2	diploid	other	SF11285_2	2
2519	AGAGCTTAGAATTCCC-1_1	diploid	other	SF11285_1	0
2522	AGAGCTTAGATGTGGC-1_2	aneuploid	other	SF11285_2	0
2523	AGAGCTTAGCCAGTTT-1_1	diploid	other	SF11285_1	6
2525	AGAGCTTAGCGCCTCA-1_2	aneuploid	other	SF11285_2	9
2528	AGAGCTTAGCGTAATA-1_1	diploid	macrophages	SF11285_1	5
2529	AGAGCTTAGGCCCGTT-1_1	diploid	other	SF11285_1	1
2531	AGAGCTTAGTACGACG-1_1	diploid	other	SF11285_1	1
2533	AGAGCTTAGTCATGCT-1_2	diploid	other	SF11285_2	2
2535	AGAGCTTAGTTACGGG-1_1	diploid	other	SF11285_1	6
2538	AGAGCTTAGTTCGATC-1_2	diploid	other	SF11285_2	4
2540	AGAGCTTCAATCCGAT-1_2	aneuploid	other	SF11285_2	10
2542	AGAGCTTCAGATGGCA-1_2	aneuploid	other	SF11285_2	0
2544	AGAGCTTCAGGGTATG-1_1	diploid	other	SF11285_1	7
2545	AGAGCTTGTAGAGCTG-1_1	diploid	other	SF11285_1	4
2548	AGAGCTTGTAGAGGAA-1_1	diploid	other	SF11285_1	9
2550	AGAGCTTGTATATCCG-1_1	diploid	other	SF11285_1	6
2551	AGAGCTTGTATTAGCC-1_2	diploid	other	SF11285_2	0
2553	AGAGCTTGTTTGTGTG-1_2	aneuploid	other	SF11285_2	8
2556	AGAGCTTTCACGGTTA-1_1	diploid	oligodendrocytes	SF11285_1	3
2557	AGAGCTTTCAGCTCTC-1_2	diploid	other	SF11285_2	2
2559	AGAGCTTTCCTGTACC-1_1	diploid	other	SF11285_1	4
2562	AGAGCTTTCTAGAGTC-1_1	diploid	other	SF11285_1	9
2564	AGAGCTTTCTCGAGTA-1_1	diploid	other	SF11285_1	9
2566	AGAGTGGAGCCATCGC-1_2	diploid	Pericyte_endothelial	SF11285_2	12
2567	AGAGTGGAGCGTTGCC-1_2	aneuploid	other	SF11285_2	7
2569	AGAGTGGAGGACAGCT-1_2	aneuploid	other	SF11285_2	7
2572	AGAGTGGAGGAGTTTA-1_2	diploid	oligodendrocytes	SF11285_2	3
2573	AGAGTGGAGGCTAGAC-1_2	aneuploid	other	SF11285_2	8
2576	AGAGTGGAGGGAGTAA-1_1	diploid	other	SF11285_1	0
2578	AGAGTGGAGGGAGTAA-1_2	diploid	other	SF11285_2	2
2580	AGAGTGGAGGTGCTTT-1_1	diploid	other	SF11285_1	6
2582	AGAGTGGAGTACGATA-1_2	aneuploid	other	SF11285_2	10
2584	AGAGTGGAGTCATGCT-1_2	diploid	other	SF11285_2	10
2586	AGAGTGGAGTGTCTCA-1_1	diploid	other	SF11285_1	4
2588	AGAGTGGAGTGTTAGA-1_2	aneuploid	other	SF11285_2	4
2590	AGAGTGGCAAACGCGA-1_1	diploid	other	SF11285_1	4
2591	AGAGTGGCACGGTGTC-1_2	aneuploid	other	SF11285_2	10
2594	AGAGTGGCACGTAAGG-1_1	diploid	Pericyte_endothelial	SF11285_1	12
2595	AGAGTGGCAGACAAGC-1_2	diploid	other	SF11285_2	0
2597	AGAGTGGCAGTCTTCC-1_2	diploid	macrophages	SF11285_2	5
2600	AGAGTGGCATAGTAAG-1_2	diploid	other	SF11285_2	10
2602	AGAGTGGCATATGGTC-1_2	aneuploid	other	SF11285_2	0
2603	AGAGTGGCATTAGCCA-1_2	aneuploid	other	SF11285_2	7
2605	AGAGTGGGTCTGATTG-1_2	aneuploid	other	SF11285_2	10
2608	AGAGTGGTCGCATGAT-1_2	aneuploid	other	SF11285_2	4
2609	AGAGTGGTCGCCAGCA-1_2	aneuploid	other	SF11285_2	0
2612	AGAGTGGTCTAACTTC-1_1	diploid	other	SF11285_1	8
2613	AGATCTGAGAAACGAG-1_1	diploid	macrophages	SF11285_1	5
2616	AGATCTGAGACCACGA-1_2	diploid	oligodendrocytes	SF11285_2	3
2618	AGATCTGAGACTAGAT-1_2	aneuploid	other	SF11285_2	2
2620	AGATCTGAGAGGGATA-1_1	diploid	macrophages	SF11285_1	5
2622	AGATCTGAGCAATATG-1_2	aneuploid	other	SF11285_2	0
2624	AGATCTGAGCGATGAC-1_2	diploid	oligodendrocytes	SF11285_2	3
2626	AGATCTGAGTGATCGG-1_1	diploid	oligodendrocytes	SF11285_1	3
2628	AGATCTGCAACAACCT-1_1	diploid	other	SF11285_1	0
2629	AGATCTGCAAGGACAC-1_1	diploid	other	SF11285_1	4
2632	AGATCTGCAAGTAGTA-1_1	diploid	other	SF11285_1	6
2634	AGATCTGCAATCTGCA-1_2	diploid	macrophages	SF11285_2	5
2636	AGATCTGCACACCGCA-1_1	diploid	other	SF11285_1	4
2637	AGATCTGCACACCGCA-1_2	diploid	other	SF11285_2	4
2640	AGATCTGCACAGACTT-1_1	diploid	other	SF11285_1	0
2642	AGATCTGCACCACGTG-1_1	diploid	macrophages	SF11285_1	5
2644	AGATCTGCACCTGGTG-1_2	diploid	oligodendrocytes	SF11285_2	3
2646	AGATCTGCAGCGTTCG-1_2	aneuploid	other	SF11285_2	4
2647	AGATCTGCAGCTGTAT-1_2	aneuploid	macrophages	SF11285_2	5
2649	AGATCTGCAGTCCTTC-1_2	aneuploid	other	SF11285_2	0
2652	AGATCTGGTAAACCTC-1_1	diploid	other	SF11285_1	1
2653	AGATCTGGTCACCCAG-1_2	diploid	other	SF11285_2	7
2656	AGATCTGGTCTAGTGT-1_1	diploid	other	SF11285_1	7
2658	AGATCTGGTTACGACT-1_2	aneuploid	other	SF11285_2	2
2660	AGATCTGGTTCCTCCA-1_1	diploid	other	SF11285_1	1
2661	AGATCTGTCAACCATG-1_2	diploid	other	SF11285_2	2
2664	AGATCTGTCAGCTCGG-1_1	diploid	oligodendrocytes	SF11285_1	3
2665	AGATCTGTCGGATGTT-1_1	diploid	other	SF11285_1	9
2668	AGATCTGTCGGCGCAT-1_1	diploid	other	SF11285_1	4
2670	AGATCTGTCGTATCAG-1_1	diploid	other	SF11285_1	7
2672	AGATCTGTCGTCACGG-1_1	diploid	other	SF11285_1	4
2673	AGATCTGTCTCAACTT-1_1	diploid	other	SF11285_1	6
2676	AGATCTGTCTCATTCA-1_2	aneuploid	other	SF11285_2	7
2678	AGATCTGTCTGACCTC-1_2	diploid	other	SF11285_2	8
2680	AGATTGCAGCTGTCTA-1_1	diploid	macrophages	SF11285_1	5
2681	AGATTGCAGGTCATCT-1_1	diploid	other	SF11285_1	2
2683	AGATTGCAGTCTCCTC-1_2	diploid	T_cells	SF11285_2	13
2685	AGATTGCCAAAGCAAT-1_2	aneuploid	other	SF11285_2	9
2687	AGATTGCCAATAACGA-1_2	diploid	oligodendrocytes	SF11285_2	3
2689	AGATTGCCAGACAAAT-1_1	diploid	oligodendrocytes	SF11285_1	3
2691	AGATTGCCAGACAGGT-1_2	aneuploid	other	SF11285_2	0
2693	AGATTGCCAGCTGTAT-1_2	diploid	other	SF11285_2	6
2695	AGATTGCGTAAACGCG-1_2	diploid	other	SF11285_2	0
2697	AGATTGCGTACCATCA-1_2	aneuploid	other	SF11285_2	9
2699	AGATTGCGTATCTGCA-1_1	diploid	other	SF11285_1	1
2702	AGATTGCGTATGCTTG-1_1	diploid	other	SF11285_1	7
2703	AGATTGCGTCGCGGTT-1_1	diploid	macrophages	SF11285_1	5
2706	AGATTGCGTCTAGCCG-1_2	aneuploid	other	SF11285_2	0
2707	AGATTGCGTCTAGGTT-1_1	diploid	other	SF11285_1	9
2709	AGATTGCGTCTCTCGT-1_2	diploid	oligodendrocytes	SF11285_2	3
2712	AGATTGCGTTCATGGT-1_2	aneuploid	other	SF11285_2	10
2713	AGATTGCGTTCCACTC-1_2	aneuploid	other	SF11285_2	10
2715	AGATTGCGTTGTCGCG-1_1	diploid	other	SF11285_1	0
2718	AGATTGCTCAGCTCTC-1_1	diploid	other	SF11285_1	9
2719	AGATTGCTCAGTGTTG-1_1	diploid	other	SF11285_1	1
2721	AGATTGCTCCGTTGCT-1_1	diploid	other	SF11285_1	0
2724	AGATTGCTCGGATGGA-1_1	diploid	other	SF11285_1	1
2726	AGATTGCTCGGTCCGA-1_2	aneuploid	other	SF11285_2	7
2728	AGATTGCTCGTTGACA-1_2	aneuploid	other	SF11285_2	8
2730	AGATTGCTCTTAACCT-1_1	diploid	other	SF11285_1	7
2731	AGATTGCTCTTCTGGC-1_1	diploid	other	SF11285_1	6
2733	AGCAGCCAGAGGACGG-1_2	diploid	other	SF11285_2	10
2735	AGCAGCCAGGGATGGG-1_2	diploid	oligodendrocytes	SF11285_2	3
2737	AGCAGCCAGGTGCACA-1_2	aneuploid	other	SF11285_2	9
2740	AGCAGCCCAAGCGTAG-1_2	diploid	oligodendrocytes	SF11285_2	3
2741	AGCAGCCCAAGCTGTT-1_1	diploid	other	SF11285_1	1
2744	AGCAGCCCAAGGACAC-1_1	diploid	other	SF11285_1	2
2746	AGCAGCCCAAGTTGTC-1_2	diploid	oligodendrocytes	SF11285_2	3
2748	AGCAGCCCACAACTGT-1_2	diploid	other	SF11285_2	0
2749	AGCAGCCCACAAGCCC-1_2	aneuploid	other	SF11285_2	0
2752	AGCAGCCCACATTCGA-1_1	diploid	other	SF11285_1	6
2754	AGCAGCCCAGACTCGC-1_2	aneuploid	other	SF11285_2	10
2755	AGCAGCCGTAAAGTCA-1_2	aneuploid	other	SF11285_2	0
2758	AGCAGCCGTACATGTC-1_1	diploid	other	SF11285_1	8
2759	AGCAGCCGTATTCGTG-1_2	aneuploid	other	SF11285_2	8
2761	AGCAGCCGTCAGCTAT-1_1	diploid	other	SF11285_1	7
2763	AGCAGCCGTGACTACT-1_2	diploid	oligodendrocytes	SF11285_2	3
2766	AGCAGCCGTTGATTGC-1_1	diploid	other	SF11285_1	1
2767	AGCAGCCTCAACACGT-1_2	aneuploid	other	SF11285_2	0
2770	AGCAGCCTCACGATGT-1_1	diploid	macrophages	SF11285_1	14
2772	AGCAGCCTCCACGTGG-1_2	aneuploid	other	SF11285_2	9
2774	AGCAGCCTCCCTTGTG-1_1	diploid	other	SF11285_1	6
2775	AGCAGCCTCGCCGTGA-1_1	diploid	other	SF11285_1	8
2778	AGCAGCCTCGGTGTTA-1_2	aneuploid	other	SF11285_2	0
2779	AGCAGCCTCTGTTTGT-1_1	diploid	other	SF11285_1	6
2782	AGCAGCCTCTTGTATC-1_1	diploid	other	SF11285_1	2
2784	AGCATACAGCCCAATT-1_2	aneuploid	other	SF11285_2	2
2786	AGCATACAGGGTTCCC-1_2	diploid	T_cells	SF11285_2	13
2788	AGCATACCACATTTCT-1_1	diploid	other	SF11285_1	1
2789	AGCATACGTATGAAAC-1_1	diploid	other	SF11285_1	1
2791	AGCATACGTCATTAGC-1_2	diploid	Pericyte_endothelial	SF11285_2	12
2793	AGCATACGTCCCTACT-1_2	diploid	other	SF11285_2	2
2796	AGCATACGTCCTCTTG-1_2	aneuploid	other	SF11285_2	10
2797	AGCATACGTGGACGAT-1_2	aneuploid	other	SF11285_2	4
2799	AGCATACGTTAAGACA-1_1	diploid	other	SF11285_1	1
2802	AGCATACTCACCCGAG-1_2	aneuploid	other	SF11285_2	9
2804	AGCATACTCATGTCTT-1_1	diploid	macrophages	SF11285_1	5
2806	AGCATACTCGTGACAT-1_2	aneuploid	other	SF11285_2	10
2808	AGCATACTCTAACTGG-1_1	diploid	other	SF11285_1	8
2810	AGCCTAAAGAAGGACA-1_2	aneuploid	other	SF11285_2	7
2812	AGCCTAAAGATATACG-1_1	diploid	macrophages	SF11285_1	5
2813	AGCCTAAAGATGTGTA-1_1	diploid	other	SF11285_1	7
2815	AGCCTAAAGGGAAACA-1_2	aneuploid	other	SF11285_2	0
2818	AGCCTAAAGGGCTTGA-1_1	diploid	other	SF11285_1	4
2819	AGCCTAAAGTTAGCGG-1_2	diploid	oligodendrocytes	SF11285_2	3
2821	AGCCTAACAACGCACC-1_2	aneuploid	other	SF11285_2	2
2824	AGCCTAACAAGTAGTA-1_1	diploid	other	SF11285_1	0
2826	AGCCTAACAGGGAGAG-1_2	diploid	other	SF11285_2	2
2828	AGCCTAACATACGCCG-1_1	diploid	macrophages	SF11285_1	5
2829	AGCCTAACATATACGC-1_1	diploid	oligodendrocytes	SF11285_1	3
2831	AGCCTAAGTCAGAAGC-1_1	diploid	other	SF11285_1	0
2834	AGCCTAAGTCTAAAGA-1_1	diploid	other	SF11285_1	7
2835	AGCCTAAGTGACGCCT-1_2	aneuploid	other	SF11285_2	8
2837	AGCCTAAGTGAGTATA-1_2	aneuploid	other	SF11285_2	10
2840	AGCCTAAGTTAGAACA-1_2	aneuploid	macrophages	SF11285_2	5
2842	AGCCTAAGTTATCGGT-1_1	diploid	other	SF11285_1	11
2843	AGCCTAAGTTCCAACA-1_2	diploid	other	SF11285_2	2
2845	AGCCTAAGTTTGACAC-1_2	diploid	other	SF11285_2	0
2847	AGCCTAATCAATAAGG-1_2	aneuploid	other	SF11285_2	0
2849	AGCCTAATCACTTACT-1_2	aneuploid	other	SF11285_2	9
2851	AGCCTAATCATCGCTC-1_1	diploid	other	SF11285_1	1
2854	AGCCTAATCCATTCTA-1_2	aneuploid	other	SF11285_2	4
2855	AGCCTAATCCCGACTT-1_1	diploid	other	SF11285_1	8
2858	AGCCTAATCCCTAATT-1_2	diploid	oligodendrocytes	SF11285_2	3
2860	AGCCTAATCCTATTCA-1_1	diploid	other	SF11285_1	8
2861	AGCCTAATCTCCAGGG-1_2	aneuploid	other	SF11285_2	9
2863	AGCCTAATCTGACCTC-1_2	diploid	other	SF11285_2	7
2866	AGCCTAATCTGCCCTA-1_1	diploid	other	SF11285_1	0
2868	AGCCTAATCTTGTCAT-1_2	diploid	oligodendrocytes	SF11285_2	3
2869	AGCGGTCAGAGAACAG-1_2	aneuploid	other	SF11285_2	9
2872	AGCGGTCAGATGGCGT-1_2	aneuploid	other	SF11285_2	2
2874	AGCGGTCAGCGTTGCC-1_1	diploid	other	SF11285_1	2
2876	AGCGGTCAGGGAGTAA-1_1	diploid	macrophages	SF11285_1	5
2877	AGCGGTCAGGTGCACA-1_2	aneuploid	other	SF11285_2	0
2880	AGCGGTCAGTAGCCGA-1_2	aneuploid	other	SF11285_2	0
2882	AGCGGTCAGTCGTACT-1_1	diploid	other	SF11285_1	1
2884	AGCGGTCCAAGTCTAC-1_1	diploid	other	SF11285_1	1
2886	AGCGGTCCAATTCCTT-1_1	diploid	other	SF11285_1	1
2888	AGCGGTCCAGCTTAAC-1_1	diploid	other	SF11285_1	2
2889	AGCGGTCCAGGTCGTC-1_1	diploid	other	SF11285_1	1
2892	AGCGGTCCATTTGCTT-1_2	aneuploid	other	SF11285_2	9
2893	AGCGGTCGTACATGTC-1_1	diploid	T_cells	SF11285_1	13
2896	AGCGGTCGTACGAAAT-1_2	aneuploid	other	SF11285_2	4
2898	AGCGGTCGTACGCTGC-1_1	diploid	other	SF11285_1	4
2899	AGCGGTCGTAGCTTGT-1_2	diploid	other	SF11285_2	10
2902	AGCGGTCGTAGGCTGA-1_1	diploid	macrophages	SF11285_1	5
2903	AGCGGTCGTCGAACAG-1_1	diploid	other	SF11285_1	4
2906	AGCGGTCGTGGTACAG-1_2	aneuploid	other	SF11285_2	9
2907	AGCGGTCGTTACTGAC-1_1	diploid	macrophages	SF11285_1	5
2910	AGCGGTCGTTCCGGCA-1_1	diploid	other	SF11285_1	8
2912	AGCGGTCGTTGGGACA-1_1	diploid	other	SF11285_1	4
2913	AGCGGTCTCACAACGT-1_2	aneuploid	other	SF11285_2	2
2916	AGCGGTCTCATCACCC-1_2	diploid	oligodendrocytes	SF11285_2	3
2918	AGCGGTCTCCCTCTTT-1_1	diploid	oligodendrocytes	SF11285_1	3
2919	AGCGGTCTCCTAGTGA-1_1	diploid	oligodendrocytes	SF11285_1	3
2922	AGCGGTCTCGTCGTTC-1_1	diploid	other	SF11285_1	1
2923	AGCGTATAGAGCTATA-1_2	aneuploid	other	SF11285_2	0
2926	AGCGTATAGAGGGCTT-1_1	diploid	other	SF11285_1	11
2928	AGCGTATAGATAGTCA-1_1	diploid	other	SF11285_1	6
2929	AGCGTATAGATCCGAG-1_2	aneuploid	other	SF11285_2	2
2932	AGCGTATAGCTAGTGG-1_2	aneuploid	other	SF11285_2	0
2933	AGCGTATAGGATGTAT-1_1	diploid	other	SF11285_1	6
2936	AGCGTATCAAGCCGTC-1_2	aneuploid	other	SF11285_2	0
2938	AGCGTATCAATCACAC-1_2	diploid	other	SF11285_2	10
2939	AGCGTATCACGTCAGC-1_1	diploid	other	SF11285_1	11
2941	AGCGTATCACTTGGAT-1_2	diploid	other	SF11285_2	2
2944	AGCGTATCAGGTCTCG-1_1	diploid	other	SF11285_1	7
2946	AGCGTATCATCGGAAG-1_1	diploid	other	SF11285_1	4
2947	AGCGTATCATTAACCG-1_1	diploid	other	SF11285_1	6
2950	AGCGTATGTAAAGGAG-1_2	diploid	macrophages	SF11285_2	5
2951	AGCGTATGTATCTGCA-1_1	diploid	other	SF11285_1	6
2954	AGCGTATGTGCAACTT-1_2	aneuploid	other	SF11285_2	2
2956	AGCGTATGTTGTGGCC-1_1	diploid	other	SF11285_1	7
2958	AGCGTATTCACTTCAT-1_1	diploid	oligodendrocytes	SF11285_1	3
2960	AGCGTATTCATGCATG-1_2	diploid	oligodendrocytes	SF11285_2	3
2962	AGCGTATTCCAGAAGG-1_1	diploid	other	SF11285_1	2
2964	AGCGTATTCCTCAATT-1_2	aneuploid	other	SF11285_2	9
2965	AGCGTATTCCTTGACC-1_1	diploid	other	SF11285_1	6
2967	AGCGTATTCTTGCATT-1_2	aneuploid	other	SF11285_2	9
2970	AGCGTCGAGAACAACT-1_2	aneuploid	other	SF11285_2	2
2972	AGCGTCGAGAGCTGGT-1_1	diploid	other	SF11285_1	6
2973	AGCGTCGAGATAGGAG-1_2	aneuploid	other	SF11285_2	0
2976	AGCGTCGAGCGATGAC-1_1	diploid	other	SF11285_1	1
2977	AGCGTCGCACATTTCT-1_2	aneuploid	other	SF11285_2	9
2980	AGCGTCGCACTCTGTC-1_1	diploid	other	SF11285_1	1
2982	AGCGTCGCATGTAAGA-1_2	diploid	oligodendrocytes	SF11285_2	3
2983	AGCGTCGCATTAGGCT-1_2	aneuploid	other	SF11285_2	7
2985	AGCGTCGGTACCGAGA-1_1	diploid	other	SF11285_1	0
2987	AGCGTCGGTAGTACCT-1_1	diploid	other	SF11285_1	7
2990	AGCGTCGGTATATGGA-1_1	diploid	other	SF11285_1	11
2992	AGCGTCGGTCTGCCAG-1_1	diploid	other	SF11285_1	0
2994	AGCGTCGGTTACCAGT-1_2	diploid	oligodendrocytes	SF11285_2	3
2995	AGCGTCGTCAAACCAC-1_1	diploid	other	SF11285_1	9
2997	AGCGTCGTCCACGACG-1_1	diploid	other	SF11285_1	0
3000	AGCGTCGTCCATGAAC-1_2	diploid	macrophages	SF11285_2	5
3002	AGCGTCGTCGCCCTTA-1_2	diploid	oligodendrocytes	SF11285_2	3
3004	AGCGTCGTCGCTAGCG-1_2	aneuploid	other	SF11285_2	0
3006	AGCGTCGTCTGCCAGG-1_1	diploid	other	SF11285_1	0
3008	AGCGTCGTCTGCTGTC-1_2	diploid	oligodendrocytes	SF11285_2	3
3010	AGCGTCGTCTTCAACT-1_1	diploid	other	SF11285_1	1
3011	AGCTCCTAGAATAGGG-1_1	diploid	other	SF11285_1	7
3013	AGCTCCTAGCGATAGC-1_2	diploid	other	SF11285_2	2
3015	AGCTCCTAGGAGTTGC-1_1	diploid	macrophages	SF11285_1	5
3018	AGCTCCTAGGGAGTAA-1_1	diploid	other	SF11285_1	1
3020	AGCTCCTAGTCCTCCT-1_1	diploid	Pericyte_endothelial	SF11285_1	12
3022	AGCTCCTCACAGACTT-1_2	aneuploid	other	SF11285_2	0
3023	AGCTCCTCACCAGGTC-1_1	diploid	oligodendrocytes	SF11285_1	3
3026	AGCTCCTCACCCATTC-1_2	diploid	other	SF11285_2	2
3027	AGCTCCTCATGCAATC-1_1	diploid	macrophages	SF11285_1	5
3030	AGCTCCTGTACATCCA-1_1	diploid	other	SF11285_1	9
3032	AGCTCCTGTAGCGTCC-1_1	diploid	other	SF11285_1	1
3033	AGCTCCTGTAGTACCT-1_1	diploid	other	SF11285_1	1
3035	AGCTCCTGTCTCACCT-1_1	diploid	other	SF11285_1	8
3037	AGCTCCTGTGTGAAAT-1_1	diploid	other	SF11285_1	9
3039	AGCTCCTGTGTGGTTT-1_1	diploid	macrophages	SF11285_1	5
3042	AGCTCCTGTTACCAGT-1_1	diploid	other	SF11285_1	0
3043	AGCTCCTTCGCCCTTA-1_1	diploid	macrophages	SF11285_1	5
3045	AGCTCCTTCGCTGATA-1_1	diploid	other	SF11285_1	1
3047	AGCTCCTTCGGTGTCG-1_1	diploid	other	SF11285_1	1
3050	AGCTCCTTCTCGCTTG-1_1	diploid	other	SF11285_1	7
3051	AGCTCTCAGAGGTAGA-1_2	aneuploid	other	SF11285_2	4
3053	AGCTCTCAGCGTTCCG-1_1	diploid	other	SF11285_1	7
3055	AGCTCTCAGTGGGATC-1_1	diploid	other	SF11285_1	1
3057	AGCTCTCCACAGCGTC-1_1	diploid	other	SF11285_1	6
3060	AGCTCTCCAGCCTGTG-1_1	diploid	other	SF11285_1	2
3062	AGCTCTCCAGTGACAG-1_2	aneuploid	other	SF11285_2	10
3064	AGCTCTCCATGCCTTC-1_2	diploid	oligodendrocytes	SF11285_2	3
3065	AGCTCTCGTACCATCA-1_2	diploid	other	SF11285_2	2
3067	AGCTCTCGTCATGCCG-1_1	diploid	other	SF11285_1	0
3069	AGCTCTCGTGAGTATA-1_1	diploid	other	SF11285_1	0
3071	AGCTCTCTCAACACCA-1_1	diploid	other	SF11285_1	4
3073	AGCTCTCTCAACACGT-1_1	diploid	oligodendrocytes	SF11285_1	3
3076	AGCTCTCTCACCTCGT-1_1	diploid	other	SF11285_1	0
3077	AGCTCTCTCAGCTCTC-1_1	diploid	oligodendrocytes	SF11285_1	3
3079	AGCTCTCTCCGGCACA-1_1	diploid	other	SF11285_1	1
3081	AGCTCTCTCCTATTCA-1_2	diploid	macrophages	SF11285_2	5
3084	AGCTCTCTCGTCTGAA-1_2	diploid	oligodendrocytes	SF11285_2	3
3085	AGCTCTCTCGTTGACA-1_1	diploid	other	SF11285_1	2
3088	AGCTCTCTCGTTTATC-1_2	diploid	oligodendrocytes	SF11285_2	3
3090	AGCTCTCTCTAACGGT-1_1	diploid	other	SF11285_1	0
3091	AGCTCTCTCTAGCACA-1_1	diploid	other	SF11285_1	8
3093	AGCTCTCTCTTAGAGC-1_1	diploid	other	SF11285_1	2
3095	AGCTTGAAGAAACCGC-1_1	diploid	other	SF11285_1	1
3098	AGCTTGAAGCGACGTA-1_1	diploid	other	SF11285_1	2
3099	AGCTTGAAGCGATCCC-1_2	diploid	oligodendrocytes	SF11285_2	3
3102	AGCTTGAAGCGTTCCG-1_2	aneuploid	other	SF11285_2	0
3103	AGCTTGAAGGCGTACA-1_1	diploid	macrophages	SF11285_1	5
3105	AGCTTGAAGGTAAACT-1_1	diploid	Pericyte_endothelial	SF11285_1	12
3107	AGCTTGAAGGTGCAAC-1_1	diploid	oligodendrocytes	SF11285_1	3
3109	AGCTTGACACACCGCA-1_1	diploid	other	SF11285_1	8
3112	AGCTTGACACAGAGGT-1_1	diploid	other	SF11285_1	7
3114	AGCTTGAGTAGCAAAT-1_1	diploid	other	SF11285_1	6
3116	AGCTTGAGTTAAGATG-1_2	aneuploid	other	SF11285_2	9
3117	AGCTTGAGTTATTCTC-1_2	aneuploid	other	SF11285_2	2
3119	AGCTTGATCACAAACC-1_1	diploid	other	SF11285_1	0
3122	AGCTTGATCACTTCAT-1_2	aneuploid	other	SF11285_2	7
3123	AGCTTGATCCTGCAGG-1_1	diploid	other	SF11285_1	0
3126	AGCTTGATCTAACTTC-1_2	aneuploid	other	SF11285_2	0
3127	AGCTTGATCTATCGCC-1_2	aneuploid	other	SF11285_2	10
3130	AGCTTGATCTCATTCA-1_1	diploid	oligodendrocytes	SF11285_1	3
3132	AGGCCACAGCGGCTTC-1_1	diploid	other	SF11285_1	6
3133	AGGCCACAGGCTATCT-1_2	diploid	other	SF11285_2	2
3135	AGGCCACAGTGCAAGC-1_2	diploid	other	SF11285_2	2
3137	AGGCCACCAAACCCAT-1_1	diploid	other	SF11285_1	9
3139	AGGCCACCAGACGCCT-1_2	diploid	Pericyte_endothelial	SF11285_2	12
3141	AGGCCACCATAGACTC-1_2	diploid	Pericyte_endothelial	SF11285_2	12
3144	AGGCCACCATGCATGT-1_2	aneuploid	other	SF11285_2	0
3145	AGGCCACCATGCGCAC-1_2	aneuploid	other	SF11285_2	9
3147	AGGCCACCATTAGCCA-1_1	diploid	other	SF11285_1	9
3150	AGGCCACCATTCTCAT-1_1	diploid	other	SF11285_1	1
3152	AGGCCACGTCTAGCCG-1_2	diploid	other	SF11285_2	7
3154	AGGCCACGTGAGCGAT-1_1	diploid	Pericyte_endothelial	SF11285_1	12
3156	AGGCCACGTTCTGGTA-1_2	aneuploid	other	SF11285_2	9
3157	AGGCCACGTTCTGTTT-1_1	diploid	other	SF11285_1	4
3160	AGGCCACTCACGAAGG-1_2	aneuploid	other	SF11285_2	0
3162	AGGCCACTCACTTCAT-1_1	diploid	other	SF11285_1	1
3164	AGGCCACTCAGAGGTG-1_2	diploid	macrophages	SF11285_2	5
3166	AGGCCACTCCTGCCAT-1_1	diploid	other	SF11285_1	1
3168	AGGCCACTCGAGAGCA-1_1	diploid	other	SF11285_1	0
3169	AGGCCACTCTATCCCG-1_1	diploid	other	SF11285_1	6
3172	AGGCCACTCTGGGCCA-1_1	diploid	other	SF11285_1	0
3174	AGGCCGTAGAGCTTCT-1_2	diploid	Pericyte_endothelial	SF11285_2	12
3176	AGGCCGTAGGCTCTTA-1_1	diploid	other	SF11285_1	6
3178	AGGCCGTAGTGGTCCC-1_2	aneuploid	other	SF11285_2	10
3180	AGGCCGTAGTGTACTC-1_1	diploid	other	SF11285_1	1
3182	AGGCCGTCACAGGTTT-1_1	diploid	other	SF11285_1	1
3184	AGGCCGTCACCGATAT-1_1	diploid	other	SF11285_1	7
3186	AGGCCGTCACGGACAA-1_2	diploid	oligodendrocytes	SF11285_2	3
3188	AGGCCGTCACGGATAG-1_2	aneuploid	other	SF11285_2	4
3190	AGGCCGTCAGTCGTGC-1_1	diploid	macrophages	SF11285_1	5
3191	AGGCCGTCATCCGTGG-1_2	aneuploid	other	SF11285_2	8
3194	AGGCCGTCATTGGCGC-1_1	diploid	other	SF11285_1	2
3196	AGGCCGTCATTTGCCC-1_1	diploid	other	SF11285_1	8
3197	AGGCCGTGTAAAGTCA-1_1	diploid	other	SF11285_1	8
3200	AGGCCGTGTCGTCTTC-1_1	diploid	other	SF11285_1	0
3202	AGGCCGTGTGCTAGCC-1_2	diploid	macrophages	SF11285_2	5
3204	AGGCCGTGTGGCTCCA-1_1	diploid	macrophages	SF11285_1	5
3205	AGGCCGTGTGGTTTCA-1_2	diploid	macrophages	SF11285_2	5
3208	AGGCCGTTCAAGAAGT-1_1	diploid	oligodendrocytes	SF11285_1	3
3210	AGGCCGTTCAGTCAGT-1_2	diploid	other	SF11285_2	10
3212	AGGCCGTTCCCAACGG-1_2	aneuploid	other	SF11285_2	10
3214	AGGCCGTTCCCTTGCA-1_2	diploid	oligodendrocytes	SF11285_2	3
3215	AGGCCGTTCTCCGGTT-1_1	diploid	other	SF11285_1	7
3218	AGGGAGTAGACGCAAC-1_1	diploid	other	SF11285_1	4
3220	AGGGAGTAGCACAGGT-1_1	diploid	other	SF11285_1	7
3221	AGGGAGTAGCACGCCT-1_2	aneuploid	other	SF11285_2	4
3223	AGGGAGTAGCCACTAT-1_2	aneuploid	other	SF11285_2	4
3226	AGGGAGTAGGAGCGAG-1_1	diploid	other	SF11285_1	1
3228	AGGGAGTAGGATGCGT-1_1	diploid	other	SF11285_1	4
3230	AGGGAGTAGGTGTTAA-1_1	diploid	other	SF11285_1	8
3232	AGGGAGTAGTCAATAG-1_1	diploid	macrophages	SF11285_1	14
3234	AGGGAGTAGTGCTGCC-1_1	diploid	other	SF11285_1	0
3236	AGGGAGTAGTTAGCGG-1_1	diploid	other	SF11285_1	1
3238	AGGGAGTCAAGTTAAG-1_2	diploid	oligodendrocytes	SF11285_2	3
3240	AGGGAGTCAAGTTGTC-1_2	diploid	Pericyte_endothelial	SF11285_2	12
3241	AGGGAGTCACACCGAC-1_1	diploid	oligodendrocytes	SF11285_1	3
3244	AGGGAGTCACCGATAT-1_2	diploid	other	SF11285_2	10
3246	AGGGAGTCACTGAAGG-1_2	diploid	oligodendrocytes	SF11285_2	3
3247	AGGGAGTCAGACAAGC-1_2	diploid	other	SF11285_2	2
3250	AGGGAGTCATACTACG-1_1	diploid	other	SF11285_1	1
3252	AGGGAGTCATCGACGC-1_1	diploid	other	SF11285_1	2
3254	AGGGAGTCATCTCCCA-1_1	diploid	oligodendrocytes	SF11285_1	3
3255	AGGGAGTGTAATTGGA-1_2	diploid	other	SF11285_2	0
3257	AGGGAGTGTAGAGCTG-1_1	diploid	other	SF11285_1	8
3260	AGGGAGTGTAGAGGAA-1_1	diploid	other	SF11285_1	1
3261	AGGGAGTGTCACCCAG-1_2	diploid	other	SF11285_2	7
3264	AGGGAGTGTCGCTTCT-1_2	aneuploid	other	SF11285_2	8
3265	AGGGAGTGTGGGTCAA-1_1	diploid	other	SF11285_1	0
3267	AGGGAGTGTTCAGTAC-1_1	diploid	other	SF11285_1	0
3269	AGGGAGTGTTCCACAA-1_2	aneuploid	other	SF11285_2	0
3271	AGGGAGTGTTGGAGGT-1_1	diploid	oligodendrocytes	SF11285_1	3
3273	AGGGAGTGTTGTCGCG-1_2	aneuploid	other	SF11285_2	7
3275	AGGGAGTTCAACACGT-1_2	diploid	T_cells	SF11285_2	13
3278	AGGGAGTTCACCAGGC-1_1	diploid	other	SF11285_1	4
3279	AGGGAGTTCGCAGGCT-1_1	diploid	other	SF11285_1	1
3281	AGGGAGTTCGGTCCGA-1_1	diploid	other	SF11285_1	1
3283	AGGGAGTTCGTCTGAA-1_1	diploid	other	SF11285_1	8
3286	AGGGAGTTCTTGTATC-1_1	diploid	other	SF11285_1	2
3287	AGGGATGAGAAGCCCA-1_1	diploid	other	SF11285_1	9
3289	AGGGATGAGATGTTAG-1_2	aneuploid	other	SF11285_2	7
3291	AGGGATGAGGCCGAAT-1_2	diploid	macrophages	SF11285_2	5
3293	AGGGATGAGTAAGTAC-1_2	diploid	other	SF11285_2	10
3296	AGGGATGCAATGTTGC-1_2	aneuploid	other	SF11285_2	8
3298	AGGGATGCAGCTCCGA-1_2	diploid	other	SF11285_2	2
3300	AGGGATGCAGCTGCTG-1_2	diploid	oligodendrocytes	SF11285_2	3
3302	AGGGATGCAGTCAGAG-1_1	diploid	other	SF11285_1	2
3304	AGGGATGCATGCGCAC-1_1	diploid	other	SF11285_1	1
3305	AGGGATGCATGCTAGT-1_2	aneuploid	other	SF11285_2	0
3307	AGGGATGCATTTCAGG-1_2	diploid	oligodendrocytes	SF11285_2	3
3310	AGGGATGGTACGACCC-1_2	diploid	other	SF11285_2	2
3311	AGGGATGGTTACGTCA-1_2	diploid	macrophages	SF11285_2	5
3313	AGGGATGGTTCGGGCT-1_2	diploid	T_cells	SF11285_2	13
3316	AGGGATGGTTTCCACC-1_1	diploid	other	SF11285_1	1
3317	AGGGATGTCCAAGTAC-1_2	aneuploid	other	SF11285_2	8
3320	AGGGATGTCGACAGCC-1_2	diploid	other	SF11285_2	7
3321	AGGGATGTCGGTCCGA-1_1	diploid	other	SF11285_1	6
3325	AGGGATGTCTTACCTA-1_2	diploid	Pericyte_endothelial	SF11285_2	12
3327	AGGGTGAAGAACAACT-1_1	diploid	other	SF11285_1	1
3329	AGGGTGAAGATGCCAG-1_1	diploid	other	SF11285_1	6
3331	AGGGTGAAGCTTATCG-1_1	diploid	oligodendrocytes	SF11285_1	3
3333	AGGGTGAAGTCAAGGC-1_2	diploid	other	SF11285_2	7
3335	AGGGTGACAAGTCTGT-1_1	diploid	other	SF11285_1	6
3337	AGGGTGACAATGACCT-1_1	diploid	other	SF11285_1	6
3339	AGGGTGACACAACGTT-1_1	diploid	other	SF11285_1	6
3341	AGGGTGACAGCTGTAT-1_1	diploid	other	SF11285_1	6
3342	AGGGTGACAGGCTCAC-1_2	aneuploid	other	SF11285_2	0
3345	AGGGTGACATGCAATC-1_1	diploid	oligodendrocytes	SF11285_1	3
3348	AGGGTGAGTAATAGCA-1_2	aneuploid	other	SF11285_2	7
3349	AGGGTGAGTACCCAAT-1_1	diploid	other	SF11285_1	0
3351	AGGGTGAGTCAAGCGA-1_2	aneuploid	other	SF11285_2	9
3354	AGGGTGAGTGTGAAAT-1_2	diploid	oligodendrocytes	SF11285_2	3
3356	AGGGTGAGTGTTGGGA-1_1	diploid	oligodendrocytes	SF11285_1	3
3357	AGGGTGAGTGTTTGTG-1_2	diploid	other	SF11285_2	7
3360	AGGGTGAGTTGGTGGA-1_1	diploid	oligodendrocytes	SF11285_1	3
3362	AGGGTGATCCAACCAA-1_2	diploid	T_cells	SF11285_2	13
3364	AGGGTGATCCGCATCT-1_2	aneuploid	other	SF11285_2	8
3365	AGGGTGATCGCCAGCA-1_2	aneuploid	other	SF11285_2	0
3367	AGGGTGATCGTAGGTT-1_1	diploid	oligodendrocytes	SF11285_1	3
3370	AGGGTGATCGTGACAT-1_2	aneuploid	other	SF11285_2	8
3371	AGGGTGATCTATCGCC-1_1	diploid	other	SF11285_1	8
3373	AGGGTGATCTCAAACG-1_2	aneuploid	other	SF11285_2	0
3376	AGGTCATAGACTACAA-1_1	diploid	other	SF11285_1	0
3378	AGGTCATAGATCTGCT-1_2	diploid	other	SF11285_2	10
3379	AGGTCATAGCGATGAC-1_2	diploid	other	SF11285_2	2
3382	AGGTCATAGCTACCGC-1_1	diploid	other	SF11285_1	1
3383	AGGTCATAGTCACGCC-1_1	diploid	macrophages	SF11285_1	14
3385	AGGTCATAGTGTCCCG-1_1	diploid	other	SF11285_1	2
3387	AGGTCATAGTTAACGA-1_2	diploid	oligodendrocytes	SF11285_2	3
3390	AGGTCATCACTACAGT-1_1	diploid	macrophages	SF11285_1	5
3392	AGGTCATCAGACGCCT-1_1	diploid	other	SF11285_1	7
3393	AGGTCATCAGGGTTAG-1_2	diploid	macrophages	SF11285_2	5
3396	AGGTCATCAGGTGGAT-1_2	aneuploid	other	SF11285_2	0
3397	AGGTCATCATAGAAAC-1_2	aneuploid	other	SF11285_2	0
3400	AGGTCATCATTAACCG-1_1	diploid	other	SF11285_1	9
3401	AGGTCATGTAAAGGAG-1_1	diploid	other	SF11285_1	8
3404	AGGTCATGTCAATACC-1_2	aneuploid	other	SF11285_2	10
3405	AGGTCATGTCCATGAT-1_2	aneuploid	other	SF11285_2	2
3407	AGGTCATGTCTTCTCG-1_1	diploid	other	SF11285_1	6
3410	AGGTCATGTCTTTCAT-1_1	diploid	other	SF11285_1	8
3412	AGGTCATGTGAGCGAT-1_1	diploid	macrophages	SF11285_1	5
3413	AGGTCATGTTAAGAAC-1_1	diploid	oligodendrocytes	SF11285_1	3
3415	AGGTCATTCAACCATG-1_1	diploid	other	SF11285_1	4
3417	AGGTCATTCAACGAAA-1_1	diploid	other	SF11285_1	7
3420	AGGTCATTCATCACCC-1_2	aneuploid	other	SF11285_2	4
3421	AGGTCATTCATTTGGG-1_2	diploid	other	SF11285_2	10
3424	AGGTCATTCCGCAAGC-1_1	diploid	other	SF11285_1	7
3426	AGGTCATTCGAATGGG-1_2	aneuploid	other	SF11285_2	0
3427	AGGTCATTCTTACCGC-1_2	diploid	macrophages	SF11285_2	5
3429	AGGTCATTCTTGAGGT-1_1	diploid	other	SF11285_1	1
3431	AGGTCCGAGACTTGAA-1_2	aneuploid	other	SF11285_2	2
3433	AGGTCCGAGATATGGT-1_1	diploid	other	SF11285_1	7
3436	AGGTCCGAGATGAGAG-1_2	aneuploid	other	SF11285_2	10
3438	AGGTCCGAGCTAGCCC-1_2	aneuploid	other	SF11285_2	7
3440	AGGTCCGAGGCTAGCA-1_2	aneuploid	other	SF11285_2	2
3441	AGGTCCGAGGGAGTAA-1_1	diploid	other	SF11285_1	0
3443	AGGTCCGAGTACGCGA-1_2	diploid	oligodendrocytes	SF11285_2	3
3446	AGGTCCGAGTAGCCGA-1_1	diploid	other	SF11285_1	1
3447	AGGTCCGCAATGAAAC-1_1	diploid	other	SF11285_1	4
3449	AGGTCCGCAATTGCTG-1_2	aneuploid	other	SF11285_2	4
3451	AGGTCCGCATACTCTT-1_2	aneuploid	other	SF11285_2	10
3453	AGGTCCGCATGCAATC-1_1	diploid	other	SF11285_1	4
3456	AGGTCCGGTAAGTGGC-1_1	diploid	other	SF11285_1	4
3458	AGGTCCGGTACTCAAC-1_2	diploid	other	SF11285_2	0
3459	AGGTCCGGTCAACATC-1_1	diploid	other	SF11285_1	1
3461	AGGTCCGGTCAGAATA-1_1	diploid	other	SF11285_1	4
3464	AGGTCCGGTCATCGGC-1_1	diploid	other	SF11285_1	4
3466	AGGTCCGGTGGTGTAG-1_1	diploid	other	SF11285_1	2
3467	AGGTCCGGTGTCTGAT-1_1	diploid	other	SF11285_1	1
3470	AGGTCCGGTGTGCCTG-1_1	diploid	other	SF11285_1	1
3471	AGGTCCGGTTCGAATC-1_2	aneuploid	other	SF11285_2	0
3474	AGGTCCGGTTGGACCC-1_1	diploid	other	SF11285_1	4
3476	AGGTCCGTCCAGAGGA-1_2	diploid	oligodendrocytes	SF11285_2	3
3477	AGGTCCGTCCGTAGGC-1_2	aneuploid	other	SF11285_2	9
3480	AGGTCCGTCGCCAGCA-1_1	diploid	macrophages	SF11285_1	14
3482	AGGTCCGTCGCGTTTC-1_1	diploid	other	SF11285_1	6
3483	AGGTCCGTCTGGTGTA-1_2	aneuploid	other	SF11285_2	7
3486	AGGTCCGTCTTCGGTC-1_2	diploid	other	SF11285_2	10
3488	AGGTCCGTCTTTACGT-1_1	diploid	other	SF11285_1	1
3490	AGTAGTCAGAAGGACA-1_2	diploid	oligodendrocytes	SF11285_2	3
3491	AGTAGTCAGCAGATCG-1_1	diploid	macrophages	SF11285_1	5
3494	AGTAGTCAGCCAACAG-1_2	aneuploid	other	SF11285_2	10
3495	AGTAGTCAGCCACGTC-1_1	diploid	other	SF11285_1	7
3498	AGTAGTCAGCTGCAAG-1_1	diploid	other	SF11285_1	2
3500	AGTAGTCAGTGAACGC-1_2	aneuploid	other	SF11285_2	0
3502	AGTAGTCAGTTCGATC-1_2	diploid	T_cells	SF11285_2	13
3503	AGTAGTCAGTTTGCGT-1_2	diploid	other	SF11285_2	7
3505	AGTAGTCCAAGTTCTG-1_1	diploid	other	SF11285_1	6
3508	AGTAGTCCAATCCAAC-1_2	diploid	oligodendrocytes	SF11285_2	3
3510	AGTAGTCCACATAACC-1_2	aneuploid	other	SF11285_2	0
3512	AGTAGTCCACCGTTGG-1_2	aneuploid	other	SF11285_2	2
3514	AGTAGTCCACGCGAAA-1_2	aneuploid	other	SF11285_2	0
3516	AGTAGTCCAGCTGTGC-1_1	diploid	other	SF11285_1	1
3519	AGTAGTCGTAAGGGCT-1_2	aneuploid	other	SF11285_2	2
3520	AGTAGTCGTCCAAGTT-1_2	diploid	oligodendrocytes	SF11285_2	3
3522	AGTAGTCGTCGTTGTA-1_1	diploid	other	SF11285_1	1
3524	AGTAGTCGTGTCTGAT-1_1	diploid	other	SF11285_1	7
3526	AGTAGTCTCACATAGC-1_1	diploid	other	SF11285_1	0
3529	AGTAGTCTCCTCTAGC-1_1	diploid	other	SF11285_1	4
3530	AGTAGTCTCGGCTTGG-1_1	diploid	macrophages	SF11285_1	5
3532	AGTAGTCTCTGAAAGA-1_1	diploid	other	SF11285_1	4
3534	AGTAGTCTCTGCCAGG-1_1	diploid	oligodendrocytes	SF11285_1	3
3536	AGTAGTCTCTGCCCTA-1_2	diploid	other	SF11285_2	0
3539	AGTCTTTAGACGACGT-1_1	diploid	other	SF11285_1	8
3541	AGTCTTTAGGAGCGAG-1_2	aneuploid	other	SF11285_2	2
3542	AGTCTTTAGGATGGAA-1_2	aneuploid	other	SF11285_2	10
3545	AGTCTTTAGTCTCGGC-1_1	diploid	macrophages	SF11285_1	5
3546	AGTCTTTAGTGTTTGC-1_2	aneuploid	other	SF11285_2	8
3548	AGTCTTTCAAGCTGGA-1_1	diploid	macrophages	SF11285_1	5
3551	AGTCTTTCAAGGACTG-1_2	aneuploid	other	SF11285_2	4
3553	AGTCTTTCACAAGACG-1_2	aneuploid	other	SF11285_2	8
3555	AGTCTTTCACATCTTT-1_2	aneuploid	other	SF11285_2	2
3556	AGTCTTTCAGACAGGT-1_1	diploid	other	SF11285_1	4
3559	AGTCTTTCAGGACCCT-1_2	aneuploid	other	SF11285_2	8
3561	AGTCTTTCAGTCACTA-1_1	diploid	other	SF11285_1	6
3563	AGTCTTTGTCGCTTTC-1_2	aneuploid	other	SF11285_2	7
3565	AGTCTTTGTCTTCAAG-1_2	aneuploid	other	SF11285_2	8
3567	AGTCTTTGTGATAAAC-1_2	aneuploid	other	SF11285_2	2
3569	AGTCTTTGTGATGATA-1_1	diploid	other	SF11285_1	4
3571	AGTCTTTGTTGATTCG-1_2	diploid	other	SF11285_2	10
3573	AGTCTTTTCAATCTCT-1_2	diploid	Pericyte_endothelial	SF11285_2	12
3574	AGTCTTTTCATGCAAC-1_1	diploid	other	SF11285_1	6
3576	AGTCTTTTCCAGAAGG-1_1	diploid	other	SF11285_1	8
3578	AGTCTTTTCCGTACAA-1_2	diploid	Pericyte_endothelial	SF11285_2	12
3580	AGTCTTTTCCTTAATC-1_1	diploid	macrophages	SF11285_1	5
3583	AGTCTTTTCCTTTCTC-1_1	diploid	other	SF11285_1	1
3584	AGTCTTTTCGCTTGTC-1_1	diploid	oligodendrocytes	SF11285_1	3
3586	AGTCTTTTCTCATTCA-1_2	aneuploid	other	SF11285_2	8
3588	AGTCTTTTCTTTAGTC-1_2	aneuploid	other	SF11285_2	0
3590	AGTGAGGAGAAGGTTT-1_2	diploid	other	SF11285_2	2
3593	AGTGAGGAGAGCTATA-1_2	diploid	other	SF11285_2	7
3595	AGTGAGGAGATATGCA-1_2	aneuploid	other	SF11285_2	2
3597	AGTGAGGAGTCCGGTC-1_1	diploid	other	SF11285_1	1
3599	AGTGAGGCAAGCCGCT-1_1	diploid	other	SF11285_1	1
3601	AGTGAGGCAAGCTGTT-1_2	diploid	oligodendrocytes	SF11285_2	3
3603	AGTGAGGCAATGGATA-1_1	diploid	macrophages	SF11285_1	5
3605	AGTGAGGCACCACCAG-1_2	diploid	other	SF11285_2	2
3606	AGTGAGGCAGTGGGAT-1_1	diploid	other	SF11285_1	1
3608	AGTGAGGCATATGGTC-1_2	diploid	other	SF11285_2	2
3611	AGTGAGGCATGAGCGA-1_1	diploid	other	SF11285_1	7
3613	AGTGAGGTCACGATGT-1_2	aneuploid	other	SF11285_2	0
3615	AGTGAGGTCATCATTC-1_1	diploid	other	SF11285_1	8
3617	AGTGAGGTCCCAAGAT-1_2	aneuploid	other	SF11285_2	7
3618	AGTGAGGTCCCATTAT-1_1	diploid	macrophages	SF11285_1	5
3620	AGTGAGGTCGTGACAT-1_1	diploid	other	SF11285_1	1
3622	AGTGAGGTCTACTTAC-1_1	diploid	other	SF11285_1	9
3625	AGTGAGGTCTTTCCTC-1_2	diploid	other	SF11285_2	8
3627	AGTGGGAAGAAGGTGA-1_1	diploid	other	SF11285_1	1
3628	AGTGGGAAGACGACGT-1_1	diploid	macrophages	SF11285_1	5
3630	AGTGGGAAGTGACATA-1_1	diploid	other	SF11285_1	0
3632	AGTGGGAAGTGTTGAA-1_2	aneuploid	other	SF11285_2	9
3634	AGTGGGACAAGCCGCT-1_2	aneuploid	other	SF11285_2	9
3636	AGTGGGACAATGTTGC-1_2	aneuploid	other	SF11285_2	10
3638	AGTGGGACACTACAGT-1_2	aneuploid	other	SF11285_2	10
3641	AGTGGGACATCACAAC-1_1	diploid	other	SF11285_1	6
3642	AGTGGGACATCCTTGC-1_2	aneuploid	other	SF11285_2	0
3644	AGTGGGACATCGATGT-1_2	aneuploid	other	SF11285_2	0
3647	AGTGGGAGTAGCTAAA-1_2	diploid	macrophages	SF11285_2	5
3649	AGTGGGAGTCAGAGGT-1_1	diploid	other	SF11285_1	2
3651	AGTGGGAGTGAGGGTT-1_1	diploid	other	SF11285_1	6
3653	AGTGGGAGTGAGTGAC-1_1	diploid	other	SF11285_1	4
3654	AGTGGGAGTTAGTGGG-1_1	diploid	other	SF11285_1	6
3657	AGTGGGAGTTATCGGT-1_2	aneuploid	other	SF11285_2	2
3658	AGTGGGAGTTCAGACT-1_2	diploid	Pericyte_endothelial	SF11285_2	12
3660	AGTGGGATCAAAGACA-1_2	aneuploid	other	SF11285_2	4
3663	AGTGGGATCACCAGGC-1_1	diploid	other	SF11285_1	2
3665	AGTGGGATCACTATTC-1_2	aneuploid	other	SF11285_2	7
3667	AGTGGGATCAGAGACG-1_2	aneuploid	other	SF11285_2	0
3669	AGTGGGATCATTGCCC-1_1	diploid	other	SF11285_1	11
3670	AGTGGGATCCAGGGCT-1_1	diploid	other	SF11285_1	8
3672	AGTGGGATCCCATTAT-1_1	diploid	macrophages	SF11285_1	5
3674	AGTGGGATCCCTCTTT-1_1	diploid	other	SF11285_1	0
3676	AGTGGGATCGAACTGT-1_1	diploid	other	SF11285_1	1
3678	AGTGGGATCTGAGTGT-1_1	diploid	other	SF11285_1	1
3680	AGTGGGATCTGCTGCT-1_1	diploid	other	SF11285_1	6
3682	AGTGGGATCTTGTTTG-1_1	diploid	Pericyte_endothelial	SF11285_1	12
3685	AGTGTCAAGACAAAGG-1_2	aneuploid	other	SF11285_2	0
3686	AGTGTCAAGACAATAC-1_1	diploid	other	SF11285_1	1
3688	AGTGTCAAGTGGTAAT-1_1	diploid	other	SF11285_1	6
3690	AGTGTCAAGTGTACGG-1_2	aneuploid	other	SF11285_2	10
3692	AGTGTCACAACACCCG-1_2	aneuploid	other	SF11285_2	0
3695	AGTGTCACAACTGCGC-1_1	diploid	other	SF11285_1	2
3697	AGTGTCACAAGGACTG-1_1	diploid	other	SF11285_1	11
3698	AGTGTCACAGGGATTG-1_1	diploid	other	SF11285_1	6
3700	AGTGTCACAGTACACT-1_1	diploid	other	SF11285_1	9
3702	AGTGTCAGTAAGAGAG-1_1	diploid	other	SF11285_1	1
3704	AGTGTCAGTATAGTAG-1_2	diploid	other	SF11285_2	0
3706	AGTGTCAGTCAGGACA-1_1	diploid	other	SF11285_1	9
3708	AGTGTCAGTCTGGTCG-1_2	aneuploid	other	SF11285_2	0
3711	AGTGTCAGTCTTGCGG-1_2	diploid	other	SF11285_2	2
[truncated: 9,418 more rows]
